# Supplementary material for: The SPOC domain is a phosphoserine binding module that bridges transcription machinery with co- and post-transcriptional regulators
Source: Nat Commun. 2023 Jan 11;14:166. doi: 10.1038/s41467-023-35853-1 (PMC9834408; doi:10.1038/s41467-023-35853-1)
Supplement: Supplementary file 4 — Supplementary Data 1 [file 41467_2023_35853_MOESM4_ESM.xlsx]

## Sheet: proteinGroups
												Quality filter
Protein IDs	Protein names	Gene names	Fasta headers	Number of proteins	Peptides	Razor + unique peptides	Unique peptides	Sequence coverage [%]	Mol. weight [kDa]	Q-value	Score	Potential contaminant	Only identified by site	Valid Values Filter (removed)	Intensity	Intensity DIDO_1	Intensity DIDO_2	Intensity DIDO_3	Intensity empty_1	Intensity empty_2	Intensity empty_3	Intensity PHF_1	Intensity PHF_2	Intensity PHF_3	Intensity RBM_1	Intensity RBM_2	Intensity RBM_3	Intensity RBM_B_1	Intensity RBM_B_2	Intensity RBM_B_3	Intensity SHARP_1	Intensity SHARP_2	Intensity SHARP_3	iBAQ	iBAQ DIDO_1	iBAQ DIDO_2	iBAQ DIDO_3	iBAQ PHF_1	iBAQ PHF_2	iBAQ PHF_3	iBAQ RBM_1	iBAQ RBM_2	iBAQ RBM_3	iBAQ RBM_B_1	iBAQ RBM_B_2	iBAQ RBM_B_3	iBAQ SHARP_1	iBAQ SHARP_2	iBAQ SHARP_3
Q96T58	Msx2-interacting protein	SPEN	sp|Q96T58|MINT_HUMAN Msx2-interacting protein OS=Homo sapiens (Human) OX=9606 GN=SPEN PE=1 SV=1	1	22	22	22	4.4	402.24	0	323.31				38.4568	20.2289	24.4291	24.6328	19.5032	23.6591	21.7017	NA	22.5167	21.4821	16.9958	26.0127	22.3322	23.5792	24.2127	21.6536	37.4389	36.8843	35.896	30.9974	12.7695	16.9696	17.1734	NA	15.0573	14.0227	9.53632	18.5533	14.8728	16.1199	16.7533	14.1941	29.9795	29.4249	28.4366
Q8NDT2-2;Q8NDT2	Putative RNA-binding protein 15B	RBM15B	sp|Q8NDT2-2|RB15B-2_HUMAN Isoform of Q8NDT2, Isoform 2 of Putative RNA-binding protein 15B OS=Homo sapiens (Human) OX=9606 GN=RBM15B PE=1 SV=3;sp|Q8NDT2|RB15B_HUMAN Putative RNA-binding protein 15B OS=Homo sapiens (Human) OX=9606 GN=RBM15B PE=1 SV=3	2	27	19	19	32.1	63.155	0	323.31				37.1106	23.7164	22.4939	24.0747	21.7944	22.5768	22.5561	19.926	23.7042	22.5152	24.9138	30.9592	23.6608	34.9306	34.5886	36.3486	24.338	24.0464	25.8568	32.3557	18.9615	17.7391	19.3199	15.1711	18.9493	17.7603	20.1589	26.2043	18.9059	30.1758	29.8337	31.5937	19.5832	19.2915	21.1019
Q9BTC0;Q9BTC0-1	Death-inducer obliterator 1	DIDO1	sp|Q9BTC0|DIDO1_HUMAN Death-inducer obliterator 1 OS=Homo sapiens (Human) OX=9606 GN=DIDO1 PE=1 SV=5;sp|Q9BTC0-1|DIDO1-1_HUMAN Isoform of Q9BTC0, Isoform 1 of Death-inducer obliterator 1 OS=Homo sapiens (Human) OX=9606 GN=DIDO1 PE=1 SV=5	2	14	14	14	6	243.87	0	323.31				37.2397	35.6154	35.4419	35.8707	22.975	22.7082	23.5362	24.4253	20.8339	22.6486	22.2778	22.5314	24.2248	23.543	23.7937	21.3927	22.4218	20.8227	22.8429	30.4195	28.7952	28.6218	29.0505	17.6052	14.0137	15.8284	15.4576	15.7112	17.4047	16.7228	16.9735	14.5726	15.6016	14.0025	16.0227
E7ER40;Q92576-2;Q92576;H0Y8L0;E7EVH3	PHD finger protein 3	PHF3	tr|E7ER40|E7ER40_HUMAN Isoform of Q92576, TFIIS central domain-containing protein (Fragment) OS=Homo sapiens (Human) OX=9606 GN=PHF3 PE=1 SV=8;sp|Q92576-2|PHF3-2_HUMAN Isoform of Q92576, Isoform 2 of PHD finger protein 3 OS=Homo sapiens (Human) OX=9606 GN=	5	10	10	10	12.7	96.579	0	323.31				31.8249	NA	15.9672	15.3133	NA	17.9708	NA	30.9378	29.7345	29.0174	17.9483	18.8747	18.8064	19.5668	28.1992	NA	17.617	NA	NA	26.3987	NA	10.541	9.88701	25.5115	24.3083	23.5912	12.522	13.4484	13.3801	14.1405	22.7729	NA	12.1907	NA	NA
A0A499FJY3;A0A087WWP4;Q96T37-4;Q96T37-2;Q96T37-3;Q96T37;A0A494C001	Putative RNA-binding protein 15	RBM15	tr|A0A499FJY3|A0A499FJY3_HUMAN Isoform of Q96T37, RNA-binding protein 15 OS=Homo sapiens (Human) OX=9606 GN=RBM15 PE=4 SV=1;tr|A0A087WWP4|A0A087WWP4_HUMAN Isoform of Q96T37, RNA-binding protein 15 OS=Homo sapiens (Human) OX=9606 GN=RBM15 PE=1 SV=1;sp|Q96T3	7	38	38	30	34.1	101.31	0	323.31				38.0407	22.6336	23.6317	21.1684	21.2938	21.6962	20.9204	16.7317	20.9465	23.2061	35.8621	35.4206	35.9451	34.9843	34.6713	35.2897	24.428	32.1321	24.7403	32.3683	16.9612	17.9592	15.496	11.0593	15.2741	17.5337	30.1897	29.7482	30.2726	29.3118	28.9988	29.6173	18.7555	26.4597	19.0679
CON__sp|P01868|IGHG1_MOUSE;CON__sp|P01869|IGH1M_MOUSE;CON__sp|P20760|IGG2A_RAT;CON__sp|P20759|IGHG1_RAT;A0A286YEY4;P01859	Ig gamma-1 chain C region secreted form	Ighg1	sp|P01868|IGHG1_MOUSE Ig gamma-1 chain C region secreted form OS=Mus musculus GN=Ighg1 PE=1 SV=1	6	24	24	6	75.6	35.704	0	323.31	+		+	36.6997	32.6975	31.6722	32.5514	32.1492	31.8479	32.4028	31.7218	30.7316	31.5512	32.4558	32.1829	32.9329	32.9795	32.6808	33.5171	33.6726	32.5843	32.3328	32.8923	28.8902	27.8649	28.744	27.9144	26.9242	27.7439	28.6484	28.3755	29.1256	29.1721	28.8734	29.7098	29.8652	28.7769	28.5255
CON__sp|P15636|API_ACHLY	Protease 1	p|P15636|API_ACHLY	sp|P15636|API_ACHLY Protease 1 OS=Achromobacter lyticus PE=1 SV=1	1	17	17	17	25.1	68.124	0	323.31	+		+	36.4412	32.7148	31.7404	32.2358	31.2569	31.4538	31.2328	31.9064	30.9233	31.521	32.7069	32.3906	32.3309	32.9713	32.7733	32.8215	32.8854	32.5733	32.1335	31.8562	28.1299	27.1555	27.6509	27.3215	26.3383	26.9361	28.1219	27.8056	27.7459	28.3864	28.1884	28.2366	28.3004	27.9884	27.5486
P68371	Tubulin beta-4B chain	TUBB4B	sp|P68371|TBB4B_HUMAN Tubulin beta-4B chain OS=Homo sapiens (Human) OX=9606 GN=TUBB4B PE=1 SV=1	1	28	28	1	76.4	49.83	0	323.31				35.1338	28.435	27.6819	27.8804	26.0536	25.8327	25.6654	26.0204	25.0914	28.2223	32.7559	32.2979	32.4434	31.7623	31.5096	33.0459	29.5414	30.2771	27.895	30.8118	24.1131	23.36	23.5585	21.6985	20.7695	23.9004	28.4339	27.976	28.1215	27.4403	27.1877	28.724	25.2195	25.9552	23.573
CON__sp|P00761|TRYP_PIG	Trypsin	p|P00761|TRYP_PIG	sp|P00761|TRYP_PIG Trypsin OS=Sus scrofa PE=1 SV=1	1	9	9	8	53.2	24.409	0	323.31	+		+	36.1619	32.054	32.3747	31.9534	32.3501	31.7533	31.6068	31.5368	31.9927	31.8293	31.9157	31.4628	31.6702	32.136	32.0448	31.9524	32.6295	32.0509	32.0003	32.7024	28.5946	28.9152	28.494	28.0774	28.5333	28.3699	28.4562	28.0034	28.2108	28.6765	28.5853	28.493	29.1701	28.5915	28.5409
P11142;E9PKE3;E9PNE6;P11142-2;A8K7Q2;E9PN89;E9PS65;E9PLF4;E9PM13;E9PQQ4;E9PQK7;E9PK54;P54652;E9PPY6;E9PN25;E9PI65	Heat shock cognate 71 kDa protein	HSPA8	sp|P11142|HSP7C_HUMAN Heat shock cognate 71 kDa protein OS=Homo sapiens (Human) OX=9606 GN=HSPA8 PE=1 SV=1;tr|E9PKE3|E9PKE3_HUMAN Isoform of P11142, Heat shock cognate 71 kDa protein OS=Homo sapiens (Human) OX=9606 GN=HSPA8 PE=1 SV=1;tr|E9PNE6|E9PNE6_HUMAN	16	35	35	30	59.8	70.897	0	323.31				32.7138	27.8681	27.1887	27.7338	26.0662	26.0561	26.1865	26.157	25.5964	26.1716	29.5681	29.288	29.776	29.6071	29.3198	30.2078	28.5673	28.2074	27.568	27.6694	22.8238	22.1442	22.6894	21.1125	20.552	21.1272	24.5237	24.2436	24.7316	24.5627	24.2755	25.1634	23.5229	23.163	22.5236
P68363;P68363-2;C9JDS9	Tubulin alpha-1B chain	TUBA1B	sp|P68363|TBA1B_HUMAN Tubulin alpha-1B chain OS=Homo sapiens (Human) OX=9606 GN=TUBA1B PE=1 SV=1;sp|P68363-2|TBA1B-2_HUMAN Isoform of P68363, Isoform 2 of Tubulin alpha-1B chain OS=Homo sapiens (Human) OX=9606 GN=TUBA1B PE=1 SV=1	3	26	26	0	61.6	50.151	0	323.31				34.0815	27.6883	26.8158	27.0403	25.6027	25.0984	25.3663	25.3141	24.6278	27.2939	31.8073	31.1252	31.5321	30.8388	30.5415	31.6334	28.6151	29.5214	27.0772	29.6892	23.2959	22.4235	22.648	20.9218	20.2355	22.9015	27.415	26.7329	27.1398	26.4465	26.1492	27.2411	24.2227	25.1291	22.6849
O43719;Q5H919;Q5H918	HIV Tat-specific factor 1	HTATSF1	sp|O43719|HTSF1_HUMAN HIV Tat-specific factor 1 OS=Homo sapiens (Human) OX=9606 GN=HTATSF1 PE=1 SV=1	3	62	62	62	74.4	85.852	0	323.31				33.1817	27.5691	26.8364	26.8459	20.86	20.1494	20.7731	19.7401	20.1524	20.6644	28.6307	28.7445	29.0887	30.9759	30.9026	31.794	NA	23.873	17.7558	27.5092	21.8967	21.164	21.1735	14.0677	14.48	14.9919	22.9582	23.0721	23.4164	25.3035	25.2302	26.1216	NA	18.2005	12.0834
P04264;CON__sp|P04264|K2C1_HUMAN;F8VP67	Keratin, type II cytoskeletal 1	KRT1	sp|P04264|K2C1_HUMAN Keratin, type II cytoskeletal 1 OS=Homo sapiens GN=KRT1 PE=1 SV=6	3	42	42	28	63.2	66.038	0	323.31	+		+	32.2801	26.7225	29.5421	26.6389	27.878	27.8042	27.6146	29.5102	26.3858	27.6574	27.8511	28.1915	27.2183	28.1714	28.0479	27.1221	28.9425	28.5612	26.8972	27.3259	21.7683	24.5879	21.6848	24.556	21.4317	22.7033	22.8969	23.2373	22.2641	23.2172	23.0937	22.1678	23.9882	23.6069	21.9431
P78347-2;P78347-4;P78347-3;P78347;A0A494C1K3;P78347-5;A0A494C0Q7;C9J6M0;A0A087WW90;A0A0D9SF80;A0A494C0I1;A0A494C1N8;Q86UP8-3;Q86UP8;Q6EKJ0	General transcription factor II-I	GTF2I	sp|P78347-2|GTF2I-2_HUMAN Isoform of P78347, Isoform 2 of General transcription factor II-I OS=Homo sapiens (Human) OX=9606 GN=GTF2I PE=1 SV=2;sp|P78347-4|GTF2I-4_HUMAN Isoform of P78347, Isoform 4 of General transcription factor II-I OS=Homo sapiens (Huma	15	43	43	43	46.3	107.97	0	323.31				31.5165	27.6477	26.7566	27.2175	27.1109	27.0439	27.0837	26.8107	26.3455	27.0546	27.5254	27.0295	27.6382	27.581	27.4458	28.1387	28.1794	27.2745	27.0587	25.9619	22.0932	21.202	21.6629	21.256	20.7909	21.5	21.9709	21.4749	22.0836	22.0265	21.8913	22.5841	22.6248	21.7199	21.5041
Q86V81	THO complex subunit 4	ALYREF	sp|Q86V81|THOC4_HUMAN THO complex subunit 4 OS=Homo sapiens (Human) OX=9606 GN=ALYREF PE=1 SV=3	1	14	14	1	43.6	26.888	0	323.31				31.9733	27.832	25.7486	27.4496	27.5123	27.5693	27.7309	27.11	25.9146	27.7702	27.5191	27.192	27.921	28.3177	27.8221	29.2762	28.7837	27.3025	27.8251	28.2728	24.1315	22.0481	23.7492	23.4096	22.2142	24.0698	23.8186	23.4915	24.2207	24.6173	24.1217	25.5758	25.0833	23.6021	24.1246
Q9BY77;F6VRR5;F8WCX5	Polymerase delta-interacting protein 3	POLDIP3	sp|Q9BY77|PDIP3_HUMAN Polymerase delta-interacting protein 3 OS=Homo sapiens (Human) OX=9606 GN=POLDIP3 PE=1 SV=2;tr|F6VRR5|F6VRR5_HUMAN Isoform of Q9BY77, RRM domain-containing protein OS=Homo sapiens (Human) OX=9606 GN=POLDIP3 PE=1 SV=1;tr|F8WCX5|F8WCX5_	3	27	27	4	62.7	46.089	0	323.31				31.2163	27.2595	26.2933	26.8949	26.7037	26.4772	26.7622	25.9609	25.7656	26.8856	27.0299	26.4609	27.0625	27.2999	27.0073	28.1347	28.2068	27.3249	26.8625	26.6315	22.6746	21.7083	22.31	21.376	21.1806	22.3006	22.445	21.8759	22.4776	22.7149	22.4224	23.5497	23.6218	22.74	22.2776
CON__tr|A0A075B5P4|A0A075B5P4_MOUSE;CON__tr|A0A0A6YWR2|A0A0A6YWR2_MOUSE	Ig gamma-1 chain C region secreted form (Fragment)	Ighg1	tr|A0A075B5P4|A0A075B5P4_MOUSE Ig gamma-1 chain C region secreted form (Fragment) OS=Mus musculus GN=Ighg1 PE=1 SV=1	2	19	1	1	56.2	35.633	0	144.28	+		+	35.6261	31.9295	30.553	31.4459	31.0433	30.9715	31.857	30.7717	29.6375	30.6416	31.452	31.2357	31.7572	31.9167	31.6035	31.9145	32.3357	31.6441	31.3052	31.9257	28.2291	26.8526	27.7455	27.0712	25.9371	26.9411	27.7516	27.5353	28.0567	28.2163	27.903	28.2141	28.6352	27.9436	27.6048
A0A0G2JIW1;P0DMV9;P0DMV8;P0DMV8-2;V9GZ37	Heat shock 70 kDa protein 1B;Heat shock 70 kDa protein 1A	HSPA1B;HSPA1A	tr|A0A0G2JIW1|A0A0G2JIW1_HUMAN Isoform of P0DMV9, Heat shock 70 kDa protein 1B OS=Homo sapiens (Human) OX=9606 GN=HSPA1B PE=1 SV=1;sp|P0DMV9|HS71B_HUMAN Heat shock 70 kDa protein 1B OS=Homo sapiens (Human) OX=9606 GN=HSPA1B PE=1 SV=1;sp|P0DMV8|HS71A_HUMAN	5	27	24	12	44.9	70.108	0	323.31				31.6496	26.9326	26.35	26.5556	25.2376	25.146	25.7635	25.5066	24.7024	25.1741	28.6716	28.1919	28.5235	28.4872	28.3212	29.2436	27.2811	26.6185	26.1938	26.6497	21.9325	21.35	21.5556	20.5066	19.7024	20.1741	23.6716	23.1919	23.5235	23.4871	23.3213	24.2436	22.2811	21.6185	21.1938
P35527;CON__sp|P35527|K1C9_HUMAN;K7EQQ3	Keratin, type I cytoskeletal 9	KRT9	sp|P35527|K1C9_HUMAN Keratin, type I cytoskeletal 9 OS=Homo sapiens GN=KRT9 PE=1 SV=3	3	24	23	23	47.5	62.064	0	323.31	+		+	31.0299	25.4132	28.4676	26.0989	26.794	26.497	26.0917	26.8334	25.2364	26.355	27.0339	26.8341	26.6889	27.0023	26.6577	25.5338	27.8565	27.7577	25.6609	26.3294	20.7127	23.7672	21.3984	22.1329	20.5359	21.6545	22.3335	22.1336	21.9884	22.3018	21.9572	20.8334	23.1561	23.0573	20.9605
P49411;H3BNU3	Elongation factor Tu, mitochondrial	TUFM	sp|P49411|EFTU_HUMAN Elongation factor Tu, mitochondrial OS=Homo sapiens (Human) OX=9606 GN=TUFM PE=1 SV=2	2	27	27	27	55.8	49.541	0	323.31				32.1199	25.5944	24.8869	25.0861	23.9841	23.2829	23.9366	23.4807	22.7952	25.7266	29.9478	29.3726	30.244	28.4709	28.0641	29.1873	25.7104	26.4188	24.3699	27.213	20.6876	19.9801	20.1791	18.5739	17.8883	20.8197	25.0409	24.4658	25.3371	23.5641	23.1572	24.2804	20.8035	21.512	19.463
A0A5H1ZRS9;A2NJV5;A0A0A0MRZ7;A0A075B6S2;A0A5H1ZRS2;A0A087X0Q4;A0A075B6S6;A0A075B6P5;A0A087WW87;P06310;P01615;P01614	Isoform of A0A075B6S2, Ig-like domain-containing protein	IGKV A18;IGKV2D-26;IGKV2D-29	tr|A0A5H1ZRS9|A0A5H1ZRS9_HUMAN Isoform of A0A075B6S2, Ig-like domain-containing protein OS=Homo sapiens (Human) OX=9606 GN=IGKV2D-29 PE=1 SV=1;sp|A2NJV5|KV229_HUMAN Immunoglobulin kappa variable 2-29 OS=Homo sapiens (Human) OX=9606 GN=IGKV2-29 PE=3 SV=2;sp	12	3	3	2	19.6	11.192	0	150.46				36.2216	32.4269	31.7715	31.9374	32.1365	31.7732	32.7462	31.6909	30.9156	31.6633	31.7895	32.2647	32.0727	31.8591	31.8087	32.3129	32.5867	31.8409	32.3326	33.4143	29.6196	28.9641	29.1301	28.8835	28.1083	28.856	28.9822	29.4573	29.2654	29.0518	29.0013	29.5055	29.7793	29.0335	29.5253
P21127-8;P21127-3;P21127-2;A0A0D9SEI3;A0A0D9SER5;A0A0D9SEN2;P21127-6;P21127-9;P21127-10;Q9UQ88-9;J3KS35	Cyclin-dependent kinase 11B	CDK11B	sp|P21127-8|CD11B-8_HUMAN Isoform of P21127, Isoform 8 of Cyclin-dependent kinase 11B OS=Homo sapiens (Human) OX=9606 GN=CDK11B PE=1 SV=4;sp|P21127-3|CD11B-3_HUMAN Isoform of P21127, Isoform 2 of Cyclin-dependent kinase 11B OS=Homo sapiens (Human) OX=9606	11	44	44	0	49.4	90.227	0	323.31				31.685	20.8375	20.7786	20.5954	18.5952	16.3997	17.7018	NA	18.8302	18.6458	27.4021	27.3219	27.7272	29.5096	29.1355	30.194	27.317	26.3185	25.4252	26.437	15.5896	15.5307	15.3475	NA	13.5823	13.3978	22.1542	22.0739	22.4793	24.2617	23.8875	24.946	22.0691	21.0706	20.1773
CON__sp|P13645|K1C10_HUMAN;P13645;CON__sp|P02535|K1C10_MOUSE;Q7Z3Y7;CON__sp|Q7Z3Y7|K1C28_HUMAN;Q2M2I5;CON__sp|P05784|K1C18_MOUSE;A0A3B3ITG2;Q99456;CON__sp|Q148H6|K1C28_BOVIN;CON__sp|Q99456|K1C12_HUMAN;CON__sp|Q2M2I5|K1C24_HUMAN;CON__sp|Q14532|K1H2_HUMAN;CON__sp|O76013|KRT36_HUMAN;CON__sp|Q7Z3Y9|K1C26_HUMAN;CON__sp|Q92764|KRT35_HUMAN;CON__sp|O76015|KRT38_HUMAN;A0A1B0GVI3;CON__sp|Q61897|KT33B_MOUSE…	Keratin, type I cytoskeletal 10	KRT10	sp|P13645|K1C10_HUMAN Keratin, type I cytoskeletal 10 OS=Homo sapiens GN=KRT10 PE=1 SV=6	31	28	24	21	46.1	58.826	0	323.31	+		+	30.8196	26.1877	27.7387	25.1108	26.578	26.317	26.4605	27.5109	24.7166	26.2075	26.6799	27.6717	26.2877	26.6638	26.5861	26.0238	27.1332	26.6721	25.6697	26.1192	21.4872	23.0382	20.4104	22.8105	20.0162	21.507	21.9795	22.9713	21.5872	21.9634	21.8856	21.3234	22.4328	21.9717	20.9692
Q5VTE0;P68104;A0A087WVQ9;P68104-2;A0A087WV01;A0A2U3TZH3;Q05639;A0A2R8Y488;A6PW80;Q5JR01;A0A2R8Y660;A0A2R8YDN5	Putative elongation factor 1-alpha-like 3;Elongation factor 1-alpha 1;Elongation factor 1-alpha	EEF1A1P5;EEF1A1	sp|Q5VTE0|EF1A3_HUMAN Putative elongation factor 1-alpha-like 3 OS=Homo sapiens (Human) OX=9606 GN=EEF1A1P5 PE=5 SV=1;sp|P68104|EF1A1_HUMAN Elongation factor 1-alpha 1 OS=Homo sapiens (Human) OX=9606 GN=EEF1A1 PE=1 SV=1;tr|A0A087WVQ9|A0A087WVQ9_HUMAN Isofo	12	18	18	18	41.3	50.184	0	317.66				31.6374	27.1054	26.5457	26.7793	25.8925	25.8859	26.0796	25.9599	25.0217	28.1886	28.689	27.8707	28.4053	27.9675	27.4933	28.6011	27.4383	27.4326	26.9218	27.2451	22.7131	22.1534	22.3871	21.5676	20.6294	23.7963	24.2966	23.4784	24.013	23.5752	23.101	24.2088	23.046	23.0403	22.5295
P10809;E7ESH4;E7EXB4;P10809-2;C9JL25;C9JL19;C9JCQ4	60 kDa heat shock protein, mitochondrial	HSPD1	sp|P10809|CH60_HUMAN 60 kDa heat shock protein, mitochondrial OS=Homo sapiens (Human) OX=9606 GN=HSPD1 PE=1 SV=2	7	30	30	30	48.9	61.054	0	323.31				30.2434	26.2544	25.0156	25.2499	23.1968	23.1636	23.6802	22.9783	22.2794	24.6963	26.8417	26.5774	27.7256	26.1796	26.2062	27.4323	27.3351	25.7823	25.2667	25.2435	21.2544	20.0156	20.2499	17.9782	17.2794	19.6963	21.8418	21.5774	22.7256	21.1796	21.2063	22.4323	22.3351	20.7823	20.2667
Q9Y2W1;A0A3B3ITZ9	Thyroid hormone receptor-associated protein 3	THRAP3	sp|Q9Y2W1|TR150_HUMAN Thyroid hormone receptor-associated protein 3 OS=Homo sapiens (Human) OX=9606 GN=THRAP3 PE=1 SV=2;tr|A0A3B3ITZ9|A0A3B3ITZ9_HUMAN Isoform of Q9Y2W1, Thyroid hormone receptor-associated protein 3 OS=Homo sapiens (Human) OX=9606 GN=THRAP	2	29	29	28	30.3	108.66	0	323.31				29.999	26.0048	25.1217	25.732	26.4026	26.3125	26.729	25.8776	25.7777	26.7738	25.4231	24.5838	25.459	25.8724	25.6259	25.9257	25.5967	24.9508	24.239	24.6067	20.6125	19.7294	20.3397	20.4853	20.3854	21.3815	20.0308	19.1915	20.0667	20.48	20.2336	20.5334	20.2044	19.5585	18.8467
P63173;J3KT73;J3QL01;J3KSP2	60S ribosomal protein L38	RPL38	sp|P63173|RL38_HUMAN 60S ribosomal protein L38 OS=Homo sapiens (Human) OX=9606 GN=RPL38 PE=1 SV=2;tr|J3KT73|J3KT73_HUMAN Isoform of P63173, 60S ribosomal protein L38 OS=Homo sapiens (Human) OX=9606 GN=RPL38 PE=1 SV=1;tr|J3QL01|J3QL01_HUMAN Isoform of P6317	4	7	7	7	52.9	8.2178	0	108.75				31.2938	27.3583	26.0891	26.8806	26.6747	26.7035	27.0192	26.4967	25.2759	26.416	27.1994	26.7227	27.5275	27.1558	27.121	28.3655	27.9303	27.2607	27.3583	29.7088	25.7733	24.5041	25.2957	24.9117	23.6909	24.8311	25.6145	25.1378	25.9425	25.5708	25.536	26.7806	26.3453	25.6758	25.7733
P16403;P22492;Q02539;P16401	Histone H1.2	HIST1H1C	sp|P16403|H12_HUMAN Histone H1.2 OS=Homo sapiens (Human) OX=9606 GN=H1-2 PE=1 SV=2	4	14	14	5	36.2	21.364	0	185.62				31.0945	26.8517	26.1184	26.6014	26.5895	26.4928	26.6966	26.1069	25.8691	27.5076	27.1665	26.6317	27.1307	27.1053	26.6271	27.7957	27.7525	26.941	26.9641	27.9245	23.6819	22.9485	23.4315	22.937	22.6992	24.3376	23.9966	23.4619	23.9608	23.9354	23.4571	24.6258	24.5826	23.7711	23.7942
Q9H4L7-2;Q9H4L7;Q9H4L7-3;D6RAY8;F8W9M2	SWI/SNF-related matrix-associated actin-dependent regulator of chromatin subfamily A containing DEAD/H box 1	SMARCAD1	sp|Q9H4L7-2|SMRCD-2_HUMAN Isoform of Q9H4L7, Isoform 2 of SWI/SNF-related matrix-associated actin-dependent regulator of chromatin subfamily A containing DEAD/H box 1 OS=Homo sapiens (Human) OX=9606 GN=SMARCAD1 PE=1 SV=2;sp|Q9H4L7|SMRCD_HUMAN SWI/SNF-relat	5	32	32	32	30.9	117.6	0	323.31				30.8856	21.5023	21.2189	19.7035	NA	NA	16.5573	NA	NA	18.8743	26.5856	26.3628	26.8693	27.4091	27.0891	28.2253	28.8244	28.1541	27.9458	25.4262	16.0429	15.7594	14.2441	NA	NA	13.4149	21.1263	20.9033	21.4098	21.9496	21.6297	22.7659	23.3649	22.6947	22.4864
CON__sp|P08779|K1C16_HUMAN;P08779;CON__sp|Q9Z2K1|K1C16_MOUSE;CON__tr|Q3ZAW8|Q3ZAW8_MOUSE;K7ENW6	Keratin, type I cytoskeletal 16	KRT16	sp|P08779|K1C16_HUMAN Keratin, type I cytoskeletal 16 OS=Homo sapiens GN=KRT16 PE=1 SV=4	5	36	36	21	67.7	51.267	0	323.31	+		+	31.4674	24.2891	26.5102	24.1021	26.0404	25.1485	25.1143	31.0578	23.9501	24.7131	25.8292	26.121	24.7969	25.2876	25.1136	24.3132	26.5019	25.383	23.8387	26.6095	19.4311	21.6522	19.2442	26.1998	19.0921	19.8552	20.9712	21.263	19.9389	20.4296	20.2556	19.4552	21.6439	20.525	18.9808
Q5JP53;P07437;Q5ST81;A6NNZ2;CON__tr|E1BJK2|E1BJK2_BOVIN;Q9H4B7	Tubulin beta chain	TUBB	tr|Q5JP53|Q5JP53_HUMAN Isoform of P07437, Tubulin beta chain OS=Homo sapiens (Human) OX=9606 GN=TUBB PE=1 SV=1;sp|P07437|TBB5_HUMAN Tubulin beta chain OS=Homo sapiens (Human) OX=9606 GN=TUBB PE=1 SV=2;tr|Q5ST81|Q5ST81_HUMAN Isoform of P07437, Tubulin beta	6	26	5	4	75.4	47.766	0	290.59				33.0015	26.4155	25.2792	25.7802	23.5572	23.2774	23.5971	23.2187	22.6018	25.5255	30.5096	29.8988	30.3646	29.8347	29.4797	31.0536	27.0067	28.0929	25.3785	28.7536	22.1675	21.0313	21.5323	18.9708	18.3538	21.2775	26.2616	25.6508	26.1167	25.5868	25.2317	26.8056	22.7588	23.8449	21.1306
Q9Y383;Q96HJ9-2;A0A0A6YYJ8;Q9Y383-3;Q9Y383-2;V9GZ75;F8WEU3;B8ZZ12;F8WBC1;F2Z322	Putative RNA-binding protein Luc7-like 2	LUC7L2	sp|Q9Y383|LC7L2_HUMAN Putative RNA-binding protein Luc7-like 2 OS=Homo sapiens (Human) OX=9606 GN=LUC7L2 PE=1 SV=2;sp|Q96HJ9-2|FMC1-2_HUMAN Isoform of Q96HJ9, Isoform 2 of Protein FMC1 homolog OS=Homo sapiens (Human) OX=9606 GN=FMC1 PE=1 SV=2;tr|A0A0A6YYJ8	10	17	17	10	38.5	46.513	0	323.31				30.3302	26.3252	25.5898	25.9161	25.9101	26.1541	26.2848	25.6262	25.5684	26.7487	26.3022	25.0672	26.2116	25.8399	26.0958	26.881	27.2983	25.7207	25.4829	26.1603	22.1552	21.4199	21.7462	21.4562	21.3984	22.5787	22.1322	20.8973	22.0417	21.6699	21.9259	22.711	23.1284	21.5507	21.313
P39687;H0YN26;H7BZ09;O95626;O43423	Acidic leucine-rich nuclear phosphoprotein 32 family member A	ANP32A	sp|P39687|AN32A_HUMAN Acidic leucine-rich nuclear phosphoprotein 32 family member A OS=Homo sapiens (Human) OX=9606 GN=ANP32A PE=1 SV=1;tr|H0YN26|H0YN26_HUMAN Isoform of P39687, LRRcap domain-containing protein OS=Homo sapiens (Human) OX=9606 GN=ANP32A PE=	5	16	16	14	43.4	28.585	0	323.31				33.9245	17.4249	19.4065	21.1927	18.7923	19.5593	19.2195	NA	19.2559	18.3925	25.198	26.817	25.64	32.0907	31.86	32.8258	19.2436	21.2103	20.764	30.7546	14.255	16.2366	18.0227	NA	16.086	15.2226	22.0281	23.6471	22.4701	28.9208	28.6901	29.6559	16.0737	18.0403	17.5941
Q8TA86;C9J6V2	Retinitis pigmentosa 9 protein	RP9	sp|Q8TA86|RP9_HUMAN Retinitis pigmentosa 9 protein OS=Homo sapiens (Human) OX=9606 GN=RP9 PE=1 SV=2	2	14	14	14	52.5	26.106	0	323.31				30.2565	26.0746	25.6354	25.8551	25.6049	25.4004	26.0663	25.5082	25.3054	24.6037	26.4372	25.4405	26.6897	26.2683	26.1469	27.3988	26.7958	26.1841	25.5613	26.5561	22.3741	21.9349	22.1547	21.8078	21.6049	20.9032	22.7367	21.7401	22.9892	22.5679	22.4465	23.6984	23.0953	22.4837	21.8608
Q9NYF8-2;Q9NYF8;E9PK91;Q9NYF8-3;E9PK09;E9PQN2;E9PKI6;A0A1W2PQ43;Q9NYF8-4;E9PJA7;H0YF00;H0YF14;H0YF63	Bcl-2-associated transcription factor 1	BCLAF1	sp|Q9NYF8-2|BCLF1-2_HUMAN Isoform of Q9NYF8, Isoform 2 of Bcl-2-associated transcription factor 1 OS=Homo sapiens (Human) OX=9606 GN=BCLAF1 PE=1 SV=2;sp|Q9NYF8|BCLF1_HUMAN Bcl-2-associated transcription factor 1 OS=Homo sapiens (Human) OX=9606 GN=BCLAF1 PE	13	28	27	27	30.4	105.95	0	267.9				29.8418	25.9743	25.9266	26.2227	25.8619	25.6573	25.8233	25.3379	25.0095	26.2244	25.4787	25.0627	25.6321	25.5369	25.379	26.09	25.5117	25.408	25.1186	24.7125	20.845	20.7973	21.0935	20.2086	19.8802	21.0952	20.3494	19.9334	20.5028	20.4076	20.2498	20.9607	20.3824	20.2788	19.9894
P27824;P27824-2;P27824-3;H0Y9Q7;D6RGY2;D6RB85;D6RDP7;D6RAU8;D6RFL1;H0Y9H1;D6RAQ8;D6RHJ3;D6RD16	Calnexin	CANX	sp|P27824|CALX_HUMAN Calnexin OS=Homo sapiens (Human) OX=9606 GN=CANX PE=1 SV=2;sp|P27824-2|CALX-2_HUMAN Isoform of P27824, Isoform 2 of Calnexin OS=Homo sapiens (Human) OX=9606 GN=CANX PE=1 SV=2;sp|P27824-3|CALX-3_HUMAN Isoform of P27824, Isoform 3 of Cal	13	29	29	29	46.5	67.567	0	323.31				30.729	25.6048	25.3957	25.2853	24.7742	24.9145	25.3233	24.6303	24.4234	25.7162	27.5653	27.1079	27.6164	27.2375	26.9885	28.0934	27.4709	26.162	25.5708	25.729	20.6049	20.3957	20.2852	19.6303	19.4234	20.7162	22.5653	22.1079	22.6164	22.2375	21.9885	23.0934	22.4709	21.162	20.5708
A0A286YF22;A0A2C9F2M7;O43175;A0A286YFL2;A0A286YFA2;A0A286YFM8;A0A286YER3;A0A286YFC8;A0A286YFB2;A0A286YF78;A0A286YF34;A0A286YFF3;A0A286YFK5;A0A286YFE1	D-3-phosphoglycerate dehydrogenase	PHGDH	tr|A0A286YF22|A0A286YF22_HUMAN Isoform of O43175, D-3-phosphoglycerate dehydrogenase OS=Homo sapiens (Human) OX=9606 GN=PHGDH PE=1 SV=1;tr|A0A2C9F2M7|A0A2C9F2M7_HUMAN Isoform of O43175, D-3-phosphoglycerate dehydrogenase OS=Homo sapiens (Human) OX=9606 GN=	14	19	19	19	38	55.938	0	323.31				30.5928	24.9421	24.7	24.7153	23.0552	22.7087	22.9878	22.9827	22.1161	24.711	28.0294	27.4989	28.9966	26.797	26.09	27.2358	25.5769	25.7561	23.9389	26.0078	20.3571	20.115	20.1304	18.3977	17.5312	20.126	23.4444	22.9139	24.4116	22.212	21.505	22.6509	20.9919	21.1711	19.3539
P17987;E7EQR6;E7ERF2;F5H282;F5GZ03;F5H136;F5GZI8;F5H676;F5H726;F5GYL4;F5H7Y1	T-complex protein 1 subunit alpha	TCP1	sp|P17987|TCPA_HUMAN T-complex protein 1 subunit alpha OS=Homo sapiens (Human) OX=9606 GN=TCP1 PE=1 SV=1;tr|E7EQR6|E7EQR6_HUMAN Isoform of P17987, T-complex protein 1 subunit alpha OS=Homo sapiens (Human) OX=9606 GN=TCP1 PE=1 SV=1;tr|E7ERF2|E7ERF2_HUMAN Is	11	23	23	23	39.9	60.343	0	323.31				30.0709	25.0149	24.2741	24.5309	24.5473	24.2424	24.3204	24.0461	23.7014	25.1485	26.6792	26.4879	28.4001	26.4084	25.9811	26.8157	25.1515	25.1356	23.582	25.1167	20.0607	19.3199	19.5768	19.0919	18.7472	20.1942	21.725	21.5337	23.4459	21.4542	21.0269	21.8615	20.1972	20.1814	18.6277
P05023;P05023-4;P05023-3;P05023-2;A0A2R8YEY8;A0A0A0MT26;M0R116;P13637;P13637-2;P13637-3;P50993;B1AKY9;H0Y7C1;Q13733;P20648;M0QXF2;E9PRA5;P54707;P54707-2;Q5TC01;Q5TC02	Sodium/potassium-transporting ATPase subunit alpha-1	ATP1A1	sp|P05023|AT1A1_HUMAN Sodium/potassium-transporting ATPase subunit alpha-1 OS=Homo sapiens (Human) OX=9606 GN=ATP1A1 PE=1 SV=1;sp|P05023-4|AT1A1-4_HUMAN Isoform of P05023, Isoform 4 of Sodium/potassium-transporting ATPase subunit alpha-1 OS=Homo sapiens (H	21	30	30	30	33.7	112.89	0	323.31				30.1046	24.5184	23.953	23.7433	21.9568	22.3657	22.4531	21.7529	21.3741	23.8481	26.0461	25.9166	26.5035	27.6862	27.5817	28.4594	24.7964	23.7307	22.7034	24.6127	19.0266	18.4612	18.2515	16.261	15.8822	18.3563	20.5542	20.4247	21.0117	22.1944	22.0899	22.9675	19.3046	18.2388	17.2115
P31689;P31689-2	DnaJ homolog subfamily A member 1	DNAJA1	sp|P31689|DNJA1_HUMAN DnaJ homolog subfamily A member 1 OS=Homo sapiens (Human) OX=9606 GN=DNAJA1 PE=1 SV=2;sp|P31689-2|DNJA1-2_HUMAN Isoform of P31689, Isoform 2 of DnaJ homolog subfamily A member 1 OS=Homo sapiens (Human) OX=9606 GN=DNAJA1 PE=1 SV=2	2	23	23	23	56.2	44.868	0	323.31				30.221	24.7486	23.3651	23.8689	21.1864	20.8649	22.0119	21.5545	20.9015	24.3516	27.9522	27.3367	27.7969	26.9355	26.4598	27.469	24.0138	26.0174	23.028	25.8287	20.3563	18.9728	19.4766	17.1621	16.5092	19.9593	23.5599	22.9444	23.4047	22.5432	22.0675	23.0767	19.6215	21.6251	18.6357
CON__sp|P35908|K22E_HUMAN;P35908;CON__sp|Q6NXH9|K2C73_MOUSE;CON__sp|Q7Z794|K2C1B_HUMAN;Q7Z794	Keratin, type II cytoskeletal 2 epidermal	KRT2	sp|P35908|K22E_HUMAN Keratin, type II cytoskeletal 2 epidermal OS=Homo sapiens GN=KRT2 PE=1 SV=2	5	30	22	17	52.3	65.432	0	229.36	+		+	29.5469	24.5467	26.2548	24.0528	25.542	24.9275	25.6052	25.9456	23.6794	25.0321	25.2512	26.9984	24.3088	25.2533	25.1924	25.0222	25.3227	25.5724	24.1893	24.225	19.2248	20.9329	18.731	20.6236	18.3575	19.7102	19.9293	21.6765	18.9869	19.9314	19.8704	19.7003	20.0007	20.2505	18.8673
CON__sp|P48668|K2C6C_HUMAN;P48668	Keratin, type II cytoskeletal 6C	KRT6C	sp|P48668|K2C6C_HUMAN Keratin, type II cytoskeletal 6C OS=Homo sapiens GN=KRT6C PE=1 SV=3	2	36	33	0	50.7	60.024	0	323.31	+		+	31.6225	22.665	24.8372	22.6325	26.3935	24.8096	24.0366	31.4244	22.5502	23.4979	25.0026	24.9383	24.3159	24.7982	23.62	23.2242	25.9997	23.9446	22.64	26.7157	17.7581	19.9303	17.7256	26.5175	17.6434	18.591	20.0957	20.0315	19.409	19.8913	18.713	18.3173	21.0928	19.0377	17.7331
P11021	78 kDa glucose-regulated protein	HSPA5	sp|P11021|BIP_HUMAN Endoplasmic reticulum chaperone BiP OS=Homo sapiens (Human) OX=9606 GN=HSPA5 PE=1 SV=2	1	25	24	24	43.4	72.332	0	297.65				29.7553	25.6116	24.628	25.0686	23.1005	22.9679	23.9161	24.521	23.7293	23.7145	26.4204	26.1656	26.6699	26.6716	26.2084	27.4061	25.0857	24.6604	23.6102	24.8484	20.7047	19.7211	20.1618	19.6142	18.8224	18.8076	21.5135	21.2587	21.763	21.7646	21.3015	22.4992	20.1788	19.7535	18.7033
P48643;E7ENZ3;B7ZAR1;E9PCA1;P48643-2;H0Y914;D6RIZ7	T-complex protein 1 subunit epsilon	CCT5	sp|P48643|TCPE_HUMAN T-complex protein 1 subunit epsilon OS=Homo sapiens (Human) OX=9606 GN=CCT5 PE=1 SV=1;tr|E7ENZ3|E7ENZ3_HUMAN Isoform of P48643, T-complex protein 1 subunit epsilon OS=Homo sapiens (Human) OX=9606 GN=CCT5 PE=1 SV=1;tr|B7ZAR1|B7ZAR1_HUMA	7	19	19	19	34.4	59.67	0	219.03				29.3692	24.6427	24.0689	24.6966	24.4986	24.6808	25.0991	24.372	23.8252	24.9691	25.6972	25.5001	27.1039	25.4062	25.3913	26.2015	24.6862	23.8502	23.5885	24.3248	19.5983	19.0245	19.6522	19.3276	18.7808	19.9247	20.6528	20.4557	22.0595	20.3619	20.3469	21.1571	19.6418	18.8058	18.5441
Q9BU76-4;Q9BU76;Q9BU76-3;Q9BU76-2	Multiple myeloma tumor-associated protein 2	MMTAG2	sp|Q9BU76-4|MMTA2-4_HUMAN Isoform of Q9BU76, Isoform 4 of Multiple myeloma tumor-associated protein 2 OS=Homo sapiens (Human) OX=9606 GN=MMTAG2 PE=1 SV=1;sp|Q9BU76|MMTA2_HUMAN Multiple myeloma tumor-associated protein 2 OS=Homo sapiens (Human) OX=9606 GN=M	4	14	14	14	58.7	20.536	0	323.31				30.0411	26.1849	24.8277	25.5999	25.7486	25.3	25.8062	25.4409	24.4444	25.2442	25.9869	25.3237	26.0373	26.1687	26.1326	26.9935	26.7222	26.0855	25.3058	26.3407	22.4845	21.1272	21.8995	21.7405	20.7439	21.5437	22.2865	21.6233	22.3369	22.4682	22.4322	23.2931	23.0218	22.3851	21.6054
O14744;O14744-2;O14744-5;O14744-3;O14744-4;G3V580;H0YJX6;G3V2L6;C9JSX3;G3V5L5;G3V2X6;H0YJ77;H0YJD3;G3V2F5;G3V507;H7BZ44;H0YJY6;G3V5T6	Protein arginine N-methyltransferase 5;Protein arginine N-methyltransferase 5, N-terminally processed	PRMT5	sp|O14744|ANM5_HUMAN Protein arginine N-methyltransferase 5 OS=Homo sapiens (Human) OX=9606 GN=PRMT5 PE=1 SV=4;sp|O14744-2|ANM5-2_HUMAN Isoform of O14744, Isoform 2 of Protein arginine N-methyltransferase 5 OS=Homo sapiens (Human) OX=9606 GN=PRMT5 PE=1 SV=	18	20	20	20	30.8	72.683	0	286.93				29.9459	22.3044	22.5622	23.425	27.6271	27.3948	27.7275	26.7969	26.1728	26.9836	21.3382	21.5066	21.5688	23.2464	25.4402	23.3856	21.6356	20.5752	19.2199	24.9458	17.3044	17.5621	18.425	21.7969	21.1729	21.9836	16.3381	16.5066	16.5688	18.2464	20.4402	18.3857	16.6357	15.5753	14.2198
P62701;Q8TD47;C9JEH7;P22090	40S ribosomal protein S4, X isoform	RPS4X	sp|P62701|RS4X_HUMAN 40S ribosomal protein S4, X isoform OS=Homo sapiens (Human) OX=9606 GN=RPS4X PE=1 SV=2	4	16	16	16	51.7	29.597	0	127.69				29.7104	25.57	24.908	25.1787	25.3191	25.3087	25.6336	24.95	23.8719	26.4443	25.8518	25.4557	25.4781	25.9927	25.7684	26.1751	25.7928	25.4107	24.7825	25.7104	21.57	20.908	21.1787	20.95	19.872	22.4443	21.8518	21.4557	21.4781	21.9927	21.7684	22.1751	21.7928	21.4107	20.7825
E7EX17;P23588;P23588-2;F8VX11;F8VP89;F8W0K0;F8VSC7;F8VYE9;F8VRU1	Eukaryotic translation initiation factor 4B	EIF4B	tr|E7EX17|E7EX17_HUMAN Isoform of P23588, RRM domain-containing protein OS=Homo sapiens (Human) OX=9606 GN=EIF4B PE=1 SV=1;sp|P23588|IF4B_HUMAN Eukaryotic translation initiation factor 4B OS=Homo sapiens (Human) OX=9606 GN=EIF4B PE=1 SV=2;sp|P23588-2|IF4B-	9	29	29	29	41.6	69.697	0	323.31				30.1714	20.0017	20.4707	21.4901	27.9774	28.1084	28.2946	26.8945	27.0958	25.2084	NA	16.5651	17.489	NA	23.7008	NA	NA	NA	NA	25.4165	15.2467	15.7158	16.7352	22.1396	22.3409	20.4535	NA	11.8103	12.7341	NA	18.946	NA	NA	NA	NA
Q13428-3;Q13428;Q13428-4;Q13428-8;Q13428-2	Treacle protein	TCOF1	sp|Q13428-3|TCOF-3_HUMAN Isoform of Q13428, Isoform 3 of Treacle protein OS=Homo sapiens (Human) OX=9606 GN=TCOF1 PE=1 SV=3;sp|Q13428|TCOF_HUMAN Treacle protein OS=Homo sapiens (Human) OX=9606 GN=TCOF1 PE=1 SV=3;sp|Q13428-4|TCOF-4_HUMAN Isoform of Q13428,	5	31	31	3	24.6	152.2	0	253.86				29.1602	23.5169	23.7757	23.3832	22.5461	22.3136	22.8849	22.7472	22.2598	23.1551	25.9592	25.2931	26.3959	26.0981	25.6884	26.2325	25.7321	25.0826	24.9073	22.9123	17.2689	17.5277	17.1353	16.4993	16.0119	16.9072	19.7113	19.0452	20.1479	19.8501	19.4405	19.9845	19.4841	18.8346	18.6593
P84090;G3V279	Enhancer of rudimentary homolog	ERH	sp|P84090|ERH_HUMAN Enhancer of rudimentary homolog OS=Homo sapiens (Human) OX=9606 GN=ERH PE=1 SV=1;tr|G3V279|G3V279_HUMAN Isoform of P84090, Enhancer of rudimentary homolog OS=Homo sapiens (Human) OX=9606 GN=ERH PE=1 SV=1	2	9	9	9	67.3	12.259	0	323.31				30.4805	26.3272	25.8478	26.3421	25.8183	25.6798	25.9487	25.3332	25.1955	26.6661	26.439	25.6352	26.373	26.7459	27.0436	27.7228	26.486	25.925	25.3743	28.1586	24.0053	23.5259	24.0201	23.0113	22.8736	24.3442	24.117	23.3133	24.051	24.424	24.7218	25.4009	24.1641	23.6031	23.0524
Q00839;Q00839-2;A0A1X7SBS1;A0A1W2PPS1;A0A1W2PP35;Q5RI18;A0A1W2PPL4;A0A1W2PPH7;A0A1W2PQL0;A0A1W2PP34;A0A1W2PRZ7;A0A1W2PQ74;A0A1W2PQD4;A0A1W2PPE9;A0A1W2PRI6;A0A1W2PP22	Heterogeneous nuclear ribonucleoprotein U	HNRNPU	sp|Q00839|HNRPU_HUMAN Heterogeneous nuclear ribonucleoprotein U OS=Homo sapiens (Human) OX=9606 GN=HNRNPU PE=1 SV=6;sp|Q00839-2|HNRPU-2_HUMAN Isoform of Q00839, Isoform 2 of Heterogeneous nuclear ribonucleoprotein U OS=Homo sapiens (Human) OX=9606 GN=HNRNP	16	21	21	21	29.6	90.583	0	200.04				29.0304	24.9393	23.9024	24.4785	24.8267	24.5337	24.8257	24.2398	23.8579	26.2417	24.5321	24.0785	24.9935	24.9121	24.8181	26.0221	25.3613	24.2638	23.3939	23.8209	19.7299	18.693	19.269	19.0303	18.6484	21.0322	19.3227	18.8691	19.784	19.7026	19.6087	20.8126	20.1518	19.0544	18.1845
H3BPE7;P35637-2;P35637;A0A075B7D9;Q92804-2;Q92804	RNA-binding protein FUS	FUS	tr|H3BPE7|H3BPE7_HUMAN Isoform of P35637, RNA-binding protein FUS OS=Homo sapiens (Human) OX=9606 GN=FUS PE=1 SV=1;sp|P35637-2|FUS-2_HUMAN Isoform of P35637, Isoform Short of RNA-binding protein FUS OS=Homo sapiens (Human) OX=9606 GN=FUS PE=1 SV=1;sp|P3563	6	10	10	10	16.7	53.496	0	163.01				30.4606	26.5353	25.8693	26.4452	25.6052	25.7996	26.0909	25.7308	25.0681	23.4629	26.2638	25.9433	26.5918	26.0172	25.9859	26.7137	27.6692	26.9821	26.6816	26.7601	22.8349	22.1689	22.7448	22.0304	21.3677	19.7625	22.5634	22.2428	22.8914	22.3168	22.2855	23.0133	23.9688	23.2816	22.9812
Q15208	Serine/threonine-protein kinase 38	STK38	sp|Q15208|STK38_HUMAN Serine/threonine-protein kinase 38 OS=Homo sapiens (Human) OX=9606 GN=STK38 PE=1 SV=1	1	20	20	18	47.5	54.19	0	323.31				28.9983	23.0617	22.3789	23.8998	26.8419	26.6429	26.8001	26.1874	25.6542	23.7617	19.6406	NA	19.6342	20.3123	23.6187	22.2096	18.3833	NA	NA	24.3545	18.4179	17.735	19.256	21.5436	21.0104	19.1179	14.9967	NA	14.9904	15.6685	18.9749	17.5658	13.7394	NA	NA
P98175-5;P98175-2;P98175;P98175-4;P98175-3;E9PGM9;P78332-2;P52756;P78332	RNA-binding protein 10	RBM10	sp|P98175-5|RBM10-5_HUMAN Isoform of P98175, Isoform 5 of RNA-binding protein 10 OS=Homo sapiens (Human) OX=9606 GN=RBM10 PE=1 SV=3;sp|P98175-2|RBM10-2_HUMAN Isoform of P98175, Isoform 2 of RNA-binding protein 10 OS=Homo sapiens (Human) OX=9606 GN=RBM10 PE	9	32	32	32	33.8	110.36	0	323.31				29.3851	18.685	17.7915	20.176	27.2326	27.2385	27.5578	26.3334	25.7579	25.1265	18.6263	18.6294	18.4037	NA	22.5906	NA	NA	17.3446	16.8669	23.9257	13.2255	12.3321	14.7166	20.874	20.2985	19.6671	13.1669	13.1699	12.9443	NA	17.1312	NA	NA	11.8852	11.4074
H0YEN5;P15880;E9PQD7;E9PMM9;I3L404;E9PM36;E9PPT0;H3BNG3;H0YE27	40S ribosomal protein S2	RPS2	tr|H0YEN5|H0YEN5_HUMAN Isoform of P15880, S5 DRBM domain-containing protein (Fragment) OS=Homo sapiens (Human) OX=9606 GN=RPS2 PE=1 SV=1;sp|P15880|RS2_HUMAN 40S ribosomal protein S2 OS=Homo sapiens (Human) OX=9606 GN=RPS2 PE=1 SV=2;tr|E9PQD7|E9PQD7_HUMAN I	9	10	10	10	54.9	21.154	0	121.01				29.5018	25.7432	25.3166	25.547	24.3636	24.5516	24.9004	24.5803	23.6224	26.0598	25.1721	24.8379	25.2077	25.618	25.6841	25.9651	26.2053	25.2537	24.9725	25.6944	21.9359	21.5093	21.7396	20.773	19.8151	22.2525	21.3648	21.0305	21.4004	21.8106	21.8768	22.1577	22.3979	21.4464	21.1651
Q5T200;Q5T9K0;A0A087WX14	Zinc finger CCCH domain-containing protein 13	ZC3H13	sp|Q5T200|ZC3HD_HUMAN Zinc finger CCCH domain-containing protein 13 OS=Homo sapiens (Human) OX=9606 GN=ZC3H13 PE=1 SV=1	3	32	32	3	21	196.63	0	264.18				29.1037	20.5422	19.9103	19.3958	15.2708	NA	NA	16.4462	NA	NA	26.1593	25.9658	26.2605	26.3644	26.084	26.932	24.3208	24.7335	24.1216	23.1037	14.5421	13.9104	13.3958	10.4462	NA	NA	20.1593	19.9658	20.2605	20.3643	20.0839	20.9321	18.3208	18.7335	18.1217
P52294;C9JYI4;C9J352;C9JWD9;F2Z3G4;C9J4U1;Q5TD90	Importin subunit alpha-5;Importin subunit alpha-5, N-terminally processed	KPNA1	sp|P52294|IMA5_HUMAN Importin subunit alpha-5 OS=Homo sapiens (Human) OX=9606 GN=KPNA1 PE=1 SV=3;tr|C9JYI4|C9JYI4_HUMAN Isoform of P52294, IBB domain-containing protein (Fragment) OS=Homo sapiens (Human) OX=9606 GN=KPNA1 PE=1 SV=1;tr|C9J352|C9J352_HUMAN Is	7	22	22	13	34.8	60.221	0	323.31				31.2721	19.4151	19.3707	21.0735	14.9958	NA	15.3573	16.0326	NA	17.6139	25.3922	26.0973	25.0977	29.6698	29.1766	29.8569	NA	21.9938	17.236	26.9502	15.0932	15.0488	16.7516	11.7107	NA	13.2919	21.0703	21.7754	20.7757	25.3478	24.8546	25.535	NA	17.6719	12.9141
P17812;A0A3B3IRI2;B4E1E0;P17812-2;A0A3B3IRQ8;A0A3B3ITF6;A0A3B3ITB8;A0A3B3ISY3;A0A3B3ITH9	CTP synthase 1;CTP synthase	CTPS1	sp|P17812|PYRG1_HUMAN CTP synthase 1 OS=Homo sapiens (Human) OX=9606 GN=CTPS1 PE=1 SV=2;tr|A0A3B3IRI2|A0A3B3IRI2_HUMAN Isoform of P17812, CTP synthase OS=Homo sapiens (Human) OX=9606 GN=CTPS1 PE=1 SV=1;tr|B4E1E0|B4E1E0_HUMAN Isoform of P17812, CTP synthase	9	24	24	23	44.7	66.69	0	300.97				29.8971	23.1539	22.1566	22.3539	20.7498	16.011	21.2245	19.6296	18.7739	23.4658	27.5213	26.9585	27.4213	26.8241	26.7876	27.468	23.6636	24.3088	22.5647	24.9902	18.2471	17.2497	17.447	14.7226	13.867	18.5588	22.6143	22.0516	22.5143	21.9172	21.8807	22.5611	18.7567	19.402	17.6578
P60709;A0A2R8Y793;A0A2R8YGF8;E7EVS6;G5E9R0;A5A3E0;C9JUM1;Q6S8J3;C9JZR7;C9JTX5;P0CG38;P63267-2;P0CG39;Q9BYX7;A0A2R8YFE2;Q562R1;A0A2R8YEA7;F8WCH0	Actin, cytoplasmic 1;Actin, cytoplasmic 1, N-terminally processed	ACTB	sp|P60709|ACTB_HUMAN Actin, cytoplasmic 1 OS=Homo sapiens (Human) OX=9606 GN=ACTB PE=1 SV=1;tr|A0A2R8Y793|A0A2R8Y793_HUMAN Isoform of P60709, Actin, cytoplasmic 1 (Fragment) OS=Homo sapiens (Human) OX=9606 GN=ACTB PE=1 SV=1;tr|A0A2R8YGF8|A0A2R8YGF8_HUMAN I	18	16	16	1	54.4	41.736	0	246.56				29.9548	24.9823	24.4724	24.7156	24.3391	24.7135	24.5787	25.0203	23.1664	26.7031	27.1457	26.8008	27.572	25.7547	25.4356	26.3947	25.1014	24.4772	23.9021	25.6329	20.6604	20.1505	20.3937	20.6985	18.8445	22.3812	22.8237	22.4788	23.2501	21.4328	21.1137	22.0727	20.7795	20.1554	19.5801
P07900;P07900-2;G3V2J8;Q14568;Q58FG0	Heat shock protein HSP 90-alpha	HSP90AA1	sp|P07900|HS90A_HUMAN Heat shock protein HSP 90-alpha OS=Homo sapiens (Human) OX=9606 GN=HSP90AA1 PE=1 SV=5;sp|P07900-2|HS90A-2_HUMAN Isoform of P07900, Isoform 2 of Heat shock protein HSP 90-alpha OS=Homo sapiens (Human) OX=9606 GN=HSP90AA1 PE=1 SV=5	5	23	23	12	34.3	84.659	0	257.62				29.0376	24.5327	22.7986	23.6007	22.9395	22.8921	23.0689	21.935	21.0662	23.1922	25.6631	24.8499	25.6953	26.0402	25.5434	26.7823	25.7	24.5203	23.9986	23.9933	19.4883	17.7542	18.5563	16.8906	16.0218	18.1478	20.6187	19.8055	20.6509	20.9958	20.499	21.7379	20.6556	19.4759	18.9542
A0A0D9SEW3;A0A087WXF8;Q9NP64-2;Q9NP64-3;Q9NP64;A0A087WYV3;A0A087WXU5;A0A087WYF0	Nucleolar protein of 40 kDa	ZCCHC17	tr|A0A0D9SEW3|A0A0D9SEW3_HUMAN Isoform of Q9NP64, S1 motif domain-containing protein OS=Homo sapiens (Human) OX=9606 GN=ZCCHC17 PE=1 SV=1;tr|A0A087WXF8|A0A087WXF8_HUMAN Isoform of Q9NP64, Nucleolar protein of 40 kDa OS=Homo sapiens (Human) OX=9606 GN=ZCCHC	8	8	8	8	28.4	27.994	0	111.1				29.3909	25.3457	25.1778	25.2095	25.0499	24.8224	25.0348	24.8487	24.3874	24.4007	25.1763	24.8067	25.0059	25.1596	25.0125	25.779	26.2197	25.6993	25.5464	25.806	21.7608	21.5929	21.6245	21.2637	20.8024	20.8157	21.5914	21.2218	21.421	21.5746	21.4276	22.194	22.6347	22.1144	21.9614
P62854;Q5JNZ5	40S ribosomal protein S26;Putative 40S ribosomal protein S26-like 1	RPS26;RPS26P11	sp|P62854|RS26_HUMAN 40S ribosomal protein S26 OS=Homo sapiens (Human) OX=9606 GN=RPS26 PE=1 SV=3;sp|Q5JNZ5|RS26L_HUMAN Putative 40S ribosomal protein S26-like 1 OS=Homo sapiens (Human) OX=9606 GN=RPS26P11 PE=5 SV=1	2	5	5	5	50.4	13.015	0	46.45				29.8064	26.1303	24.9272	25.6313	25.4333	25.771	25.7817	25.3938	24.929	25.4936	25.617	25.224	26.0469	25.716	25.544	26.2651	26.1085	24.9203	25.5533	27.4844	23.8084	22.6053	23.3094	23.0719	22.6071	23.1717	23.295	22.9021	23.7249	23.394	23.222	23.9432	23.7866	22.5984	23.2314
P22087;M0QXL5;M0R299;M0R2Q4;M0R2U2;M0R1H0;M0R2B0;M0R0P1	rRNA 2-O-methyltransferase fibrillarin	FBL	sp|P22087|FBRL_HUMAN rRNA 2-O-methyltransferase fibrillarin OS=Homo sapiens (Human) OX=9606 GN=FBL PE=1 SV=2;tr|M0QXL5|M0QXL5_HUMAN Isoform of P22087, rRNA 2-O-methyltransferase fibrillarin (Fragment) OS=Homo sapiens (Human) OX=9606 GN=FBL PE=1 SV=1;tr|M	8	13	13	12	38.3	33.784	0	194.73				29.684	25.645	24.9748	25.3587	25.0416	24.8604	25.423	24.8979	24.2401	24.4983	25.3187	25.116	25.9481	25.8457	25.8664	26.712	26.5884	25.4286	24.7847	25.4361	21.3971	20.7269	21.1108	20.65	19.9922	20.2504	21.0707	20.868	21.7002	21.5977	21.6185	22.4641	22.3405	21.1806	20.5368
Q15007;A0A087X1R4;Q15007-2	Pre-mRNA-splicing regulator WTAP	WTAP	sp|Q15007|FL2D_HUMAN Pre-mRNA-splicing regulator WTAP OS=Homo sapiens (Human) OX=9606 GN=WTAP PE=1 SV=2;tr|A0A087X1R4|A0A087X1R4_HUMAN Isoform of Q15007, Pre-mRNA-splicing regulator WTAP OS=Homo sapiens (Human) OX=9606 GN=WTAP PE=1 SV=1;sp|Q15007-2|FL2D-2_	3	17	17	17	58.8	44.243	0	323.31				29.5856	21.3298	20.0197	20.9359	16.1316	16.5247	NA	17.366	17.382	18.2316	26.5932	26.1867	26.7045	26.7074	26.4979	27.4744	25.5618	25.6694	24.1394	25.1933	16.9374	15.6274	16.5436	12.9736	12.9897	13.8393	22.2009	21.7944	22.3121	22.315	22.1056	23.0821	21.1695	21.2771	19.747
P62805	Histone H4	HIST1H4A	sp|P62805|H4_HUMAN Histone H4 OS=Homo sapiens (Human) OX=9606 GN=H4C14 PE=1 SV=2	1	8	8	8	55.3	11.367	0	129.65				31.0407	27.2138	26.4873	26.7032	25.8746	25.65	25.9188	25.9043	25.2998	28.2491	27.1738	26.3849	26.8796	27.1923	27.1297	28.1595	26.4427	26.8612	26.1334	28.4558	24.6289	23.9023	24.1182	23.3193	22.7148	25.6642	24.5889	23.8	24.2946	24.6073	24.5447	25.5745	23.8578	24.2763	23.5484
Q16531;F5GY55;Q16531-2;F5H2L3;F5GWI0;F5GZY8;F5GYG8;F5H198	DNA damage-binding protein 1	DDB1	sp|Q16531|DDB1_HUMAN DNA damage-binding protein 1 OS=Homo sapiens (Human) OX=9606 GN=DDB1 PE=1 SV=1;tr|F5GY55|F5GY55_HUMAN Isoform of Q16531, CPSF_A domain-containing protein OS=Homo sapiens (Human) OX=9606 GN=DDB1 PE=1 SV=1	8	34	34	34	34.6	126.97	0	323.31				29.546	25.3946	24.3427	24.7491	19.4536	19.5529	18.3717	18.838	18.5366	20.9932	25.1166	25.141	25.8624	26.8621	26.753	28.1613	22.3772	23.0091	20.8799	23.7646	19.6132	18.5613	18.9677	13.0567	12.7552	15.2119	19.3353	19.3596	20.081	21.0807	20.9717	22.38	16.5958	17.2278	15.0985
Q92688-2;Q92688	Acidic leucine-rich nuclear phosphoprotein 32 family member B	ANP32B	sp|Q92688-2|AN32B-2_HUMAN Isoform of Q92688, Isoform 2 of Acidic leucine-rich nuclear phosphoprotein 32 family member B OS=Homo sapiens (Human) OX=9606 GN=ANP32B PE=1 SV=1;sp|Q92688|AN32B_HUMAN Acidic leucine-rich nuclear phosphoprotein 32 family member B	2	12	10	10	49.2	22.276	0	323.31				32.37	15.9767	17.3504	19.2889	NA	NA	NA	21.6063	NA	NA	24.7016	25.8053	25.3031	30.4733	30.113	31.3631	21.3404	21.2182	18.1691	29.37	12.9767	14.3504	16.2889	18.6063	NA	NA	21.7016	22.8053	22.3031	27.4734	27.113	28.3631	18.3404	18.2182	15.1691
P62829;C9JD32;J3KT29;J3KTJ3;B9ZVP7;J3QQT9	60S ribosomal protein L23	RPL23	sp|P62829|RL23_HUMAN 60S ribosomal protein L23 OS=Homo sapiens (Human) OX=9606 GN=RPL23 PE=1 SV=1;tr|C9JD32|C9JD32_HUMAN Isoform of P62829, 60S ribosomal protein L23 (Fragment) OS=Homo sapiens (Human) OX=9606 GN=RPL23 PE=1 SV=1;tr|J3KT29|J3KT29_HUMAN Isofo	6	8	8	8	55.7	14.865	0	216.2				30.5955	26.0071	24.9511	25.0592	25.7683	25.5007	25.8829	25.6271	24.8956	25.9264	26.9815	27.0888	26.8596	26.9558	26.8772	27.5901	27.0268	26.4605	26.4657	27.4256	22.8372	21.7812	21.8892	22.4572	21.7257	22.7565	23.8116	23.9189	23.6897	23.786	23.7074	24.4202	23.8568	23.2905	23.2957
Q8NC51-4;Q8NC51-3	Plasminogen activator inhibitor 1 RNA-binding protein	SERBP1	sp|Q8NC51-4|PAIRB-4_HUMAN Isoform of Q8NC51, Isoform 4 of Plasminogen activator inhibitor 1 RNA-binding protein OS=Homo sapiens (Human) OX=9606 GN=SERBP1 PE=1 SV=2;sp|Q8NC51-3|PAIRB-3_HUMAN Isoform of Q8NC51, Isoform 3 of Plasminogen activator inhibitor 1	2	16	16	1	50.1	42.426	0	205.55				29.1975	25.177	24.6617	24.6492	24.894	24.9728	24.8962	24.6108	24.7049	23.6537	24.9639	24.6902	25.1025	25.3045	25.1662	25.9034	26.0621	25.1307	24.1725	25.1101	21.0895	20.5742	20.5617	20.5233	20.6174	19.5663	20.8764	20.6028	21.015	21.217	21.0787	21.816	21.9746	21.0432	20.085
P52701;A0A494C0M1;P52701-2;A0A087WWJ1;P52701-3;P52701-4;F8WAX8;C9JH55;C9J8Y8;C9J7Y7;F8W7G9;A0A087WYT6	DNA mismatch repair protein Msh6	MSH6	sp|P52701|MSH6_HUMAN DNA mismatch repair protein Msh6 OS=Homo sapiens (Human) OX=9606 GN=MSH6 PE=1 SV=2;tr|A0A494C0M1|A0A494C0M1_HUMAN Isoform of P52701, DNA mismatch repair protein OS=Homo sapiens (Human) OX=9606 GN=MSH6 PE=1 SV=1;sp|P52701-2|MSH6-2_HUMAN	12	30	30	30	28.5	152.78	0	309.42				29.0029	22.265	21.2298	20.658	18.4273	20.275	20.6377	19.8706	17.2477	21.1773	26.4818	25.9001	26.8425	26.0035	25.7944	26.503	23.5148	23.0811	21.9097	22.8531	16.1152	15.0801	14.5082	13.7208	11.0979	15.0275	20.3321	19.7504	20.6928	19.8537	19.6446	20.3533	17.3651	16.9313	15.76
U3KQK0;Q99880;Q99879;Q99877;Q93079;Q5QNW6;P62807;P58876;O60814;Q5QNW6-2;P57053;Q96A08;A0A2R8Y619	Histone H2B;Histone H2B type 1-L;Histone H2B type 1-M;Histone H2B type 1-N;Histone H2B type 1-H;Histone H2B type 2-F;Histone H2B type 1-C/E/F/G/I;Histone H2B type 1-D;Histone H2B type 1-K;Histone H2B type F-S	HIST1H2BN;HIST1H2BL;HIST1H2BM;HIST1H2BH;HIST2H2BF;HIST1H2BC;HIST1H2BD;HIST1H2BK;H2BFS	tr|U3KQK0|U3KQK0_HUMAN Isoform of Q99877, Histone H2B OS=Homo sapiens (Human) OX=9606 GN=H2BC15 PE=1 SV=1;sp|Q99880|H2B1L_HUMAN Histone H2B type 1-L OS=Homo sapiens (Human) OX=9606 GN=H2BC13 PE=1 SV=3;sp|Q99879|H2B1M_HUMAN Histone H2B type 1-M OS=Homo sapi	13	7	7	2	35.5	18.804	0	132.22				30.5566	26.5264	25.3573	25.7846	25.5604	24.8672	25.2439	25.4469	24.3557	27.5654	26.6748	25.8985	26.6996	27.0557	26.7323	27.7125	26.9883	26.0062	25.4572	27.5566	23.5265	22.3573	22.7846	22.4469	21.3557	24.5655	23.6748	22.8985	23.6996	24.0556	23.7323	24.7125	23.9882	23.0062	22.4572
O60884;A0A087WT48;I3L320	DnaJ homolog subfamily A member 2	DNAJA2	sp|O60884|DNJA2_HUMAN DnaJ homolog subfamily A member 2 OS=Homo sapiens (Human) OX=9606 GN=DNAJA2 PE=1 SV=1	3	15	15	15	34.2	45.745	0	182.84				29.0233	22.9802	21.2088	22.2299	19.0328	18.5819	19.4873	20.4161	19.4084	22.433	26.6451	26.1239	26.545	25.7152	25.1618	26.5033	21.8633	25.6077	20.8689	24.5639	18.5208	16.7494	17.7704	15.9566	14.9489	17.9736	22.1856	21.6644	22.0855	21.2558	20.7024	22.0439	17.4039	21.1482	16.4095
P50990;P50990-2;P50990-3;H7C4C8;H7C2U0	T-complex protein 1 subunit theta	CCT8	sp|P50990|TCPQ_HUMAN T-complex protein 1 subunit theta OS=Homo sapiens (Human) OX=9606 GN=CCT8 PE=1 SV=4;sp|P50990-2|TCPQ-2_HUMAN Isoform of P50990, Isoform 2 of T-complex protein 1 subunit theta OS=Homo sapiens (Human) OX=9606 GN=CCT8 PE=1 SV=4;sp|P50990-	5	22	22	22	46	59.62	0	186.74				29.1048	25.168	24.412	24.5042	24.8673	24.481	24.8436	24.2576	23.6611	24.7697	25.0655	24.7618	25.7053	25.6944	25.5889	26.2649	24.4695	23.6381	22.8384	23.8953	19.9586	19.2026	19.2948	19.0482	18.4517	19.5602	19.8561	19.5524	20.4958	20.4849	20.3794	21.0554	19.2601	18.4287	17.6289
P40227;P40227-2;J3KRI6	T-complex protein 1 subunit zeta	CCT6A	sp|P40227|TCPZ_HUMAN T-complex protein 1 subunit zeta OS=Homo sapiens (Human) OX=9606 GN=CCT6A PE=1 SV=3;sp|P40227-2|TCPZ-2_HUMAN Isoform of P40227, Isoform 2 of T-complex protein 1 subunit zeta OS=Homo sapiens (Human) OX=9606 GN=CCT6A PE=1 SV=3	3	16	16	11	28.4	58.024	0	170.63				28.9477	24.5966	24.1792	24.3214	24.1524	24.1981	24.1987	22.8428	23.2015	24.1146	25.1628	24.9172	26.286	25.6835	24.5183	26.0634	24.927	24.14	23.3144	24.2472	19.8962	19.4788	19.621	18.1424	18.5011	19.4141	20.4623	20.2168	21.5855	20.983	19.8179	21.3629	20.2266	19.4396	18.614
P78371;F5GWF6;F8VQ14;P78371-2	T-complex protein 1 subunit beta	CCT2	sp|P78371|TCPB_HUMAN T-complex protein 1 subunit beta OS=Homo sapiens (Human) OX=9606 GN=CCT2 PE=1 SV=4;tr|F5GWF6|F5GWF6_HUMAN Isoform of P78371, T-complex protein 1 subunit beta OS=Homo sapiens (Human) OX=9606 GN=CCT2 PE=1 SV=2;tr|F8VQ14|F8VQ14_HUMAN Isof	4	10	10	10	21.7	57.488	0	71.235				28.0277	24.2073	23.1034	23.8195	23.8862	23.8572	23.9994	23.4875	23.3643	23.9235	23.9457	23.5703	23.9151	24.2654	23.8076	25.092	23.9747	22.9749	22.1769	23.0277	19.2073	18.1033	18.8194	18.4875	18.3642	18.9235	18.9458	18.5703	18.915	19.2654	18.8076	20.0921	18.9747	17.9749	17.1769
Q9BXJ9;A0A0B4J1W3;Q9BXJ9-4;Q6N069-5;Q6N069-4;Q6N069-3;Q6N069-2;Q6N069	N-alpha-acetyltransferase 15, NatA auxiliary subunit	NAA15	sp|Q9BXJ9|NAA15_HUMAN N-alpha-acetyltransferase 15, NatA auxiliary subunit OS=Homo sapiens (Human) OX=9606 GN=NAA15 PE=1 SV=1;tr|A0A0B4J1W3|A0A0B4J1W3_HUMAN Isoform of Q9BXJ9, N-alpha-acetyltransferase 15, NatA auxiliary subunit OS=Homo sapiens (Human) OX=	8	30	30	30	34.3	101.27	0	239.05				29.2367	17.3175	NA	NA	NA	NA	16.9246	NA	NA	NA	24.5162	24.4283	24.6153	27.5332	27.1197	27.6891	20.8297	20.5308	17.7024	23.5364	11.6171	NA	NA	NA	NA	NA	18.8158	18.7278	18.9149	21.8327	21.4193	21.9887	15.1293	14.8303	12.002
Q8ND56-3;Q8ND56-2;Q8ND56;K7EMZ9;A0A140TA76;I3L4Q1;A0A0G2JQ95;A0A096LP11	Protein LSM14 homolog A	LSM14A	sp|Q8ND56-3|LS14A-3_HUMAN Isoform of Q8ND56, Isoform 3 of Protein LSM14 homolog A OS=Homo sapiens (Human) OX=9606 GN=LSM14A PE=1 SV=3;sp|Q8ND56-2|LS14A-2_HUMAN Isoform of Q8ND56, Isoform 2 of Protein LSM14 homolog A OS=Homo sapiens (Human) OX=9606 GN=LSM14	8	13	13	13	37.7	46.411	0	156.43				28.6786	24.4953	23.5364	23.6985	24.8623	24.4791	24.748	24.2572	23.8687	25.1117	25.0094	23.7368	25.4728	23.9286	24.2825	25.1452	24.6867	23.8289	24.0045	24.3567	20.1734	19.2144	19.3766	19.9353	19.5468	20.7898	20.6875	19.4148	21.1509	19.6067	19.9606	20.8233	20.3648	19.507	19.6826
P09874	Poly [ADP-ribose] polymerase 1	PARP1	sp|P09874|PARP1_HUMAN Poly [ADP-ribose] polymerase 1 OS=Homo sapiens (Human) OX=9606 GN=PARP1 PE=1 SV=4	1	24	24	24	29.4	113.08	0	164.02				28.5292	24.5375	23.2761	24.0508	23.1095	22.7057	22.9832	22.4834	22.221	23.6325	24.4299	24.1352	24.9203	25.3606	24.8693	26.2834	24.8505	23.8878	23.6976	22.8568	18.8651	17.6037	18.3784	16.8109	16.5486	17.96	18.7575	18.4627	19.2479	19.6882	19.1969	20.611	19.1781	18.2154	18.0252
P62861;E9PR30	40S ribosomal protein S30	FAU	sp|P62861|RS30_HUMAN Isoform of P35544, 40S ribosomal protein S30 OS=Homo sapiens (Human) OX=9606 GN=FAU PE=1 SV=1;tr|E9PR30|E9PR30_HUMAN Isoform of P35544, 40S ribosomal protein S30 OS=Homo sapiens (Human) OX=9606 GN=FAU PE=1 SV=1	2	5	5	5	33.9	6.6478	0	44.082				31.1604	27.1603	25.6795	26.194	27.1747	27.516	27.1263	26.9241	25.2508	26.622	26.7275	26.672	27.2319	26.4727	26.7046	27.6603	28.0596	26.9213	27.2709	30.1604	26.1603	24.6795	25.194	25.9241	24.2508	25.6219	25.7275	25.6719	26.2319	25.4727	25.7047	26.6603	27.0596	25.9213	26.2709
O15355	Protein phosphatase 1G	PPM1G	sp|O15355|PPM1G_HUMAN Protein phosphatase 1G OS=Homo sapiens (Human) OX=9606 GN=PPM1G PE=1 SV=1	1	18	18	18	42.1	59.271	0	283.83				29.2349	24.7927	24.3555	24.8455	16.5428	NA	NA	17.3685	NA	NA	24.7545	24.7568	25.1071	26.8869	26.6089	27.7821	NA	19.4021	17.1202	24.5911	20.1488	19.7116	20.2016	12.7247	NA	NA	20.1107	20.113	20.4632	22.243	21.9651	23.1382	NA	14.7582	12.4764
P42677;C9J1C5	40S ribosomal protein S27	RPS27	sp|P42677|RS27_HUMAN 40S ribosomal protein S27 OS=Homo sapiens (Human) OX=9606 GN=RPS27 PE=1 SV=3	2	5	5	1	41.7	9.461	0	81.125				30.5442	25.2582	24.6012	24.4349	24.508	24.3592	24.335	23.1604	23.86	25.6683	28.1228	27.72	27.6563	27.1401	27.0357	27.543	25.3747	25.7881	24.6073	28.5441	23.2582	22.6012	22.4348	21.1604	21.8601	23.6683	26.1228	25.72	25.6563	25.1402	25.0357	25.5431	23.3746	23.7881	22.6073
Q14257;Q14257-2;H0YL43;A8MXP8	Reticulocalbin-2	RCN2	sp|Q14257|RCN2_HUMAN Reticulocalbin-2 OS=Homo sapiens (Human) OX=9606 GN=RCN2 PE=1 SV=1;sp|Q14257-2|RCN2-2_HUMAN Isoform of Q14257, Isoform 2 of Reticulocalbin-2 OS=Homo sapiens (Human) OX=9606 GN=RCN2 PE=1 SV=1;tr|H0YL43|H0YL43_HUMAN Isoform of Q14257, Re	4	11	11	11	48.9	36.876	0	323.31				30.1343	24.8536	24.1174	24.1388	21.4023	21.3916	21.4235	20.9652	20.695	22.1508	27.4502	27.17	28.1388	26.6206	26.2422	27.9489	21.6357	24.226	18.1586	26.3269	21.0462	20.3101	20.3316	17.1578	16.8876	18.3434	23.6428	23.3627	24.3314	22.8132	22.4349	24.1416	17.8284	20.4185	14.3513
P62266;D6RD47;D6RDJ2;D6RIX0;D6R9I7	40S ribosomal protein S23	RPS23	sp|P62266|RS23_HUMAN 40S ribosomal protein S23 OS=Homo sapiens (Human) OX=9606 GN=RPS23 PE=1 SV=3;tr|D6RD47|D6RD47_HUMAN Isoform of P62266, 40S ribosomal protein S23 OS=Homo sapiens (Human) OX=9606 GN=RPS23 PE=1 SV=1;tr|D6RDJ2|D6RDJ2_HUMAN Isoform of P6226	5	6	6	6	30.1	15.807	0	52.958				29.4223	25.0826	24.2227	25.4744	25.083	25.0415	25.3594	24.8617	24.1932	25.4208	25.461	25.2274	25.4018	25.6039	25.3402	25.8924	25.686	24.6537	25.3931	26.8374	22.4976	21.6377	22.8895	22.2768	21.6082	22.8358	22.876	22.6424	22.8168	23.0189	22.7552	23.3074	23.101	22.0687	22.8082
Q9NYV4;Q9NYV4-2;Q9NYV4-3;J3QSD7;A0A590UJE9;F8VTV8;H0YAZ9;A0A2R8YF61;F5H6Z0;A0A087WZU2;A0A087X209;E5RGN0;G3V5T9;A0A2R8YEB7;Q9BVE2;E7EUK8;E5RIU6;F8VZ51;A0A2R8Y644;F8VWX7;F8VYH9;K7EJ83;H0YLT2;F8VZZ0;K7ELV5;A0A087WZZ9;F8VXD2;E7ESI2;Q96Q40;O94921-2;Q07002-3;Q00536-3;Q00536;Q07002;O94921;O94921-3;P11802-2;Q96Q40-5;Q00536-2;Q96Q40-3;Q96Q40-4;Q96Q40-6;Q00534;Q00526;P11802;P24941;Q00535;P24941-2;Q00535-2;…	Cyclin-dependent kinase 12	CDK12	sp|Q9NYV4|CDK12_HUMAN Cyclin-dependent kinase 12 OS=Homo sapiens (Human) OX=9606 GN=CDK12 PE=1 SV=2;sp|Q9NYV4-2|CDK12-2_HUMAN Isoform of Q9NYV4, Isoform 2 of Cyclin-dependent kinase 12 OS=Homo sapiens (Human) OX=9606 GN=CDK12 PE=1 SV=2;sp|Q9NYV4-3|CDK12-3_	51	21	21	20	20.8	164.15	0	196.92				28.1055	20.2511	20.0455	19.6957	17.6664	17.4943	19.2666	NA	14.757	19.1922	24.3766	24.0546	24.7489	25.149	24.7714	25.7671	25.3607	24.6847	24.4902	22.1513	14.2969	14.0914	13.7415	NA	8.80284	13.238	18.4224	18.1004	18.7947	19.1948	18.8173	19.8129	19.4065	18.7306	18.536
E7ERS3;Q86VM9;Q86VM9-2;H3BP01;H3BRH3;H3BRN6;H3BPD0	Zinc finger CCCH domain-containing protein 18	ZC3H18	tr|E7ERS3|E7ERS3_HUMAN Isoform of Q86VM9, Zinc finger CCCH domain-containing protein 18 OS=Homo sapiens (Human) OX=9606 GN=ZC3H18 PE=1 SV=1;sp|Q86VM9|ZCH18_HUMAN Zinc finger CCCH domain-containing protein 18 OS=Homo sapiens (Human) OX=9606 GN=ZC3H18 PE=1 S	7	18	18	18	24.9	108.94	0	222.66				29.1938	23.7309	22.515	22.11	17.2124	16.7965	17.6052	17.2294	17.0424	19.9784	25.8129	25.0774	25.907	26.6054	26.3834	27.567	24.0916	23.9558	22.9192	23.7343	18.2714	17.0556	16.6506	11.77	11.5829	14.519	20.3535	19.6179	20.4476	21.1459	20.924	22.1075	18.6322	18.4963	17.4598
P49368;P49368-2;B4DUR8;E9PRC8;Q5SZX6;Q5SZW8;E9PQ35;E9PM09;Q5SZX9	T-complex protein 1 subunit gamma	CCT3	sp|P49368|TCPG_HUMAN T-complex protein 1 subunit gamma OS=Homo sapiens (Human) OX=9606 GN=CCT3 PE=1 SV=4;sp|P49368-2|TCPG-2_HUMAN Isoform of P49368, Isoform 2 of T-complex protein 1 subunit gamma OS=Homo sapiens (Human) OX=9606 GN=CCT3 PE=1 SV=4;tr|B4DUR8|	9	21	21	21	42.2	60.533	0	145.71				28.5429	24.8373	23.9328	24.4639	23.9037	23.2121	23.6914	23.3051	22.5823	24.0632	23.9668	24.3812	25.1411	24.9104	24.8626	25.6873	24.3352	24.8613	22.4839	23.5888	19.8831	18.9787	19.5097	18.3509	17.6281	19.1091	19.0126	19.427	20.1869	19.9562	19.9085	20.7331	19.381	19.9071	17.5297
Q9Y230;Q9Y230-2;M0R0Y3;X6R2L4;M0R0Z0;M0QXZ7;A0A1W2PS48;M0QXI6	RuvB-like 2	RUVBL2	sp|Q9Y230|RUVB2_HUMAN RuvB-like 2 OS=Homo sapiens (Human) OX=9606 GN=RUVBL2 PE=1 SV=3;sp|Q9Y230-2|RUVB2-2_HUMAN Isoform of Q9Y230, Isoform 2 of RuvB-like 2 OS=Homo sapiens (Human) OX=9606 GN=RUVBL2 PE=1 SV=3;tr|M0R0Y3|M0R0Y3_HUMAN Isoform of Q9Y230, RuvB-l	8	17	17	17	36.7	51.156	0	169.99				28.6043	23.3844	22.3726	23.5158	22.5669	22.3506	22.4509	22.5363	21.5624	23.2777	26.1769	25.1137	25.8708	24.9427	24.481	25.8096	24.311	24.6769	22.8243	23.8494	18.6296	17.6177	18.7609	17.7814	16.8075	18.5228	21.422	20.3589	21.116	20.1877	19.7261	21.0548	19.5561	19.922	18.0694
Q14498;Q14498-2;Q14498-3;G3XAC6;A0A0U1RQH7;H0Y4X3;A0A0U1RQW2;Q5QP23;Q5QP22;F8WF24;F2Z2Z5;A8MYG5;F8WF73;H0Y6I9;A0A087X122;G3V5Z6;Q86U06-4;H0YJJ3;F2Z3E6;Q86U06-5;G3XAP0;Q86U06-2;Q86U06	RNA-binding protein 39	RBM39	sp|Q14498|RBM39_HUMAN RNA-binding protein 39 OS=Homo sapiens (Human) OX=9606 GN=RBM39 PE=1 SV=2;sp|Q14498-2|RBM39-2_HUMAN Isoform of Q14498, Isoform 2 of RNA-binding protein 39 OS=Homo sapiens (Human) OX=9606 GN=RBM39 PE=1 SV=2;sp|Q14498-3|RBM39-3_HUMAN Is	23	15	15	15	30.8	59.379	0	188.8				28.3809	24.8028	24.132	23.9947	22.5295	22.933	23.7688	22.7872	22.4852	23.7725	24.3204	23.5197	23.7339	24.8337	23.8963	25.5872	25.3314	24.9418	23.5273	23.796	20.2179	19.5471	19.4098	18.2023	17.9002	19.1875	19.7354	18.9347	19.1489	20.2488	19.3113	21.0022	20.7465	20.3568	18.9423
Q69YN4;Q69YN4-3;Q69YN4-2;Q69YN4-4;H0YC41;H0YB68;H0YBN5	Protein virilizer homolog	KIAA1429	sp|Q69YN4|VIR_HUMAN Protein virilizer homolog OS=Homo sapiens (Human) OX=9606 GN=VIRMA PE=1 SV=2;sp|Q69YN4-3|VIR-3_HUMAN Isoform of Q69YN4, Isoform 3 of Protein virilizer homolog OS=Homo sapiens (Human) OX=9606 GN=VIRMA PE=1 SV=2;sp|Q69YN4-2|VIR-2_HUMAN Is	7	22	22	22	15.2	202.02	0	190.13				28.5965	19.9456	18.362	16.8981	NA	NA	15.2827	NA	NA	NA	25.0935	24.537	25.4024	26.0441	25.6196	26.7492	25.0152	24.3662	23.3668	21.9819	13.3309	11.7472	10.2833	NA	NA	NA	18.4788	17.9223	18.7877	19.4294	19.0049	20.1346	18.4005	17.7515	16.7521
Q14331;E9PLY7;E9PRR7;J3KSQ7;E9PI42	Protein FRG1	FRG1	sp|Q14331|FRG1_HUMAN Protein FRG1 OS=Homo sapiens (Human) OX=9606 GN=FRG1 PE=1 SV=1;tr|E9PLY7|E9PLY7_HUMAN Isoform of Q14331, Protein FRG1 (Fragment) OS=Homo sapiens (Human) OX=9606 GN=FRG1 PE=1 SV=8	5	11	11	11	46.5	29.172	0	104.11				28.7296	24.3002	24.1624	24.5659	24.1818	24.3277	24.693	24.0091	23.6177	23.383	23.7798	23.5261	24.5058	24.7308	24.3792	25.4076	26.1365	24.3804	24.9699	25.0292	20.5998	20.4619	20.8655	20.3086	19.9173	19.6826	20.0794	19.8256	20.8054	21.0303	20.6787	21.7072	22.4361	20.6799	21.2694
Q8N7H5-3;Q8N7H5;Q8N7H5-2;B4DGJ5;M0QYC7	RNA polymerase II-associated factor 1 homolog	PAF1	sp|Q8N7H5-3|PAF1-3_HUMAN Isoform of Q8N7H5, Isoform 3 of RNA polymerase II-associated factor 1 homolog OS=Homo sapiens (Human) OX=9606 GN=PAF1 PE=1 SV=2;sp|Q8N7H5|PAF1_HUMAN RNA polymerase II-associated factor 1 homolog OS=Homo sapiens (Human) OX=9606 GN=P	5	15	15	15	37.5	55.472	0	121.08				28.2844	25.301	24.6557	24.7256	17.9318	17.4071	16.9894	19.4773	20.1195	17.9132	24.6099	24.1615	24.9128	25.0067	24.9894	25.8584	23.3797	23.0258	22.3858	23.477	20.4937	19.8483	19.9183	14.6699	15.3121	13.1058	19.8026	19.3542	20.1055	20.1994	20.182	21.0511	18.5723	18.2184	17.5785
A0A087X2D8;O60271-4;O60271-2;O60271;O60271-5;O60271-3;O60271-9;H0YBE9;E9PFH7;A0A087WYG2;Q9UPT6;Q9UPT6-2;H0YBS5	C-Jun-amino-terminal kinase-interacting protein 4	SPAG9	tr|A0A087X2D8|A0A087X2D8_HUMAN Isoform of O60271, C-Jun-amino-terminal kinase-interacting protein 4 OS=Homo sapiens (Human) OX=9606 GN=SPAG9 PE=1 SV=1;sp|O60271-4|JIP4-4_HUMAN Isoform of O60271, Isoform 4 of C-Jun-amino-terminal kinase-interacting protein	13	20	20	20	20	145.17	0	156.63				27.646	20.626	20.4992	20.2538	18.2708	18.7812	20.272	17.3828	18.6066	18.2823	24.0182	23.258	23.9374	24.5713	24.177	25.1727	24.9673	24.4281	24.4279	21.6015	14.5816	14.4549	14.2095	11.3384	12.5622	12.2379	17.9738	17.2135	17.893	18.5269	18.1326	19.1283	18.9229	18.3837	18.3835
P55060-4;P55060-3;P55060;P55060-2	Exportin-2	CSE1L	sp|P55060-4|XPO2-4_HUMAN Isoform of P55060, Isoform 4 of Exportin-2 OS=Homo sapiens (Human) OX=9606 GN=CSE1L PE=1 SV=3;sp|P55060-3|XPO2-3_HUMAN Isoform of P55060, Isoform 3 of Exportin-2 OS=Homo sapiens (Human) OX=9606 GN=CSE1L PE=1 SV=3;sp|P55060|XPO2_HUM	4	12	12	12	15	103.88	0	81.763				28.1589	23.5657	22.8348	22.6258	22.1735	22.0269	24.273	23.8431	20.2214	22.3386	25.8667	25.0056	23.878	23.9403	24.0315	24.8026	24.789	23.7039	22.7439	22.5739	17.9807	17.2498	17.0409	18.2581	14.6365	16.7537	20.2817	19.4206	18.293	18.3554	18.4465	19.2176	19.204	18.1189	17.159
P25705;P25705-2;P25705-3;K7EK77;K7ERX7;K7ENJ4;K7EJP1;K7EQH4;K7ESA0	ATP synthase subunit alpha, mitochondrial	ATP5A1	sp|P25705|ATPA_HUMAN ATP synthase subunit alpha, mitochondrial OS=Homo sapiens (Human) OX=9606 GN=ATP5F1A PE=1 SV=1;sp|P25705-2|ATPA-2_HUMAN Isoform of P25705, Isoform 2 of ATP synthase subunit alpha, mitochondrial OS=Homo sapiens (Human) OX=9606 GN=ATP5F1	9	16	16	16	31.8	59.75	0	180.74				29.2413	23.3835	22.3836	21.2372	21.8048	21.3738	22.5602	21.9265	20.9882	24.0755	26.6628	26.3065	27.233	25.9073	24.9247	26.5783	23.7005	24.0976	22.4918	24.2871	18.4293	17.4294	16.283	16.9723	16.034	19.1213	21.7086	21.3522	22.2788	20.9531	19.9706	21.6241	18.7463	19.1434	17.5376
P62280;M0QZC5;M0R1H6;M0R1H5	40S ribosomal protein S11	RPS11	sp|P62280|RS11_HUMAN 40S ribosomal protein S11 OS=Homo sapiens (Human) OX=9606 GN=RPS11 PE=1 SV=3;tr|M0QZC5|M0QZC5_HUMAN Isoform of P62280, Ribosomal_S17_N domain-containing protein OS=Homo sapiens (Human) OX=9606 GN=RPS11 PE=1 SV=1	4	9	9	9	45.6	18.431	0	60.452				28.5741	24.0707	23.4984	23.6445	23.9984	23.8767	23.945	23.3354	23.0618	26.1213	24.6184	24.4757	24.5555	24.5992	24.5476	24.9927	24.561	24.3498	23.6549	25.2522	20.7488	20.1765	20.3226	20.0135	19.7398	22.7993	21.2965	21.1538	21.2336	21.2772	21.2257	21.6708	21.2391	21.0278	20.333
P12004	Proliferating cell nuclear antigen	PCNA	sp|P12004|PCNA_HUMAN Proliferating cell nuclear antigen OS=Homo sapiens (Human) OX=9606 GN=PCNA PE=1 SV=1	1	12	12	12	51.7	28.768	0	323.31				29.99	23.4646	22.9243	23.007	19.2822	19.1122	19.731	18.6889	18.6176	21.2323	27.7371	27.4586	28.3798	25.8279	25.7286	26.9807	23.0289	24.0548	20.8936	25.9899	19.4647	18.9243	19.007	14.6889	14.6176	17.2323	23.7371	23.4585	24.3797	21.8279	21.7286	22.9806	19.0289	20.0548	16.8936
Q9Y265;Q9Y265-2;E7ETR0;H7C4G5;J3QLR1	RuvB-like 1	RUVBL1	sp|Q9Y265|RUVB1_HUMAN RuvB-like 1 OS=Homo sapiens (Human) OX=9606 GN=RUVBL1 PE=1 SV=1;sp|Q9Y265-2|RUVB1-2_HUMAN Isoform of Q9Y265, Isoform 2 of RuvB-like 1 OS=Homo sapiens (Human) OX=9606 GN=RUVBL1 PE=1 SV=1;tr|E7ETR0|E7ETR0_HUMAN Isoform of Q9Y265, RuvB-l	5	16	16	16	42.8	50.227	0	213.37				28.826	22.794	21.5502	22.7049	23.2929	21.9109	22.7509	22.1384	21.9336	23.2598	26.1829	25.5035	25.923	25.7901	25.6969	25.99	24.0835	24.859	21.9689	24.3665	18.3345	17.0908	18.2455	17.6789	17.4741	18.8003	21.7234	21.044	21.4636	21.3306	21.2375	21.5306	19.624	20.3996	17.5094
A0A499FI31;Q15020-4;Q15020;Q15020-2;F8W667;H0YHU8;A0A494C0L2;Q15020-3;F8VVK9;F8VZM2	Squamous cell carcinoma antigen recognized by T-cells 3	SART3	tr|A0A499FI31|A0A499FI31_HUMAN Isoform of Q15020, Squamous cell carcinoma antigen recognized by T-cells 3 OS=Homo sapiens (Human) OX=9606 GN=SART3 PE=1 SV=1;sp|Q15020-4|SART3-4_HUMAN Isoform of Q15020, Isoform 4 of Squamous cell carcinoma antigen recognize	10	29	29	29	35.6	111.96	0	281.31				28.6951	21.8701	21.2741	21.323	18.4145	18.4521	16.5156	18.5223	18.6563	NA	23.438	23.5706	24.1103	26.7221	26.3046	27.4676	20.0145	20.7295	16.4228	22.9672	16.1422	15.5462	15.595	12.7944	12.9284	NA	17.7101	17.8426	18.3824	20.9942	20.5767	21.7397	14.2867	15.0016	10.6949
O95831-3;O95831;O95831-6;O95831-4;O95831-2;E9PMA0;O95831-5	Apoptosis-inducing factor 1, mitochondrial	AIFM1	sp|O95831-3|AIFM1-3_HUMAN Isoform of O95831, Isoform 3 of Apoptosis-inducing factor 1, mitochondrial OS=Homo sapiens (Human) OX=9606 GN=AIFM1 PE=1 SV=1;sp|O95831|AIFM1_HUMAN Apoptosis-inducing factor 1, mitochondrial OS=Homo sapiens (Human) OX=9606 GN=AIFM	7	16	16	16	33.7	66.294	0	132.06				28.0813	21.1059	19.5978	18.3092	16.6883	NA	18.4081	NA	16.0161	22.3422	25.387	24.7657	25.3135	24.9657	24.8095	26.2671	22.8072	22.8042	21.5585	23.1744	16.199	14.6909	13.4023	NA	11.1092	17.4353	20.4801	19.8588	20.4067	20.0588	19.9026	21.3602	17.9003	17.8973	16.6516
F8W6I7;P09651-3;P09651-2;P09651;F8VZ49;F8VTQ5;F8W646;A0A2R8Y4L2;F8VYN5;H0YH80	Heterogeneous nuclear ribonucleoprotein A1;Heterogeneous nuclear ribonucleoprotein A1, N-terminally processed	HNRNPA1	tr|F8W6I7|F8W6I7_HUMAN Isoform of P09651, Heterogeneous nuclear ribonucleoprotein A1 OS=Homo sapiens (Human) OX=9606 GN=HNRNPA1 PE=1 SV=2;sp|P09651-3|ROA1-3_HUMAN Isoform of P09651, Isoform 2 of Heterogeneous nuclear ribonucleoprotein A1 OS=Homo sapiens (H	10	12	12	4	44	33.155	0	136.24				28.1435	24.0322	23.2296	23.6841	23.8401	23.1169	23.8786	22.8641	22.0802	22.7627	24.5231	23.5147	24.2087	24.6242	24.2891	25.3203	24.7084	23.8084	23.4501	24.056	19.9448	19.1422	19.5967	18.7766	17.9928	18.6752	20.4356	19.4273	20.1211	20.5368	20.2017	21.2329	20.621	19.721	19.3626
O60749-2;O60749;D6RC15;H0YK42;Q13596-2;Q13596;Q13596-3	Sorting nexin-2	SNX2	sp|O60749-2|SNX2-2_HUMAN Isoform of O60749, Isoform 2 of Sorting nexin-2 OS=Homo sapiens (Human) OX=9606 GN=SNX2 PE=1 SV=2;sp|O60749|SNX2_HUMAN Sorting nexin-2 OS=Homo sapiens (Human) OX=9606 GN=SNX2 PE=1 SV=2	7	18	18	18	50.5	46.097	0	310.73				28.9075	19.835	20.303	19.734	NA	NA	NA	NA	NA	19.2408	25.474	25.1253	26.0124	25.8291	25.4267	26.3917	26.0828	25.6483	24.9538	24.3839	15.3114	15.7794	15.2104	NA	NA	14.7172	20.9504	20.6018	21.4888	21.3055	20.9031	21.8681	21.5593	21.1247	20.4302
P05204	Non-histone chromosomal protein HMG-17	HMGN2	sp|P05204|HMGN2_HUMAN Non-histone chromosomal protein HMG-17 OS=Homo sapiens (Human) OX=9606 GN=HMGN2 PE=1 SV=3	1	6	6	4	44.4	9.3926	0	44.636				29.0107	23.9532	24.0463	24.4071	25.1355	25.1726	25.2252	24.1512	23.7394	25.8428	24.2012	24.5998	24.6285	24.2	24.5803	25.4711	25.783	24.5808	25.0183	28.0107	22.9532	23.0463	23.4072	23.1512	22.7395	24.8428	23.2012	23.5998	23.6285	23.2	23.5803	24.4711	24.7831	23.5808	24.0183
Q9Y2S6;A0A024R1R8	Translation machinery-associated protein 7	TMA7;hCG_2014768	sp|Q9Y2S6|TMA7_HUMAN Translation machinery-associated protein 7 OS=Homo sapiens (Human) OX=9606 GN=TMA7 PE=1 SV=1;tr|A0A024R1R8|A0A024R1R8_HUMAN HCG2014768, isoform CRA_a OS=Homo sapiens (Human) OX=9606 GN=ENSG00000225528 PE=4 SV=1	2	4	4	4	43.8	7.0662	0	36.855				29.1321	24.8226	24.5148	24.1958	25.4185	25.1558	25.4815	24.733	24.3213	24.6907	24.697	24.7307	24.9099	24.7996	24.9268	25.4549	25.7837	24.7543	24.8746	28.1321	23.8226	23.5148	23.1958	23.733	23.3213	23.6906	23.697	23.7307	23.9099	23.7996	23.9269	24.4549	24.7837	23.7543	23.8746
P38646;A0A3B3ITI4;D6RJI2;D6RA73;A0A3B3ITN1;H0Y8S0	Stress-70 protein, mitochondrial	HSPA9	sp|P38646|GRP75_HUMAN Stress-70 protein, mitochondrial OS=Homo sapiens (Human) OX=9606 GN=HSPA9 PE=1 SV=2	6	17	17	17	32.1	73.68	0	124.59				28.4319	23.1322	22.6792	23.0355	22.4639	21.568	22.483	22.7112	21.9167	22.9969	25.2618	25.1217	25.3624	25.3241	25.5023	25.8874	24.096	23.2382	22.0545	23.184	17.8842	17.4313	17.7876	17.4632	16.6687	17.749	20.0139	19.8738	20.1144	20.0761	20.2544	20.6395	18.8481	17.9902	16.8066
P68400;E7EU96;A0A2R8YD58;A0A2R8Y5A0;Q8NEV1;A0A2R8YFU2;A0A2R8YF43;A0A2R8YDP2;A0A2R8Y4H0;A0A2R8Y4D6;P68400-2;V9GYA2;A0A2R8YEW1;A0A2R8YDY7;A0A2R8YCK2;V9GY80;A0A2R8Y7T1;V9GYW6;A0A087WY74;A0A2R8YF47;A0A2R8YEL7;A0A2R8Y797;A0A2R8Y3W6;A0A2R8YCC9	Casein kinase II subunit alpha;Casein kinase II subunit alpha 3	CSNK2A1;CSNK2A3	sp|P68400|CSK21_HUMAN Casein kinase II subunit alpha OS=Homo sapiens (Human) OX=9606 GN=CSNK2A1 PE=1 SV=1;tr|E7EU96|E7EU96_HUMAN Isoform of P68400, Protein kinase domain-containing protein OS=Homo sapiens (Human) OX=9606 GN=CSNK2A1 PE=1 SV=1;tr|A0A2R8YD58|	24	15	15	14	52.4	45.143	0	275.92				28.8687	23.4065	22.5407	23.3275	18.11	17.9503	18.9906	18.9779	17.8095	20.2355	21.1304	22.9276	22.9381	26.6476	26.0856	27.7733	24.2664	23.2949	22.2136	24.6988	19.2366	18.3708	19.1576	14.808	13.6396	16.0656	16.9605	18.7577	18.7681	22.4777	21.9156	23.6033	20.0965	19.1249	18.0436
G1UD79;Q7Z309-4;Q7Z309-3	Protein FAM122B	SPACIA2;FAM122B	tr|G1UD79|G1UD79_HUMAN Isoform of Q7Z309, Protein FAM122B OS=Homo sapiens (Human) OX=9606 GN=FAM122B PE=1 SV=1;sp|Q7Z309-4|F122B-4_HUMAN Isoform of Q7Z309, Isoform 4 of Protein FAM122B OS=Homo sapiens (Human) OX=9606 GN=FAM122B PE=1 SV=2;sp|Q7Z309-3|F122B-	3	9	9	2	34.8	29.186	0	83.117				28.7279	24.0527	23.5875	23.2047	NA	NA	NA	NA	NA	NA	24.259	24.2212	24.3996	25.9851	25.7483	26.7336	25.3488	24.9427	25.0097	25.2684	20.5933	20.128	19.7452	NA	NA	NA	20.7996	20.7617	20.9401	22.5257	22.2888	23.2743	21.8894	21.4833	21.5503
P11387;E5RIC7;Q969P6-2;Q969P6;E5RJ33;H0YBR3;H0YC03;E5RGE7;E5RGR4;E5RFE3;E5RGR2;E5RJ95;E5RFS0	DNA topoisomerase 1	TOP1	sp|P11387|TOP1_HUMAN DNA topoisomerase 1 OS=Homo sapiens (Human) OX=9606 GN=TOP1 PE=1 SV=2	13	12	12	12	18.3	90.725	0	94.117				27.843	23.6824	23.0887	23.471	22.9232	23.1256	23.3066	23.1404	22.6991	22.7691	23.8218	22.6732	23.7487	23.5101	23.9567	24.7589	24.8341	23.9614	24.0678	22.595	18.4344	17.8408	18.223	17.8924	17.4511	17.5212	18.5739	17.4253	18.5008	18.2622	18.7088	19.5109	19.5862	18.7134	18.8198
P16615;P16615-2;P16615-5;P16615-3;P16615-4;H7C5W9;O14983-2;O14983;Q93084-5;Q93084-6;Q93084;Q93084-3;Q93084-7;Q93084-2;Q93084-4;O14983-3;H3BTW4;H3BVB2;J3QSY6	Sarcoplasmic/endoplasmic reticulum calcium ATPase 2	ATP2A2	sp|P16615|AT2A2_HUMAN Sarcoplasmic/endoplasmic reticulum calcium ATPase 2 OS=Homo sapiens (Human) OX=9606 GN=ATP2A2 PE=1 SV=1;sp|P16615-2|AT2A2-2_HUMAN Isoform of P16615, Isoform 2 of Sarcoplasmic/endoplasmic reticulum calcium ATPase 2 OS=Homo sapiens (Hum	19	19	19	19	21.7	114.76	0	258.57				29.0615	23.3033	22.7533	22.7672	20.2772	20.6333	20.5733	20.7297	18.7012	21.4618	25.3002	25.2319	25.754	26.5332	26.3816	27.4529	23.5503	22.3559	21.5047	23.538	17.7796	17.2298	17.2436	15.2061	13.1776	15.9383	19.7766	19.7083	20.2303	21.0096	20.8581	21.9294	18.0268	16.8323	15.9811
P42766;F2Z388	60S ribosomal protein L35	RPL35	sp|P42766|RL35_HUMAN 60S ribosomal protein L35 OS=Homo sapiens (Human) OX=9606 GN=RPL35 PE=1 SV=2	2	5	5	5	34.1	14.551	0	57.138				27.8877	23.9629	22.374	23.4169	23.5737	23.5673	23.4569	23.144	22.1476	24.5536	23.6456	23.2389	23.89	24.2204	23.6178	24.5863	24.4972	22.916	23.5884	26.3028	22.3779	20.789	21.832	21.559	20.5626	22.9686	22.0606	21.6539	22.3051	22.6354	22.0329	23.0014	22.9122	21.3311	22.0035
A0A0U1RRH7;Q9BTM1;A0A0U1RR32;P0C0S8;P20671;Q99878;Q96KK5;P04908;Q93077;H0YFX9;Q9BTM1-2;Q7L7L0;P16104;A0A3B3IS11;Q8IUE6;A0A494C189;C9J0D1;Q71UI9-2;Q96QV6;Q71UI9-5;C9J386	Histone H2A.J;Histone H2A type 1;Histone H2A type 1-D;Histone H2A type 1-J;Histone H2A type 1-H;Histone H2A type 1-B/E;Histone H2A type 1-C;Histone H2A;Histone H2A type 3;Histone H2AX	H2AFJ;HIST1H2AG;HIST1H2AD;HIST1H2AJ;HIST1H2AH;HIST1H2AB;HIST1H2AC;HIST3H2A;H2AFX	tr|A0A0U1RRH7|A0A0U1RRH7_HUMAN ENSG00000282988 readthrough, Histone H2A OS=Homo sapiens (Human) OX=9606 GN=ENSG00000282988 PE=3 SV=1;sp|Q9BTM1|H2AJ_HUMAN Histone H2A.J OS=Homo sapiens (Human) OX=9606 GN=H2AFJ PE=1 SV=1;tr|A0A0U1RR32|A0A0U1RR32_HUMAN hCG_20	21	5	5	1	44.1	18.552	0	153.72				30.3432	26.5879	25.1646	25.9527	24.7013	24.0452	24.3685	24.4843	22.9595	26.6176	25.8822	25.8576	27.1815	25.4382	26.3523	28.5658	26.2543	25.4041	24.8398	27.3432	23.588	22.1646	22.9527	21.4842	19.9596	23.6176	22.8822	22.8576	24.1815	22.4382	23.3523	25.5658	23.2544	22.4041	21.8398
H7BY10;K7EJV9;K7ERT8;A8MUS3;P62750;K7EMA7	60S ribosomal protein L23a	RPL23A	tr|H7BY10|H7BY10_HUMAN Isoform of P62750, Ribosomal_L23eN domain-containing protein (Fragment) OS=Homo sapiens (Human) OX=9606 GN=RPL23A PE=1 SV=1;tr|K7EJV9|K7EJV9_HUMAN Isoform of P62750, Ribosomal_L23eN domain-containing protein (Fragment) OS=Homo sapien	6	8	8	8	34.2	17.692	0	65.234				28.4475	24.7406	22.2754	23.0577	23.1865	23.755	24.1334	23.461	23.127	24.4664	24.0187	23.6978	24.3679	25.2013	25.0464	25.6455	24.9248	24.0131	23.452	25.8625	22.1556	19.6905	20.4727	20.8761	20.542	21.8814	21.4337	21.1129	21.7829	22.6163	22.4614	23.0605	22.3399	21.4281	20.867
CON__sp|P13647|K2C5_HUMAN;P13647;F8W0C6;H0YI76;H0YIN9;F8VV57;F8VU69	Keratin, type II cytoskeletal 5	KRT5	sp|P13647|K2C5_HUMAN Keratin, type II cytoskeletal 5 OS=Homo sapiens GN=KRT5 PE=1 SV=3	7	35	23	7	44.7	62.378	0	323.31	+		+	28.8098	18.0692	24.1809	18.4915	24.6003	21.7456	22.2908	28.4319	20.6202	21.9662	22.8037	23.5444	20.9535	22.0009	21.7826	20.0552	23.1348	22.9089	20.4195	23.8556	13.115	19.2267	13.5373	23.4778	15.666	17.012	17.8495	18.5902	15.9994	17.0468	16.8284	15.1011	18.1806	17.9547	15.4652
P05387;H0YDD8	60S acidic ribosomal protein P2	RPLP2	sp|P05387|RLA2_HUMAN 60S acidic ribosomal protein P2 OS=Homo sapiens (Human) OX=9606 GN=RPLP2 PE=1 SV=1	2	8	8	8	80.9	11.665	0	230.52				30.2002	19.7277	NA	19.9393	NA	NA	NA	18.3749	15.2775	20.0212	27.5497	26.7428	28.1463	27.242	27.0027	28.0198	21.2162	25.7287	20.0321	27.8784	17.4057	NA	17.6173	16.053	12.9556	17.6993	25.2278	24.4208	25.8244	24.9201	24.6808	25.6979	18.8943	23.4068	17.7102
Q8NFQ8	Torsin-1A-interacting protein 2	TOR1AIP2	sp|Q8NFQ8|TOIP2_HUMAN Torsin-1A-interacting protein 2 OS=Homo sapiens (Human) OX=9606 GN=TOR1AIP2 PE=1 SV=1	1	14	14	14	37	51.263	0	160.09				27.5186	21.3895	21.0002	21.2877	17.3954	17.3642	17.6716	16.9428	NA	21.0531	25.597	25.1303	25.6927	23.5001	23.4109	23.8555	20.2943	19.2173	17.7395	22.995	16.8659	16.4766	16.7641	12.4192	NA	16.5295	21.0734	20.6067	21.1691	18.9765	18.8874	19.3319	15.7707	14.6938	13.2159
Q9UNF0-2;Q9UNF0;A0A0U1RR22;B0QYG7;B0QYG8;H0Y923;F6U236;Q9BY11	Protein kinase C and casein kinase substrate in neurons protein 2	PACSIN2	sp|Q9UNF0-2|PACN2-2_HUMAN Isoform of Q9UNF0, Isoform 2 of Protein kinase C and casein kinase substrate in neurons protein 2 OS=Homo sapiens (Human) OX=9606 GN=PACSIN2 PE=1 SV=2;sp|Q9UNF0|PACN2_HUMAN Protein kinase C and casein kinase substrate in neurons p	8	19	19	19	54.2	51.353	0	255.99				29.2044	20.5213	16.3354	NA	21.2931	18.2825	NA	21.1019	19.6052	19.6368	23.854	24.0238	24.8905	27.3371	26.8165	27.9494	NA	NA	NA	24.6808	15.9978	11.8119	NA	16.5784	15.0816	15.1132	19.3304	19.5002	20.367	22.8135	22.293	23.4259	NA	NA	NA
Q06830;A0A0A0MSI0;A0A0A0MRQ5;P32119	Peroxiredoxin-1	PRDX1	sp|Q06830|PRDX1_HUMAN Peroxiredoxin-1 OS=Homo sapiens (Human) OX=9606 GN=PRDX1 PE=1 SV=1;tr|A0A0A0MSI0|A0A0A0MSI0_HUMAN Isoform of Q06830, Thioredoxin domain-containing protein (Fragment) OS=Homo sapiens (Human) OX=9606 GN=PRDX1 PE=1 SV=1;tr|A0A0A0MRQ5|A0A	4	11	11	9	67.8	22.11	0	121.67				28.9218	24.5853	23.9183	24.1332	23.3382	23.4472	24.5065	24.6398	22.1061	23.6956	25.3507	24.7487	25.0961	25.3129	25.0719	26.0018	25.6939	24.8972	24.4234	25.0149	20.6784	20.0114	20.2264	20.7328	18.1992	19.7888	21.4438	20.8418	21.1892	21.4059	21.165	22.0949	21.787	20.9904	20.5165
Q5H9R7-5;Q5H9R7;Q5H9R7-2;Q5H9R7-6;E9PKF6;H7BXH2;Q5H9R7-4;Q5H9R7-3;E9PQP7;H0YEN2;H0YDW1;E9PK08;E9PNN8;H0YEV0;H0YDK9;E9PKG4;E9PJD8	Serine/threonine-protein phosphatase 6 regulatory subunit 3	PPP6R3	sp|Q5H9R7-5|PP6R3-5_HUMAN Isoform of Q5H9R7, Isoform 5 of Serine/threonine-protein phosphatase 6 regulatory subunit 3 OS=Homo sapiens (Human) OX=9606 GN=PPP6R3 PE=1 SV=2;sp|Q5H9R7|PP6R3_HUMAN Serine/threonine-protein phosphatase 6 regulatory subunit 3 OS=H	17	24	24	24	28.2	98.484	0	264.67				28.1192	21.4216	20.6146	20.9867	NA	NA	NA	NA	NA	19.4292	24.5052	23.8731	24.2221	25.5875	25.2677	26.99	17.3958	20.3456	NA	22.6929	15.9953	15.1884	15.5605	NA	NA	14.0029	19.079	18.4468	18.7958	20.1612	19.8415	21.5637	11.9696	14.9193	NA
P13674-3;P13674-2;P13674	Prolyl 4-hydroxylase subunit alpha-1	P4HA1	sp|P13674-3|P4HA1-3_HUMAN Isoform of P13674, Isoform 3 of Prolyl 4-hydroxylase subunit alpha-1 OS=Homo sapiens (Human) OX=9606 GN=P4HA1 PE=1 SV=2;sp|P13674-2|P4HA1-2_HUMAN Isoform of P13674, Isoform 2 of Prolyl 4-hydroxylase subunit alpha-1 OS=Homo sapiens	3	14	14	14	30.8	58.957	0	247.31				28.4087	21.6268	21.1172	19.2581	20.0266	20.6343	21.5138	19.9066	19.2654	21.7752	26.2452	25.6207	26.5236	24.9891	24.6466	25.4396	21.6679	21.5094	18.2346	23.5507	16.7689	16.2593	14.4001	15.0486	14.4074	16.9172	21.3872	20.7627	21.6656	20.1312	19.7886	20.5817	16.8099	16.6514	13.3767
P23284	Peptidyl-prolyl cis-trans isomerase B	PPIB	sp|P23284|PPIB_HUMAN Peptidyl-prolyl cis-trans isomerase B OS=Homo sapiens (Human) OX=9606 GN=PPIB PE=1 SV=2	1	10	10	10	43.5	23.742	0	74.795				28.0049	23.8956	22.6547	23.5231	23.0115	23.3035	23.7554	22.8987	22.1615	22.9875	24.0992	23.091	24.2952	24.2113	23.5413	25.7777	24.6684	23.0718	23.1247	24.4199	20.3106	19.0697	19.9382	19.3138	18.5765	19.4025	20.5143	19.506	20.7103	20.6262	19.9565	22.1928	21.0834	19.4869	19.5398
Q01105;B2REB7	Protein SET	SET	sp|Q01105|SET_HUMAN Protein SET OS=Homo sapiens (Human) OX=9606 GN=SET PE=1 SV=3	2	11	11	2	40	33.488	0	323.31				30.5672	20.2674	19.4178	18.8585	NA	18.6292	17.544	16.6243	17.0438	16.6848	21.105	24.7904	21.5484	28.5193	28.2458	29.6586	20.5689	19.4262	18.7304	27.3973	17.0974	16.2478	15.6886	13.4543	13.8738	13.515	17.9351	21.6206	18.3785	25.3494	25.0759	26.4886	17.399	16.2563	15.5605
P08238;Q58FF7;Q58FF8	Heat shock protein HSP 90-beta	HSP90AB1	sp|P08238|HS90B_HUMAN Heat shock protein HSP 90-beta OS=Homo sapiens (Human) OX=9606 GN=HSP90AB1 PE=1 SV=4	3	20	9	8	31.5	83.263	0	134.63				28.2477	24.0535	22.9523	23.0309	21.794	21.4943	22.3483	21.6395	20.7657	22.9215	24.8994	24.8359	25.2564	25.0272	24.9987	25.7792	23.5367	23.5311	23.0655	23.2033	19.0091	17.9079	17.9865	16.5951	15.7213	17.8771	19.855	19.7915	20.212	19.9829	19.9543	20.7348	18.4923	18.4867	18.0211
P62987;M0R2S1;P0CG48;Q96C32;Q5PY61;J3QKN0;F5GXK7;F5H747;F5H388;B4DV12;F5H265;F5H2Z3;F5GYU3;F5H6Q2;J3QTR3;J3QS39;P0CG47;M0R1M6;Q49A90;M0R1V7;F5GZ39;J3QSA3	Ubiquitin-60S ribosomal protein L40;Ubiquitin;60S ribosomal protein L40;Polyubiquitin-C;Ubiquitin;Polyubiquitin-B;Ubiquitin	UBA52;UBC;UBB;RPS27A	sp|P62987|RL40_HUMAN Ubiquitin-60S ribosomal protein L40 OS=Homo sapiens (Human) OX=9606 GN=UBA52 PE=1 SV=2;tr|M0R2S1|M0R2S1_HUMAN Isoform of P62987, Ubiquitin-like domain-containing protein (Fragment) OS=Homo sapiens (Human) OX=9606 GN=UBA52 PE=1 SV=1;sp|	22	5	5	2	35.2	14.728	0	68.982				30.9708	27.0123	25.5763	26.7747	26.7834	27.1247	27.0419	26.808	25.9128	26.8082	26.6768	26.908	26.8203	26.6668	26.3426	27.5371	27.3429	26.4445	26.6637	28.3858	24.4273	22.9913	24.1897	24.223	23.3277	24.2232	24.0918	24.3231	24.2354	24.0818	23.7577	24.9522	24.758	23.8596	24.0787
O15397;O15397-2;F5H2I3;H0YH64;F5H244	Importin-8	IPO8	sp|O15397|IPO8_HUMAN Importin-8 OS=Homo sapiens (Human) OX=9606 GN=IPO8 PE=1 SV=2;sp|O15397-2|IPO8-2_HUMAN Isoform of O15397, Isoform 2 of Importin-8 OS=Homo sapiens (Human) OX=9606 GN=IPO8 PE=1 SV=2	5	11	11	11	11.4	119.94	0	114.3				27.7984	18.0544	20.6497	21.5288	24.6215	24.7562	24.6386	24.3792	23.7102	22.312	23.5322	23.0621	23.1135	23.8625	24.3912	24.4845	22.9396	22.4307	21.5498	22.1837	12.4397	15.035	15.9141	18.7645	18.0955	16.6972	17.9174	17.4473	17.4988	18.2478	18.7765	18.8698	17.3249	16.816	15.935
Q9BQA1;H0Y711;Q9BQA1-2	Methylosome protein 50	WDR77	sp|Q9BQA1|MEP50_HUMAN Methylosome protein 50 OS=Homo sapiens (Human) OX=9606 GN=WDR77 PE=1 SV=1;tr|H0Y711|H0Y711_HUMAN Isoform of Q9BQA1, WD_REPEATS_REGION domain-containing protein (Fragment) OS=Homo sapiens (Human) OX=9606 GN=WDR77 PE=1 SV=1;sp|Q9BQA1-2|	3	8	8	8	30.4	36.724	0	138.36				28.0491	21.3697	20.9839	21.7935	25.4221	25.3606	25.7179	24.9333	24.1021	24.9008	21.9981	21.1479	21.6947	22.5103	23.7231	23.7118	18.7352	18.8749	18.2978	24.5897	17.9103	17.5245	18.3341	21.4739	20.6426	21.4414	18.5387	17.6885	18.2352	19.0509	20.2637	20.2523	15.2758	15.4154	14.8384
P26641;P26641-2	Elongation factor 1-gamma	EEF1G	sp|P26641|EF1G_HUMAN Elongation factor 1-gamma OS=Homo sapiens (Human) OX=9606 GN=EEF1G PE=1 SV=3;sp|P26641-2|EF1G-2_HUMAN Isoform of P26641, Isoform 2 of Elongation factor 1-gamma OS=Homo sapiens (Human) OX=9606 GN=EEF1G PE=1 SV=3	2	9	9	9	21.7	50.118	0	97.459				27.9254	23.3425	22.3507	22.6352	22.6746	22.4516	22.2407	21.6814	21.4455	23.842	25.415	24.7649	25.6529	23.6259	23.7297	24.2347	22.5891	23.4758	21.5996	23.3404	18.7575	17.7658	18.0503	17.0964	16.8605	19.257	20.83	20.18	21.068	19.041	19.1448	19.6497	18.0042	18.8908	17.0147
Q86X95;Q86X95-2;H3BLY3	Corepressor interacting with RBPJ 1	CIR1	sp|Q86X95|CIR1_HUMAN Corepressor interacting with RBPJ 1 OS=Homo sapiens (Human) OX=9606 GN=CIR1 PE=1 SV=1;sp|Q86X95-2|CIR1-2_HUMAN Isoform of Q86X95, Isoform 2 of Corepressor interacting with RBPJ 1 OS=Homo sapiens (Human) OX=9606 GN=CIR1 PE=1 SV=1	3	8	8	8	19.1	52.313	0	69.651				27.5067	23.6649	22.7459	22.7545	23.6628	23.4809	23.9823	22.8329	22.4257	22.8411	23.0347	23.1057	23.6096	23.0297	23.2805	23.7106	24.158	23.0162	23.3905	23.2587	19.417	18.498	18.5065	18.5849	18.1777	18.5932	18.7867	18.8577	19.3617	18.7817	19.0326	19.4627	19.9101	18.7683	19.1426
Q8N9Q2	Protein SREK1IP1	SREK1IP1	sp|Q8N9Q2|SR1IP_HUMAN Protein SREK1IP1 OS=Homo sapiens (Human) OX=9606 GN=SREK1IP1 PE=1 SV=1	1	8	8	8	32.3	18.177	0	75.043				29.8069	25.3552	24.7479	25.0068	25.4429	25.3403	25.5056	25.0655	24.9865	24.1104	25.059	26.2456	25.0116	25.6917	25.6425	25.663	26.4273	27.1775	25.8884	26.9995	22.5479	21.9406	22.1994	22.2581	22.1792	21.3031	22.2516	23.4382	22.2042	22.8843	22.8352	22.8556	23.62	24.3701	23.0811
F8VWS0;P05388-2;P05388;F8VQY6;F8VRK7;G3V210;F8VU65;Q8NHW5;F8VS58;F8VPE8;F8VZS0;F8VWV4;F8VW21;F8W1K8	60S acidic ribosomal protein P0;60S acidic ribosomal protein P0-like	RPLP0;RPLP0P6	tr|F8VWS0|F8VWS0_HUMAN Isoform of P05388, 60S acidic ribosomal protein P0 OS=Homo sapiens (Human) OX=9606 GN=RPLP0 PE=1 SV=1;sp|P05388-2|RLA0-2_HUMAN Isoform of P05388, Isoform 2 of 60S acidic ribosomal protein P0 OS=Homo sapiens (Human) OX=9606 GN=RPLP0 P	14	9	9	9	37	30.456	0	225.79				29.6296	NA	NA	NA	NA	NA	NA	NA	16.1805	19.0871	27.2156	26.9199	27.5085	26.7273	26.4209	27.0947	18.2492	23.4784	NA	25.9292	NA	NA	NA	NA	12.4801	15.3867	23.5151	23.2195	23.808	23.0268	22.7204	23.3943	14.5487	19.778	NA
P50548;P50548-2	ETS domain-containing transcription factor ERF	ERF	sp|P50548|ERF_HUMAN ETS domain-containing transcription factor ERF OS=Homo sapiens (Human) OX=9606 GN=ERF PE=1 SV=2;sp|P50548-2|ERF-2_HUMAN Isoform of P50548, Isoform 2 of ETS domain-containing transcription factor ERF OS=Homo sapiens (Human) OX=9606 GN=ER	2	13	13	13	32.7	58.702	0	297.6				28.3293	NA	NA	NA	NA	NA	NA	NA	NA	NA	22.6342	22.1612	23.1473	23.2876	23.6932	24.2972	26.8356	26.5436	25.707	23.8057	NA	NA	NA	NA	NA	NA	18.1107	17.6377	18.6237	18.7641	19.1696	19.7736	22.312	22.02	21.1834
CON__sp|P02662|CASA1_BOVIN	Alpha-S1-casein	CSN1S1	sp|P02662|CASA1_BOVIN Alpha-S1-casein OS=Bos taurus GN=CSN1S1 PE=1 SV=2	1	5	5	5	27.1	24.529	0	42.299	+		+	28.2735	24.2172	23.4532	23.4851	23.289	23.2572	23.1536	22.4793	21.2706	21.7631	23.5909	23.3354	24.5328	24.9857	24.6523	25.5593	25.2967	24.6309	23.9731	24.9515	20.8953	20.1313	20.1631	19.1574	17.9487	18.4412	20.269	20.0135	21.2109	21.6638	21.3304	22.2374	21.9747	21.309	20.6511
A0A0C4DG62;F8WCT1;Q66PJ3-7;Q66PJ3-3;Q66PJ3-2;Q66PJ3;F5GYV5;H7BZV4;Q66PJ3-4;F8WEP2;A0A0C4DH18;Q66PJ3-5;F5H7X4	ADP-ribosylation factor-like protein 6-interacting protein 4	ARL6IP4	tr|A0A0C4DG62|A0A0C4DG62_HUMAN Isoform of Q66PJ3, ADP-ribosylation factor-like protein 6-interacting protein 4 OS=Homo sapiens (Human) OX=9606 GN=ARL6IP4 PE=1 SV=1;tr|F8WCT1|F8WCT1_HUMAN Isoform of Q66PJ3, ADP-ribosylation factor-like protein 6-interacting	13	6	6	6	30.7	24.591	0	86.54				28.5153	24.8891	23.6161	24.298	23.9167	23.6993	24.1286	23.3491	23.0501	23.9034	23.4329	24.4166	25.2962	23.285	24.3986	24.7112	26.1316	23.9377	23.5081	25.5152	21.8891	20.616	21.298	20.3492	20.0501	20.9035	20.4328	21.4166	22.2962	20.285	21.3986	21.7112	23.1316	20.9377	20.5081
P13807;P13807-2;M0QYU1	Glycogen [starch] synthase, muscle	GYS1	sp|P13807|GYS1_HUMAN Glycogen [starch] synthase, muscle OS=Homo sapiens (Human) OX=9606 GN=GYS1 PE=1 SV=2;sp|P13807-2|GYS1-2_HUMAN Isoform of P13807, Isoform 2 of Glycogen [starch] synthase, muscle OS=Homo sapiens (Human) OX=9606 GN=GYS1 PE=1 SV=2	3	11	11	11	21.8	83.785	0	117.73				27.9214	24.346	22.1796	22.9002	NA	NA	NA	17.2951	16.5425	NA	23.529	23.3932	24.004	25.8731	25.1066	26.2077	20.7792	21.6231	NA	22.834	19.2585	17.0922	17.8128	12.2076	11.4551	NA	18.4415	18.3058	18.9165	20.7856	20.0192	21.1202	15.6917	16.5356	NA
P19338;H7BY16;C9J1H7;C9JWL1;C9JYW2;C9JLB1	Nucleolin	NCL	sp|P19338|NUCL_HUMAN Nucleolin OS=Homo sapiens (Human) OX=9606 GN=NCL PE=1 SV=3	6	23	23	23	32.4	76.613	0	165.2				28.7409	23.2489	23.1099	23.4613	22.322	21.6793	22.5886	21.7321	21.5382	24.1147	23.8714	24.0228	23.8973	26.4141	25.9958	27.1882	23.5255	22.4454	21.6917	23.6117	18.1196	17.9806	18.332	16.6028	16.4089	18.9855	18.7421	18.8934	18.768	21.2848	20.8665	22.0589	18.3962	17.3161	16.5624
Q9BUF5;K7ESM5;K7EL29;K7EN98;K7ESQ3;K7EQT3;K7EJ64;K7ERA8;K7EJZ4;K7ES63;K7EPE5	Tubulin beta-6 chain	TUBB6	sp|Q9BUF5|TBB6_HUMAN Tubulin beta-6 chain OS=Homo sapiens (Human) OX=9606 GN=TUBB6 PE=1 SV=1;tr|K7ESM5|K7ESM5_HUMAN Isoform of Q9BUF5, Tubulin beta chain (Fragment) OS=Homo sapiens (Human) OX=9606 GN=TUBB6 PE=1 SV=1	11	19	10	8	63.9	49.857	0	266.72				28.8654	22.6041	21.8319	21.4245	17.7554	19.475	19.2439	19.8143	19.5917	20.9065	26.5179	26.223	25.4006	25.3389	25.4018	27.0783	22.3856	23.8699	21.4679	24.5435	18.2822	17.51	17.1026	15.4924	15.2698	16.5846	22.1959	21.901	21.0786	21.017	21.0799	22.7564	18.0637	19.548	17.146
E9PL09;P23396;P23396-2;E9PPU1;H0YEU2;E9PSF4;E9PQ96;E9PJH4;F2Z2S8;E9PK82;H0YF32;H0YCJ7;E9PQX2;H0YES8;E9PJN9	40S ribosomal protein S3	RPS3	tr|E9PL09|E9PL09_HUMAN Isoform of P23396, KH type-2 domain-containing protein OS=Homo sapiens (Human) OX=9606 GN=RPS3 PE=1 SV=1;sp|P23396|RS3_HUMAN 40S ribosomal protein S3 OS=Homo sapiens (Human) OX=9606 GN=RPS3 PE=1 SV=2;sp|P23396-2|RS3-2_HUMAN Isoform o	15	10	10	10	43.3	25.371	0	115.95				28.4189	23.7865	22.3429	23.0416	22.9011	22.1443	22.8034	21.4338	20.2728	26.3831	24.3607	24.45	24.6964	24.8725	24.6276	25.4192	24.5049	24.0441	22.1909	24.249	19.6166	18.173	18.8717	17.2639	16.1028	22.2131	20.1909	20.2801	20.5265	20.7026	20.4576	21.2493	20.3351	19.8741	18.021
Q9UDY2-7;Q9UDY2;Q9UDY2-3;A0A2R8YDH4;A0A1B0GTW1;A0A3B3ITE1;Q9UDY2-6;A0A3B3IRI3;A0A3B3ISZ5;Q9UDY2-2;Q9UDY2-4;A0A3B3IU51;A0A3B3IS03;A0A3B3ISF1;Q9UDY2-5;A0A3B3IRV6;A0A3B3IT83;A0A3B3IU26;B1AN86;U3KQJ2	Tight junction protein ZO-2	TJP2	sp|Q9UDY2-7|ZO2-7_HUMAN Isoform of Q9UDY2, Isoform 7 of Tight junction protein ZO-2 OS=Homo sapiens (Human) OX=9606 GN=TJP2 PE=1 SV=2;sp|Q9UDY2|ZO2_HUMAN Tight junction protein ZO-2 OS=Homo sapiens (Human) OX=9606 GN=TJP2 PE=1 SV=2;sp|Q9UDY2-3|ZO2-3_HUMAN	20	25	25	25	24.6	137.34	0	170.48				27.1194	21.2255	19.4754	20.1173	17.8908	19.7068	18.5401	NA	16.1982	16.3202	20.7383	21.459	21.4004	24.9157	24.7249	25.5951	23.4505	22.4975	22.253	21.0534	15.1594	13.4093	14.0512	NA	10.1321	10.2541	14.6722	15.3929	15.3342	18.8496	18.6589	19.529	17.3844	16.4314	16.1869
O95218-2;O95218	Zinc finger Ran-binding domain-containing protein 2	ZRANB2	sp|O95218-2|ZRAB2-2_HUMAN Isoform of O95218, Isoform 2 of Zinc finger Ran-binding domain-containing protein 2 OS=Homo sapiens (Human) OX=9606 GN=ZRANB2 PE=1 SV=2;sp|O95218|ZRAB2_HUMAN Zinc finger Ran-binding domain-containing protein 2 OS=Homo sapiens (Hum	2	15	15	15	44.1	36.318	0	264.94				29.0355	27.2075	26.9988	26.9519	21.8645	20.8103	22.814	21.4701	19.5171	22.5954	22.887	22.8776	22.741	24.3117	24.4608	25.2831	19.2484	18.8657	NA	24.8656	23.0376	22.8289	22.782	17.3002	15.3471	18.4255	18.7171	18.7077	18.571	20.1418	20.2909	21.1132	15.0785	14.6958	NA
Q6P1J9;A0A3B3IRP5;A0A1B0GUB2;A0A2R8YHB3;A0A2R8Y640;A0A3B3ISN2	Parafibromin	CDC73	sp|Q6P1J9|CDC73_HUMAN Parafibromin OS=Homo sapiens (Human) OX=9606 GN=CDC73 PE=1 SV=1;tr|A0A3B3IRP5|A0A3B3IRP5_HUMAN Isoform of Q6P1J9, Parafibromin OS=Homo sapiens (Human) OX=9606 GN=CDC73 PE=1 SV=1;tr|A0A1B0GUB2|A0A1B0GUB2_HUMAN Isoform of Q6P1J9, Parafi	6	13	13	13	28.6	60.576	0	97.214				27.7195	24.7891	24.5769	24.088	17.8227	18.9614	19.4834	20.5057	19.4116	19.0253	23.3276	23.6574	24.6983	24.4423	24.0409	25.2254	22.736	22.0828	21.6356	22.675	19.7447	19.5325	19.0436	15.4613	14.3671	13.9809	18.2832	18.613	19.6539	19.398	18.9965	20.181	17.6916	17.0384	16.5912
Q04637-5;Q04637-6;Q04637-7;Q04637-4;E7EUU4;E9PGM1;Q04637-3;Q04637;Q04637-8;Q04637-9;E7EX73;C9JF13;C9J6B6;C9J2Z7;H7C044;C9K073;H7C0V6;C9JWW9;C9JSU8;A0A0U1RQK7;C9J556;O43432-3;O43432;O43432-4;A0A0A0MSA7;C9JWH7	Eukaryotic translation initiation factor 4 gamma 1	EIF4G1	sp|Q04637-5|IF4G1-5_HUMAN Isoform of Q04637, Isoform D of Eukaryotic translation initiation factor 4 gamma 1 OS=Homo sapiens (Human) OX=9606 GN=EIF4G1 PE=1 SV=4;sp|Q04637-6|IF4G1-6_HUMAN Isoform of Q04637, Isoform E of Eukaryotic translation initiation fac	26	18	18	18	16.4	158.52	0	135.43				27.3077	21.954	20.8839	21.1727	18.0187	19.8968	20.0463	19.191	19.492	21.5494	23.0554	22.6647	23.0853	23.9406	23.5115	24.6745	25.1345	24.3477	23.7128	21.2633	15.9096	14.8395	15.1283	13.1466	13.4476	15.505	17.0111	16.6203	17.0409	17.8962	17.4671	18.6301	19.0901	18.3033	17.6684
Q9BVA1	Tubulin beta-2B chain	TUBB2B	sp|Q9BVA1|TBB2B_HUMAN Tubulin beta-2B chain OS=Homo sapiens (Human) OX=9606 GN=TUBB2B PE=1 SV=1	1	24	4	1	71.2	49.953	0	323.31				29.8171	22.8741	22.4945	23.556	20.1046	20.045	21.4637	21.8413	19.09	23.0761	27.5469	26.9159	26.8513	26.4319	26.0146	27.9281	22.7992	24.9484	22.1222	25.4952	18.5522	18.1726	19.234	17.5194	14.7681	18.7541	23.225	22.594	22.5294	22.11	21.6927	23.6061	18.4773	20.6265	17.8003
Q9UNZ5;K7ESE5;A0A0A0MQS3	Leydig cell tumor 10 kDa protein homolog	C19orf53	sp|Q9UNZ5|L10K_HUMAN Leydig cell tumor 10 kDa protein homolog OS=Homo sapiens (Human) OX=9606 GN=C19orf53 PE=1 SV=1;tr|K7ESE5|K7ESE5_HUMAN Isoform of Q9UNZ5, Leydig cell tumor 10 kDa protein homolog OS=Homo sapiens (Human) OX=9606 GN=C19orf53 PE=1 SV=1;tr|	3	5	5	5	26.3	10.576	0	36.786				27.5248	23.9124	22.3185	23.0602	22.9271	23.5404	23.4359	23.069	22.3048	23.6702	23.2333	22.51	23.4356	23.2509	22.8379	24.0906	24.3928	22.773	23.6068	25.2029	21.5905	19.9966	20.7383	20.7471	19.9829	21.3482	20.9114	20.188	21.1136	20.929	20.516	21.7687	22.0708	20.4511	21.2849
P62081;A0A2R8Y623;B5MCP9	40S ribosomal protein S7	RPS7	sp|P62081|RS7_HUMAN 40S ribosomal protein S7 OS=Homo sapiens (Human) OX=9606 GN=RPS7 PE=1 SV=1;tr|A0A2R8Y623|A0A2R8Y623_HUMAN Isoform of P62081, 40S ribosomal protein S7 (Fragment) OS=Homo sapiens (Human) OX=9606 GN=RPS7 PE=1 SV=1;tr|B5MCP9|B5MCP9_HUMAN Is	3	10	10	10	38.1	22.127	0	69.773				28.6555	23.2169	21.8295	22.411	23.5648	22.7355	24.6769	23.4937	22.57	24.6982	24.816	23.8553	25.0956	25.2306	24.8065	25.9586	25.6237	24.5429	24.3702	25.3336	19.895	18.5076	19.089	20.1718	19.248	21.3763	21.4941	20.5334	21.7736	21.9086	21.4845	22.6367	22.3018	21.2209	21.0483
A0A087WXM6;J3QQT2;J3KRX5;A0A0A6YYL6;P18621;P18621-3;J3QLC8;A0A0A0MRF8;P18621-2;J3KRB3;A0A087WWH0;J3QS96;A0A087WY81;J3KSJ0	60S ribosomal protein L17	RPL17;RPL17-C18orf32	tr|A0A087WXM6|A0A087WXM6_HUMAN Isoform of P18621, 60S ribosomal protein L17 (Fragment) OS=Homo sapiens (Human) OX=9606 GN=RPL17 PE=1 SV=1;tr|J3QQT2|J3QQT2_HUMAN Isoform of P18621, 60S ribosomal protein L17 (Fragment) OS=Homo sapiens (Human) OX=9606 GN=RPL1	14	5	5	5	26.6	19.586	0	37.328				27.108	22.7175	22.5863	21.9469	22.7601	22.8068	23.0027	22.5098	21.2442	23.8065	22.8171	21.9231	21.486	24.2511	23.9382	23.7936	23.0497	21.8548	21.9605	23.938	19.5475	19.4164	18.7769	19.3399	18.0742	20.6365	19.6472	18.7532	18.3161	21.0812	20.7683	20.6236	19.8798	18.6849	18.7906
CON__sp|P02533|K1C14_HUMAN;P02533;CON__sp|P19001|K1C19_MOUSE;K7ENV3;CON__sp|Q9D312|K1C20_MOUSE;K7EMS3;C9JTG5;CON__sp|Q8N1A0|KT222_HUMAN;Q8N1A0-2;Q8N1A0	Keratin, type I cytoskeletal 14	KRT14	sp|P02533|K1C14_HUMAN Keratin, type I cytoskeletal 14 OS=Homo sapiens GN=KRT14 PE=1 SV=4	10	29	14	4	51.9	51.561	0	323.31	+		+	28.8353	NA	23.0886	20.9857	24.0147	22.3617	21.0769	28.5634	20.7516	20.8843	22.937	20.7145	22.6094	22.2523	21.3111	19.51	23.7238	21.8105	19.9294	23.9774	NA	18.2306	16.1278	23.7055	15.8936	16.0264	18.0791	15.8565	17.7514	17.3944	16.4531	14.652	18.8658	16.9525	15.0714
H0Y5B4;H7BZ11;J3KQN4;P83881;Q969Q0;H7BY91;H0Y3V9;R4GN19	60S ribosomal protein L36a;60S ribosomal protein L36a-like	RPL36A;RPL36A-HNRNPH2;RPL36AL	tr|H0Y5B4|H0Y5B4_HUMAN Isoform of P83881, 60S ribosomal protein L36a OS=Homo sapiens (Human) OX=9606 GN=RPL36A PE=3 SV=2;tr|H7BZ11|H7BZ11_HUMAN RPL36A-HNRNPH2 readthrough, RPL36A-HNRNPH2 readthrough OS=Homo sapiens (Human) OX=9606 GN=RPL36A-HNRNPH2 PE=3 SV	8	6	6	6	36.6	13.228	0	47.2				27.4815	23.937	22.4852	21.8442	23.1013	22.9896	23.4148	22.9514	22.0856	24.2274	23.0469	22.1546	23.9354	24.0966	22.8353	24.1833	24.1825	22.0616	21.8266	25.1596	21.6151	20.1632	19.5223	20.6295	19.7637	21.9055	20.7249	19.8326	21.6135	21.7746	20.5134	21.8614	21.8606	19.7397	19.5047
P47813;O14602;X6RAC9;A6NJH9	Eukaryotic translation initiation factor 1A, X-chromosomal;Eukaryotic translation initiation factor 1A, Y-chromosomal	EIF1AX;EIF1AY	sp|P47813|IF1AX_HUMAN Eukaryotic translation initiation factor 1A, X-chromosomal OS=Homo sapiens (Human) OX=9606 GN=EIF1AX PE=1 SV=2;sp|O14602|IF1AY_HUMAN Eukaryotic translation initiation factor 1A, Y-chromosomal OS=Homo sapiens (Human) OX=9606 GN=EIF1AY	4	5	5	5	33.3	16.46	0	75.656				28.7225	24.2757	23.4166	24.7122	23.5795	23.7572	24.2874	23.5919	23.0854	23.5917	25.0472	24.5617	24.2397	24.9157	24.3059	26.043	25.3846	24.7504	24.8275	25.9152	21.4683	20.6093	21.9048	20.7845	20.2781	20.7844	22.2399	21.7543	21.4323	22.1083	21.4986	23.2357	22.5772	21.943	22.0202
A0A494C050;Q8N5F7;Q5M9Q1	NF-kappa-B-activating protein	NKAP	tr|A0A494C050|A0A494C050_HUMAN Isoform of Q8N5F7, Nkap_C domain-containing protein (Fragment) OS=Homo sapiens (Human) OX=9606 GN=NKAP PE=1 SV=1;sp|Q8N5F7|NKAP_HUMAN NF-kappa-B-activating protein OS=Homo sapiens (Human) OX=9606 GN=NKAP PE=1 SV=1	3	7	7	7	20.8	46.877	0	55.487				28.9202	25.5908	24.8715	25.1467	24.7599	24.6764	23.6514	24.4626	24.2884	24.8052	24.4313	24.219	24.7027	24.6611	24.5966	25.4081	25.2703	24.4194	24.2157	24.9202	21.5908	20.8715	21.1467	20.4625	20.2884	20.8052	20.4314	20.2189	20.7027	20.6611	20.5966	21.4081	21.2703	20.4195	20.2157
H3BVG0;Q8N1F7;H3BV11;H3BRI8;H3BM93;H3BNN5;Q8N1F7-2;H3BVE2;H3BPA9;H3BRD9	Nuclear pore complex protein Nup93	NUP93	tr|H3BVG0|H3BVG0_HUMAN Isoform of Q8N1F7, Nuclear pore complex protein Nup93 OS=Homo sapiens (Human) OX=9606 GN=NUP93 PE=1 SV=1;sp|Q8N1F7|NUP93_HUMAN Nuclear pore complex protein Nup93 OS=Homo sapiens (Human) OX=9606 GN=NUP93 PE=1 SV=2;tr|H3BV11|H3BV11_HUM	10	11	11	11	16.2	99.554	0	99.414				27.3296	21.8521	20.7361	21.3808	18.8922	19.3809	20.645	19.9685	18.1604	22.4772	24.2255	23.9449	24.7375	24.6264	24.1259	25.0247	20.9427	21.9651	21.1049	21.6858	16.2083	15.0923	15.737	14.3246	12.5165	16.8333	18.5817	18.301	19.0936	18.9826	18.482	19.3809	15.2988	16.3212	15.461
Q9BQE3;F5H5D3;A0A1W2PQM2;F8VVB9;F8VQQ4;F8VRZ4;F8VS66;C9JJQ8;C9JQ00;F8VWV9;C9JEV8;F8VX09;C9JDL2;A6NHL2-2;A6NHL2;C9K0S6;F8VRK0;Q9H853;F8W0F6;F8VXZ7	Tubulin alpha-1C chain	TUBA1C	sp|Q9BQE3|TBA1C_HUMAN Tubulin alpha-1C chain OS=Homo sapiens (Human) OX=9606 GN=TUBA1C PE=1 SV=1;tr|F5H5D3|F5H5D3_HUMAN Isoform of Q9BQE3, Tubulin alpha chain OS=Homo sapiens (Human) OX=9606 GN=TUBA1C PE=1 SV=1;tr|A0A1W2PQM2|A0A1W2PQM2_HUMAN Isoform of Q9B	20	26	5	3	61.5	49.895	0	323.31				28.8259	22.6327	21.3112	20.1831	18.554	20.3031	20.1513	20.0535	19.9435	21.8553	25.8247	25.6524	25.9469	25.8	25.6985	27.1051	22.6899	23.6801	21.2653	24.4336	18.2403	16.9189	15.7909	15.6611	15.5511	17.463	21.4324	21.2601	21.5546	21.4077	21.3062	22.7128	18.2976	19.2878	16.873
P62263;A0A2R8Y811;E5RH77	40S ribosomal protein S14	RPS14	sp|P62263|RS14_HUMAN 40S ribosomal protein S14 OS=Homo sapiens (Human) OX=9606 GN=RPS14 PE=1 SV=3;tr|A0A2R8Y811|A0A2R8Y811_HUMAN Isoform of P62263, 40S ribosomal protein S14 (Fragment) OS=Homo sapiens (Human) OX=9606 GN=RPS14 PE=1 SV=1;tr|E5RH77|E5RH77_HUM	3	5	5	5	37.7	16.273	0	55.964				28.2736	23.6348	22.2626	22.6857	23.3002	23.2293	23.0227	22.4294	22.1877	25.056	25.1595	24.5499	25.2577	24.5759	24.4349	25.1691	24.8331	21.5068	22.3223	26.2735	21.6347	20.2627	20.6857	20.4294	20.1877	23.056	23.1595	22.5499	23.2577	22.5759	22.4349	23.1691	22.8331	19.5068	20.3223
A0A590UKB6;A0A590UJN4;P24928;P24928-2	DNA-directed RNA polymerase II subunit RPB1	POLR2A	tr|A0A590UKB6|A0A590UKB6_HUMAN Isoform of P24928, DNA-directed RNA polymerase subunit OS=Homo sapiens (Human) OX=9606 GN=POLR2A PE=1 SV=1;tr|A0A590UJN4|A0A590UJN4_HUMAN Isoform of P24928, DNA-directed RNA polymerase subunit OS=Homo sapiens (Human) OX=9606	4	23	23	23	14.7	217.24	0	170.36				26.9179	25.4007	24.8068	24.619	NA	NA	NA	23.2549	22.5119	21.701	17.1117	20.1216	20.5546	19.9606	19.6743	20.4594	20.1523	18.5361	18.239	20.3329	18.8157	18.2219	18.034	16.67	15.927	15.116	10.5267	13.5366	13.9697	13.3757	13.0894	13.8745	13.5672	11.9512	11.6541
P30050;P30050-2	60S ribosomal protein L12	RPL12	sp|P30050|RL12_HUMAN 60S ribosomal protein L12 OS=Homo sapiens (Human) OX=9606 GN=RPL12 PE=1 SV=1;sp|P30050-2|RL12-2_HUMAN Isoform of P30050, Isoform 2 of 60S ribosomal protein L12 OS=Homo sapiens (Human) OX=9606 GN=RPL12 PE=1 SV=1	2	7	7	7	59.4	17.818	0	323.31				29.1424	19.1563	19.0357	NA	19.1408	17.1588	17.9219	18.8957	18.0151	19.6003	26.7	26.4689	27.08	25.9702	25.6892	26.7221	19.3528	23.7098	17.7769	25.9725	15.9863	15.8658	NA	15.7258	14.8452	16.4303	23.5301	23.2991	23.91	22.8003	22.5192	23.5522	16.1828	20.5398	14.607
Q68CQ4;H7C2R4	Digestive organ expansion factor homolog	DIEXF	sp|Q68CQ4|DIEXF_HUMAN Digestive organ expansion factor homolog OS=Homo sapiens (Human) OX=9606 GN=DIEXF PE=1 SV=2	2	20	20	20	25.5	87.054	0	179.81				28.3917	NA	NA	NA	NA	NA	NA	NA	NA	17.7623	21.0181	22.315	20.3178	26.733	26.4669	26.8723	23.3198	21.6334	21.2036	23.1822	NA	NA	NA	NA	NA	12.5528	15.8087	17.1055	15.1084	21.5235	21.2575	21.6629	18.1103	16.4239	15.9941
Q9NWB6;Q9NWB6-3;Q9NWB6-2	Arginine and glutamate-rich protein 1	ARGLU1	sp|Q9NWB6|ARGL1_HUMAN Arginine and glutamate-rich protein 1 OS=Homo sapiens (Human) OX=9606 GN=ARGLU1 PE=1 SV=1;sp|Q9NWB6-3|ARGL1-3_HUMAN Isoform of Q9NWB6, Isoform 3 of Arginine and glutamate-rich protein 1 OS=Homo sapiens (Human) OX=9606 GN=ARGLU1 PE=1 S	3	7	7	7	19.8	33.216	0	44.529				29.0479	24.7515	24.298	24.5439	25.0486	24.9885	25.1089	24.742	24.3053	26.1747	24.8038	24.1837	24.3001	24.1323	24.4181	25.4894	25.5429	24.6045	24.3661	25.5884	21.2922	20.8385	21.0845	21.2826	20.8459	22.7153	21.3444	20.7243	20.8406	20.6729	20.9587	22.03	22.0835	21.1451	20.9066
A0A5F9UP49;Q9BRK5;A0A5F9UJX7;Q9BRK5-6;H0Y3T6;G3V1E2;Q9BRK5-4;Q9BRK5-3;Q9BRK5-2;Q9BRK5-5	45 kDa calcium-binding protein	SDF4	tr|A0A5F9UP49|A0A5F9UP49_HUMAN Isoform of Q9BRK5, 45 kDa calcium-binding protein OS=Homo sapiens (Human) OX=9606 GN=SDF4 PE=1 SV=1;sp|Q9BRK5|CAB45_HUMAN 45 kDa calcium-binding protein OS=Homo sapiens (Human) OX=9606 GN=SDF4 PE=1 SV=1;tr|A0A5F9UJX7|A0A5F9UJ	10	11	11	11	35.2	40.936	0	167.18				27.7419	NA	18.1584	17.7181	19.6606	19.4115	NA	19.54	18.7745	19.6261	25.7906	25.55	26.3409	22.6516	23.0138	23.2794	20.0362	20.7404	17.3802	23.6544	NA	14.0709	13.6306	15.4525	14.687	15.5386	21.7032	21.4625	22.2534	18.5642	18.9264	19.192	15.9486	16.653	13.2926
Q9BXP5-4;Q9BXP5-2;Q9BXP5-3;Q9BXP5;Q9BXP5-5;H7C3A1;A0A0A0MSP6;A0A286YEP7;H7C0U8	Serrate RNA effector molecule homolog	SRRT	sp|Q9BXP5-4|SRRT-4_HUMAN Isoform of Q9BXP5, Isoform 4 of Serrate RNA effector molecule homolog OS=Homo sapiens (Human) OX=9606 GN=SRRT PE=1 SV=1;sp|Q9BXP5-2|SRRT-2_HUMAN Isoform of Q9BXP5, Isoform 2 of Serrate RNA effector molecule homolog OS=Homo sapiens	9	21	21	21	21.7	100.15	0	192.11				27.9524	20.7436	19.8709	19.7027	18.9504	17.8388	18.5791	18.3902	18.185	19.0563	23.5968	23.3083	23.749	25.7499	25.2522	26.4231	23.5782	23.3721	22.7191	22.4929	15.2841	14.4114	14.2432	12.9308	12.7255	13.5969	18.1375	17.8489	18.2895	20.2905	19.7927	20.9637	18.1188	17.9127	17.2597
O60869-2;O60869-3;O60869	Endothelial differentiation-related factor 1	EDF1	sp|O60869-2|EDF1-2_HUMAN Isoform of O60869, Isoform 2 of Endothelial differentiation-related factor 1 OS=Homo sapiens (Human) OX=9606 GN=EDF1 PE=1 SV=1;sp|O60869-3|EDF1-3_HUMAN Isoform of O60869, Isoform 3 of Endothelial differentiation-related factor 1 OS	3	7	7	7	41.7	15.48	0	48.935				26.6148	22.0418	21.1033	22.3089	22.4334	22.1489	23.032	21.8841	21.3074	22.0256	22.3112	21.8023	23.0008	22.6328	22.4843	22.9943	23.614	22.267	22.3939	23.2929	18.7198	17.7814	18.987	18.5621	17.9854	18.7037	18.9893	18.4804	19.6788	19.3109	19.1624	19.6724	20.2921	18.9451	19.072
Q16543;K7EQA9;K7EKQ2;K7EL68;K7EIU0	Hsp90 co-chaperone Cdc37;Hsp90 co-chaperone Cdc37, N-terminally processed	CDC37	sp|Q16543|CDC37_HUMAN Hsp90 co-chaperone Cdc37 OS=Homo sapiens (Human) OX=9606 GN=CDC37 PE=1 SV=1;tr|K7EQA9|K7EQA9_HUMAN Isoform of Q16543, Hsp90 co-chaperone Cdc37 (Fragment) OS=Homo sapiens (Human) OX=9606 GN=CDC37 PE=1 SV=1;tr|K7EKQ2|K7EKQ2_HUMAN Isofor	5	11	11	11	34.4	44.468	0	206.98				28.069	NA	15.8568	NA	18.0646	16.2263	18.5641	NA	NA	NA	23.9886	23.7854	24.4254	24.2891	23.405	25.2	26.4957	25.0539	24.7153	24.2616	NA	12.0494	NA	NA	NA	NA	20.1812	19.978	20.618	20.4817	19.5977	21.3927	22.6883	21.2466	20.908
B0QYK0;Q01844-6;Q01844-3;Q01844;Q01844-5;H7BY36;A0A0D9SFL3;C9JGE3;Q01844-2;Q01844-4	RNA-binding protein EWS	EWSR1	tr|B0QYK0|B0QYK0_HUMAN Isoform of Q01844, RNA-binding protein EWS OS=Homo sapiens (Human) OX=9606 GN=EWSR1 PE=1 SV=1;sp|Q01844-6|EWS-6_HUMAN Isoform of Q01844, Isoform 6 of RNA-binding protein EWS OS=Homo sapiens (Human) OX=9606 GN=EWSR1 PE=1 SV=1;sp|Q0184	10	4	4	4	9.7	64.929	0	109.21				27.99	23.9449	22.9219	23.4558	23.1137	23.2073	24.0759	23.0603	22.3719	21.5598	23.6363	23.7805	23.8024	23.7629	23.9395	24.2672	25.6656	24.1645	23.5932	23.9025	19.8574	18.8345	19.3682	18.9729	18.2845	17.4723	19.5489	19.693	19.715	19.6754	19.852	20.1797	21.5781	20.0771	19.5057
O96017-9;O96017;O96017-4;O96017-12;O96017-13;H0Y820;O96017-11;O96017-7;B7ZBF7;H0Y4V6;O96017-8;O96017-3;B7ZBF6;O96017-2;B7ZBF2;C9JFD7;O96017-5;O96017-6;A0A3B3ITA7;B7ZBF8;F8WCV2;A0A087X102;H7C0V7	Serine/threonine-protein kinase Chk2	CHEK2	sp|O96017-9|CHK2-9_HUMAN Isoform of O96017, Isoform 9 of Serine/threonine-protein kinase Chk2 OS=Homo sapiens (Human) OX=9606 GN=CHEK2 PE=1 SV=1;sp|O96017|CHK2_HUMAN Serine/threonine-protein kinase Chk2 OS=Homo sapiens (Human) OX=9606 GN=CHEK2 PE=1 SV=1;sp	23	12	12	12	23.5	65.418	0	84.786				28.3916	23.3167	22.6977	23.4105	NA	NA	NA	NA	15.0721	NA	24.5512	24.3207	24.2511	26.235	25.9362	26.7729	NA	18.0157	16.288	23.7478	18.6729	18.0538	18.7666	NA	10.4283	NA	19.9073	19.6769	19.6073	21.5912	21.2923	22.1291	NA	13.3719	11.6442
G3XAI9;Q5BKY9;Q5BKY9-2;Q8N9E0;C9JUX2	Protein FAM133B	FAM133B	tr|G3XAI9|G3XAI9_HUMAN Isoform of Q5BKY9, Protein FAM133B OS=Homo sapiens (Human) OX=9606 GN=FAM133B PE=1 SV=1;sp|Q5BKY9|F133B_HUMAN Protein FAM133B OS=Homo sapiens (Human) OX=9606 GN=FAM133B PE=1 SV=1;sp|Q5BKY9-2|F133B-2_HUMAN Isoform of Q5BKY9, Isoform 2	5	6	6	6	53.3	12.41	0	41.214				27.9475	23.6134	23.0418	23.5591	23.492	23.4242	23.7486	23.0318	22.7484	23.3173	23.8984	23.3303	23.821	24.6587	23.6847	24.6515	24.6693	23.9299	23.4929	25.6256	21.2914	20.7199	21.2371	20.7099	20.4264	20.9953	21.5764	21.0085	21.4991	22.3367	21.3628	22.3296	22.3474	21.608	21.171
Q8N335;C9JFA7;C9JM46;C9K0P5;P21695-2;P21695	Glycerol-3-phosphate dehydrogenase 1-like protein;Glycerol-3-phosphate dehydrogenase [NAD(+)]	GPD1L	sp|Q8N335|GPD1L_HUMAN Glycerol-3-phosphate dehydrogenase 1-like protein OS=Homo sapiens (Human) OX=9606 GN=GPD1L PE=1 SV=1;tr|C9JFA7|C9JFA7_HUMAN Isoform of Q8N335, NAD_Gly3P_dh_N domain-containing protein (Fragment) OS=Homo sapiens (Human) OX=9606 GN=GPD1	6	12	12	12	31.9	38.418	0	141.69				28.1422	NA	17.8329	17.3659	NA	NA	NA	NA	NA	17.9092	24.0532	23.8416	24.2799	26.1423	25.5935	26.7792	19.5427	20.885	17.6926	23.6186	NA	13.3093	12.8423	NA	NA	13.3856	19.5297	19.3181	19.7564	21.6188	21.07	22.2556	15.0191	16.3614	13.1691
P04843;B7Z4L4;F8WF32	Dolichyl-diphosphooligosaccharide--protein glycosyltransferase subunit 1	RPN1	sp|P04843|RPN1_HUMAN Dolichyl-diphosphooligosaccharide--protein glycosyltransferase subunit 1 OS=Homo sapiens (Human) OX=9606 GN=RPN1 PE=1 SV=1;tr|B7Z4L4|B7Z4L4_HUMAN Isoform of P04843, Dolichyl-diphosphooligosaccharide--protein glycosyltransferase subunit	3	11	11	11	19.1	68.569	0	116.07				27.5158	22.7241	22.6606	22.5665	22.2161	22.5604	22.386	22.1769	21.3325	22.6963	23.5943	23.4605	23.777	24.2586	24.4704	25.0532	23.6651	22.8454	21.881	22.3063	17.5146	17.4511	17.3571	16.9675	16.123	17.4868	18.3849	18.2511	18.5675	19.0492	19.2609	19.8438	18.4557	17.636	16.6716
P35579;P35579-2;P35749-4;P35749-3;P35749;P35749-2;B1AH99;Q5BKV1;A0A494C024	Myosin-9	MYH9	sp|P35579|MYH9_HUMAN Myosin-9 OS=Homo sapiens (Human) OX=9606 GN=MYH9 PE=1 SV=4;sp|P35579-2|MYH9-2_HUMAN Isoform of P35579, Isoform 2 of Myosin-9 OS=Homo sapiens (Human) OX=9606 GN=MYH9 PE=1 SV=4	9	15	15	14	9.9	226.53	0	107.94				25.9967	21.3217	21.7785	21.6966	22.6047	22.3666	22.4761	21.3926	21.0054	22.6171	21.5233	20.4213	21.2123	21.7186	21.378	21.7556	22.0219	22.3701	21.0585	19.2963	14.6213	15.0781	14.9962	14.6922	14.3049	15.9166	14.8229	13.7209	14.5118	15.0182	14.6776	15.0552	15.3215	15.6697	14.358
P46783;F6U211;A0A2R8Y7H1;A0A2R8YFH6;A0A1W2PQS6;A0A2R8Y6L3;S4R435;Q9NQ39	40S ribosomal protein S10;Putative 40S ribosomal protein S10-like	RPS10;RPS10-NUDT3;RPS10P5	sp|P46783|RS10_HUMAN 40S ribosomal protein S10 OS=Homo sapiens (Human) OX=9606 GN=RPS10 PE=1 SV=1;tr|F6U211|F6U211_HUMAN Isoform of P46783, S10_plectin domain-containing protein OS=Homo sapiens (Human) OX=9606 GN=RPS10 PE=4 SV=1;tr|A0A2R8Y7H1|A0A2R8Y7H1_HU	8	6	6	6	37	18.898	0	65.731				27.7967	23.0705	22.5901	22.98	23.1341	22.9155	22.6001	22.819	22.049	25.5027	23.6753	23.6706	24.1801	24.2758	23.4096	24.1222	23.4641	23.7082	22.5763	24.7967	20.0705	19.5901	19.9801	19.819	19.049	22.5027	20.6754	20.6706	21.1801	21.2759	20.4097	21.1222	20.4641	20.7083	19.5763
Q13200;Q13200-3;C9JPC0;Q13200-2;H7C2Q3;F8WBS8	26S proteasome non-ATPase regulatory subunit 2	PSMD2	sp|Q13200|PSMD2_HUMAN 26S proteasome non-ATPase regulatory subunit 2 OS=Homo sapiens (Human) OX=9606 GN=PSMD2 PE=1 SV=3;sp|Q13200-3|PSMD2-3_HUMAN Isoform of Q13200, Isoform 3 of 26S proteasome non-ATPase regulatory subunit 2 OS=Homo sapiens (Human) OX=9606	6	9	9	9	11.7	100.2	0	58.246				26.6115	21.6923	22.0726	21.9522	21.4962	21.6636	21.477	21.388	21.1497	22.7196	23.0921	23.3221	24.1361	23.1467	22.6986	22.2832	22.0552	21.2688	21.7601	20.9968	16.0776	16.4579	16.3375	15.7733	15.535	17.1049	17.4775	17.7074	18.5214	17.5321	17.0839	16.6686	16.4405	15.654	16.1454
Q14011;K7ENX8;K7ELV6;K7EJV5;K7ELT6;K7EJV1;K7EMY9;K7EPM4;K7ER40;K7EQR7;D6W5Y5;Q14011-2	Cold-inducible RNA-binding protein	CIRBP	sp|Q14011|CIRBP_HUMAN Cold-inducible RNA-binding protein OS=Homo sapiens (Human) OX=9606 GN=CIRBP PE=1 SV=1;tr|K7ENX8|K7ENX8_HUMAN Isoform of Q14011, RRM domain-containing protein (Fragment) OS=Homo sapiens (Human) OX=9606 GN=CIRBP PE=1 SV=2;tr|K7ELV6|K7EL	12	4	4	4	26.2	18.648	0	136.19				28.3022	24.1284	21.9707	22.6985	23.3203	22.6136	23.4003	22.6437	22.1347	20.7322	23.7469	23.2804	24.5424	25.0202	24.3199	25.8273	26.2436	23.3206	22.8838	24.9803	20.8065	18.6488	19.3766	19.3217	18.8127	17.4103	20.425	19.9584	21.2205	21.6983	20.998	22.5054	22.9217	19.9987	19.5618
CON__sp|Q86YZ3|HORN_HUMAN;Q86YZ3	Hornerin	HRNR	sp|Q86YZ3|HORN_HUMAN Hornerin OS=Homo sapiens GN=HRNR PE=1 SV=2	2	10	10	10	14.7	282.39	0	114.82	+		+	26.7466	20.9587	22.6527	22.157	22.8553	22.7485	22.1517	24.7914	21.5623	22.8269	22.3162	22.763	21.6647	21.9509	21.6638	21.3096	22.6966	22.6049	20.6204	20.3373	14.5492	16.2433	15.7476	18.382	15.1529	16.4175	15.9068	16.3536	15.2552	15.5415	15.2544	14.9002	16.2872	16.1955	14.2111
P62258;P62258-2;K7EM20;I3L0W5;B4DJF2;I3L3T1;K7EIT4;F8WEB6;A2IDB1	14-3-3 protein epsilon	YWHAE	sp|P62258|1433E_HUMAN 14-3-3 protein epsilon OS=Homo sapiens (Human) OX=9606 GN=YWHAE PE=1 SV=1;sp|P62258-2|1433E-2_HUMAN Isoform of P62258, Isoform SV of 14-3-3 protein epsilon OS=Homo sapiens (Human) OX=9606 GN=YWHAE PE=1 SV=1	9	11	11	8	52.2	29.174	0	161.55				27.9563	23.1372	21.7182	21.9146	20.2273	20.2702	21.1168	20.4058	19.8869	21.0671	24.908	23.9912	25.4327	25.1402	24.5147	25.6632	23.0553	23.6937	22.1517	23.8688	19.0498	17.6308	17.8271	16.3183	15.7994	16.9797	20.8206	19.9037	21.3452	21.0528	20.4273	21.5758	18.9679	19.6062	18.0643
Q9H814	Phosphorylated adapter RNA export protein	PHAX	sp|Q9H814|PHAX_HUMAN Phosphorylated adapter RNA export protein OS=Homo sapiens (Human) OX=9606 GN=PHAX PE=1 SV=1	1	16	16	16	44.9	44.402	0	122.53				28.3183	NA	16.054	NA	NA	NA	NA	NA	NA	16.6911	24.532	24.4212	24.745	25.858	25.7281	27.0919	16.2384	NA	17.199	23.9964	NA	11.7321	NA	NA	NA	12.3692	20.2101	20.0993	20.4231	21.5361	21.4061	22.77	11.9165	NA	12.8771
O00264;O00264-2;U3KQM0;O15173;O15173-2	Membrane-associated progesterone receptor component 1	PGRMC1	sp|O00264|PGRC1_HUMAN Membrane-associated progesterone receptor component 1 OS=Homo sapiens (Human) OX=9606 GN=PGRMC1 PE=1 SV=3;sp|O00264-2|PGRC1-2_HUMAN Isoform of O00264, Isoform 2 of Membrane-associated progesterone receptor component 1 OS=Homo sapiens	5	12	12	12	49.7	21.671	0	108.18				28.0879	22.0537	21.1253	21.8043	19.3101	18.7888	19.4455	21.4309	20.2073	20.8585	25.007	24.8102	24.9391	25.4354	25.5674	25.918	22.5974	22.5145	20.0778	25.0879	19.0537	18.1254	18.8043	18.4309	17.2073	17.8585	22.007	21.8102	21.9391	22.4354	22.5673	22.918	19.5974	19.5145	17.0779
O14654	Insulin receptor substrate 4	IRS4	sp|O14654|IRS4_HUMAN Insulin receptor substrate 4 OS=Homo sapiens (Human) OX=9606 GN=IRS4 PE=1 SV=1	1	13	13	13	20.2	133.77	0	89.415				27.3034	22.5468	21.4635	20.7673	20.4963	21.5	21.3759	20.5935	20.4383	22.5993	24.0444	24.332	24.4767	23.822	23.603	25.3768	20.7653	21.2425	20.1065	21.4208	16.6641	15.5809	14.8846	14.7109	14.5557	16.7167	18.1618	18.4494	18.5941	17.9393	17.7203	19.4942	14.8826	15.3599	14.2238
Q9UJV9;D6RGI7;A0A499FJW5;D6RD33;H0YA06	Probable ATP-dependent RNA helicase DDX41	DDX41	sp|Q9UJV9|DDX41_HUMAN Probable ATP-dependent RNA helicase DDX41 OS=Homo sapiens (Human) OX=9606 GN=DDX41 PE=1 SV=2	5	10	10	10	24.9	69.837	0	70.555				26.9947	23.0998	21.6631	22.8743	22.7881	22.5413	22.621	22.5466	20.6951	23.021	22.5558	21.4081	22.4303	22.7771	23.0593	24.3558	23.6406	22.5659	22.5892	21.6024	17.7075	16.2708	17.482	17.1542	15.3028	17.6287	17.1635	16.0157	17.038	17.3847	17.6669	18.9634	18.2483	17.1736	17.1969
A0A2R8Y851;P62273;P62273-2;A0A2R8Y6P7;A0A087WTT6	40S ribosomal protein S29	RPS29	tr|A0A2R8Y851|A0A2R8Y851_HUMAN Isoform of P62273, 40S ribosomal protein S29 OS=Homo sapiens (Human) OX=9606 GN=RPS29 PE=1 SV=1;sp|P62273|RS29_HUMAN 40S ribosomal protein S29 OS=Homo sapiens (Human) OX=9606 GN=RPS29 PE=1 SV=2;sp|P62273-2|RS29-2_HUMAN Isofor	5	2	2	2	20.7	10.256	0	24.115				26.8244	22.914	20.3983	22.7379	20.3811	21.6127	22.3143	21.803	21.1111	24.4814	23.0823	21.3737	22.8927	22.824	22.4015	22.4058	23.8994	21.9878	22.4462	24.8244	20.914	18.3983	20.7379	19.803	19.1111	22.4813	21.0823	19.3738	20.8927	20.824	20.4016	20.4058	21.8994	19.9877	20.4462
P35998;C9JLS9;P35998-2	26S protease regulatory subunit 7	PSMC2	sp|P35998|PRS7_HUMAN 26S proteasome regulatory subunit 7 OS=Homo sapiens (Human) OX=9606 GN=PSMC2 PE=1 SV=3;tr|C9JLS9|C9JLS9_HUMAN Isoform of P35998, 26S proteasome regulatory subunit 7 (Fragment) OS=Homo sapiens (Human) OX=9606 GN=PSMC2 PE=1 SV=1	3	12	12	12	33.7	48.633	0	76.199				26.5699	21.6137	20.1848	21.7942	21.486	21.0198	22.3446	20.7958	20.1964	21.9692	23.8953	23.362	24.3401	22.4521	22.7554	22.8051	20.9141	21.3292	20.6823	21.7625	16.8064	15.3775	16.9868	15.9885	15.389	17.1618	19.0879	18.5547	19.5327	17.6448	17.948	17.9978	16.1067	16.5219	15.8749
P53597;A0A494C0D1;H7C233	Succinyl-CoA ligase [ADP/GDP-forming] subunit alpha, mitochondrial	SUCLG1	sp|P53597|SUCA_HUMAN Succinate--CoA ligase [ADP/GDP-forming] subunit alpha, mitochondrial OS=Homo sapiens (Human) OX=9606 GN=SUCLG1 PE=1 SV=4;tr|A0A494C0D1|A0A494C0D1_HUMAN Isoform of P53597, CoA_binding domain-containing protein OS=Homo sapiens (Human) OX	3	9	9	9	27.7	36.249	0	163.51				28.1495	21.532	21.1624	20.5683	19.107	19.6205	19.3442	19.6587	17.9096	22.349	25.4434	25.0585	26.4879	24.8333	24.463	25.4546	20.7387	22.4831	20.0113	24.3421	17.7246	17.3551	16.761	15.8513	14.1022	18.5416	21.6361	21.2512	22.6806	21.0259	20.6556	21.6473	16.9313	18.6757	16.2039
Q3ZCQ8;Q3ZCQ8-2;M0R1Y4;M0R003;Q3ZCQ8-3;M0R2F8;M0R2Q2;M0R047;M0R0C3;M0QXC3;M0R2Z3;M0R303;M0R2D2	Mitochondrial import inner membrane translocase subunit TIM50	TIMM50	sp|Q3ZCQ8|TIM50_HUMAN Mitochondrial import inner membrane translocase subunit TIM50 OS=Homo sapiens (Human) OX=9606 GN=TIMM50 PE=1 SV=2;sp|Q3ZCQ8-2|TIM50-2_HUMAN Isoform of Q3ZCQ8, Isoform 2 of Mitochondrial import inner membrane translocase subunit TIM50	13	7	7	7	24.4	39.646	0	90.505				26.8679	20.4389	19.7824	20.1093	18.5511	18.9826	17.9243	18.6735	18.841	19.8169	24.472	23.9607	24.5515	23.7964	23.63	24.1376	21.2563	21.0059	20.2512	23.0605	16.6315	15.975	16.302	14.8661	15.0337	16.0095	20.6647	20.1534	20.7441	19.989	19.8226	20.3302	17.449	17.1985	16.4439
P15924;P15924-3;P15924-2	Desmoplakin	DSP	sp|P15924|DESP_HUMAN Desmoplakin OS=Homo sapiens (Human) OX=9606 GN=DSP PE=1 SV=3;sp|P15924-3|DESP-3_HUMAN Isoform of P15924, Isoform DSPIa of Desmoplakin OS=Homo sapiens (Human) OX=9606 GN=DSP PE=1 SV=3;sp|P15924-2|DESP-2_HUMAN Isoform of P15924, Isoform	3	45	45	45	15.5	331.77	0	310.98				26.0866	17.9095	21.5029	NA	18.1904	18.9635	18.8148	25.8671	16.5005	18.8687	17.1541	20.6035	NA	19.9323	18.7243	NA	20.2068	18.7891	17.2936	18.7379	10.5608	14.1542	NA	18.5184	9.15173	11.52	9.80539	13.2548	NA	12.5836	11.3756	NA	12.8581	11.4403	9.94481
P62269;J3JS69	40S ribosomal protein S18	RPS18	sp|P62269|RS18_HUMAN 40S ribosomal protein S18 OS=Homo sapiens (Human) OX=9606 GN=RPS18 PE=1 SV=3;tr|J3JS69|J3JS69_HUMAN Isoform of P62269, 40S ribosomal protein S18 OS=Homo sapiens (Human) OX=9606 GN=RPS18 PE=1 SV=1	2	4	4	4	27	17.718	0	80.062				27.8815	23.5446	22.7769	23.5899	22.6896	22.5462	22.1872	22.3981	21.7593	25.662	23.3473	23.3547	23.6842	24.7341	23.7353	24.5533	24.1911	23.1606	22.3886	24.7116	20.3746	19.607	20.42	19.2282	18.5893	22.4921	20.1774	20.1848	20.5142	21.5642	20.5654	21.3834	21.0211	19.9908	19.2186
Q16576;E9PC52;Q16576-2;Q5JP01;C9J7L0;Q5JNZ6	Histone-binding protein RBBP7	RBBP7	sp|Q16576|RBBP7_HUMAN Histone-binding protein RBBP7 OS=Homo sapiens (Human) OX=9606 GN=RBBP7 PE=1 SV=1;tr|E9PC52|E9PC52_HUMAN Isoform of Q16576, WD_REPEATS_REGION domain-containing protein OS=Homo sapiens (Human) OX=9606 GN=RBBP7 PE=1 SV=1;sp|Q16576-2|RBBP	6	10	10	6	36.9	47.82	0	134.16				28.161	21.904	22.1287	22.0758	19.5309	19.6806	20.1085	19.8605	19.3783	21.7602	25.087	24.3422	25.435	25.6357	24.8476	26.3841	21.1828	21.8211	19.9752	24.161	17.904	18.1287	18.0758	15.8605	15.3783	17.7601	21.0871	20.3422	21.435	21.6357	20.8476	22.3841	17.1828	17.8212	15.9752
Q9NXE8;A0A087WY60;Q9NXE8-2	Pre-mRNA-splicing factor CWC25 homolog	CWC25	sp|Q9NXE8|CWC25_HUMAN Pre-mRNA-splicing factor CWC25 homolog OS=Homo sapiens (Human) OX=9606 GN=CWC25 PE=1 SV=1;tr|A0A087WY60|A0A087WY60_HUMAN Isoform of Q9NXE8, Cir_N domain-containing protein OS=Homo sapiens (Human) OX=9606 GN=CWC25 PE=1 SV=1	3	6	6	6	13.9	49.647	0	42.092				26.4456	21.325	21.8879	21.2955	22.9663	22.9339	23.3292	22.6098	22.2759	22.8788	21.6759	21.7803	22.1509	21.8432	22.0819	22.4299	22.3754	21.2344	21.5198	22.1237	17.0031	17.566	16.9735	18.2879	17.954	18.5569	17.354	17.4584	17.829	17.5213	17.7599	18.1079	18.0535	16.9125	17.1979
P07910;G3V2Q1;G3V4C1;P07910-2;B2R5W2;B4DY08;G3V4W0;P07910-4;G3V576;P07910-3;G3V2D6;G3V575;G3V5V7;G3V555;B4DSU6;G3V251;G3V3K6;G3V5X6;G3V4M8;B2RXH8;B7ZW38;O60812;A0A0G2JPF8;A0A0G2JNQ3;P0DMR1;G3V2H6	Heterogeneous nuclear ribonucleoproteins C1/C2	HNRNPC	sp|P07910|HNRPC_HUMAN Heterogeneous nuclear ribonucleoproteins C1/C2 OS=Homo sapiens (Human) OX=9606 GN=HNRNPC PE=1 SV=4;tr|G3V2Q1|G3V2Q1_HUMAN Isoform of P07910, RRM domain-containing protein OS=Homo sapiens (Human) OX=9606 GN=HNRNPC PE=1 SV=1;tr|G3V4C1|G	26	8	8	8	24.5	33.67	0	162.51				28.1464	23.9212	23.5426	23.3573	23.0757	22.2399	22.2391	21.5543	21.7062	23.5154	23.7085	23.3569	23.742	25.7813	24.715	26.3518	22.2672	21.3485	21.9175	24.0589	19.8337	19.4552	19.2698	17.4668	17.6188	19.428	19.621	19.2695	19.6545	21.6938	20.6275	22.2644	18.1797	17.261	17.83
P31943;E9PCY7;G8JLB6;D6RIU0;D6RBM0;D6RIT2;D6RAM1;E5RGV0;D6R9T0;D6RFM3;E7EQJ0;D6RDU3;D6RJ04;D6RIH9;H0YB39;E7EN40;E5RGH4;H0YBD7;P55795;D6RF17;D6RDL0;H0YBG7;D6R9D3;H0YAQ2;E5RJ94	Heterogeneous nuclear ribonucleoprotein H;Heterogeneous nuclear ribonucleoprotein H, N-terminally processed	HNRNPH1	sp|P31943|HNRH1_HUMAN Heterogeneous nuclear ribonucleoprotein H OS=Homo sapiens (Human) OX=9606 GN=HNRNPH1 PE=1 SV=4;tr|E9PCY7|E9PCY7_HUMAN Isoform of P31943, Heterogeneous nuclear ribonucleoprotein H OS=Homo sapiens (Human) OX=9606 GN=HNRNPH1 PE=1 SV=1;tr	25	9	9	7	28.1	49.229	0	69.904				26.804	22.6325	21.668	21.7683	19.444	20.9905	22.0815	21.4195	20.6242	21.8884	23.3972	23.1992	23.7045	23.594	23.2123	24.3105	22.9804	21.1228	16.982	22.6341	18.4626	17.4981	17.5984	17.2495	16.4542	17.7185	19.2272	19.0293	19.5346	19.4241	19.0424	20.1406	18.8105	16.9529	12.8121
O95394-4;O95394-3;O95394;H0Y987;A0A494C0G1;A0A494C1E2;J3KN95;A0A494C1Q4;A0A087WT27;A0A494C163;A0A494C099;D6RIS6;D6RF77;D6RCQ8;H0Y8I3;D6RCD1;D6RC77;A0A494C076	Phosphoacetylglucosamine mutase	PGM3	sp|O95394-4|AGM1-4_HUMAN Isoform of O95394, Isoform 3 of Phosphoacetylglucosamine mutase OS=Homo sapiens (Human) OX=9606 GN=PGM3 PE=1 SV=1;sp|O95394-3|AGM1-3_HUMAN Isoform of O95394, Isoform 2 of Phosphoacetylglucosamine mutase OS=Homo sapiens (Human) OX=9	18	15	15	15	25.6	62.941	0	126.65				28.5359	23.0504	22.2671	22.827	17.9653	18.5205	18.464	18.389	18.582	21.0145	26.7661	26.2574	26.8195	23.9232	23.3086	24.1005	20.0458	22.485	17.0863	23.7285	18.243	17.4598	18.0196	13.5817	13.7746	16.2071	21.9587	21.4501	22.0121	19.1159	18.5013	19.2932	15.2385	17.6776	12.2789
P61513;C9J4Z3;Q6P4E4;E9PEL3;G5E9R3;M0R0A1;M0R2L6;A6NKH3	60S ribosomal protein L37a	RPL37A	sp|P61513|RL37A_HUMAN 60S ribosomal protein L37a OS=Homo sapiens (Human) OX=9606 GN=RPL37A PE=1 SV=2;tr|C9J4Z3|C9J4Z3_HUMAN Isoform of P61513, 60S ribosomal protein L37a OS=Homo sapiens (Human) OX=9606 GN=RPL37A PE=1 SV=1;tr|Q6P4E4|Q6P4E4_HUMAN Isoform of	8	6	6	6	66.3	10.275	0	41.403				27.7752	24.0047	21.0847	23.5767	22.8402	23.0586	23.9264	22.6916	20.5515	24.0077	22.5937	22.8833	24.0189	23.685	23.7761	24.9816	24.6144	23.545	23.3648	25.7752	22.0047	19.0846	21.5767	20.6916	18.5515	22.0077	20.5937	20.8833	22.0188	21.685	21.7761	22.9817	22.6144	21.545	21.3647
P62316;K7ERG4;P62316-2;K7EJB5	Small nuclear ribonucleoprotein Sm D2	SNRPD2	sp|P62316|SMD2_HUMAN Small nuclear ribonucleoprotein Sm D2 OS=Homo sapiens (Human) OX=9606 GN=SNRPD2 PE=1 SV=1;tr|K7ERG4|K7ERG4_HUMAN Isoform of P62316, Small nuclear ribonucleoprotein Sm D2 OS=Homo sapiens (Human) OX=9606 GN=SNRPD2 PE=1 SV=1;sp|P62316-2|S	4	6	6	6	55.1	13.527	0	43.877				27.0279	23.1859	22.2388	22.7238	23.3058	23.104	23.3744	22.5557	21.6039	23.9342	22.1463	21.8174	22.4317	23.0922	22.4563	24.107	22.7959	21.6363	21.2421	24.2206	20.3786	19.4314	19.9164	19.7483	18.7966	21.1268	19.3389	19.0101	19.6243	20.2848	19.649	21.2996	19.9886	18.8289	18.4348
H3BT71;P38159;H0Y6E7;P38159-2;H3BR27;P38159-3;Q96E39;H3BNC1;A0A1B0GUK8;O75526;H3BUY5;Q8N7X1	RNA-binding motif protein, X chromosome;RNA-binding motif protein, X chromosome, N-terminally processed;RNA binding motif protein, X-linked-like-1	RBMX;RBMXL1	tr|H3BT71|H3BT71_HUMAN Isoform of P38159, RRM domain-containing protein OS=Homo sapiens (Human) OX=9606 GN=RBMX PE=1 SV=1;sp|P38159|RBMX_HUMAN RNA-binding motif protein, X chromosome OS=Homo sapiens (Human) OX=9606 GN=RBMX PE=1 SV=3;tr|H0Y6E7|H0Y6E7_HUMAN	12	8	8	8	25	32.197	0	71.033				27.6072	20.2603	NA	19.9027	18.5745	19.7641	19.998	NA	18.9603	22.4493	24.5073	23.8484	24.3163	25.2277	24.5561	25.2101	23.5916	23.6956	22.201	23.4373	16.0904	NA	15.7328	NA	14.7904	18.2793	20.3373	19.6785	20.1463	21.0578	20.3862	21.0402	19.4216	19.5257	18.0311
K7EK07;Q71DI3;P84243;P68431;K7EMV3;A0A590UJJ6;B4DEB1;K7ES00;Q6NXT2;Q16695;K7EP01	Histone H3;Histone H3.2;Histone H3.3;Histone H3.1;Histone H3.3C;Histone H3.1t	H3F3B;HIST2H3A;H3F3A;HIST1H3A;H3F3C;HIST3H3	tr|K7EK07|K7EK07_HUMAN Isoform of P84243, Histone H3 (Fragment) OS=Homo sapiens (Human) OX=9606 GN=H3-3B PE=1 SV=1;sp|Q71DI3|H32_HUMAN Histone H3.2 OS=Homo sapiens (Human) OX=9606 GN=HIST2H3C PE=1 SV=3;sp|P84243|H33_HUMAN Histone H3.3 OS=Homo sapiens (Huma	11	6	6	1	29.5	14.914	0	42.963				29.4713	25.829	24.7075	25.215	23.3793	23.7596	24.0538	23.959	23.219	26.3338	25.5166	25.1887	25.7246	25.9281	25.8465	26.3127	25.7286	25.069	24.5848	27.4713	23.829	22.7075	23.215	21.9589	21.219	24.3337	23.5165	23.1887	23.7246	23.9281	23.8465	24.3127	23.7286	23.069	22.5848
P50991;P50991-2	T-complex protein 1 subunit delta	CCT4	sp|P50991|TCPD_HUMAN T-complex protein 1 subunit delta OS=Homo sapiens (Human) OX=9606 GN=CCT4 PE=1 SV=4;sp|P50991-2|TCPD-2_HUMAN Isoform of P50991, Isoform 2 of T-complex protein 1 subunit delta OS=Homo sapiens (Human) OX=9606 GN=CCT4 PE=1 SV=4	2	13	13	13	31.2	57.924	0	84.81				27.4876	23.4681	22.4452	22.7217	23.2084	22.99	22.6468	22.3725	21.9223	22.8796	23.486	22.9991	24.9036	23.6354	23.6574	24.544	23.1498	22.6478	21.9787	22.4432	18.4237	17.4008	17.6773	17.3281	16.878	17.8352	18.4417	17.9547	19.8592	18.591	18.613	19.4996	18.1054	17.6034	16.9343
P78527;P78527-2	DNA-dependent protein kinase catalytic subunit	PRKDC	sp|P78527|PRKDC_HUMAN DNA-dependent protein kinase catalytic subunit OS=Homo sapiens (Human) OX=9606 GN=PRKDC PE=1 SV=3;sp|P78527-2|PRKDC-2_HUMAN Isoform of P78527, Isoform 2 of DNA-dependent protein kinase catalytic subunit OS=Homo sapiens (Human) OX=9606	2	11	11	11	3.3	469.08	0	77.377				26.6155	22.0371	21.1419	21.699	22.6728	21.9836	21.8123	22.3504	21.5576	23.0707	23.0494	21.7503	22.3909	22.7601	22.3649	23.2862	23.4103	22.6435	21.4665	18.8342	14.2558	13.3606	13.9177	14.569	13.7762	15.2894	15.2681	13.9689	14.6095	14.9787	14.5836	15.5048	15.6289	14.8622	13.6852
Q96ST2-2;Q96ST2-3;Q96ST2;A0A1B0GW95;H7C0U1	Protein IWS1 homolog	IWS1	sp|Q96ST2-2|IWS1-2_HUMAN Isoform of Q96ST2, Isoform 2 of Protein IWS1 homolog OS=Homo sapiens (Human) OX=9606 GN=IWS1 PE=1 SV=2;sp|Q96ST2-3|IWS1-3_HUMAN Isoform of Q96ST2, Isoform 3 of Protein IWS1 homolog OS=Homo sapiens (Human) OX=9606 GN=IWS1 PE=1 SV=2;	5	15	15	15	31.2	56.109	0	109.61				26.9731	25.3501	24.5031	24.6713	15.7223	NA	16.0581	19.7484	18.4599	18.1693	21.8488	21.3318	22.0171	22.9598	22.6383	23.4424	NA	16.0555	NA	22.4495	20.8266	19.9795	20.1477	15.2249	13.9364	13.6458	17.3253	16.8083	17.4935	18.4363	18.1147	18.9189	NA	11.5319	NA
Q9BRX2	Protein pelota homolog	PELO	sp|Q9BRX2|PELO_HUMAN Protein pelota homolog OS=Homo sapiens (Human) OX=9606 GN=PELO PE=1 SV=2	1	7	7	7	20.5	43.359	0	81.773				27.2611	19.62	19.5712	19.1139	NA	15.1431	15.3158	17.1362	17.4741	19.251	25.2931	24.9835	24.6444	23.9216	24.0303	24.2699	20.2597	20.9692	19.1767	22.8688	15.2277	15.1789	14.7215	12.7438	13.0818	14.8587	20.9008	20.5912	20.252	19.5293	19.638	19.8776	15.8674	16.5768	14.7844
P10599;P10599-2	Thioredoxin	TXN	sp|P10599|THIO_HUMAN Thioredoxin OS=Homo sapiens (Human) OX=9606 GN=TXN PE=1 SV=3;sp|P10599-2|THIO-2_HUMAN Isoform of P10599, Isoform 2 of Thioredoxin OS=Homo sapiens (Human) OX=9606 GN=TXN PE=1 SV=3	2	5	5	5	40	11.737	0	53.68				28.7216	24.7125	23.64	24.3009	24.1592	23.9742	24.2437	23.911	23.118	23.8508	24.7784	24.5015	25.1822	25.0872	25.0039	25.6332	25.0852	24.4545	23.9157	25.9143	21.9051	20.8327	21.4936	21.1036	20.3106	21.0435	21.971	21.6941	22.3749	22.2799	22.1966	22.8259	22.2778	21.6472	21.1084
P33993;P33993-3;P33993-2	DNA replication licensing factor MCM7	MCM7	sp|P33993|MCM7_HUMAN DNA replication licensing factor MCM7 OS=Homo sapiens (Human) OX=9606 GN=MCM7 PE=1 SV=4;sp|P33993-3|MCM7-3_HUMAN Isoform of P33993, Isoform 3 of DNA replication licensing factor MCM7 OS=Homo sapiens (Human) OX=9606 GN=MCM7 PE=1 SV=4;sp	3	11	11	11	15.6	81.307	0	100.93				26.7077	20.3925	19.29	17.8231	17.7888	NA	17.8936	18.4993	NA	20.1413	24.1118	23.8447	24.5399	23.536	23.2247	24.0901	21.1702	22.1527	19.8051	21.4597	15.1445	14.0421	12.5752	13.2514	NA	14.8934	18.8638	18.5967	19.292	18.2881	17.9767	18.8422	15.9223	16.9048	14.5572
Q8WVC0;Q8WVC0-2	RNA polymerase-associated protein LEO1	LEO1	sp|Q8WVC0|LEO1_HUMAN RNA polymerase-associated protein LEO1 OS=Homo sapiens (Human) OX=9606 GN=LEO1 PE=1 SV=1;sp|Q8WVC0-2|LEO1-2_HUMAN Isoform of Q8WVC0, Isoform 2 of RNA polymerase-associated protein LEO1 OS=Homo sapiens (Human) OX=9606 GN=LEO1 PE=1 SV=1	2	7	7	7	13.5	75.403	0	72.438				26.8115	24.3645	23.7414	23.4279	NA	NA	NA	17.4417	18.0298	NA	22.3576	22.3555	22.8642	23.5503	23.3611	24.2559	21.9446	21.331	21.122	21.5261	19.0791	18.456	18.1425	12.1563	12.7444	NA	17.0722	17.0701	17.5787	18.2649	18.0757	18.9705	16.6593	16.0455	15.8366
Q9UNH7;A0A0A0MRI2;Q9UNH7-2;G3V5X9;H0YJF8;G3V4Z5;G3V2U1;G3V5U2	Sorting nexin-6;Sorting nexin-6, N-terminally processed	SNX6	sp|Q9UNH7|SNX6_HUMAN Sorting nexin-6 OS=Homo sapiens (Human) OX=9606 GN=SNX6 PE=1 SV=1;tr|A0A0A0MRI2|A0A0A0MRI2_HUMAN Isoform of Q9UNH7, Sorting nexin OS=Homo sapiens (Human) OX=9606 GN=SNX6 PE=1 SV=1;sp|Q9UNH7-2|SNX6-2_HUMAN Isoform of Q9UNH7, Isoform 2 o	8	12	12	11	32	46.648	0	88.538				27.513	NA	17.1706	NA	NA	NA	NA	NA	NA	19.0052	24.2	23.9417	24.4026	24.1999	24.4783	24.9114	24.9757	23.7956	23.4606	22.9895	NA	12.6471	NA	NA	NA	14.4817	19.6764	19.4181	19.879	19.6763	19.9548	20.3878	20.4521	19.272	18.9371
Q9UQ35;Q9UQ35-2;I3L4D8;I3L1C0;I3L0N7;A0A087X1W1;I3L1I8;I3L182;Q9UQ35-3	Serine/arginine repetitive matrix protein 2	SRRM2	sp|Q9UQ35|SRRM2_HUMAN Serine/arginine repetitive matrix protein 2 OS=Homo sapiens (Human) OX=9606 GN=SRRM2 PE=1 SV=2;sp|Q9UQ35-2|SRRM2-2_HUMAN Isoform of Q9UQ35, Isoform 2 of Serine/arginine repetitive matrix protein 2 OS=Homo sapiens (Human) OX=9606 GN=SR	9	9	9	9	4.2	299.61	0	107.77				26.931	24.1884	22.4903	23.8354	21.5926	21.4522	21.8538	21.1854	21.0659	21.5112	23.2541	20.9857	22.7213	21.8409	21.4141	23.8278	23.5624	22.9177	23.2289	20.024	17.2815	15.5834	16.9286	14.2784	14.1589	14.6043	16.3472	14.0787	15.8144	14.934	14.5072	16.9209	16.6555	16.0108	16.322
O60684;Q5TFJ7;S4R3E5	Importin subunit alpha-7	KPNA6	sp|O60684|IMA7_HUMAN Importin subunit alpha-7 OS=Homo sapiens (Human) OX=9606 GN=KPNA6 PE=1 SV=1	3	16	9	7	33.6	60.029	0	323.01				28.4654	16.3346	NA	NA	NA	NA	NA	NA	NA	16.7785	20.141	23.0648	21.0094	26.9537	26.434	27.0364	NA	16.8395	NA	23.9419	11.811	NA	NA	NA	NA	12.2549	15.6174	18.5412	16.4859	22.4302	21.9104	22.5129	NA	12.3159	NA
O75688-2;C9JIR6;A0A3B3IS24;O75688-4;O75688;B8ZZF0;O75688-5;O75688-3;P35813-2;P35813;P35813-3;E9PKB5	Protein phosphatase 1B	PPM1B	sp|O75688-2|PPM1B-2_HUMAN Isoform of O75688, Isoform Beta-2 of Protein phosphatase 1B OS=Homo sapiens (Human) OX=9606 GN=PPM1B PE=1 SV=1;tr|C9JIR6|C9JIR6_HUMAN Isoform of O75688, PPM-type phosphatase domain-containing protein (Fragment) OS=Homo sapiens (Hu	12	9	9	9	30.2	42.77	0	74.665				26.4989	NA	18.3218	20.0832	24.1211	24.4995	24.3017	23.7839	22.7709	22.5365	NA	NA	NA	NA	21.4734	17.2703	NA	NA	NA	22.1066	NA	13.9294	15.6909	19.3915	18.3786	18.1442	NA	NA	NA	NA	17.0811	12.878	NA	NA	NA
P05141;V9GYG0;P12235;Q9H0C2	ADP/ATP translocase 2;ADP/ATP translocase 2, N-terminally processed;ADP/ATP translocase 1	SLC25A5;SLC25A4	sp|P05141|ADT2_HUMAN ADP/ATP translocase 2 OS=Homo sapiens (Human) OX=9606 GN=SLC25A5 PE=1 SV=7;tr|V9GYG0|V9GYG0_HUMAN Isoform of P12235, ADP/ATP translocase 1 OS=Homo sapiens (Human) OX=9606 GN=SLC25A4 PE=1 SV=1;sp|P12235|ADT1_HUMAN ADP/ATP translocase 1	4	4	4	2	13.4	32.852	0	28.047				27.7204	22.7352	21.827	21.767	21.337	21.3982	21.5176	20.0926	20.8939	22.2152	25.1221	24.5261	24.658	24.4104	24.4305	25.1085	23.3809	22.805	21.9446	23.4725	18.4872	17.5791	17.5191	15.8447	16.646	17.9673	20.8742	20.2782	20.4101	20.1625	20.1827	20.8606	19.133	18.5571	17.6966
P23246;P23246-2;H0Y9K7;H0Y9U2	Splicing factor, proline- and glutamine-rich	SFPQ	sp|P23246|SFPQ_HUMAN Splicing factor, proline- and glutamine-rich OS=Homo sapiens (Human) OX=9606 GN=SFPQ PE=1 SV=2;sp|P23246-2|SFPQ-2_HUMAN Isoform of P23246, Isoform Short of Splicing factor, proline- and glutamine-rich OS=Homo sapiens (Human) OX=9606 GN	4	6	6	6	10.3	76.149	0	108.11				26.5333	22.4948	21.6971	21.3464	22.7949	22.4434	23.3578	22.0325	21.5763	20.6835	21.5975	20.0666	21.2795	22.1255	21.9167	22.6681	24.2752	22.815	21.3176	21.6264	17.5878	16.7902	16.4394	17.1257	16.6694	15.7767	16.6906	15.1597	16.3726	17.2186	17.0097	17.7612	19.3683	17.9081	16.4107
P30837;H0Y2X5;P05091-2;P00352;P47895;P05091	Aldehyde dehydrogenase X, mitochondrial	ALDH1B1	sp|P30837|AL1B1_HUMAN Aldehyde dehydrogenase X, mitochondrial OS=Homo sapiens (Human) OX=9606 GN=ALDH1B1 PE=1 SV=3	6	11	11	8	27.1	57.206	0	86.977				27.5141	20.1518	18.6842	18.1331	NA	17.8889	17.0655	NA	NA	21.4248	24.9377	24.1694	25.6249	24.4268	24.027	25.2334	21.068	21.1634	17.7729	23.0547	15.6923	14.2248	13.6736	NA	NA	16.9653	20.4782	19.7099	21.1655	19.9673	19.5675	20.7739	16.6085	16.704	13.3136
P52292;J3QLL0;J3KS65;J3QL07	Importin subunit alpha-1	KPNA2	sp|P52292|IMA1_HUMAN Importin subunit alpha-1 OS=Homo sapiens (Human) OX=9606 GN=KPNA2 PE=1 SV=1;tr|J3QLL0|J3QLL0_HUMAN Isoform of P52292, IBB domain-containing protein (Fragment) OS=Homo sapiens (Human) OX=9606 GN=KPNA2 PE=1 SV=1;tr|J3KS65|J3KS65_HUMAN Is	4	11	11	11	25.9	57.861	0	164.79				27.3195	20.8122	20.6221	20.1459	17.3539	17.9239	19.5449	NA	18.2759	20.4737	23.1453	23.3456	23.9953	25.2263	24.4019	25.7382	21.5085	20.7232	20.1324	22.9975	16.4903	16.3002	15.824	NA	13.954	16.1517	18.8234	19.0236	19.6734	20.9043	20.08	21.4163	17.1865	16.4012	15.8105
A0A2R8Y7Q9;A0A2R8YEK8;A0A2R8Y5S9;Q9Y5P4-2;Q9Y5P4;Q9Y5P4-3;A0A2R8Y5H3;A0A2R8YE18;A0A2R8Y7C5;A0A2R8YFI2;A0A2R8YEA4;A0A2U3TZL3;A0A2R8YCI0;A0A2R8YE59;A0A2R8YFA1;A0A2R8YDX6	Collagen type IV alpha-3-binding protein	COL4A3BP	tr|A0A2R8Y7Q9|A0A2R8Y7Q9_HUMAN Isoform of Q9Y5P4, Ceramide transporter 1 OS=Homo sapiens (Human) OX=9606 GN=CERT1 PE=1 SV=1;tr|A0A2R8YEK8|A0A2R8YEK8_HUMAN Isoform of Q9Y5P4, Ceramide transporter 1 OS=Homo sapiens (Human) OX=9606 GN=CERT1 PE=1 SV=1;tr|A0A2R	16	15	15	15	27.6	64.357	0	102.66				27.4245	18.2708	18.7049	16.3172	NA	NA	NA	NA	NA	NA	22.1335	21.7388	24.3191	24.5377	24.5509	25.3053	24.9689	23.8901	23.454	22.4244	13.2708	13.7049	11.3172	NA	NA	NA	17.1335	16.7389	19.3191	19.5377	19.5508	20.3053	19.9689	18.8901	18.454
C9J2P9;Q75N03;Q75N03-2;C9K074	E3 ubiquitin-protein ligase Hakai	CBLL1	tr|C9J2P9|C9J2P9_HUMAN Isoform of Q75N03, RING-type domain-containing protein (Fragment) OS=Homo sapiens (Human) OX=9606 GN=CBLL1 PE=1 SV=8;sp|Q75N03|HAKAI_HUMAN E3 ubiquitin-protein ligase Hakai OS=Homo sapiens (Human) OX=9606 GN=CBLL1 PE=1 SV=1;sp|Q75N03	4	9	9	9	38.2	36.301	0	58.206				26.8772	17.1049	NA	NA	NA	NA	NA	NA	NA	NA	23.8289	23.2763	24.241	24.4848	23.87	24.9575	21.9089	21.4743	NA	22.9703	13.1981	NA	NA	NA	NA	NA	19.922	19.3694	20.3341	20.5779	19.9631	21.0506	18.002	17.5674	NA
P08195-2;F5H0E2;F5H867;F5GZR9	4F2 cell-surface antigen heavy chain	SLC3A2	sp|P08195-2|4F2-2_HUMAN Isoform of P08195, Isoform 2 of 4F2 cell-surface antigen heavy chain OS=Homo sapiens (Human) OX=9606 GN=SLC3A2 PE=1 SV=3;tr|F5H0E2|F5H0E2_HUMAN Isoform of P08195, 4F2 cell-surface antigen heavy chain (Fragment) OS=Homo sapiens (Huma	4	11	11	1	25.7	57.944	0	102.55				27.4675	20.8912	20.3812	20.5554	19.8747	20.1168	NA	18.8289	18.872	20.9951	23.504	23.0757	23.5346	25.1794	25.2491	25.7591	21.7545	21.302	20.8787	22.6602	16.0838	15.5739	15.7481	14.0216	14.0647	16.1877	18.6967	18.2683	18.7272	20.3721	20.4417	20.9518	16.9472	16.4947	16.0714
Q9Y3I0	tRNA-splicing ligase RtcB homolog	RTCB	sp|Q9Y3I0|RTCB_HUMAN RNA-splicing ligase RtcB homolog OS=Homo sapiens (Human) OX=9606 GN=RTCB PE=1 SV=1	1	14	14	14	28.5	55.21	0	92.634				26.7617	21.8079	21.3763	20.9759	19.6166	18.7561	19.4118	17.7662	18.0483	19.6241	23.9572	23.6393	24.6211	23.1756	23.4069	24.4666	19.0432	20.985	19.0098	22.1768	17.2229	16.7913	16.3909	13.1813	13.4633	15.0391	19.3723	19.0544	20.0362	18.5907	18.822	19.8817	14.4582	16.4001	14.4248
P55072;C9JUP7;C9IZA5	Transitional endoplasmic reticulum ATPase	VCP	sp|P55072|TERA_HUMAN Transitional endoplasmic reticulum ATPase OS=Homo sapiens (Human) OX=9606 GN=VCP PE=1 SV=4	3	9	9	9	13.5	89.321	0	90.136				26.2395	21.8453	21.5147	21.9436	22.6244	22.3331	22.8691	22.2795	21.7462	22.5158	21.8209	21.517	22.4675	21.8751	21.7738	22.1237	22.2604	21.3024	21.1308	20.7476	16.3534	16.0228	16.4517	16.7877	16.2543	17.024	16.329	16.0251	16.9757	16.3832	16.282	16.6318	16.7686	15.8105	15.6389
Q09161;F2Z2T1;X6R941	Nuclear cap-binding protein subunit 1	NCBP1	sp|Q09161|NCBP1_HUMAN Nuclear cap-binding protein subunit 1 OS=Homo sapiens (Human) OX=9606 GN=NCBP1 PE=1 SV=1	3	12	12	12	21.8	91.838	0	112				28.1131	20.5943	19.2395	17.865	19.3651	NA	20.1125	18.9955	17.8927	NA	24.378	23.7097	24.1898	25.968	25.8028	26.5705	21.9511	21.3968	NA	23.0256	15.5069	14.152	12.7776	13.908	12.8052	NA	19.2905	18.6222	19.1023	20.8805	20.7153	21.4831	16.8636	16.3094	NA
Q12797;Q12797-10;Q12797-6;E5RG56;Q12797-11;Q12797-2;Q12797-9;Q12797-8;Q12797-5;E5RHK2;E5RG29;A0A087WW51;A0A087WUJ2;Q12797-7;E5RHJ2;Q12797-3;G3XAN5;Q12797-4	Aspartyl/asparaginyl beta-hydroxylase	ASPH	sp|Q12797|ASPH_HUMAN Aspartyl/asparaginyl beta-hydroxylase OS=Homo sapiens (Human) OX=9606 GN=ASPH PE=1 SV=3;sp|Q12797-10|ASPH-10_HUMAN Isoform of Q12797, Isoform 10 of Aspartyl/asparaginyl beta-hydroxylase OS=Homo sapiens (Human) OX=9606 GN=ASPH PE=1 SV=3	18	10	10	10	19.7	85.862	0	79.425				27.0066	18.7513	19.2544	19.3067	17.9903	17.7328	18.295	18.3485	17.1272	18.4358	22.1897	21.5432	23.0672	25.4793	25.1904	24.6501	20.5777	20.5843	18.3021	22.0996	13.8444	14.3475	14.3998	13.4415	12.2203	13.5289	17.2828	16.6364	18.1602	20.5724	20.2834	19.7432	15.6708	15.6774	13.3951
O00743;O00743-2;O00743-3;Q5T1S7	Serine/threonine-protein phosphatase 6 catalytic subunit;Serine/threonine-protein phosphatase 6 catalytic subunit, N-terminally processed	PPP6C	sp|O00743|PPP6_HUMAN Serine/threonine-protein phosphatase 6 catalytic subunit OS=Homo sapiens (Human) OX=9606 GN=PPP6C PE=1 SV=1;sp|O00743-2|PPP6-2_HUMAN Isoform of O00743, Isoform 2 of Serine/threonine-protein phosphatase 6 catalytic subunit OS=Homo sapie	4	9	9	9	34.4	35.144	0	87.652				27.0358	19.0969	NA	19.646	NA	16.4446	16.6111	16.3462	15.9415	18.4739	23.2295	23.1171	23.8395	24.6711	24.201	25.6277	18.6867	21.586	17.1872	23.0358	15.0969	NA	15.646	12.3462	11.9415	14.4739	19.2295	19.1171	19.8395	20.6711	20.201	21.6277	14.6868	17.586	13.1872
P09543-2;P09543;K7ERC4;C9K0L8;K7ERZ0;K7EN66	2,3-cyclic-nucleotide 3-phosphodiesterase	CNP	sp|P09543-2|CN37-2_HUMAN Isoform of P09543, Isoform CNPI of 2,3-cyclic-nucleotide 3-phosphodiesterase OS=Homo sapiens (Human) OX=9606 GN=CNP PE=1 SV=2;sp|P09543|CN37_HUMAN 2,3-cyclic-nucleotide 3-phosphodiesterase OS=Homo sapiens (Human) OX=9606 GN=C	6	9	9	9	20	45.098	0	87.358				26.6387	19.3012	19.4727	20.8336	NA	NA	18.1573	17.1074	15.5438	20.874	23.9462	24.2571	23.9744	23.7426	23.4758	23.8679	20.2758	21.7834	17.9506	21.9383	14.6007	14.7723	16.1332	12.4069	10.8435	16.1735	19.2457	19.5567	19.2739	19.0422	18.7754	19.1675	15.5754	17.083	13.2502
Q96CT7;M0R2F5	Coiled-coil domain-containing protein 124	CCDC124	sp|Q96CT7|CC124_HUMAN Coiled-coil domain-containing protein 124 OS=Homo sapiens (Human) OX=9606 GN=CCDC124 PE=1 SV=1	2	5	5	5	30	25.835	0	38.752				27.0303	22.0773	22.1356	21.6715	21.8992	22.9718	23.227	22.5403	20.8126	22.5397	22.9851	21.6904	22.2863	22.3724	22.8331	24.2781	24.1754	23.5382	22.8434	23.4453	18.4924	18.5506	18.0866	18.9554	17.2276	18.9547	19.4001	18.1055	18.7013	18.7874	19.2481	20.6931	20.5904	19.9532	19.2585
CON__sp|Q04695|K1C17_HUMAN;Q04695;F5GWP8;CON__sp|Q9QWL7|K1C17_MOUSE;K7EPJ9;A0A3B3IS58;K7ESE1;CON__sp|Q99PS0|K1C23_MOUSE	Keratin, type I cytoskeletal 17	KRT17	sp|Q04695|K1C17_HUMAN Keratin, type I cytoskeletal 17 OS=Homo sapiens GN=KRT17 PE=1 SV=2	8	24	11	8	42.1	48.105	0	178.03	+		+	27.7503	NA	NA	NA	24.46	18.8359	16.6873	27.5533	15.9663	NA	19.5398	NA	18.0865	20.3704	NA	NA	21.3709	NA	NA	22.8924	NA	NA	NA	22.6953	11.1083	NA	14.6818	NA	13.2285	15.5124	NA	NA	16.5129	NA	NA
P41227-2;P41227;F8W808;A8MWP7;C9JN83;Q9BSU3;C9JW55;H0Y8T0	N-alpha-acetyltransferase 10	NAA10	sp|P41227-2|NAA10-2_HUMAN Isoform of P41227, Isoform 2 of N-alpha-acetyltransferase 10 OS=Homo sapiens (Human) OX=9606 GN=NAA10 PE=1 SV=1;sp|P41227|NAA10_HUMAN N-alpha-acetyltransferase 10 OS=Homo sapiens (Human) OX=9606 GN=NAA10 PE=1 SV=1	8	10	10	10	45.5	24.783	0	107.68				27.6173	NA	15.1412	NA	NA	NA	15.6404	NA	NA	16.9817	23.1207	22.7587	23.701	25.679	25.3147	26.2247	NA	20.8898	NA	23.7104	NA	11.2343	NA	NA	NA	13.0748	19.2138	18.8518	19.7941	21.7721	21.4077	22.3178	NA	16.9829	NA
P62249;M0R3H0;M0R210;M0R1M5;Q6IPX4;M0QX76	40S ribosomal protein S16	RPS16	sp|P62249|RS16_HUMAN 40S ribosomal protein S16 OS=Homo sapiens (Human) OX=9606 GN=RPS16 PE=1 SV=2;tr|M0R3H0|M0R3H0_HUMAN Isoform of P62249, 40S ribosomal protein S16 OS=Homo sapiens (Human) OX=9606 GN=RPS16 PE=1 SV=1;tr|M0R210|M0R210_HUMAN Isoform of P6224	6	7	7	7	47.3	16.445	0	72.947				27.3119	22.8972	22.3146	23.5138	21.9913	21.1814	20.8703	21.4397	19.9577	25.611	22.9925	23.1465	23.3637	23.7098	23.7693	23.9586	19.9284	21.5346	20.2542	23.8525	19.4377	18.8552	20.0543	17.9803	16.4983	22.1516	19.533	19.6871	19.9043	20.2503	20.3099	20.4992	16.469	18.0751	16.7947
Q04727-4;Q04727;Q04727-3;Q04727-2;H7C4E4;Q5JSY7;H7C4W5;H0Y5S0;F8WAY5;A0A0A0MT79;Q5JSZ2;Q5JSY8;Q5JSZ1;H7C4P7;E7EQH3	Transducin-like enhancer protein 4	TLE4	sp|Q04727-4|TLE4-4_HUMAN Isoform of Q04727, Isoform 4 of Transducin-like enhancer protein 4 OS=Homo sapiens (Human) OX=9606 GN=TLE4 PE=1 SV=3;sp|Q04727|TLE4_HUMAN Transducin-like enhancer protein 4 OS=Homo sapiens (Human) OX=9606 GN=TLE4 PE=1 SV=3;sp|Q0472	15	16	16	7	28.1	81.01	0	190.23				27.607	NA	NA	NA	NA	NA	NA	NA	NA	15.6426	18.3383	17.7991	16.288	21.1035	20.5311	NA	26.3933	26.0516	25.3331	22.4777	NA	NA	NA	NA	NA	10.5133	13.209	12.6699	11.1587	15.9742	15.4017	NA	21.264	20.9223	20.2038
Q6PEV8;Q6PEV8-2	Protein FAM199X	FAM199X	sp|Q6PEV8|F199X_HUMAN Protein FAM199X OS=Homo sapiens (Human) OX=9606 GN=FAM199X PE=1 SV=1;sp|Q6PEV8-2|F199X-2_HUMAN Isoform of Q6PEV8, Isoform 2 of Protein FAM199X OS=Homo sapiens (Human) OX=9606 GN=FAM199X PE=1 SV=1	2	5	5	5	21.1	42.801	0	284.48				27.5906	21.8876	20.6654	20.8388	NA	NA	NA	NA	NA	NA	21.2732	20.9983	21.9071	25.3262	25.1769	26.2385	23.6361	23.0739	22.2828	24.2687	18.5657	17.3435	17.5168	NA	NA	NA	17.9513	17.6764	18.5852	22.0043	21.8549	22.9165	20.3142	19.7519	18.9609
Q7Z4V5;Q7Z4V5-2;Q7Z4V5-3;Q7Z4V5-4;K7EPS6;A0A087WX58;A0A087WZ99;K7ERA4;M0R0J3	Hepatoma-derived growth factor-related protein 2	HDGFRP2	sp|Q7Z4V5|HDGR2_HUMAN Hepatoma-derived growth factor-related protein 2 OS=Homo sapiens (Human) OX=9606 GN=HDGFL2 PE=1 SV=1;sp|Q7Z4V5-2|HDGR2-2_HUMAN Isoform of Q7Z4V5, Isoform 2 of Hepatoma-derived growth factor-related protein 2 OS=Homo sapiens (Human) OX	9	8	8	8	12.5	74.316	0	60.662				25.9603	23.3693	23.2187	23.277	NA	NA	16.038	19.5614	16.8994	17.4005	21.7541	21.699	22.1386	22.3444	22.4033	22.9075	20.5653	20.5113	15.3699	20.9159	18.325	18.1744	18.2326	14.517	11.855	12.3561	16.7098	16.6547	17.0941	17.3	17.3589	17.8631	15.5209	15.4669	10.3254
Q99733;Q99733-2;C9J6D1;E9PNW0;E9PJJ2;E9PS34;E9PNJ7;E9PKT8;C9JZI7;A8MXH2;E9PKI2;E9PP22;C9J1B1;H0YCI4	Nucleosome assembly protein 1-like 4	NAP1L4	sp|Q99733|NP1L4_HUMAN Nucleosome assembly protein 1-like 4 OS=Homo sapiens (Human) OX=9606 GN=NAP1L4 PE=1 SV=1;sp|Q99733-2|NP1L4-2_HUMAN Isoform of Q99733, Isoform 2 of Nucleosome assembly protein 1-like 4 OS=Homo sapiens (Human) OX=9606 GN=NAP1L4 PE=1 SV=	14	8	8	6	24.8	42.823	0	78.839				27.2112	21.6702	NA	18.8586	18.1202	NA	NA	NA	NA	20.606	23.3687	23.0316	22.9171	25.033	24.762	25.8283	NA	NA	NA	23.2112	17.6702	NA	14.8586	NA	NA	16.606	19.3687	19.0316	18.9171	21.0329	20.762	21.8283	NA	NA	NA
P61964;V9GZ59;V9GYQ5	WD repeat-containing protein 5	WDR5	sp|P61964|WDR5_HUMAN WD repeat-containing protein 5 OS=Homo sapiens (Human) OX=9606 GN=WDR5 PE=1 SV=1	3	6	6	6	21.6	36.588	0	42.199				26.6446	22.1463	19.1797	20.8669	NA	NA	NA	NA	NA	NA	21.8352	21.5714	21.8032	24.5212	23.712	25.2001	22.5158	19.8026	21.9191	22.6446	18.1462	15.1798	16.8669	NA	NA	NA	17.8352	17.5714	17.8032	20.5212	19.712	21.2001	18.5158	15.8026	17.9191
P84101-4;P84101;F8WBN3;B9A031;C9JQZ0;B8ZZY7;F8WBV6;P84101-3;P84101-2	Small EDRK-rich factor 2	SERF2	sp|P84101-4|SERF2-4_HUMAN Isoform of P84101, Isoform 4 of Small EDRK-rich factor 2 OS=Homo sapiens (Human) OX=9606 GN=SERF2 PE=1 SV=1;sp|P84101|SERF2_HUMAN Small EDRK-rich factor 2 OS=Homo sapiens (Human) OX=9606 GN=SERF2 PE=1 SV=1;tr|F8WBN3|F8WBN3_HUMAN I	9	5	5	5	46.7	5.2159	0	31.724				26.3438	21.6341	21.5382	21.6687	21.6261	21.8767	21.9849	21.298	21.1064	21.3114	20.1112	22.6984	23.1106	19.6549	23.1098	23.5894	22.9376	22.3235	21.9607	25.3438	20.6341	20.5382	20.6687	20.298	20.1065	20.3114	19.1112	21.6984	22.1106	18.6549	22.1098	22.5895	21.9376	21.3235	20.9608
Q96AG4;I3L223	Leucine-rich repeat-containing protein 59	LRRC59	sp|Q96AG4|LRC59_HUMAN Leucine-rich repeat-containing protein 59 OS=Homo sapiens (Human) OX=9606 GN=LRRC59 PE=1 SV=1	2	8	8	8	32.2	34.93	0	84.552				27.514	23.4624	20.9339	22.3345	21.341	19.8386	21.5885	21.4858	20.8281	21.961	23.4952	23.6126	23.8936	24.652	24.1465	25.2792	24.1512	23.3164	21.0867	23.7067	19.655	17.1266	18.5271	17.6784	17.0207	18.1537	19.6879	19.8052	20.0862	20.8446	20.3392	21.4718	20.3439	19.5092	17.2794
F8W7C6;A0A087WV22;X1WI28;P27635;H7C123;H7C2C5;Q96L21;B8A6G2;A6QRI9	60S ribosomal protein L10;60S ribosomal protein L10-like	RPL10;RPL10L	tr|F8W7C6|F8W7C6_HUMAN Isoform of P27635, Ribosomal_L16 domain-containing protein OS=Homo sapiens (Human) OX=9606 GN=RPL10 PE=1 SV=2;tr|A0A087WV22|A0A087WV22_HUMAN Isoform of P27635, Ribosomal_L16 domain-containing protein OS=Homo sapiens (Human) OX=9606 G	9	4	4	4	27	18.565	0	39.188				27.5515	23.1069	22.3459	23.0346	22.9401	22.7447	22.8224	21.9732	21.4808	22.5581	23.5882	22.9995	23.7598	24.3665	24.1663	24.4803	24.341	23.246	22.8921	24.5515	20.107	19.3459	20.0346	18.9732	18.4808	19.5581	20.5882	19.9995	20.7598	21.3666	21.1663	21.4803	21.341	20.246	19.8921
V9GZ78;V9GYY3;A0A384N5Y3;F5H2F4;P11586;A0A494C1T2	C-1-tetrahydrofolate synthase, cytoplasmic;Methylenetetrahydrofolate dehydrogenase;Methenyltetrahydrofolate cyclohydrolase;Formyltetrahydrofolate synthetase;C-1-tetrahydrofolate synthase, cytoplasmic, N-terminally processed	MTHFD1	tr|V9GZ78|V9GZ78_HUMAN Isoform of P11586, C-1-tetrahydrofolate synthase, cytoplasmic OS=Homo sapiens (Human) OX=9606 GN=MTHFD1 PE=1 SV=2;tr|V9GYY3|V9GYY3_HUMAN Isoform of P11586, C-1-tetrahydrofolate synthase, cytoplasmic OS=Homo sapiens (Human) OX=9606 GN	6	11	11	11	13.7	92.569	0	73.257				26.3349	20.8348	21.0232	20.4089	19.6423	19.6325	18.9099	18.7468	18.1835	22.1188	23.9432	23.5387	23.8596	22.8515	22.9194	22.7348	21.4668	20.3375	20.6039	20.8755	15.3754	15.5638	14.9495	13.2873	12.7241	16.6593	18.4837	18.0793	18.4002	17.3921	17.46	17.2754	16.0074	14.8781	15.1445
P05114;A6NL93;A6NEL0;F2Z2W6;F2Z2Y5;H7BXJ5;A0A494C035	Non-histone chromosomal protein HMG-14	HMGN1	sp|P05114|HMGN1_HUMAN Non-histone chromosomal protein HMG-14 OS=Homo sapiens (Human) OX=9606 GN=HMGN1 PE=1 SV=3;tr|A6NL93|A6NL93_HUMAN Isoform of P05114, Non-histone chromosomal protein HMG-14 OS=Homo sapiens (Human) OX=9606 GN=HMGN1 PE=1 SV=1;tr|A6NEL0|A6	7	3	3	3	47	10.659	0	20.705				26.156	21.446	20.7961	21.2572	21.6871	21.7035	22.0354	21.1467	20.7345	22.0183	22.4526	21.3214	22.2122	22.183	22.5521	23.0906	22.82	21.9983	21.7495	24.156	19.446	18.7961	19.2572	19.1467	18.7346	20.0184	20.4526	19.3214	20.2122	20.183	20.5521	21.0906	20.82	19.9982	19.7495
Q99832;Q99832-3;Q99832-4;Q99832-2;F8WAM2;F8WBP8	T-complex protein 1 subunit eta	CCT7	sp|Q99832|TCPH_HUMAN T-complex protein 1 subunit eta OS=Homo sapiens (Human) OX=9606 GN=CCT7 PE=1 SV=2;sp|Q99832-3|TCPH-3_HUMAN Isoform of Q99832, Isoform 3 of T-complex protein 1 subunit eta OS=Homo sapiens (Human) OX=9606 GN=CCT7 PE=1 SV=2;sp|Q99832-4|TC	6	11	11	11	20.4	59.366	0	75.379				27.1921	22.4714	22.6817	22.8983	23.0676	22.2464	23.4669	22.7837	22.0007	23.1517	22.7027	22.8985	22.9584	23.1424	23.068	24.6812	23.2964	22.0363	22.1082	22.2379	17.5172	17.7275	17.9441	17.8295	17.0465	18.1975	17.7485	17.9443	18.0042	18.1881	18.1138	19.727	18.3422	17.0821	17.154
J3KPP4;O95232;D6RDI2;H0YA81;H7C5U7;C9JL41;H0YBV7;H0YAR4;O95232-2	Luc7-like protein 3	LUC7L3	tr|J3KPP4|J3KPP4_HUMAN Isoform of O95232, Cisplatin resistance-associated overexpressed protein, isoform CRA_b OS=Homo sapiens (Human) OX=9606 GN=LUC7L3 PE=1 SV=1;sp|O95232|LC7L3_HUMAN Luc7-like protein 3 OS=Homo sapiens (Human) OX=9606 GN=LUC7L3 PE=1 SV=2	9	8	8	8	18.6	58.22	0	56.577				26.3472	22.1406	20.899	21.0163	21.3588	21.0431	21.0209	20.8998	20.08	22.9577	23.8938	20.9459	21.7933	21.3878	21.286	22.3059	24.176	22.2197	21.4738	21.9549	17.7483	16.5067	16.624	16.5075	15.6878	18.5654	19.5015	16.5535	17.401	16.9956	16.8937	17.9136	19.7837	17.8274	17.0815
P19784;H3BSA1;H3BV19;H3BNI9	Casein kinase II subunit alpha	CSNK2A2	sp|P19784|CSK22_HUMAN Casein kinase II subunit alpha OS=Homo sapiens (Human) OX=9606 GN=CSNK2A2 PE=1 SV=1;tr|H3BSA1|H3BSA1_HUMAN Isoform of P19784, Protein kinase domain-containing protein (Fragment) OS=Homo sapiens (Human) OX=9606 GN=CSNK2A2 PE=1 SV=2	4	12	11	11	40.9	41.213	0	142.56				26.9076	22.7415	22.1014	22.9915	NA	15.6099	14.7234	NA	NA	18.1904	20.9387	22.0571	21.5636	24.4114	24.3382	25.55	20.1975	20.6235	19.4532	22.6596	18.4936	17.8534	18.7436	NA	NA	13.9424	16.6907	17.8091	17.3157	20.1635	20.0903	21.3021	15.9496	16.3757	15.2053
Q59GN2;P62891	Putative 60S ribosomal protein L39-like 5;60S ribosomal protein L39	RPL39P5;RPL39	sp|Q59GN2|R39L5_HUMAN Putative 60S ribosomal protein L39-like 5 OS=Homo sapiens (Human) OX=9606 GN=RPL39P5 PE=5 SV=2;sp|P62891|RL39_HUMAN 60S ribosomal protein L39 OS=Homo sapiens (Human) OX=9606 GN=RPL39 PE=1 SV=2	2	2	2	2	23.5	6.3225	0	21.401				28.9746	25.0006	23.5881	24.0795	24.0161	24.4456	24.6244	24.685	22.6134	25.253	25.0485	24.3496	25.2862	24.7133	24.3189	26.0391	25.9248	24.2269	24.6764	28.9746	25.0006	23.5881	24.0795	24.685	22.6134	25.253	25.0485	24.3496	25.2862	24.7133	24.3189	26.0391	25.9248	24.2269	24.6764
Q14974;J3KTM9;Q14974-2;J3QR48;J3QRG4	Importin subunit beta-1	KPNB1	sp|Q14974|IMB1_HUMAN Importin subunit beta-1 OS=Homo sapiens (Human) OX=9606 GN=KPNB1 PE=1 SV=2;tr|J3KTM9|J3KTM9_HUMAN Isoform of Q14974, Importin subunit beta-1 (Fragment) OS=Homo sapiens (Human) OX=9606 GN=KPNB1 PE=1 SV=1;sp|Q14974-2|IMB1-2_HUMAN Isoform	5	9	9	9	12.1	97.169	0	59.565				26.2104	21.029	19.2061	20.7007	19.8545	19.8666	20.3913	20.436	19.6038	20.7496	22.146	21.7593	22.6802	23.2161	22.2393	24.408	23.0195	21.8472	20.778	20.8885	15.7071	13.8842	15.3787	15.1141	14.2819	15.4277	16.824	16.4374	17.3583	17.8942	16.9173	19.086	17.6976	16.5253	15.4561
Q03112-1;Q03112-6;Q03112-3;Q03112;Q03112-4;Q03112-5;A0A0C3SFZ7;E7EUL6;Q03112-8;H9KVD4;E7ERX0;E7EPY2;Q9HAZ2-4;Q9HAZ2-2;H0YA13;Q9HAZ2-3;D6RFY3;D6RDW0;Q9HAZ2	MDS1 and EVI1 complex locus protein EVI1	MECOM	sp|Q03112-1|MECOM-1_HUMAN Isoform of Q03112, Isoform 1 of Histone-lysine N-methyltransferase MECOM OS=Homo sapiens (Human) OX=9606 GN=MECOM PE=1 SV=3;sp|Q03112-6|MECOM-6_HUMAN Isoform of Q03112, Isoform 6 of Histone-lysine N-methyltransferase MECOM OS=Homo	19	15	15	15	19.3	118.27	0	99.882				25.8565	NA	NA	NA	NA	NA	NA	NA	NA	NA	19.563	20.5559	20.3413	23.7597	23.4262	24.3639	22.1803	21.2993	21.3704	19.9985	NA	NA	NA	NA	NA	NA	13.705	14.6979	14.4832	17.9017	17.5682	18.506	16.3223	15.4414	15.5124
P14625;Q96GW1;A0A1W2PRR1;Q58FF3;F8W026;H0YIV0	Endoplasmin	HSP90B1	sp|P14625|ENPL_HUMAN Endoplasmin OS=Homo sapiens (Human) OX=9606 GN=HSP90B1 PE=1 SV=1	6	14	13	13	25	92.468	0	88.919				26.9178	21.9769	20.9896	21.926	19.1965	20.0301	20.2168	19.309	19.5234	20.659	22.8701	22.7145	22.9716	24.5786	24.1455	24.8766	22.545	22.4915	20.4539	21.5959	16.6549	15.6677	16.604	13.9871	14.2014	15.3371	17.5481	17.3926	17.6497	19.2567	18.8236	19.5546	17.2231	17.1696	15.132
P51570;P51570-2;K7ERJ9;K7EII7;K7ERN9	Galactokinase	GALK1	sp|P51570|GALK1_HUMAN Galactokinase OS=Homo sapiens (Human) OX=9606 GN=GALK1 PE=1 SV=1;sp|P51570-2|GALK1-2_HUMAN Isoform of P51570, Isoform 2 of Galactokinase OS=Homo sapiens (Human) OX=9606 GN=GALK1 PE=1 SV=1	5	9	9	9	24.7	42.272	0	94.863				26.5948	NA	17.6431	NA	NA	NA	NA	NA	NA	18.7716	24.4234	23.6382	24.7115	23.307	23.1098	23.5374	19.2909	22.2635	18.5638	22.4248	NA	13.4731	NA	NA	NA	14.6017	20.2535	19.4683	20.5415	19.1372	18.9399	19.3675	15.1209	18.0936	14.3939
P53999	Activated RNA polymerase II transcriptional coactivator p15	SUB1	sp|P53999|TCP4_HUMAN Activated RNA polymerase II transcriptional coactivator p15 OS=Homo sapiens (Human) OX=9606 GN=SUB1 PE=1 SV=3	1	4	4	4	30.7	14.395	0	43.44				27.4683	23.6026	22.2116	19.9205	23.4321	23.1805	23.6357	22.7942	21.5782	23.2767	22.5353	22.7586	22.8254	23.0402	23.4505	25.1127	24.6947	NA	23.028	25.1464	21.2807	19.8896	17.5986	20.4722	19.2563	20.9548	20.2134	20.4366	20.5034	20.7182	21.1286	22.7907	22.3727	NA	20.7061
Q96I99;E9PDQ8;Q96I99-2;H0Y852	Succinyl-CoA ligase [GDP-forming] subunit beta, mitochondrial	SUCLG2	sp|Q96I99|SUCB2_HUMAN Succinate--CoA ligase [GDP-forming] subunit beta, mitochondrial OS=Homo sapiens (Human) OX=9606 GN=SUCLG2 PE=1 SV=2;tr|E9PDQ8|E9PDQ8_HUMAN Isoform of Q96I99, ATP-grasp_2 domain-containing protein OS=Homo sapiens (Human) OX=9606 GN=SUC	4	13	13	13	31.9	46.51	0	87.529				27.2045	19.647	19.6181	18.9595	NA	NA	NA	NA	NA	19.9078	25.0276	24.6593	26.0801	22.3118	21.81	22.8706	NA	21.6773	NA	22.3972	14.8397	14.8107	14.1521	NA	NA	15.1004	20.2202	19.8519	21.2727	17.5045	17.0026	18.0633	NA	16.87	NA
H7C013;A0A087WWT3;A0A0C4DGB6;CON__sp|P02768|ALBU_HUMAN;P02768-3;P02768	Serum albumin	ALB	sp|P02768|ALBU_HUMAN Serum albumin OS=Homo sapiens GN=ALB PE=1 SV=2	6	3	3	3	16.2	22.859	0	22.325	+		+	27.8731	24.2796	23.6751	22.0466	23.3333	23.6964	23.9392	23.607	23.1176	23.4639	24.2378	24.0538	24.2636	22.1534	22.7615	22.8154	24.9217	23.3488	23.8474	23.9662	20.3726	19.7682	18.1397	19.7002	19.2107	19.557	20.3309	20.1469	20.3567	18.2465	18.8546	18.9085	21.0147	19.4419	19.9405
A0A1W2PPT5;C9J2Y9;P30876;C9J4M6	DNA-directed RNA polymerase;DNA-directed RNA polymerase II subunit RPB2	POLR2B	tr|A0A1W2PPT5|A0A1W2PPT5_HUMAN Isoform of P30876, DNA-directed RNA polymerase subunit beta OS=Homo sapiens (Human) OX=9606 GN=POLR2B PE=1 SV=1;tr|C9J2Y9|C9J2Y9_HUMAN Isoform of P30876, DNA-directed RNA polymerase subunit beta OS=Homo sapiens (Human) OX=960	4	16	16	16	15.5	125.19	0	124.48				25.8952	24.5822	23.6707	23.802	16.8155	NA	16.1213	22.1046	21.2269	19.57	NA	18.0375	18.9326	NA	18.6092	NA	NA	17.1587	15.9273	20.0371	18.7243	17.8127	17.9441	16.2466	15.3689	13.712	NA	12.1795	13.0747	NA	12.7512	NA	NA	11.3008	10.0693
E7ETK0;A0A2R8Y849;A0A2R8YD14;P62847-2;P62847-3;P62847;P62847-4;A0A2R8Y8A0	40S ribosomal protein S24	RPS24	tr|E7ETK0|E7ETK0_HUMAN Isoform of P62847, 40S ribosomal protein S24 OS=Homo sapiens (Human) OX=9606 GN=RPS24 PE=1 SV=1;tr|A0A2R8Y849|A0A2R8Y849_HUMAN Isoform of P62847, 40S ribosomal protein S24 OS=Homo sapiens (Human) OX=9606 GN=RPS24 PE=1 SV=1;tr|A0A2R8Y	8	3	3	3	20.6	15.197	0	21.587				26.6863	22.5041	21.3585	21.8097	21.7521	21.7511	22.0123	21.5798	20.032	22.6381	22.3609	22.368	23.3229	23.0849	23.1072	24.1127	23.2703	21.0013	21.9559	24.1013	19.9192	18.7735	19.2247	18.9948	17.447	20.0531	19.776	19.783	20.738	20.4999	20.5222	21.5277	20.6853	18.4163	19.3709
P11172-3;P11172;P11172-2;E9PFD2;P11172-4	Uridine 5-monophosphate synthase;Orotate phosphoribosyltransferase;Orotidine 5-phosphate decarboxylase	UMPS	sp|P11172-3|UMPS-3_HUMAN Isoform of P11172, Isoform 3 of Uridine 5-monophosphate synthase OS=Homo sapiens (Human) OX=9606 GN=UMPS PE=1 SV=1;sp|P11172|UMPS_HUMAN Uridine 5-monophosphate synthase OS=Homo sapiens (Human) OX=9606 GN=UMPS PE=1 SV=1;sp|P11172-	5	11	11	11	29.6	42.495	0	74.13				26.8991	19.7968	19.6255	18.7647	NA	NA	NA	NA	16.0357	20.5263	24.6148	24.1625	25.197	23.3805	22.9236	24.1234	19.1341	19.5213	NA	22.3756	15.2732	15.102	14.2412	NA	11.5121	16.0028	20.0912	19.6389	20.6734	18.8569	18.4001	19.5999	14.6106	14.9978	NA
P61978-3;P61978;P61978-2;Q5T6W2;S4R457;S4R359	Heterogeneous nuclear ribonucleoprotein K	HNRNPK	sp|P61978-3|HNRPK-3_HUMAN Isoform of P61978, Isoform 3 of Heterogeneous nuclear ribonucleoprotein K OS=Homo sapiens (Human) OX=9606 GN=HNRNPK PE=1 SV=1;sp|P61978|HNRPK_HUMAN Heterogeneous nuclear ribonucleoprotein K OS=Homo sapiens (Human) OX=9606 GN=HNRNP	6	5	5	5	13.6	48.562	0	36.893				26.3858	22.5076	21.8198	22.2662	21.968	22.298	22.3504	22.1979	21.0951	21.6972	23.2156	21.5866	21.8957	20.7273	21.894	23.9683	22.0516	21.482	20.7816	21.7419	17.8638	17.176	17.6224	17.554	16.4513	17.0534	18.5717	16.9427	17.2519	16.0835	17.2502	19.3244	17.4077	16.8381	16.1377
Q5VVC8;P62913-2;P62913	60S ribosomal protein L11	RPL11	tr|Q5VVC8|Q5VVC8_HUMAN Isoform of P62913, 60S ribosomal protein L11 OS=Homo sapiens (Human) OX=9606 GN=RPL11 PE=1 SV=2;sp|P62913-2|RL11-2_HUMAN Isoform of P62913, Isoform 2 of 60S ribosomal protein L11 OS=Homo sapiens (Human) OX=9606 GN=RPL11 PE=1 SV=2;sp|	3	3	3	3	18	19.024	0	80.702				27.0188	22.4793	21.7704	22.3557	21.5844	21.5271	21.9171	20.801	20.8095	25.0625	22.4513	22.5491	22.8737	23.0746	22.9523	23.7138	23.4669	22.7137	21.788	23.8489	19.3094	18.6004	19.1857	17.6311	17.6396	21.8926	19.2814	19.3792	19.7037	19.9046	19.7824	20.5439	20.2969	19.5437	18.618
Q9UKY1	Zinc fingers and homeoboxes protein 1	ZHX1	sp|Q9UKY1|ZHX1_HUMAN Zinc fingers and homeoboxes protein 1 OS=Homo sapiens (Human) OX=9606 GN=ZHX1 PE=1 SV=1	1	10	10	10	15.6	98.096	0	89.546				27.1114	NA	NA	NA	NA	NA	NA	NA	NA	NA	23.0947	22.9115	22.9009	24.4577	24.052	25.1285	24.2947	23.4238	23.4375	22.2045	NA	NA	NA	NA	NA	NA	18.1879	18.0046	17.994	19.5508	19.1451	20.2216	19.3878	18.517	18.5306
Q9Y2H1;Q9Y2H1-2;F5H277;F5GY51;H0YGN4;I3L0D0;F5H7Z3;F5H5E6;F5H0V1	Serine/threonine-protein kinase 38-like	STK38L	sp|Q9Y2H1|ST38L_HUMAN Serine/threonine-protein kinase 38-like OS=Homo sapiens (Human) OX=9606 GN=STK38L PE=1 SV=3;sp|Q9Y2H1-2|ST38L-2_HUMAN Isoform of Q9Y2H1, Isoform 2 of Serine/threonine-protein kinase 38-like OS=Homo sapiens (Human) OX=9606 GN=STK38L PE	9	10	8	8	23.7	54.002	0	79.655				25.7176	NA	NA	NA	23.6186	23.6916	23.8338	22.7315	22.2439	20.3803	NA	NA	NA	NA	18.9375	NA	NA	NA	NA	21.1326	NA	NA	NA	18.1465	17.6589	15.7953	NA	NA	NA	NA	14.3525	NA	NA	NA	NA
B5MDF5;P62826;J3KQE5;F5H018;B4DV51;H0YFC6;A0A087X0W0	GTP-binding nuclear protein Ran	RAN	tr|B5MDF5|B5MDF5_HUMAN Isoform of P62826, GTP-binding nuclear protein Ran OS=Homo sapiens (Human) OX=9606 GN=RAN PE=1 SV=1;sp|P62826|RAN_HUMAN GTP-binding nuclear protein Ran OS=Homo sapiens (Human) OX=9606 GN=RAN PE=1 SV=3;tr|J3KQE5|J3KQE5_HUMAN Isoform o	7	6	6	6	25.8	26.224	0	39.849				26.697	22.8795	21.3789	NA	21.5681	21.9142	21.8759	20.6597	20.5266	22.3949	23.2264	22.3184	22.5809	23.6847	22.7199	24.2419	22.7932	22.6108	21.752	23.375	19.5575	18.057	NA	17.3378	17.2047	19.073	19.9045	18.9964	19.2589	20.3628	19.398	20.92	19.4712	19.2889	18.4301
H0YH81;P06576;F8W079;F8W0P7;H0YI37	ATP synthase subunit beta;ATP synthase subunit beta, mitochondrial	ATP5B	tr|H0YH81|H0YH81_HUMAN Isoform of P06576, ATP synthase subunit beta (Fragment) OS=Homo sapiens (Human) OX=9606 GN=ATP5F1B PE=1 SV=1;sp|P06576|ATPB_HUMAN ATP synthase subunit beta, mitochondrial OS=Homo sapiens (Human) OX=9606 GN=ATP5F1B PE=1 SV=3;tr|F8W079	5	9	9	9	35.6	38.138	0	58.234				27.3962	22.3359	20.5943	20.9201	20.4867	21.4264	21.1054	20.3628	19.6017	21.8816	24.8295	24.2524	25.7228	23.2928	23.2492	24.0491	22.5242	22.379	19.8735	23.0743	18.0139	16.2724	16.5981	16.0409	15.2798	17.5597	20.5076	19.9305	21.4008	18.9708	18.9273	19.7272	18.2022	18.0571	15.5516
P04350;M0R2D3;M0QY85;M0R278;M0R0X0;M0QY37;M0QX14;M0QZL7;M0QYM7;M0R042;M0R1I1;M0R2T4;A0A075B724	Tubulin beta-4A chain	TUBB4A	sp|P04350|TBB4A_HUMAN Tubulin beta-4A chain OS=Homo sapiens (Human) OX=9606 GN=TUBB4A PE=1 SV=2	13	24	4	3	74.3	49.585	0	147.09				27.2521	21.2412	20.7108	20.3599	NA	NA	NA	NA	16.7678	19.9944	24.9331	24.2521	24.6492	23.887	23.6176	25.3396	20.6985	20.6076	19.3566	22.9301	16.9192	16.3889	16.038	NA	12.4459	15.6724	20.6112	19.9302	20.3273	19.565	19.2956	21.0176	16.3766	16.2856	15.0347
P22102;P22102-2;F8WD69;C9JBJ1;C9JTV6;C9JZG2;C9JKQ7;H7C366;A0A140TA71	Trifunctional purine biosynthetic protein adenosine-3;Phosphoribosylamine--glycine ligase;Phosphoribosylformylglycinamidine cyclo-ligase;Phosphoribosylglycinamide formyltransferase	GART	sp|P22102|PUR2_HUMAN Trifunctional purine biosynthetic protein adenosine-3 OS=Homo sapiens (Human) OX=9606 GN=GART PE=1 SV=1;sp|P22102-2|PUR2-2_HUMAN Isoform of P22102, Isoform Short of Trifunctional purine biosynthetic protein adenosine-3 OS=Homo sapiens	9	10	10	10	13.3	107.77	0	67.159				26.337	20.4873	20.2017	20.2606	17.3397	18.8663	17.9962	16.8233	17.5372	21.1413	24.36	23.9035	23.6369	22.834	22.2129	23.5317	19.0871	20.5503	18.8955	20.7521	14.9023	14.6167	14.6757	11.2383	11.9522	15.5564	18.775	18.3185	18.0519	17.2491	16.628	17.9468	13.5022	14.9653	13.3106
P50402;Q5HY57	Emerin	EMD	sp|P50402|EMD_HUMAN Emerin OS=Homo sapiens (Human) OX=9606 GN=EMD PE=1 SV=1;tr|Q5HY57|Q5HY57_HUMAN Isoform of P50402, LEM domain-containing protein OS=Homo sapiens (Human) OX=9606 GN=EMD PE=1 SV=1	2	8	8	8	35.4	28.994	0	56.858				26.2789	19.5448	20.4451	20.9219	19.6342	20.14	20.2124	20.2912	19.2832	19.3311	23.574	23.5593	23.6394	22.6089	23.1702	23.7737	19.1451	21.0507	19.2689	22.6939	15.9599	16.8601	17.337	16.7063	15.6982	15.7461	19.9891	19.9744	20.0544	19.0239	19.5853	20.1887	15.5601	17.4657	15.6839
Q5SRQ6;P67870;Q5SRQ3;N0E472;A0A0G2JM12;N0E644;A0A0G2JM58	Casein kinase II subunit beta	CSNK2B;CSNK2B-LY6G5B-1181;CSNK2B-LY6G5B--991	tr|Q5SRQ6|Q5SRQ6_HUMAN Isoform of P67870, Casein kinase II subunit beta OS=Homo sapiens (Human) OX=9606 GN=CSNK2B PE=1 SV=2;sp|P67870|CSK2B_HUMAN Casein kinase II subunit beta OS=Homo sapiens (Human) OX=9606 GN=CSNK2B PE=1 SV=1;tr|Q5SRQ3|Q5SRQ3_HUMAN Isofo	7	5	5	5	31.2	26.925	0	72.314				27.6954	24.7473	23.384	23.8696	16.9353	NA	16.6733	16.9627	16.4924	19.5001	22.6429	22.1259	21.7748	25.1972	24.6892	26.1199	20.5691	22.3565	20.6424	24.236	21.2879	19.9246	20.4101	13.5033	13.0329	16.0407	19.1835	18.6664	18.3154	21.7378	21.2298	22.6605	17.1097	18.8971	17.1829
Q9NS91;F8WE49;C9J0Q4;F8WFA6;F8WAZ7;H7C0A5;H7C3I2	E3 ubiquitin-protein ligase RAD18	RAD18	sp|Q9NS91|RAD18_HUMAN E3 ubiquitin-protein ligase RAD18 OS=Homo sapiens (Human) OX=9606 GN=RAD18 PE=1 SV=2;tr|F8WE49|F8WE49_HUMAN Isoform of Q9NS91, E3 ubiquitin-protein ligase RAD18 OS=Homo sapiens (Human) OX=9606 GN=RAD18 PE=1 SV=1	7	13	13	13	31.7	56.222	0	118.28				27.3811	22.8624	22.5664	22.3819	NA	NA	NA	NA	NA	17.2708	19.5763	21.6559	20.6356	25.4573	24.735	26.1725	NA	NA	NA	22.427	17.9082	17.6122	17.4278	NA	NA	12.3166	14.6221	16.7017	15.6813	20.5031	19.7808	21.2183	NA	NA	NA
Q9Y5X3;Q5QPE4;Q5QPE5;A0A087WUY5;U3KQL0;U3KQP5;Q9Y5X3-2	Sorting nexin-5	SNX5	sp|Q9Y5X3|SNX5_HUMAN Sorting nexin-5 OS=Homo sapiens (Human) OX=9606 GN=SNX5 PE=1 SV=1;tr|Q5QPE4|Q5QPE4_HUMAN Isoform of Q9Y5X3, PX domain-containing protein (Fragment) OS=Homo sapiens (Human) OX=9606 GN=SNX5 PE=1 SV=7;tr|Q5QPE5|Q5QPE5_HUMAN Isoform of Q9Y	7	7	6	6	20.5	46.816	0	48.202				26.0887	17.0751	NA	16.6016	NA	NA	NA	NA	NA	NA	22.7827	22.1018	23.2101	22.8166	22.4535	23.4297	23.0047	23.1511	22.847	21.5037	12.4902	NA	12.0166	NA	NA	NA	18.1978	17.5169	18.6252	18.2316	17.8686	18.8448	18.4197	18.5662	18.262
E9PI39;P29692;E9PK01;E9PL12;E9PPR1;E9PQ49;P29692-2;A0A087X1X7;P29692-3;E9PRY8;E9PMW7;E9PL71;E9PN91;E9PIZ1;H0YCK7;E9PQZ1;E9PK06;P29692-4;E9PKK3;E9PK72;E9PJD0;E9PNW6	Elongation factor 1-delta	EEF1D	tr|E9PI39|E9PI39_HUMAN Isoform of P29692, EF-1_beta_acid domain-containing protein (Fragment) OS=Homo sapiens (Human) OX=9606 GN=EEF1D PE=1 SV=1;sp|P29692|EF1D_HUMAN Elongation factor 1-delta OS=Homo sapiens (Human) OX=9606 GN=EEF1D PE=1 SV=5;tr|E9PK01|E9P	22	6	6	6	41.2	22.49	0	57.367				27.0628	22.8976	21.6674	23.2522	22.2226	22.3808	22.9154	21.6214	20.9011	23.8837	23.0535	23.4353	23.1419	23.4676	23.7286	24.0992	20.8217	22.3916	NA	23.7409	19.5757	18.3455	19.9302	18.2995	17.5792	20.5618	19.7316	20.1134	19.82	20.1457	20.4067	20.7772	17.4997	19.0696	NA
P30153;C9J9C1;B3KQV6;E9PH38;P30154-4;P30154;P30154-2;E9PPI5;E9PHZ6;P30154-5;P30154-3	Serine/threonine-protein phosphatase 2A 65 kDa regulatory subunit A alpha isoform	PPP2R1A	sp|P30153|2AAA_HUMAN Serine/threonine-protein phosphatase 2A 65 kDa regulatory subunit A alpha isoform OS=Homo sapiens (Human) OX=9606 GN=PPP2R1A PE=1 SV=4;tr|C9J9C1|C9J9C1_HUMAN Isoform of P30153, Serine/threonine-protein phosphatase 2A 65 kDa regulatory	11	11	11	11	25	65.308	0	104.79				27.6779	20.739	20.234	18.7621	18.5078	16.7505	17.792	16.9744	15.7318	17.1155	21.5359	22.5699	23.5693	25.364	25.1738	26.5849	21.9963	21.2825	16.8826	22.6779	15.739	15.234	13.7622	11.9744	10.7318	12.1155	16.5359	17.5699	18.5693	20.364	20.1738	21.5849	16.9963	16.2825	11.8826
P53618;E9PP73	Coatomer subunit beta	COPB1	sp|P53618|COPB_HUMAN Coatomer subunit beta OS=Homo sapiens (Human) OX=9606 GN=COPB1 PE=1 SV=3	2	12	12	12	16.5	107.14	0	102.94				26.8344	21.1814	18.1337	20.7963	20.3082	20.4647	20.904	16.5718	18.9843	20.9855	23.1886	22.9096	25.0143	23.9973	23.4446	24.089	22.0919	21.9537	20.8644	21.2495	15.5965	12.5487	15.2114	10.9868	13.3994	15.4005	17.6036	17.3247	19.4293	18.4124	17.8596	18.504	16.507	16.3688	15.2794
P62851	40S ribosomal protein S25	RPS25	sp|P62851|RS25_HUMAN 40S ribosomal protein S25 OS=Homo sapiens (Human) OX=9606 GN=RPS25 PE=1 SV=1	1	5	5	5	23.2	13.742	0	68.057				27.7706	23.6197	22.2517	23.6909	22.9639	23.1253	23.4884	23.1219	22.0196	25.5479	22.8169	23.1275	23.5829	23.3896	23.642	24.0754	24.2651	22.4558	23.1359	25.4486	21.2979	19.9297	21.3691	20.8	19.6977	23.226	20.4949	20.8056	21.2609	21.0677	21.3201	21.7534	21.9431	20.134	20.814
Q09028-3;Q09028;Q09028-2;Q09028-4;H0YF10;E9PNS2;E9PIC4;E9PNS6;H0YEU5;H0YCT5;H0YDK2;C9JAJ9;Q5JP02	Histone-binding protein RBBP4	RBBP4	sp|Q09028-3|RBBP4-3_HUMAN Isoform of Q09028, Isoform 3 of Histone-binding protein RBBP4 OS=Homo sapiens (Human) OX=9606 GN=RBBP4 PE=1 SV=3;sp|Q09028|RBBP4_HUMAN Histone-binding protein RBBP4 OS=Homo sapiens (Human) OX=9606 GN=RBBP4 PE=1 SV=3;sp|Q09028-2|RB	13	7	3	3	22.2	46.158	0	26.108				25.9232	22.1897	20.8253	21.9765	20.5064	19.6632	20.0554	19.4306	19.1889	20.8313	22.7065	21.1771	22.8648	22.9392	22.0825	22.9521	21.9227	21.7749	20.2737	22.1158	18.3823	17.0179	18.1691	15.6233	15.3815	17.024	18.8991	17.3697	19.0575	19.1318	18.2751	19.1447	18.1154	17.9675	16.4663
Q7Z7E8;Q7Z7E8-2;Q8WVN8-4;Q8WVN8-3;Q8WVN8;H3BN94;E9PHD0;Q8WVN8-2	Ubiquitin-conjugating enzyme E2 Q1	UBE2Q1	sp|Q7Z7E8|UB2Q1_HUMAN Ubiquitin-conjugating enzyme E2 Q1 OS=Homo sapiens (Human) OX=9606 GN=UBE2Q1 PE=1 SV=1;sp|Q7Z7E8-2|UB2Q1-2_HUMAN Isoform of Q7Z7E8, Isoform 2 of Ubiquitin-conjugating enzyme E2 Q1 OS=Homo sapiens (Human) OX=9606 GN=UBE2Q1 PE=1 SV=1	8	7	7	7	15.6	46.126	0	82.171				27.5651	NA	NA	15.2726	16.9784	16.563	17.0157	NA	NA	NA	22.1024	22.2872	22.6169	25.2575	24.861	26.2313	24.0293	22.9585	22.8368	23.3952	NA	NA	11.1026	NA	NA	NA	17.9325	18.1173	18.447	21.0876	20.6911	22.0614	19.8594	18.7886	18.6669
Q9Y4B6;Q9Y4B6-2;Q9Y4B6-3	Protein VPRBP	VPRBP	sp|Q9Y4B6|DCAF1_HUMAN DDB1- and CUL4-associated factor 1 OS=Homo sapiens (Human) OX=9606 GN=DCAF1 PE=1 SV=3;sp|Q9Y4B6-2|DCAF1-2_HUMAN Isoform of Q9Y4B6, Isoform 2 of DDB1- and CUL4-associated factor 1 OS=Homo sapiens (Human) OX=9606 GN=DCAF1 PE=1 SV=3;sp|Q	3	16	16	16	11.6	169.01	0	119.13				26.0208	24.1204	23.6065	24.4601	NA	NA	NA	NA	NA	NA	20.314	19.1837	20.1538	21.6773	21.4747	22.0908	17.035	NA	15.9129	19.8915	17.9912	17.4771	18.3308	NA	NA	NA	14.1847	13.0544	14.0245	15.548	15.3454	15.9615	10.9057	NA	9.78357
H0YN88;A0A075B716;H3BNC9;P08708;H0YN73;A0A0J9YYC4	40S ribosomal protein S17	RPS17	tr|H0YN88|H0YN88_HUMAN Isoform of P08708, 40S ribosomal protein S17 OS=Homo sapiens (Human) OX=9606 GN=RPS17 PE=1 SV=1;tr|A0A075B716|A0A075B716_HUMAN Isoform of P08708, 40S ribosomal protein S17 OS=Homo sapiens (Human) OX=9606 GN=RPS17 PE=1 SV=1;tr|H3BNC9|	6	4	4	4	23.5	15.919	0	28.439				26.1362	22.2527	19.7682	21.3088	20.5047	20.0485	21.3954	20.6358	19.019	23.4198	21.6246	21.7014	22.2556	22.025	22.1692	23.0396	23.1118	22.307	21.5372	23.5512	19.6677	17.1832	18.7238	18.0508	16.4341	20.8348	19.0396	19.1164	19.6706	19.44	19.5843	20.4546	20.5268	19.722	18.9522
A0A499FIX8;H7BXI1;A0A087WXU3;A0FGR8-2;A0FGR8;A0FGR8-6;A0FGR8-4;A0FGR8-5	Extended synaptotagmin-2	ESYT2	tr|A0A499FIX8|A0A499FIX8_HUMAN Isoform of A0FGR8, Extended synaptotagmin-2 OS=Homo sapiens (Human) OX=9606 GN=ESYT2 PE=1 SV=1;tr|H7BXI1|H7BXI1_HUMAN Isoform of A0FGR8, Extended synaptotagmin-2 OS=Homo sapiens (Human) OX=9606 GN=ESYT2 PE=1 SV=2;tr|A0A087WXU	8	8	8	8	13.4	93.977	0	54.617				26.0865	20.0678	18.4202	18.5485	17.8615	17.2514	17.6241	17.0395	16.9041	20.9493	23.544	23.7895	24.0626	21.3906	21.7594	23.621	18.784	21.1866	17.9529	20.7289	14.7102	13.0627	13.191	11.682	11.5465	15.5917	18.1865	18.4319	18.7051	16.033	16.4019	18.2634	13.4264	15.829	12.5953
C9J050;C9JEJ2;P49585;H7C1T3;H7BZN1;C9J2E1;Q9Y5K3-2;Q9Y5K3-4;Q9Y5K3-3;Q9Y5K3;C9JPY0;F8WBU2;C9JVS0;F8WAZ5	Choline-phosphate cytidylyltransferase A	PCYT1A	tr|C9J050|C9J050_HUMAN Isoform of P49585, CTP_transf_like domain-containing protein (Fragment) OS=Homo sapiens (Human) OX=9606 GN=PCYT1A PE=1 SV=1;tr|C9JEJ2|C9JEJ2_HUMAN Isoform of P49585, CTP_transf_like domain-containing protein OS=Homo sapiens (Human) O	14	13	13	13	43.3	33.711	0	105.5				27.8724	18.2854	17.761	NA	17.6067	NA	NA	NA	NA	NA	19.3187	20.1146	21.9743	20.985	20.4438	22.3809	26.8407	26.0357	25.2936	23.785	14.198	13.6736	NA	NA	NA	NA	15.2313	16.0272	17.8869	16.8976	16.3563	18.2934	22.7533	21.9482	21.2062
CON__sp|P06330|HVM51_MOUSE	Ig heavy chain V region AC38 205.12	p|P06330|HVM51_MOUSE	sp|P06330|HVM51_MOUSE Ig heavy chain V region AC38 205.12 OS=Mus musculus PE=1 SV=1	1	1	1	1	11.9	12.934	0	95.705	+		+	26.7749	21.8846	22.2132	22.6514	22.8098	22.6271	23.189	22.5339	21.9435	21.9421	22.8213	22.3173	22.0318	23.4446	23.048	23.0938	22.8815	22.1631	21.7749	23.9675	19.0773	19.4058	19.844	19.7265	19.1361	19.1348	20.014	19.51	19.2244	20.6371	20.2406	20.2864	20.0742	19.3557	18.9675
E9PJD9;E9PLL6;P46776;E9PLX7	60S ribosomal protein L27a	RPL27A	tr|E9PJD9|E9PJD9_HUMAN Isoform of P46776, Ribosomal_L18e/L15P domain-containing protein OS=Homo sapiens (Human) OX=9606 GN=RPL27A PE=1 SV=1;tr|E9PLL6|E9PLL6_HUMAN Isoform of P46776, Ribosomal_L18e/L15P domain-containing protein OS=Homo sapiens (Human) OX=9	4	4	4	4	37.4	10.127	0	27.744				26.7806	22.7815	21.892	22.6933	22.2298	21.8477	22.2557	22.5618	20.2858	23.5235	22.657	21.8471	22.9737	22.9984	22.9953	23.331	23.2035	21.4256	22.4612	24.7806	20.7815	19.892	20.6934	20.5618	18.2859	21.5235	20.6569	19.8471	20.9737	20.9984	20.9953	21.331	21.2035	19.4256	20.4611
P21333-2;P21333;Q60FE5;A0A087WWY3	Filamin-A	FLNA	sp|P21333-2|FLNA-2_HUMAN Isoform of P21333, Isoform 2 of Filamin-A OS=Homo sapiens (Human) OX=9606 GN=FLNA PE=1 SV=4;sp|P21333|FLNA_HUMAN Filamin-A OS=Homo sapiens (Human) OX=9606 GN=FLNA PE=1 SV=4;tr|Q60FE5|Q60FE5_HUMAN Isoform of P21333, Filamin-A OS=Hom	4	12	12	12	6.5	280.01	0	74.568				25.5587	20.9184	19.3481	19.2679	22.8497	22.1219	23.0318	22.3652	22.3845	22.8135	19.8852	19.9545	19.5588	18.4142	18.7991	NA	21.0636	19.178	19.6965	18.4819	13.8416	12.2713	12.1911	15.2884	15.3077	15.7367	12.8084	12.8776	12.482	11.3374	11.7223	NA	13.9867	12.1012	12.6197
P61247;H0Y9Y4;D6RAT0;D6R9B6;E9PFI5;D6RG13;H0Y8L7;D6RB09;D6RI02;D6RAS7;D6RED7	40S ribosomal protein S3a	RPS3A	sp|P61247|RS3A_HUMAN 40S ribosomal protein S3a OS=Homo sapiens (Human) OX=9606 GN=RPS3A PE=1 SV=2;tr|H0Y9Y4|H0Y9Y4_HUMAN Isoform of P61247, 40S ribosomal protein S3a (Fragment) OS=Homo sapiens (Human) OX=9606 GN=RPS3A PE=1 SV=1;tr|D6RAT0|D6RAT0_HUMAN Isofo	11	8	8	8	28	29.945	0	56.977				26.3693	20.8605	21.6404	20.9136	21.6592	21.8232	20.6513	21.5624	20.6313	24.7251	21.1621	20.8088	21.667	22.073	21.867	22.6594	22.9019	22.0055	21.9291	22.2818	16.773	17.5529	16.8261	17.4749	16.5439	20.6376	17.0746	16.7213	17.5796	17.9855	17.7796	18.5719	18.8144	17.9181	17.8416
Q08211;Q08211-2	ATP-dependent RNA helicase A	DHX9	sp|Q08211|DHX9_HUMAN ATP-dependent RNA helicase A OS=Homo sapiens (Human) OX=9606 GN=DHX9 PE=1 SV=4	2	15	15	15	13.8	140.96	0	97.059				26.4229	24.5692	23.6694	24.0612	20.1977	19.6618	20.8797	19.9995	19.0597	20.7884	21.0186	21.0123	21.3556	22.0045	22.1781	22.8056	20.7542	20.2316	19.3219	20.4922	18.6385	17.7386	18.1305	14.0688	13.129	14.8576	15.0878	15.0816	15.4249	16.0738	16.2473	16.8748	14.8235	14.3009	13.3911
Q7KZ85;Q7KZ85-3;Q7KZ85-2	Transcription elongation factor SPT6	SUPT6H	sp|Q7KZ85|SPT6H_HUMAN Transcription elongation factor SPT6 OS=Homo sapiens (Human) OX=9606 GN=SUPT6H PE=1 SV=2	3	13	13	13	9.8	199.07	0	88.493				25.4524	24.1517	23.0199	23.197	NA	NA	NA	19.9282	19.4769	17.4571	17.6989	17.0485	18.3188	21.055	20.9154	19.9805	NA	20.3975	NA	19.1305	17.8297	16.6979	16.8751	13.6063	13.155	11.1352	11.377	10.7266	11.9969	14.7331	14.5935	13.6585	NA	14.0756	NA
O19617;A0A140T921;A0A1W2PR11;A2AEA2;P10321;A0A140T9B3;A0A140T9J9;A0A140T9U8;A0A140T962;A0A140T9H5;A0A140T942;A0A140T9L3;P10321-2;A0A140T9E1;A0A140TA05;A0A140T930;A0A140T937;A0A1W2PRZ0;A0A140T912;A0A140TA12;A0A140T9M5;A0A140T9Z7;F8W9Z8;A0A1W2PRX1;A0A1W2PPR8;A0A140T9W2;A0A140T9U0;A0A140T9D4;F6U0H7;A0A1W2PRU9;A0A1W2PP77;P01889;A0A140T9T1;A0A140T9M0;A0A140TA21;A0A140TA03;A0A140T9Z4;A0A0G2JH50;A2BF26;…	HLA class I histocompatibility antigen, Cw-7 alpha chain	HLA-C	tr|O19617|O19617_HUMAN Isoform of P10321, Ig-like domain-containing protein OS=Homo sapiens (Human) OX=9606 GN=HLA-C PE=1 SV=1;tr|A0A140T921|A0A140T921_HUMAN Isoform of P10321, Ig-like domain-containing protein OS=Homo sapiens (Human) OX=9606 GN=HLA-C PE=1	62	7	7	5	26.2	40.71	0	59.448				26.072	16.3607	17.43	17.9797	NA	NA	16.8101	NA	NA	18.228	24.1014	23.1679	24.2633	23.0372	21.7568	22.3243	18.0709	21.993	17.5312	21.9845	12.2733	13.3426	13.8922	NA	NA	14.1405	20.014	19.0805	20.1758	18.9497	17.6693	18.2368	13.9834	17.9055	13.4437
E9PIQ7;O00165-5;O00165-3;O00165;O00165-2;Q5VYD6	HCLS1-associated protein X-1	HAX1	tr|E9PIQ7|E9PIQ7_HUMAN Isoform of O00165, HCLS1-associated protein X-1 OS=Homo sapiens (Human) OX=9606 GN=HAX1 PE=1 SV=1;sp|O00165-5|HAX1-5_HUMAN Isoform of O00165, Isoform 5 of HCLS1-associated protein X-1 OS=Homo sapiens (Human) OX=9606 GN=HAX1 PE=1 SV=2	6	7	7	7	59.6	17.167	0	79.603				27.3239	20.4133	19.6918	19.4869	NA	NA	17.8348	18.9616	18.6346	17.8019	25.2456	25.0522	25.8085	21.5575	22.0687	24.0181	NA	22.458	16.1295	23.8645	16.9538	16.2324	16.0274	15.5022	15.1751	14.3424	21.7862	21.5927	22.349	18.0981	18.6093	20.5586	NA	18.9985	12.6701
E9PMD8;E9PM69;R4GNH3;P17980;E9PKD5;E9PLG2;E9PN50	26S protease regulatory subunit 6A	PSMC3	tr|E9PMD8|E9PMD8_HUMAN Isoform of P17980, 26S proteasome regulatory subunit 6A (Fragment) OS=Homo sapiens (Human) OX=9606 GN=PSMC3 PE=1 SV=9;tr|E9PM69|E9PM69_HUMAN Isoform of P17980, AAA domain-containing protein OS=Homo sapiens (Human) OX=9606 GN=PSMC3 PE	7	6	6	6	28.9	32.914	0	53.149				25.6877	20.7203	20.3551	19.7331	19.5976	20.2337	19.2801	NA	19.0635	19.1664	23.1688	22.5389	23.4092	20.0674	21.5523	23.2284	21.1699	21.2092	19.7108	21.5178	16.5503	16.1851	15.5632	NA	14.8935	14.9964	18.9989	18.3689	19.2393	15.8974	17.3824	19.0585	17	17.0393	15.5408
I3L0N3;P46459;P46459-2;I3L0L3;I3L338;I3L4Q9	Vesicle-fusing ATPase	NSF	tr|I3L0N3|I3L0N3_HUMAN Isoform of P46459, Vesicle-fusing ATPase OS=Homo sapiens (Human) OX=9606 GN=NSF PE=1 SV=1;sp|P46459|NSF_HUMAN Vesicle-fusing ATPase OS=Homo sapiens (Human) OX=9606 GN=NSF PE=1 SV=3;sp|P46459-2|NSF-2_HUMAN Isoform of P46459, Isoform 2	6	9	9	9	13.5	82.091	0	55.133				25.8425	21.6394	21.5915	20.9262	21.5734	20.7963	21.1074	20.4163	18.7953	21.3394	21.9199	21.9993	23.2874	22.8101	22.0595	21.9153	21.0356	21.7311	18.3358	20.2879	16.0848	16.037	15.3716	14.8617	13.2407	15.7847	16.3653	16.4447	17.7328	17.2555	16.505	16.3607	15.481	16.1765	12.7812
J3QQJ0;Q9UHR5-2;Q9UHR5;X6R3T8;J3QLH3;J3QLM2;J3KRR6;F5H478;J3KRU5;J3KS14	SAP30-binding protein	SAP30BP	tr|J3QQJ0|J3QQJ0_HUMAN Isoform of Q9UHR5, SAP30-binding protein (Fragment) OS=Homo sapiens (Human) OX=9606 GN=SAP30BP PE=1 SV=1;sp|Q9UHR5-2|S30BP-2_HUMAN Isoform of Q9UHR5, Isoform 2 of SAP30-binding protein OS=Homo sapiens (Human) OX=9606 GN=SAP30BP PE=1	10	8	8	8	24.9	35.772	0	110.01				28.1158	19.0838	18.796	NA	15.789	16.5054	17.0853	NA	NA	NA	24.025	23.632	24.3528	25.9916	25.5513	26.6921	22.8078	22.1687	20.7167	23.868	14.8359	14.548	NA	NA	NA	NA	19.7771	19.384	20.1048	21.7436	21.3034	22.4441	18.5599	17.9208	16.4687
O75376;E7EVK1;O75376-2;A0A088AWL3;J3KS29;J3QKP0;J3KRE4	Nuclear receptor corepressor 1	NCOR1	sp|O75376|NCOR1_HUMAN Nuclear receptor corepressor 1 OS=Homo sapiens (Human) OX=9606 GN=NCOR1 PE=1 SV=2;tr|E7EVK1|E7EVK1_HUMAN Isoform of O75376, Nuclear receptor corepressor 1 (Fragment) OS=Homo sapiens (Human) OX=9606 GN=NCOR1 PE=1 SV=2;sp|O75376-2|NCOR1	7	14	14	13	9.3	270.21	0	102.09				26.2101	NA	NA	NA	NA	NA	NA	NA	NA	NA	22.5299	21.4166	22.6675	21.6885	21.2521	21.6072	24.5578	23.8783	23.6239	19.1878	NA	NA	NA	NA	NA	NA	15.5075	14.3943	15.6452	14.6662	14.2298	14.5848	17.5354	16.8559	16.6015
P43490;A0A0C4DFS8	Nicotinamide phosphoribosyltransferase	NAMPT	sp|P43490|NAMPT_HUMAN Nicotinamide phosphoribosyltransferase OS=Homo sapiens (Human) OX=9606 GN=NAMPT PE=1 SV=1;tr|A0A0C4DFS8|A0A0C4DFS8_HUMAN Isoform of P43490, Nicotinamide phosphoribosyltransferase OS=Homo sapiens (Human) OX=9606 GN=NAMPT PE=1 SV=1	2	6	6	6	14.7	55.52	0	44.175				26.0556	19.532	19.1906	19.4326	20.5342	20.4886	21.2672	19.0593	18.2006	22.2891	23.7912	23.8387	24.0655	19.6399	20.0992	22.2678	18.8037	20.4412	17.9255	21.1977	14.674	14.3326	14.5746	14.2013	13.3425	17.4311	18.9333	18.9808	19.2076	14.7819	15.2412	17.4098	13.9457	15.5832	13.0675
Q7Z5K2;Q7Z5K2-2;Q7Z5K2-3;Q8WVX6;F6QZY1	Wings apart-like protein homolog	WAPAL	sp|Q7Z5K2|WAPL_HUMAN Wings apart-like protein homolog OS=Homo sapiens (Human) OX=9606 GN=WAPL PE=1 SV=1;sp|Q7Z5K2-2|WAPL-2_HUMAN Isoform of Q7Z5K2, Isoform 2 of Wings apart-like protein homolog OS=Homo sapiens (Human) OX=9606 GN=WAPL PE=1 SV=1;sp|Q7Z5K2-3|	5	12	12	12	11.3	132.94	0	80.341				25.744	15.5859	16.6422	NA	20.0065	17.5922	NA	21.1521	NA	19.8485	21.5284	20.633	21.8798	22.5015	21.7506	22.9813	23.6111	22.5702	22.5695	19.6355	9.47739	10.5336	NA	15.0435	NA	13.74	15.4198	14.5245	15.7713	16.393	15.6421	16.8727	17.5026	16.4616	16.461
A0A0C4DG89;Q7L014;D6RJA6;H0Y9U3	Probable ATP-dependent RNA helicase DDX46	DDX46	tr|A0A0C4DG89|A0A0C4DG89_HUMAN Isoform of Q7L014, Probable ATP-dependent RNA helicase DDX46 OS=Homo sapiens (Human) OX=9606 GN=DDX46 PE=1 SV=1;sp|Q7L014|DDX46_HUMAN Probable ATP-dependent RNA helicase DDX46 OS=Homo sapiens (Human) OX=9606 GN=DDX46 PE=1 SV=	4	8	8	8	9	117.46	0	48.669				26.2645	22.0653	21.3983	21.9077	22.4982	22.4055	22.5901	22.1062	21.1998	22.6628	22.5899	21.8187	21.1742	21.63	21.663	22.8259	22.8495	21.5574	20.1297	20.5366	16.3374	15.6704	16.1798	16.3782	15.4719	16.9349	16.8621	16.0908	15.4463	15.902	15.935	17.0979	17.1215	15.8294	14.4018
A0A3B3ISC6;A0A3B3IT15;A0A3B3IS84;P53621;P53621-2;A0A3B3ISK1;A0A3B3ITV3;A0A3B3IU89;A0A3B3ITI7;A0A3B3IU78	Coatomer subunit alpha;Xenin;Proxenin	COPA	tr|A0A3B3ISC6|A0A3B3ISC6_HUMAN Isoform of P53621, WD_REPEATS_REGION domain-containing protein (Fragment) OS=Homo sapiens (Human) OX=9606 GN=COPA PE=1 SV=1;tr|A0A3B3IT15|A0A3B3IT15_HUMAN Isoform of P53621, Coatomer subunit alpha OS=Homo sapiens (Human) OX=9	10	8	8	8	8.4	114.87	0	61.132				26.1373	21.3003	20.8497	21.5827	21.14	21.1366	21.6822	20.6817	20.4191	21.7309	22.1391	21.484	22.5061	22.8783	22.2875	23.7078	22.2355	21.7121	21.6257	20.2303	15.3935	14.9428	15.6758	14.7748	14.5121	15.824	16.2322	15.5772	16.5992	16.9714	16.3806	17.8008	16.3286	15.8053	15.7188
CON__sp|P02666|CASB_BOVIN	Beta-casein	CSN2	sp|P02666|CASB_BOVIN Beta-casein OS=Bos taurus GN=CSN2 PE=1 SV=2	1	3	3	3	18.8	25.107	0	79.834	+		+	27.3382	23.3248	23.5935	22.5621	22.9071	22.7122	22.6263	22.6313	22.4457	22.5529	22.767	22.9999	23.0085	23.6362	23.1187	24.2664	24.1291	23.1585	22.6834	24.5308	20.5174	20.7862	19.7548	19.824	19.6383	19.7456	19.9597	20.1926	20.2012	20.8289	20.3113	21.459	21.3218	20.3511	19.876
H0YMV8;Q71UM5;C9JLI6	40S ribosomal protein S27;40S ribosomal protein S27-like	RPS27L	tr|H0YMV8|H0YMV8_HUMAN Isoform of Q71UM5, 40S ribosomal protein S27 OS=Homo sapiens (Human) OX=9606 GN=RPS27L PE=1 SV=1;sp|Q71UM5|RS27L_HUMAN 40S ribosomal protein S27-like OS=Homo sapiens (Human) OX=9606 GN=RPS27L PE=1 SV=3;tr|C9JLI6|C9JLI6_HUMAN Isoform	3	5	1	1	35	11.345	0	19.96			+	27.0951	20.7928	19.9253	21.3196	19.176	NA	19.8442	20.7907	20.0272	20.3907	24.671	24.2039	24.5403	23.9874	23.4361	24.5635	21.6795	22.0849	20.0931	24.7731	18.4709	17.6034	18.9977	18.4688	17.7052	18.0688	22.3491	21.882	22.2183	21.6655	21.1141	22.2416	19.3575	19.7629	17.7712
O75533;F8WC19;B4DGZ4;A0A494C1M2;O75533-2	Splicing factor 3B subunit 1	SF3B1	sp|O75533|SF3B1_HUMAN Splicing factor 3B subunit 1 OS=Homo sapiens (Human) OX=9606 GN=SF3B1 PE=1 SV=3	5	7	7	7	8.7	145.83	0	42.479				24.985	20.179	19.4075	19.4704	21.5102	20.4146	21.9563	20.6739	20.5596	21.6019	20.5435	18.4865	19.1717	21.5338	21.0443	22.3527	20.728	17.6465	19.5381	19.0308	14.2248	13.4534	13.5162	14.7197	14.6055	15.6477	14.5893	12.5323	13.2175	15.5796	15.0901	16.3985	14.7738	11.6923	13.5839
P39019;M0R2L9;M0QYF7;M0R140;A0A075B6E2	40S ribosomal protein S19	RPS19	sp|P39019|RS19_HUMAN 40S ribosomal protein S19 OS=Homo sapiens (Human) OX=9606 GN=RPS19 PE=1 SV=2;tr|M0R2L9|M0R2L9_HUMAN Isoform of P39019, 40S ribosomal protein S19 (Fragment) OS=Homo sapiens (Human) OX=9606 GN=RPS19 PE=1 SV=1;tr|M0QYF7|M0QYF7_HUMAN Isofo	5	3	3	3	22.1	16.06	0	23.015				25.6495	21.9068	21.4857	22.0585	21.1321	20.9549	21.091	20.6543	20.5567	23.2777	20.962	20.807	21.3168	21.4411	21.2184	21.4449	21.7348	21.1418	19.9812	22.3275	18.5848	18.1637	18.7366	17.3324	17.2348	19.9557	17.6401	17.485	17.9949	18.1192	17.8965	18.123	18.4129	17.8199	16.6593
Q7Z6E9-2;Q7Z6E9;A0A2R8Y880;Q7Z6E9-4;H3BSK8;I3L3Y2;H3BUN0	E3 ubiquitin-protein ligase RBBP6	RBBP6	sp|Q7Z6E9-2|RBBP6-2_HUMAN Isoform of Q7Z6E9, Isoform 2 of E3 ubiquitin-protein ligase RBBP6 OS=Homo sapiens (Human) OX=9606 GN=RBBP6 PE=1 SV=1;sp|Q7Z6E9|RBBP6_HUMAN E3 ubiquitin-protein ligase RBBP6 OS=Homo sapiens (Human) OX=9606 GN=RBBP6 PE=1 SV=1;tr|A0A	7	9	9	9	6.2	197.29	0	63.057				25.7831	21.8009	20.6969	20.5211	20.5004	20.5504	19.9033	19.7428	20.1196	21.8715	22.4452	22.1529	21.537	22.7484	22.26	23.1135	21.4473	21.1089	20.3631	19.5543	15.5721	14.4681	14.2923	13.514	13.8908	15.6426	16.2163	15.924	15.3082	16.5195	16.0312	16.8846	15.2185	14.8801	14.1343
Q8WWC4;H7C0V0	Uncharacterized protein C2orf47, mitochondrial	C2orf47	sp|Q8WWC4|MAIP1_HUMAN m-AAA protease-interacting protein 1, mitochondrial OS=Homo sapiens (Human) OX=9606 GN=MAIP1 PE=1 SV=1	2	5	5	5	17.2	32.544	0	43.869				26.1582	16.2934	16.7354	17.5469	NA	NA	NA	NA	NA	17.6782	22.857	22.5586	23.0219	23.8147	23.5315	24.435	20.1245	19.9865	17.9897	21.6988	11.834	12.2759	13.0875	NA	NA	13.2188	18.3976	18.0992	18.5625	19.3552	19.0721	19.9756	15.6651	15.5271	13.5303
Q8WWY3;E7EVX8;Q8WWY3-4;Q8WWY3-3;Q8WWY3-2;E7EU94;E7ESX0;E7EN72	U4/U6 small nuclear ribonucleoprotein Prp31	PRPF31	sp|Q8WWY3|PRP31_HUMAN U4/U6 small nuclear ribonucleoprotein Prp31 OS=Homo sapiens (Human) OX=9606 GN=PRPF31 PE=1 SV=2;tr|E7EVX8|E7EVX8_HUMAN Isoform of Q8WWY3, Nop domain-containing protein OS=Homo sapiens (Human) OX=9606 GN=PRPF31 PE=1 SV=1;sp|Q8WWY3-4|PR	8	7	7	7	14.2	55.455	0	47.904				25.8455	NA	NA	17.0495	23.6127	23.5124	23.4269	22.8988	22.7238	22.9003	17.3554	NA	NA	NA	20.0718	17.8863	NA	NA	NA	21.4532	NA	NA	12.6572	18.5065	18.3315	18.508	12.9631	NA	NA	NA	15.6795	13.494	NA	NA	NA
Q9BZE4;Q9BZE4-2;Q9BZE4-3;Q5T3R7	Nucleolar GTP-binding protein 1	GTPBP4	sp|Q9BZE4|NOG1_HUMAN Nucleolar GTP-binding protein 1 OS=Homo sapiens (Human) OX=9606 GN=GTPBP4 PE=1 SV=3;sp|Q9BZE4-2|NOG1-2_HUMAN Isoform of Q9BZE4, Isoform 2 of Nucleolar GTP-binding protein 1 OS=Homo sapiens (Human) OX=9606 GN=GTPBP4 PE=1 SV=3;sp|Q9BZE4-	4	8	8	8	14.8	73.964	0	58.68				26.8363	19.6754	19.6964	21.0121	21.3893	20.8491	21.4651	21.711	21.6052	21.9306	22.8567	22.4475	23.3687	23.3016	22.96	23.6138	24.3218	23.4594	23.237	21.7919	14.631	14.652	15.9677	16.6666	16.5608	16.8862	17.8123	17.4031	18.3243	18.2573	17.9156	18.5694	19.2774	18.415	18.1926
Q9Y285;K7ER00;Q9Y285-2;K7ER16;K7EK06;K7EPH2;K7ERS0	Phenylalanine--tRNA ligase alpha subunit	FARSA	sp|Q9Y285|SYFA_HUMAN Phenylalanine--tRNA ligase alpha subunit OS=Homo sapiens (Human) OX=9606 GN=FARSA PE=1 SV=3;tr|K7ER00|K7ER00_HUMAN Isoform of Q9Y285, AA_TRNA_LIGASE_II domain-containing protein OS=Homo sapiens (Human) OX=9606 GN=FARSA PE=1 SV=1;sp|Q9Y	7	10	10	10	21.5	57.563	0	83.822				26.7811	20.8787	20.2698	20.2288	17.1479	18.9216	16.7288	18.3915	18.373	20.094	24.7378	24.3525	24.9639	22.4054	22.6529	23.1087	20.4347	21.443	19.5393	22.2576	16.3552	15.7462	15.7052	13.868	13.8494	15.5704	20.2142	19.8289	20.4403	17.8818	18.1294	18.5852	15.9112	16.9195	15.0157
P25054-2;P25054;P25054-3;E9PFT7;A0A2Q2SV78;E7EMH9	Adenomatous polyposis coli protein	APC	sp|P25054-2|APC-2_HUMAN Isoform of P25054, Isoform 2 of Adenomatous polyposis coli protein OS=Homo sapiens (Human) OX=9606 GN=APC PE=1 SV=2;sp|P25054|APC_HUMAN Adenomatous polyposis coli protein OS=Homo sapiens (Human) OX=9606 GN=APC PE=1 SV=2;sp|P25054-3|	6	11	11	11	6.5	300.44	0	67.678				25.708	21.2918	20.0889	17.3108	20.0722	18.8617	16.3923	NA	16.823	NA	21.0969	20.6333	22.2942	22.4295	22.1021	23.6801	22.8395	21.8505	22.3363	18.4888	14.0726	12.8697	10.0917	NA	9.60385	NA	13.8777	13.4142	15.0751	15.2104	14.883	16.4609	15.6204	14.6313	15.1172
P34932;A0A087WYC1;A0A087WTS8;P34932-2	Heat shock 70 kDa protein 4	HSPA4	sp|P34932|HSP74_HUMAN Heat shock 70 kDa protein 4 OS=Homo sapiens (Human) OX=9606 GN=HSPA4 PE=1 SV=4;tr|A0A087WYC1|A0A087WYC1_HUMAN Isoform of P34932, Heat shock 70 kDa protein 4 OS=Homo sapiens (Human) OX=9606 GN=HSPA4 PE=1 SV=1	4	11	11	10	21.8	94.33	0	92.284				26.4566	21.3929	20.2091	21.1628	19.4119	19.9576	20.3332	17.8103	18.5618	19.0932	23.6608	23.3142	23.3785	23.7499	23.1639	23.5867	22.3772	21.9194	20.4691	20.8128	15.7491	14.5652	15.5189	12.1664	12.918	13.4493	18.017	17.6704	17.7347	18.1061	17.5201	17.9429	16.7333	16.2756	14.8252
P49593;P49593-2;B5MCT7;A8MX49;C9J2F3;C9JL74	Protein phosphatase 1F	PPM1F	sp|P49593|PPM1F_HUMAN Protein phosphatase 1F OS=Homo sapiens (Human) OX=9606 GN=PPM1F PE=1 SV=3;sp|P49593-2|PPM1F-2_HUMAN Isoform of P49593, Isoform 2 of Protein phosphatase 1F OS=Homo sapiens (Human) OX=9606 GN=PPM1F PE=1 SV=3;tr|B5MCT7|B5MCT7_HUMAN Isofo	6	9	9	9	25.3	49.83	0	61.77				26.0345	19.0905	18.8236	18.7894	NA	NA	NA	NA	NA	18.3652	22.8253	22.3922	22.6106	23.711	23.8749	24.0461	17.2945	19.7762	16.3311	21.5751	14.6311	14.3641	14.33	NA	NA	13.9058	18.3659	17.9328	18.1511	19.2516	19.4155	19.5866	12.8351	15.3167	11.8717
P62195;P62195-2;J3QLH6;J3KRP2;J3QSA9;J3QQM1;J3QRW1;J3QRR3;J3QSE0;J3KTQ9	26S protease regulatory subunit 8	PSMC5	sp|P62195|PRS8_HUMAN 26S proteasome regulatory subunit 8 OS=Homo sapiens (Human) OX=9606 GN=PSMC5 PE=1 SV=1;sp|P62195-2|PRS8-2_HUMAN Isoform of P62195, Isoform 2 of 26S proteasome regulatory subunit 8 OS=Homo sapiens (Human) OX=9606 GN=PSMC5 PE=1 SV=1;tr|J	10	7	7	6	21.4	45.626	0	51.537				25.9745	19.6614	20.657	20.1155	21.2673	20.5764	21.1169	19.2969	20.2634	21.6661	23.0915	22.6476	23.4882	22.0088	22.1454	22.4848	21.8651	21.9163	19.8414	21.3895	15.0765	16.072	15.5305	14.7119	15.6784	17.0811	18.5065	18.0626	18.9033	17.4238	17.5604	17.8998	17.2801	17.3314	15.2564
Q12968;Q12968-6;Q12968-3;I3L3K7;Q12968-2;H3BRS1;Q12968-4;H3BR83;Q12968-5;H3BU30;Q14934-12;Q13469-2;Q13469;Q14934-5;Q14934-4;Q14934-3;Q14934-2;Q14934-6;Q13469-4;Q14934;G3V4U6;H3BRM3;Q14934-8;Q14934-13;Q14934-9;Q14934-7;Q14934-10;Q13469-3;Q13469-5;Q14934-18;Q14934-11;Q14934-17;Q14934-16;Q14934-15;Q14934-14;F8VPH9	Nuclear factor of activated T-cells, cytoplasmic 3	NFATC3	sp|Q12968|NFAC3_HUMAN Nuclear factor of activated T-cells, cytoplasmic 3 OS=Homo sapiens (Human) OX=9606 GN=NFATC3 PE=1 SV=1;sp|Q12968-6|NFAC3-6_HUMAN Isoform of Q12968, Isoform 6 of Nuclear factor of activated T-cells, cytoplasmic 3 OS=Homo sapiens (Human	36	11	11	10	11.5	115.59	0	120.18				26.5253	20.3445	19.7893	19.6271	NA	NA	NA	NA	NA	NA	21.9689	21.4282	23.2375	24.4145	24.4385	24.8601	18.7507	18.9606	17.7359	21.2399	15.0591	14.5039	14.3417	NA	NA	NA	16.6835	16.1428	17.9521	19.1291	19.1532	19.5747	13.4653	13.6752	12.4505
Q15365;P57721;F8VXH9;H3BRU6;F8VZX2;J3QT27;F8W0G4;E9PFP8;P57721-4;Q15366-2;Q15366;Q15366-3;Q15366-6;P57721-2;P57721-5;P57721-3;Q15366-5;Q15366-4;Q15366-8;Q15366-7;F8W1G6;F8VTZ0	Poly(rC)-binding protein 1	PCBP1	sp|Q15365|PCBP1_HUMAN Poly(rC)-binding protein 1 OS=Homo sapiens (Human) OX=9606 GN=PCBP1 PE=1 SV=2	22	7	7	7	26.4	37.497	0	46.909				26.8508	23.3526	21.8803	22.2851	22.0801	21.4879	21.5902	21.77	20.1479	22.3851	22.4907	22.7218	22.8878	23.2164	23.2723	24.3322	23.0643	22.7256	21.6648	22.7634	19.2651	17.7928	18.1977	17.6826	16.0605	18.2976	18.4032	18.6344	18.8004	19.1289	19.1849	20.2448	18.9768	18.6382	17.5773
Q9UEE9;Q9UEE9-2;H3BUV5;H3BUI4	Craniofacial development protein 1	CFDP1	sp|Q9UEE9|CFDP1_HUMAN Craniofacial development protein 1 OS=Homo sapiens (Human) OX=9606 GN=CFDP1 PE=1 SV=1;sp|Q9UEE9-2|CFDP1-2_HUMAN Isoform of Q9UEE9, Isoform 2 of Craniofacial development protein 1 OS=Homo sapiens (Human) OX=9606 GN=CFDP1 PE=1 SV=1	4	7	7	7	32.8	33.592	0	49.026				26.9988	NA	NA	NA	NA	NA	NA	NA	NA	NA	21.8338	21.6757	22.8977	24.7543	24.4289	26.0259	NA	NA	NA	23.4139	NA	NA	NA	NA	NA	NA	18.2489	18.0907	19.3127	21.1694	20.8439	22.4409	NA	NA	NA
Q9UN37;I3L4J1;O75351;Q6PIW4-2;Q6PIW4	Vacuolar protein sorting-associated protein 4A	VPS4A	sp|Q9UN37|VPS4A_HUMAN Vacuolar protein sorting-associated protein 4A OS=Homo sapiens (Human) OX=9606 GN=VPS4A PE=1 SV=1;tr|I3L4J1|I3L4J1_HUMAN ENSG00000260914 readthrough, Uncharacterized protein (Fragment) OS=Homo sapiens (Human) OX=9606 GN=ENSG0000026091	5	10	10	10	24	48.897	0	68.083				27.0314	20.0288	17.8384	19.8303	NA	NA	18.5385	NA	NA	19.5194	25.0121	24.6539	25.1884	22.9058	23.1457	23.8541	20.7397	19.8493	18.3566	22.331	15.3284	13.1379	15.1299	NA	NA	14.8189	20.3117	19.9535	20.488	18.2054	18.4452	19.1537	16.0392	15.1488	13.6562
A0A087WTU3;Q9Y6I9;C9JXQ7;C9JHH5	Testis-expressed sequence 264 protein	TEX264	tr|A0A087WTU3|A0A087WTU3_HUMAN Isoform of Q9Y6I9, Testis-expressed protein 264 OS=Homo sapiens (Human) OX=9606 GN=TEX264 PE=1 SV=1;sp|Q9Y6I9|TX264_HUMAN Testis-expressed protein 264 OS=Homo sapiens (Human) OX=9606 GN=TEX264 PE=1 SV=1	4	4	4	4	19.2	25.966	0	29.523				26.644	22.9408	20.0226	20.9383	NA	NA	NA	NA	NA	NA	21.4743	21.5862	21.8564	24.4161	24.3672	25.2099	20.002	NA	NA	23.1846	19.4813	16.5631	17.4789	NA	NA	NA	18.0149	18.1268	18.397	20.9567	20.9078	21.7505	16.5425	NA	NA
A0A0D9SGE8;Q8IWS0-5;Q8IWS0-3;Q8IWS0;Q5JRC6;Q8IWS0-4;Q8IWS0-2	PHD finger protein 6	PHF6	tr|A0A0D9SGE8|A0A0D9SGE8_HUMAN Isoform of Q8IWS0, PHD finger protein 6 OS=Homo sapiens (Human) OX=9606 GN=PHF6 PE=1 SV=1;sp|Q8IWS0-5|PHF6-5_HUMAN Isoform of Q8IWS0, Isoform 5 of PHD finger protein 6 OS=Homo sapiens (Human) OX=9606 GN=PHF6 PE=1 SV=1;sp|Q8IW	7	4	4	4	16.7	41.361	0	24.795				24.9142	20.5196	19.7172	20.3072	20.0226	20.2492	20.9311	20.6087	19.3711	20.3679	20.8823	20.5467	20.5425	21.1099	21.1586	21.6838	21.8876	20.8804	20.242	20.5219	16.1273	15.3249	15.9149	16.2164	14.9788	15.9756	16.4899	16.1544	16.1501	16.7176	16.7663	17.2916	17.4953	16.488	15.8497
A0A5F9ZHM4;P07195;A0A3B3IS95;A8MW50;F5H793;C9J7H8;F5H5G7;F5H155;A0A087WUM2;G3XAP5;F5H245;Q6ZMR3;P07864	L-lactate dehydrogenase B chain;L-lactate dehydrogenase	LDHB	tr|A0A5F9ZHM4|A0A5F9ZHM4_HUMAN Isoform of P07195, L-lactate dehydrogenase OS=Homo sapiens (Human) OX=9606 GN=LDHB PE=1 SV=1;sp|P07195|LDHB_HUMAN L-lactate dehydrogenase B chain OS=Homo sapiens (Human) OX=9606 GN=LDHB PE=1 SV=2;tr|A0A3B3IS95|A0A3B3IS95_HUMA	13	7	7	6	27.6	37.294	0	64.422				26.8921	21.4897	17.9385	18.9028	17.9361	16.2103	17.0761	20.0654	17.438	20.3978	24.3292	23.5921	24.6941	24.1253	23.0743	24.5645	21.5114	20.6847	17.9721	22.8047	17.4022	13.8511	14.8153	15.9779	13.3505	16.3103	20.2418	19.5046	20.6067	20.0378	18.9868	20.477	17.424	16.5973	13.8846
P05386	60S acidic ribosomal protein P1	RPLP1	sp|P05386|RLA1_HUMAN 60S acidic ribosomal protein P1 OS=Homo sapiens (Human) OX=9606 GN=RPLP1 PE=1 SV=1	1	2	2	2	51.8	11.514	0	86.555				27.3369	17.925	NA	NA	NA	NA	NA	NA	NA	NA	20.4797	21.6258	24.5849	25.0743	24.1683	26.3026	19.919	20.4819	NA	25.7519	16.34	NA	NA	NA	NA	NA	18.8948	20.0409	22.9999	23.4893	22.5833	24.7176	18.334	18.897	NA
P29590;P29590-2;P29590-9;P29590-8;P29590-5;P29590-3;P29590-4;P29590-12;P29590-13;P29590-11;H3BT57;P29590-10;P29590-14;H3BT29;H3BVD2;H3BUJ5;H3BRN3	Protein PML	PML	sp|P29590|PML_HUMAN Protein PML OS=Homo sapiens (Human) OX=9606 GN=PML PE=1 SV=3;sp|P29590-2|PML-2_HUMAN Isoform of P29590, Isoform PML-5 of Protein PML OS=Homo sapiens (Human) OX=9606 GN=PML PE=1 SV=3;sp|P29590-9|PML-9_HUMAN Isoform of P29590, Isoform PML	17	8	8	8	11.7	97.55	0	127.6				25.7328	NA	NA	NA	NA	NA	NA	NA	NA	NA	20.5946	21.0227	20.5241	23.2151	23.4457	24.3992	21.9763	20.8221	20.2793	20.1181	NA	NA	NA	NA	NA	NA	14.9799	15.408	14.9094	17.6005	17.831	18.7846	16.3616	15.2074	14.6646
P55081	Microfibrillar-associated protein 1	MFAP1	sp|P55081|MFAP1_HUMAN Microfibrillar-associated protein 1 OS=Homo sapiens (Human) OX=9606 GN=MFAP1 PE=1 SV=2	1	11	11	11	27.8	51.958	0	76.995				27.2061	21.8881	20.6474	21.2028	20.5558	20.5955	20.8256	20.0265	20.0926	20.7126	21.9653	21.8612	22.3143	24.5238	24.8925	25.6817	23.3229	21.4881	21.1724	23.1187	17.8006	16.5599	17.1153	15.939	16.0051	16.6251	17.8778	17.7737	18.2268	20.4364	20.805	21.5942	19.2354	17.4006	17.0849
Q96EB6;E9PC49;B0QZ35;Q96EB6-2	NAD-dependent protein deacetylase sirtuin-1;SirtT1 75 kDa fragment	SIRT1	sp|Q96EB6|SIR1_HUMAN NAD-dependent protein deacetylase sirtuin-1 OS=Homo sapiens (Human) OX=9606 GN=SIRT1 PE=1 SV=2;tr|E9PC49|E9PC49_HUMAN Isoform of Q96EB6, Deacetylase sirtuin-type domain-containing protein OS=Homo sapiens (Human) OX=9606 GN=SIRT1 PE=1 S	4	7	7	7	13	81.68	0	48.831				25.2399	20.0793	20.3563	20.6699	NA	NA	NA	NA	NA	NA	21.5342	21.2109	21.9672	22.805	22.6542	23.5182	NA	NA	NA	20.0305	14.8698	15.1468	15.4605	NA	NA	NA	16.3247	16.0015	16.7577	17.5956	17.4448	18.3087	NA	NA	NA
X6R700;Q9Y3Y2-4;Q9Y3Y2;Q9Y3Y2-3;A0A087X1B7;Q5T7Y7	Chromatin target of PRMT1 protein	CHTOP	tr|X6R700|X6R700_HUMAN Isoform of Q9Y3Y2, FoP_duplication domain-containing protein OS=Homo sapiens (Human) OX=9606 GN=CHTOP PE=1 SV=1;sp|Q9Y3Y2-4|CHTOP-4_HUMAN Isoform of Q9Y3Y2, Isoform 3 of Chromatin target of PRMT1 protein OS=Homo sapiens (Human) OX=96	6	4	4	4	27.8	23.661	0	42.781				25.9045	20.3461	NA	19.3603	19.5107	19.8497	18.9357	19.1214	19.1056	23.4548	21.973	22.1591	21.9316	22.4158	22.1054	24.0408	21.3799	20.9791	19.9573	22.9045	17.3461	NA	16.3603	16.1214	16.1056	20.4547	18.973	19.1591	18.9316	19.4158	19.1054	21.0407	18.3799	17.9791	16.9573
A0A087WTV6;Q96C36;A0A087WZR9;J3KR12;A0A087WX69;A0A087WZF0	Pyrroline-5-carboxylate reductase 2;Pyrroline-5-carboxylate reductase	PYCR2	tr|A0A087WTV6|A0A087WTV6_HUMAN Isoform of Q96C36, Pyrroline-5-carboxylate reductase 2 OS=Homo sapiens (Human) OX=9606 GN=PYCR2 PE=1 SV=1;sp|Q96C36|P5CR2_HUMAN Pyrroline-5-carboxylate reductase 2 OS=Homo sapiens (Human) OX=9606 GN=PYCR2 PE=1 SV=1;tr|A0A087W	6	5	5	5	24.8	25.868	0	93.749				25.9884	18.9392	18.9594	NA	NA	19.431	NA	NA	NA	20.3735	23.4569	22.7553	24.3902	22.7047	21.8046	23.3582	19.407	19.8808	NA	21.9884	14.9392	14.9594	NA	NA	NA	16.3735	19.4569	18.7554	20.3902	18.7047	17.8045	19.3582	15.407	15.8808	NA
A0A0A0MSM0;Q92598-3;Q92598;Q92598-4;Q92598-2;Q5TBM3;R4GN69	Heat shock protein 105 kDa	HSPH1	tr|A0A0A0MSM0|A0A0A0MSM0_HUMAN Isoform of Q92598, Heat shock protein 105 kDa OS=Homo sapiens (Human) OX=9606 GN=HSPH1 PE=1 SV=1;sp|Q92598-3|HS105-3_HUMAN Isoform of Q92598, Isoform 3 of Heat shock protein 105 kDa OS=Homo sapiens (Human) OX=9606 GN=HSPH1 PE	7	8	7	7	12.5	88.841	0	54.009				26.2333	18.7319	20.7586	21.5065	20.524	19.972	20.9966	19.6422	19.8799	20.0863	23.3211	22.1633	22.6969	23.8469	22.9978	23.523	22.24	21.5182	19.469	20.807	13.3056	15.3323	16.0802	14.2159	14.4536	14.6599	17.8949	16.737	17.2707	18.4206	17.5716	18.0967	16.8138	16.0919	14.0427
H3BMH2;H3BSC1;P62491-2;Q15907-2;P62491;Q15907;B4DQU5	Ras-related protein Rab-11A;Ras-related protein Rab-11B	RAB11A;RAB11B	tr|H3BMH2|H3BMH2_HUMAN Isoform of P62491, Ras-related protein Rab-11A (Fragment) OS=Homo sapiens (Human) OX=9606 GN=RAB11A PE=4 SV=1;tr|H3BSC1|H3BSC1_HUMAN Isoform of P62491, Ras-related protein Rab-11A OS=Homo sapiens (Human) OX=9606 GN=RAB11A PE=1 SV=1;s	7	4	4	4	26.5	17.668	0	27.406				25.4312	20.7666	20.6218	20.4639	18.9361	20.2779	20.2974	17.1503	19.2433	20.1224	21.4459	21.4948	22.6574	22.1967	21.1311	22.7596	22.266	20.7029	20.9649	21.8462	17.1817	17.0368	16.8789	13.5652	15.6584	16.5374	17.861	17.9098	19.0725	18.6117	17.5462	19.1747	18.681	17.118	17.3799
O75909;O75909-4;G3V5E1;O75909-1;G3V235;G3V2Q3;O75909-2	Cyclin-K	CCNK	sp|O75909|CCNK_HUMAN Cyclin-K OS=Homo sapiens (Human) OX=9606 GN=CCNK PE=1 SV=2;sp|O75909-4|CCNK-4_HUMAN Isoform of O75909, Isoform 4 of Cyclin-K OS=Homo sapiens (Human) OX=9606 GN=CCNK PE=1 SV=2;tr|G3V5E1|G3V5E1_HUMAN Isoform of O75909, Cyclin-K OS=Homo s	7	4	4	4	13.1	64.239	0	26.445				25.9914	18.2942	17.761	18.1113	NA	16.1143	17.6165	NA	17.1084	18.8437	21.9059	20.9501	22.037	22.8913	23.3381	24.1815	22.9727	22.0897	22.1442	21.6694	13.9723	13.4391	13.7894	NA	12.7865	14.5218	17.5839	16.6281	17.7151	18.5694	19.0162	19.8595	18.6508	17.7678	17.8223
P62899;H7C2W9;C9JU56;B7Z4E3;B7Z4C8;P62899-3;P62899-2;B8ZZK4	60S ribosomal protein L31	RPL31	sp|P62899|RL31_HUMAN 60S ribosomal protein L31 OS=Homo sapiens (Human) OX=9606 GN=RPL31 PE=1 SV=1;tr|H7C2W9|H7C2W9_HUMAN Isoform of P62899, 60S ribosomal protein L31 (Fragment) OS=Homo sapiens (Human) OX=9606 GN=RPL31 PE=1 SV=1;tr|C9JU56|C9JU56_HUMAN Isofo	8	4	4	4	32.8	14.463	0	97.149				26.0997	21.1088	20.5062	20.9403	20.9798	21.3949	21.0512	20.3583	19.3166	23.2758	21.5364	20.2107	22.5578	21.9324	22.5011	23.4198	22.9266	21.936	21.7068	23.2924	18.3015	17.6989	18.1329	17.551	16.5092	20.4684	18.729	17.4034	19.7505	19.1251	19.6937	20.6124	20.1193	19.1287	18.8995
Q96EY1;Q96EY1-2;I3L1T6;Q96EY1-3	DnaJ homolog subfamily A member 3, mitochondrial	DNAJA3	sp|Q96EY1|DNJA3_HUMAN DnaJ homolog subfamily A member 3, mitochondrial OS=Homo sapiens (Human) OX=9606 GN=DNAJA3 PE=1 SV=2;sp|Q96EY1-2|DNJA3-2_HUMAN Isoform of Q96EY1, Isoform 2 of DnaJ homolog subfamily A member 3, mitochondrial OS=Homo sapiens (Human) OX	4	8	8	8	22.5	52.488	0	61.199				27.0442	20.2765	20.0672	18.8415	NA	15.3524	16.9252	17.8488	16.705	19.4792	25.106	24.6079	25.2401	22.8658	21.8947	23.3693	18.0226	23.3041	NA	22.5848	15.8171	15.6078	14.3821	13.3894	12.2455	15.0198	20.6466	20.1484	20.7806	18.4064	17.4353	18.9099	13.5632	18.8447	NA
Q9Y3Z3;A0A2R8YCS7;Q9Y3Z3-4;Q9Y3Z3-3;A0A2R8YD90;A0A2R8YFV6;A0A2R8YF18;A0A2R8YDI8;A0A2R8YG48;A0A2R8Y7R5;A0A2R8Y755;A0A2R8Y586;A0A2R8Y6J9;A0A2R8YF51;A0A2R8Y5D2	Deoxynucleoside triphosphate triphosphohydrolase SAMHD1	SAMHD1	sp|Q9Y3Z3|SAMH1_HUMAN Deoxynucleoside triphosphate triphosphohydrolase SAMHD1 OS=Homo sapiens (Human) OX=9606 GN=SAMHD1 PE=1 SV=2;tr|A0A2R8YCS7|A0A2R8YCS7_HUMAN Isoform of Q9Y3Z3, Deoxynucleoside triphosphate triphosphohydrolase SAMHD1 OS=Homo sapiens (Hum	15	12	12	12	21.7	72.2	0	109.5				26.3377	20.0209	17.8579	NA	16.1919	17.0498	17.6639	NA	NA	20.1704	24.3397	23.6686	24.8853	22.7194	22.5157	20.93	18.7519	19.6739	17.4153	21.2084	14.8917	12.7287	NA	NA	NA	15.0411	19.2104	18.5393	19.756	17.5901	17.3864	15.8007	13.6226	14.5446	12.2861
A0A087WW66;Q99460;Q99460-2;H7BZR6;C9J9M4	26S proteasome non-ATPase regulatory subunit 1	PSMD1	tr|A0A087WW66|A0A087WW66_HUMAN Isoform of Q99460, 26S proteasome non-ATPase regulatory subunit 1 OS=Homo sapiens (Human) OX=9606 GN=PSMD1 PE=1 SV=1;sp|Q99460|PSMD1_HUMAN 26S proteasome non-ATPase regulatory subunit 1 OS=Homo sapiens (Human) OX=9606 GN=PSMD	5	4	4	4	5	105.85	0	24.501				24.7677	21.3312	20.6424	21.5085	18.939	18.0425	20.3857	20.6223	18.7006	21.0827	21.0909	19.589	21.4843	20.7404	20.3589	20.5087	20.4327	20.6453	20.3125	19.2131	15.7766	15.0878	15.9539	15.0677	13.146	15.5281	15.5364	14.0345	15.9297	15.1858	14.8042	14.9541	14.8781	15.0907	14.758
E9PLD0;Q9H0U4;Q92928;A0A2R8YDI9;H0YLJ8;H0YL94;H0YMN7;H0YNE9;G3V196;A0A2R8YFB8;Q92930;P61006-2;P61006;P59190-2;P59190	Ras-related protein Rab-1B;Putative Ras-related protein Rab-1C	RAB1B;RAB1C	tr|E9PLD0|E9PLD0_HUMAN Isoform of Q9H0U4, Ras-related protein Rab-1B OS=Homo sapiens (Human) OX=9606 GN=RAB1B PE=1 SV=1;sp|Q9H0U4|RAB1B_HUMAN Ras-related protein Rab-1B OS=Homo sapiens (Human) OX=9606 GN=RAB1B PE=1 SV=1;sp|Q92928|RAB1C_HUMAN Putative Ras-r	15	5	5	2	36.1	18.483	0	41.048				25.5355	20.5491	20.0975	19.1745	19.842	18.4762	20.1749	18.965	17.764	18.9463	21.8629	21.4908	22.2763	22.4408	22.1783	23.1545	22.6132	21.2126	20.1924	21.8351	16.8487	16.397	15.474	15.2645	14.0636	15.2458	18.1625	17.7903	18.5759	18.7404	18.4779	19.454	18.9128	17.5122	16.4919
P42167;G5E972;P42167-3;P42167-2;P42166;H0YJH7	Lamina-associated polypeptide 2, isoforms beta/gamma;Thymopoietin;Thymopentin;Lamina-associated polypeptide 2, isoform alpha;Thymopoietin;Thymopentin	TMPO	sp|P42167|LAP2B_HUMAN Isoform of P42166, Lamina-associated polypeptide 2, isoforms beta/gamma OS=Homo sapiens (Human) OX=9606 GN=TMPO PE=1 SV=2;tr|G5E972|G5E972_HUMAN Isoform of P42166, Lamina-associated polypeptide 2, isoforms beta/gamma OS=Homo sapiens (	6	6	6	6	20.9	50.67	0	38.639				26.1339	21.6202	21.318	21.5597	21.1217	21.4222	21.7709	21.2146	20.593	21.663	22.7767	22.4468	22.732	22.5541	22.3761	22.9353	22.49	21.178	19.8525	21.6745	17.1608	16.8585	17.1003	16.7553	16.1335	17.2036	18.3173	17.9874	18.2726	18.0947	17.9166	18.4758	18.0305	16.7185	15.3931
Q15233-2;Q15233;H7C367;C9JYS8;C9IZL7	Non-POU domain-containing octamer-binding protein	NONO	sp|Q15233-2|NONO-2_HUMAN Isoform of Q15233, Isoform 2 of Non-POU domain-containing octamer-binding protein OS=Homo sapiens (Human) OX=9606 GN=NONO PE=1 SV=4;sp|Q15233|NONO_HUMAN Non-POU domain-containing octamer-binding protein OS=Homo sapiens (Human) OX=9	5	11	11	11	29.3	43.866	0	69.904				26.7094	22.7765	21.9269	22.2587	22.5998	22.4726	22.8944	22.4798	21.721	21.7812	21.955	21.7247	21.9071	22.3138	22.1443	23.9835	23.3059	22.7219	22.3828	22.3874	18.4545	17.605	17.9368	18.1578	17.399	17.4592	17.633	17.4028	17.5852	17.9919	17.8223	19.6615	18.984	18.4	18.0608
Q96A33-2;Q96A33;A0A087WYW6;J3QR89	Coiled-coil domain-containing protein 47	CCDC47	sp|Q96A33-2|CCD47-2_HUMAN Isoform of Q96A33, Isoform 2 of Coiled-coil domain-containing protein 47 OS=Homo sapiens (Human) OX=9606 GN=CCDC47 PE=1 SV=1;sp|Q96A33|CCD47_HUMAN Coiled-coil domain-containing protein 47 OS=Homo sapiens (Human) OX=9606 GN=CCDC47	4	9	9	9	20.4	55.317	0	61.011				26.3002	NA	NA	NA	NA	17.4081	18.278	NA	NA	20.6438	22.9166	23.024	24.0741	23.3888	23.4133	24.4226	19.7111	19.7687	NA	21.8407	NA	NA	NA	NA	NA	16.1843	18.4571	18.5646	19.6146	18.9294	18.9538	19.9631	15.2517	15.3093	NA
A0A087WUT6;O60841	Eukaryotic translation initiation factor 5B	EIF5B	tr|A0A087WUT6|A0A087WUT6_HUMAN Isoform of O60841, Tr-type G domain-containing protein OS=Homo sapiens (Human) OX=9606 GN=EIF5B PE=1 SV=1;sp|O60841|IF2P_HUMAN Eukaryotic translation initiation factor 5B OS=Homo sapiens (Human) OX=9606 GN=EIF5B PE=1 SV=4	2	4	4	4	3.9	138.68	0	24.979				24.1234	18.3137	17.5337	18.9497	19.4204	19.5959	19.97	19.6104	19.7235	19.0822	21.1598	18.5234	20.8852	19.7026	20.428	21.909	19.8591	18.4621	18.378	18.4229	12.6133	11.8332	13.2493	13.91	14.0231	13.3818	15.4594	12.823	15.1847	14.0022	14.7275	16.2086	14.1586	12.7617	12.6776
A0A2R8YDQ9;A0A2R8Y6Y7;Q9P2R7-2;Q9P2R7;Q5T9Q5;A0A2R8Y5P6;A0A2R8Y6E6;A0A0U1RQF8;Q5T9Q8;A0A0U1RQL1;A0A0U1RRI1	Succinyl-CoA ligase [ADP-forming] subunit beta, mitochondrial	SUCLA2	tr|A0A2R8YDQ9|A0A2R8YDQ9_HUMAN Isoform of Q9P2R7, Succinate--CoA ligase [ADP-forming] subunit beta, mitochondrial OS=Homo sapiens (Human) OX=9606 GN=SUCLA2 PE=1 SV=1;tr|A0A2R8Y6Y7|A0A2R8Y6Y7_HUMAN Isoform of Q9P2R7, Succinate--CoA ligase [ADP-forming] subu	11	9	9	9	21	43.841	0	70.373				26.7464	19.0195	18.8189	18.4304	NA	NA	NA	16.1423	NA	20.6423	24.6186	24.1524	25.5771	22.4374	20.5303	22.3822	19.6116	20.6096	NA	22.1614	14.4346	14.2339	13.8455	11.5573	NA	16.0573	20.0336	19.5675	20.9921	17.8524	15.9454	17.7972	15.0266	16.0246	NA
P55209;P55209-2;P55209-3;F8W0J6;H0YIV4;B7Z9C2;F8VV59;F5H4R6;F8VY35;F8VUX1;F8VXI6;F8W118;F8W020;H0YHC3;H0YH88;F8W543;F8VRJ2;F8VVB5	Nucleosome assembly protein 1-like 1	NAP1L1	sp|P55209|NP1L1_HUMAN Nucleosome assembly protein 1-like 1 OS=Homo sapiens (Human) OX=9606 GN=NAP1L1 PE=1 SV=1;sp|P55209-2|NP1L1-2_HUMAN Isoform of P55209, Isoform 2 of Nucleosome assembly protein 1-like 1 OS=Homo sapiens (Human) OX=9606 GN=NAP1L1 PE=1 SV=	18	6	4	4	17.6	45.374	0	116.28				27.883	21.4443	20.363	20.7062	NA	18.1086	18.5956	18.0697	NA	21.0927	22.7612	22.6309	23.5751	25.5776	25.343	26.7631	21.308	21.6119	NA	24.0757	17.6369	16.5556	16.8989	14.2623	NA	17.2854	18.9538	18.8235	19.7677	21.7702	21.5356	22.9557	17.5007	17.8046	NA
CON__sp|P02769|ALBU_BOVIN	Serum albumin	ALB	sp|P02769|ALBU_BOVIN Serum albumin OS=Bos taurus GN=ALB PE=1 SV=4	1	1	1	1	2.1	69.293	0	27.738	+		+	26.1499	22.5675	21.0987	21.6344	20.5031	20.3273	20.3639	20.0495	19.1338	19.661	21.5683	21.0206	22.3842	22.7849	22.7071	23.7851	23.0526	22.4707	21.1608	20.828	17.2456	15.7768	16.3124	14.7275	13.8118	14.339	16.2464	15.6987	17.0623	17.4629	17.3852	18.4631	17.7307	17.1488	15.8389
O43242;F5H8K4;O43242-2	26S proteasome non-ATPase regulatory subunit 3	PSMD3	sp|O43242|PSMD3_HUMAN 26S proteasome non-ATPase regulatory subunit 3 OS=Homo sapiens (Human) OX=9606 GN=PSMD3 PE=1 SV=2	3	5	5	5	14.4	60.977	0	43.195				25.0566	20.7697	20.093	19.9098	21.112	20.9508	20.3539	20.4263	19.3086	22.324	21.527	21.4665	22.2676	20.476	20.5068	20.2728	19.6921	20.5793	18.832	19.9692	15.6822	15.0056	14.8223	15.3389	14.2211	17.2366	16.4396	16.379	17.1801	15.3885	15.4194	15.1853	14.6047	15.4918	13.7445
P13639	Elongation factor 2	EEF2	sp|P13639|EF2_HUMAN Elongation factor 2 OS=Homo sapiens (Human) OX=9606 GN=EEF2 PE=1 SV=4	1	10	10	10	11.8	95.337	0	65.123				26.5211	21.725	21.2084	21.7508	20.793	20.6755	21.6545	20.9843	21.0008	21.1196	23.9439	23.5115	24.1609	23.1157	20.9321	22.7809	21.9509	21.3505	20.75	21.0292	16.2331	15.7165	16.2589	15.4924	15.509	15.6277	18.4521	18.0196	18.6691	17.6238	15.4403	17.2891	16.4591	15.8586	15.2581
P24534;F8WF65;F2Z2G2;C9JZW3	Elongation factor 1-beta	EEF1B2	sp|P24534|EF1B_HUMAN Elongation factor 1-beta OS=Homo sapiens (Human) OX=9606 GN=EEF1B2 PE=1 SV=3;tr|F8WF65|F8WF65_HUMAN Isoform of P24534, Elongation factor 1-beta OS=Homo sapiens (Human) OX=9606 GN=EEF1B2 PE=1 SV=1;tr|F2Z2G2|F2Z2G2_HUMAN Isoform of P2453	4	2	2	2	9.8	24.763	0	40.76				25.376	21.1779	19.7232	20.3506	21.0294	20.6998	21.0196	14.9328	17.922	20.1699	19.0574	NA	23.3911	21.1752	21.0451	22.7991	21.0036	22.3264	19.6173	21.7911	17.593	16.1383	16.7656	11.3478	14.337	16.5849	15.4724	NA	19.8061	17.5902	17.46	19.2142	17.4186	18.7414	16.0323
P49458;Q6P2S0;Q659G3;E9PE20;P49458-2	Signal recognition particle 9 kDa protein	SRP9;DKFZp564M2223	sp|P49458|SRP09_HUMAN Signal recognition particle 9 kDa protein OS=Homo sapiens (Human) OX=9606 GN=SRP9 PE=1 SV=2;tr|Q6P2S0|Q6P2S0_HUMAN Isoform of P49458, SRP9-21 domain-containing protein OS=Homo sapiens (Human) OX=9606 GN=SRP9 PE=1 SV=1;tr|Q659G3|Q659G3	5	3	3	3	36	10.112	0	37.609				26.0976	22.2589	20.7675	20.6471	20.1605	20.2418	21.0399	20.4831	18.2338	20.4608	22.482	21.5531	22.7027	23.0297	22.536	23.9599	22.0793	21.1993	20.9424	23.2902	19.4516	17.9601	17.8397	17.6757	15.4265	17.6535	19.6746	18.7457	19.8953	20.2223	19.7286	21.1525	19.2719	18.392	18.1351
Q3ZCM7;A0A075B736;Q5SQY0	Tubulin beta-8 chain	TUBB8	sp|Q3ZCM7|TBB8_HUMAN Tubulin beta-8 chain OS=Homo sapiens (Human) OX=9606 GN=TUBB8 PE=1 SV=2;tr|A0A075B736|A0A075B736_HUMAN Isoform of Q3ZCM7, Tubulin beta chain OS=Homo sapiens (Human) OX=9606 GN=TUBB8 PE=1 SV=1;tr|Q5SQY0|Q5SQY0_HUMAN Isoform of Q3ZCM7, T	3	9	1	1	24.3	49.775	0	323.31			+	29.5127	21.5492	19.4712	NA	20.3126	19.6337	NA	NA	NA	NA	21.1079	23.6749	24.7393	25.9027	24.517	29.184	23.019	23.4191	NA	25.1907	17.2272	15.1493	NA	NA	NA	NA	16.786	19.353	20.4174	21.5807	20.1951	24.8621	18.6971	19.0971	NA
P07305;P07305-2	Histone H1.0;Histone H1.0, N-terminally processed	H1F0	sp|P07305|H10_HUMAN Histone H1.0 OS=Homo sapiens (Human) OX=9606 GN=H1-0 PE=1 SV=3;sp|P07305-2|H10-2_HUMAN Isoform of P07305, Isoform 2 of Histone H1.0 OS=Homo sapiens (Human) OX=9606 GN=H1-0 PE=1 SV=3	2	2	2	2	11.9	20.863	0	14.543				24.3044	19.2671	18.5769	20.0667	19.7972	19.4653	19.9587	19.6078	19.0813	20.6876	19.2844	19.2516	19.4392	19.3417	20.1458	21.4822	21.4425	19.7634	21.2148	21.9824	16.9452	16.255	17.7448	17.2858	16.7594	18.3657	16.9625	16.9297	17.1173	17.0198	17.824	19.1602	19.1206	17.4415	18.8928
P51149;C9IZZ0;C9J4V0;C9J592;C9J8S3;C9J7D1;C9J4S4	Ras-related protein Rab-7a	RAB7A	sp|P51149|RAB7A_HUMAN Ras-related protein Rab-7a OS=Homo sapiens (Human) OX=9606 GN=RAB7A PE=1 SV=1;tr|C9IZZ0|C9IZZ0_HUMAN Isoform of P51149, Ras-related protein Rab-7a (Fragment) OS=Homo sapiens (Human) OX=9606 GN=RAB7A PE=1 SV=1;tr|C9J4V0|C9J4V0_HUMAN Is	7	3	3	3	16.9	23.489	0	23.564				25.7304	20.4499	20.2161	20.0843	20.4487	19.7264	20.6995	20.1557	19.2105	20.755	22.2924	21.8152	22.4384	22.3803	22.1368	23.2902	22.3029	21.2109	20.8752	21.9231	16.6426	16.4087	16.277	16.3484	15.4031	16.9476	18.485	18.0078	18.6311	18.573	18.3294	19.4829	18.4955	17.4036	17.0678
P52298;C9JQX9;B3KSB0;P52298-3;P52298-2;F8WE41;A6PVI3	Nuclear cap-binding protein subunit 2	NCBP2	sp|P52298|NCBP2_HUMAN Nuclear cap-binding protein subunit 2 OS=Homo sapiens (Human) OX=9606 GN=NCBP2 PE=1 SV=1;tr|C9JQX9|C9JQX9_HUMAN Isoform of P52298, Nuclear cap-binding protein subunit 2 (Fragment) OS=Homo sapiens (Human) OX=9606 GN=NCBP2 PE=1 SV=1;tr|	7	6	6	6	44.9	18.001	0	49.179				27.18	17.9431	16.66	17.4644	NA	NA	NA	NA	NA	NA	22.3513	22.1815	22.5253	24.9114	25.2784	25.877	18.6441	19.3709	18.6398	24.0101	14.7732	13.49	14.2945	NA	NA	NA	19.1814	19.0115	19.3553	21.7414	22.1085	22.7071	15.4741	16.201	15.4699
Q8WVK2;B8ZZ98	U4/U6.U5 small nuclear ribonucleoprotein 27 kDa protein	SNRNP27	sp|Q8WVK2|SNR27_HUMAN U4/U6.U5 small nuclear ribonucleoprotein 27 kDa protein OS=Homo sapiens (Human) OX=9606 GN=SNRNP27 PE=1 SV=1	2	3	3	3	17.4	18.86	0	19.705				25.2419	20.9789	19.5264	20.9554	21.0178	21.1482	20.7113	NA	20.029	21.868	20.8861	20.9891	21.4962	21.4044	21.1131	22.0003	21.981	20.0666	21.1391	22.92	18.6569	17.2045	18.6335	NA	17.7071	19.546	18.5642	18.6672	19.1743	19.0824	18.7912	19.6784	19.6591	17.7446	18.8172
Q9NX55;J3QT56;Q9NX55-3	Huntingtin-interacting protein K	HYPK	sp|Q9NX55|HYPK_HUMAN Huntingtin-interacting protein K OS=Homo sapiens (Human) OX=9606 GN=HYPK PE=1 SV=2;tr|J3QT56|J3QT56_HUMAN Isoform of Q9NX55, Huntingtin-interacting protein K OS=Homo sapiens (Human) OX=9606 GN=HYPK PE=1 SV=1;sp|Q9NX55-3|HYPK-3_HUMAN Is	3	6	6	6	40.3	14.665	0	55.852				27.1868	18.2915	18.5821	18.589	NA	15.4526	15.9668	NA	NA	15.7792	22.4363	21.2903	22.468	25.336	24.8464	25.9254	18.3828	19.7296	NA	24.6018	15.7066	15.9972	16.0041	NA	NA	13.1942	19.8514	18.7053	19.883	22.751	22.2614	23.3404	15.7978	17.1446	NA
A0A024RAC6;Q14241	Transcription elongation factor B polypeptide 3	TCEB3	tr|A0A024RAC6|A0A024RAC6_HUMAN Isoform of Q14241, Elongin-A OS=Homo sapiens (Human) OX=9606 GN=ELOA PE=1 SV=1;sp|Q14241|ELOA1_HUMAN Elongin-A OS=Homo sapiens (Human) OX=9606 GN=ELOA PE=1 SV=2	2	7	7	7	10.9	87.229	0	44.768				24.5942	21.7438	21.2999	20.6755	16.083	NA	16.0434	18.8758	16.8613	18.4582	20.7451	20.8209	21.5252	21.3269	20.8014	21.4892	19.8335	19.8662	19.0495	19.3848	16.5344	16.0904	15.466	13.6663	11.6519	13.2487	15.5357	15.6114	16.3158	16.1175	15.5919	16.2798	14.6241	14.6567	13.8401
Q99417;A0A087WV05;A0A0D9SEI7	C-Myc-binding protein	MYCBP	sp|Q99417|MYCBP_HUMAN c-Myc-binding protein OS=Homo sapiens (Human) OX=9606 GN=MYCBP PE=1 SV=3;tr|A0A087WV05|A0A087WV05_HUMAN ENSG00000274944 readthrough, Uncharacterized protein OS=Homo sapiens (Human) OX=9606 GN=ENSG00000274944 PE=4 SV=1	3	6	6	6	37.9	11.967	0	37.776				25.6957	18.8841	20.034	19.1263	23.1522	23.0726	23.3502	22.1642	22.0964	21.425	20.3461	20.0406	20.025	20.983	20.1883	20.9545	21.0809	18.5576	NA	22.8884	16.0768	17.2267	16.319	19.3569	19.289	18.6176	17.5388	17.2332	17.2176	18.1757	17.381	18.1472	18.2736	15.7502	NA
A0A087X0H9;Q5T8P6-5;Q5T8P6-4;Q5T8P6-3;Q5T8P6-2;Q5T8P6;E2PSN0;U3KPZ7;Q9P2N5	RNA-binding protein 26	RBM26	tr|A0A087X0H9|A0A087X0H9_HUMAN Isoform of Q5T8P6, RNA-binding protein 26 OS=Homo sapiens (Human) OX=9606 GN=RBM26 PE=1 SV=1;sp|Q5T8P6-5|RBM26-5_HUMAN Isoform of Q5T8P6, Isoform 5 of RNA-binding protein 26 OS=Homo sapiens (Human) OX=9606 GN=RBM26 PE=1 SV=3;	9	3	3	3	3.9	113.79	0	18.793				23.6368	19.2759	18.5122	19.3112	19.0318	18.8145	18.3984	18.8584	18.7356	20.5371	18.7062	18.3204	19.7372	19.9718	20.0918	20.1808	20.6571	18.7742	19.0501	18.5493	14.1884	13.4247	14.2237	13.7709	13.6481	15.4496	13.6187	13.2329	14.6497	14.8844	15.0044	15.0933	15.5696	13.6867	13.9627
A0A0R4J2E8;A8MXP9;P43243;D6REM6;D6R991;H0Y8T4;B3KM87;P43243-2;D6RAM9;D6RAY2;D6RBI2;D6RE02;D6RIA2;D6RBK5;Q68E03	Matrin-3	MATR3	tr|A0A0R4J2E8|A0A0R4J2E8_HUMAN Isoform of P43243, Matrin-3 OS=Homo sapiens (Human) OX=9606 GN=MATR3 PE=1 SV=1;tr|A8MXP9|A8MXP9_HUMAN Isoform of P43243, Matrin-3 OS=Homo sapiens (Human) OX=9606 GN=MATR3 PE=1 SV=1;sp|P43243|MATR3_HUMAN Matrin-3 OS=Homo sapie	15	7	7	7	10	94.622	0	43.717				25.1923	21.1868	19.9501	21.3735	19.8581	20.1578	20.4208	20.2407	19.694	21.6842	22.0667	20.9018	21.8082	22.002	21.0392	21.9475	20.5371	19.2326	19.3777	19.9829	15.9773	14.7405	16.164	15.0312	14.4845	16.4747	16.8573	15.6923	16.5987	16.7926	15.8297	16.7381	15.3276	14.0231	14.1683
O95881	Thioredoxin domain-containing protein 12	TXNDC12	sp|O95881|TXD12_HUMAN Thioredoxin domain-containing protein 12 OS=Homo sapiens (Human) OX=9606 GN=TXNDC12 PE=1 SV=1	1	3	3	3	22.1	19.206	0	20.513				26.2803	22.3289	22.02	22.6271	21.7668	21.796	21.9715	21.6574	20.8998	20.5403	22.2194	21.5987	22.2922	21.9802	21.1093	22.6904	23.6923	22.4835	20.6194	22.9584	19.007	18.6981	19.3051	18.3354	17.5779	17.2184	18.8975	18.2768	18.9703	18.6582	17.7874	19.3684	20.3704	19.1616	17.2975
P07814;V9GYZ6	Bifunctional glutamate/proline--tRNA ligase;Glutamate--tRNA ligase;Proline--tRNA ligase	EPRS	sp|P07814|SYEP_HUMAN Bifunctional glutamate/proline--tRNA ligase OS=Homo sapiens (Human) OX=9606 GN=EPRS1 PE=1 SV=5	2	6	6	6	6	170.59	0	42.796				25.3332	20.9836	21.0227	19.8012	20.1519	20.5174	20.7547	20.4989	19.6197	21.5103	21.7362	20.8595	21.8014	22.2557	22.0576	22.0284	21.3166	20.2784	19.7125	18.9756	14.6261	14.6651	13.4437	14.1414	13.2621	15.1527	15.3787	14.502	15.4439	15.8982	15.7001	15.6708	14.959	13.9208	13.3549
P23458;A0A5F9ZH07;A0A5F9ZHN8;A0A5F9ZI39;A0A5F9ZHW0;A0A5F9ZH32;A0A5F9ZI01	Tyrosine-protein kinase JAK1	JAK1	sp|P23458|JAK1_HUMAN Tyrosine-protein kinase JAK1 OS=Homo sapiens (Human) OX=9606 GN=JAK1 PE=1 SV=2;tr|A0A5F9ZH07|A0A5F9ZH07_HUMAN Isoform of P23458, Tyrosine-protein kinase (Fragment) OS=Homo sapiens (Human) OX=9606 GN=JAK1 PE=1 SV=1;tr|A0A5F9ZHN8|A0A5F9Z	7	9	9	9	9.6	133.28	0	55.484				25.0497	NA	17.0255	17.653	22.1965	22.1816	23.416	21.6702	21.2673	19.5604	20.6703	20.6677	21.4672	NA	18.4724	18.624	NA	NA	NA	19.0955	NA	11.0713	11.6988	15.7161	15.3131	13.6062	14.7161	14.7135	15.513	NA	12.5182	12.6698	NA	NA	NA
Q6PD62;H0YCE8	RNA polymerase-associated protein CTR9 homolog	CTR9	sp|Q6PD62|CTR9_HUMAN RNA polymerase-associated protein CTR9 homolog OS=Homo sapiens (Human) OX=9606 GN=CTR9 PE=1 SV=1	2	9	9	9	9	133.5	0	60.055				26.5086	23.0165	21.8764	23.1165	16.2002	NA	NA	NA	15.8288	16.907	21.8904	22.1713	22.6751	23.24	24.1653	24.6286	20.8581	20.3445	19.1731	20.6506	17.1585	16.0184	17.2586	NA	9.97082	11.049	16.0324	16.3133	16.817	17.3819	18.3073	18.7706	15.0001	14.4865	13.3151
Q8NI27;A0A0C4DG98;Q8NI27-2;H7C477;H0Y7U4;F2Z2V2;B7ZBA0;H0Y594;H0Y815	THO complex subunit 2	THOC2	sp|Q8NI27|THOC2_HUMAN THO complex subunit 2 OS=Homo sapiens (Human) OX=9606 GN=THOC2 PE=1 SV=2;tr|A0A0C4DG98|A0A0C4DG98_HUMAN Isoform of Q8NI27, THO complex subunit 2 OS=Homo sapiens (Human) OX=9606 GN=THOC2 PE=1 SV=1;sp|Q8NI27-2|THOC2-2_HUMAN Isoform of Q	9	6	6	6	5	182.77	0	39.69				25.2551	20.4349	17.7556	17.498	17.6667	18.8278	19.0313	17.8669	16.4481	19.3732	22.1667	21.7765	22.4917	22.4481	21.8514	22.9572	20.9909	20.5025	19.1659	19.0263	14.2061	11.5268	11.2692	11.6381	10.2192	13.1443	15.9379	15.5476	16.2629	16.2193	15.6226	16.7284	14.762	14.2737	12.9371
Q9UG63;Q9UG63-2;C9JHK9;C9JZV3	ATP-binding cassette sub-family F member 2	ABCF2	sp|Q9UG63|ABCF2_HUMAN ATP-binding cassette sub-family F member 2 OS=Homo sapiens (Human) OX=9606 GN=ABCF2 PE=1 SV=2;sp|Q9UG63-2|ABCF2-2_HUMAN Isoform of Q9UG63, Isoform 2 of ATP-binding cassette sub-family F member 2 OS=Homo sapiens (Human) OX=9606 GN=ABCF	4	6	6	6	9.8	71.289	0	41.422				25.8746	21.5071	20.6674	19.4967	19.9701	20.3617	20.0398	18.6365	18.9965	23.2368	23.3999	21.1193	23.9539	20.8319	20.4261	22.2246	20.6852	20.8499	18.991	20.8302	16.4627	15.623	14.4523	13.5922	13.9521	18.1924	18.3554	16.0749	18.9095	15.7875	15.3817	17.1802	15.6408	15.8054	13.9466
A0A1X7SBZ2;A0A5H1ZRQ2;A0A1W2PQ51;Q92841-1;Q92841-3;Q92841-2;Q92841;A0A0U1RQJ0;J3KRZ1	Probable ATP-dependent RNA helicase DDX17	DDX17	tr|A0A1X7SBZ2|A0A1X7SBZ2_HUMAN Isoform of Q92841, Probable ATP-dependent RNA helicase DDX17 OS=Homo sapiens (Human) OX=9606 GN=DDX17 PE=1 SV=1;tr|A0A5H1ZRQ2|A0A5H1ZRQ2_HUMAN Isoform of Q92841, Probable ATP-dependent RNA helicase DDX17 OS=Homo sapiens (Huma	9	5	5	3	8.1	80.253	0	32.675				25.7818	22.6683	21.4163	21.3494	21.2724	20.2294	21.5451	20.7776	20.5659	21.3508	22.1293	21.6235	21.7382	22.1326	21.6601	22.2	21.9858	21.2934	20.884	20.5723	17.4588	16.2068	16.14	15.5681	15.3565	16.1413	16.9199	16.414	16.5287	16.9232	16.4506	16.9905	16.7764	16.084	15.6745
A0A2R8Y4F5;H0YFD6;P40939;A0A2R8YG21;A0A2R8Y688;P40939-2	Trifunctional enzyme subunit alpha, mitochondrial;Long-chain enoyl-CoA hydratase;Long chain 3-hydroxyacyl-CoA dehydrogenase	HADHA	tr|A0A2R8Y4F5|A0A2R8Y4F5_HUMAN Isoform of P40939, Trifunctional enzyme subunit alpha, mitochondrial OS=Homo sapiens (Human) OX=9606 GN=HADHA PE=1 SV=1;tr|H0YFD6|H0YFD6_HUMAN Isoform of P40939, Trifunctional enzyme subunit alpha, mitochondrial OS=Homo sapie	6	9	9	9	15.4	79.466	0	84.124				26.4789	19.0603	20.0712	20.9945	20.2069	17.1398	NA	18.9549	18.1837	17.1371	22.9797	23.2004	24.9371	22.8546	22.9175	23.8915	21.7798	21.1781	18.662	21.1935	13.7749	14.7858	15.709	13.6695	12.8983	11.8517	17.6943	17.915	19.6516	17.5692	17.6321	18.6061	16.4944	15.8927	13.3765
H3BPK3;H3BPQ4;Q16775-2;Q16775;H3BQW8;Q16775-3	Hydroxyacylglutathione hydrolase, mitochondrial	HAGH	tr|H3BPK3|H3BPK3_HUMAN Isoform of Q16775, Lactamase_B domain-containing protein (Fragment) OS=Homo sapiens (Human) OX=9606 GN=HAGH PE=1 SV=1;tr|H3BPQ4|H3BPQ4_HUMAN Isoform of Q16775, Lactamase_B domain-containing protein OS=Homo sapiens (Human) OX=9606 GN=	6	6	6	6	31.4	26.305	0	37.244				26.2415	22.1638	21.1629	20.7594	21.4457	21.9333	21.8296	21.1	21.2213	20.926	21.8145	21.9832	22.257	22.1442	21.6932	23.0323	23.7384	22.3018	22.1422	22.5411	18.4634	17.4624	17.059	17.3996	17.5208	17.2255	18.114	18.2828	18.5566	18.4438	17.9927	19.3319	20.0379	18.6013	18.4418
O00418;H3BRH4	Eukaryotic elongation factor 2 kinase	EEF2K	sp|O00418|EF2K_HUMAN Eukaryotic elongation factor 2 kinase OS=Homo sapiens (Human) OX=9606 GN=EEF2K PE=1 SV=2	2	11	11	11	17.1	82.143	0	86.016				26.7124	NA	19.0469	NA	NA	NA	NA	NA	NA	NA	18.9152	19.7936	20.0243	25.0625	24.6401	25.2782	21.6541	18.9786	20.2609	21.4645	NA	13.799	NA	NA	NA	NA	13.6672	14.5456	14.7763	19.8145	19.3922	20.0303	16.4062	13.7307	15.0129
P04181	Ornithine aminotransferase, mitochondrial;Ornithine aminotransferase, hepatic form;Ornithine aminotransferase, renal form	OAT	sp|P04181|OAT_HUMAN Ornithine aminotransferase, mitochondrial OS=Homo sapiens (Human) OX=9606 GN=OAT PE=1 SV=1	1	3	3	3	10.3	48.534	0	22.482				25.5643	18.5373	NA	NA	NA	NA	17.2713	NA	NA	21.2045	22.7501	22.1385	22.6577	22.7789	22.7116	23.7111	NA	19.1347	NA	21.2424	14.2154	NA	NA	NA	NA	16.8826	18.4281	17.8166	18.3357	18.457	18.3897	19.3892	NA	14.8128	NA
P54577;A0A0C4DGZ5	Tyrosine--tRNA ligase, cytoplasmic;Tyrosine--tRNA ligase, cytoplasmic, N-terminally processed;Tyrosine--tRNA ligase	YARS	sp|P54577|SYYC_HUMAN Tyrosine--tRNA ligase, cytoplasmic OS=Homo sapiens (Human) OX=9606 GN=YARS1 PE=1 SV=4;tr|A0A0C4DGZ5|A0A0C4DGZ5_HUMAN Isoform of P54577, Tyrosine--tRNA ligase OS=Homo sapiens (Human) OX=9606 GN=YARS1 PE=1 SV=1	2	8	8	8	17.2	59.143	0	51.84				25.14	19.2413	18.1628	18.7938	18.7128	19.0776	19.8984	19.2323	18.1221	21.3897	22.9034	22.3131	22.7859	21.6936	21.2731	21.315	17.9407	19.2036	18.2886	19.9306	14.0319	12.9533	13.5844	14.0228	12.9127	16.1803	17.694	17.1036	17.5765	16.4841	16.0637	16.1056	12.7312	13.9942	13.0792
Q14152-2;Q14152	Eukaryotic translation initiation factor 3 subunit A	EIF3A	sp|Q14152-2|EIF3A-2_HUMAN Isoform of Q14152, Isoform 2 of Eukaryotic translation initiation factor 3 subunit A OS=Homo sapiens (Human) OX=9606 GN=EIF3A PE=1 SV=1;sp|Q14152|EIF3A_HUMAN Eukaryotic translation initiation factor 3 subunit A OS=Homo sapiens (Hu	2	6	6	6	4.7	162.63	0	36.688				24.9944	21.1404	20.6024	20.9572	20.9915	20.4749	21.0761	20.1324	20.085	22.2056	21.7712	19.1357	19.8408	22.1156	20.4317	20.3293	20.8034	17.6775	17.7722	19.213	15.359	14.821	15.1759	14.3511	14.3037	16.4242	15.9898	13.3544	14.0594	16.3343	14.6503	14.5479	15.022	11.8961	11.9909
Q15758;M0QXM4;Q15758-3;Q15758-2	Neutral amino acid transporter B(0);Amino acid transporter	SLC1A5	sp|Q15758|AAAT_HUMAN Neutral amino acid transporter B(0) OS=Homo sapiens (Human) OX=9606 GN=SLC1A5 PE=1 SV=2;tr|M0QXM4|M0QXM4_HUMAN Isoform of Q15758, Amino acid transporter OS=Homo sapiens (Human) OX=9606 GN=SLC1A5 PE=1 SV=1;sp|Q15758-3|AAAT-3_HUMAN Isofo	4	3	3	3	7.9	56.598	0	45.052				25.8074	19.3388	18.6873	18.557	NA	18.5781	18.0415	17.542	NA	NA	22.5586	21.9312	22.778	23.3679	23.0124	24.0705	20.2543	19.3745	17.5727	21.8073	15.3388	14.6873	14.557	13.5421	NA	NA	18.5586	17.9312	18.778	19.3678	19.0124	20.0705	16.2543	15.3745	13.5728
Q9NY12-2;Q9NY12	H/ACA ribonucleoprotein complex subunit 1	GAR1	sp|Q9NY12-2|GAR1-2_HUMAN Isoform of Q9NY12, Isoform 2 of H/ACA ribonucleoprotein complex subunit 1 OS=Homo sapiens (Human) OX=9606 GN=GAR1 PE=1 SV=1;sp|Q9NY12|GAR1_HUMAN H/ACA ribonucleoprotein complex subunit 1 OS=Homo sapiens (Human) OX=9606 GN=GAR1 PE=1	2	5	5	5	30.7	20.834	0	31.984				25.5767	20.2358	20.0881	21.5458	20.6923	21.1911	21.0858	20.6394	20.0276	20.7325	21.1701	20.5633	20.5138	21.4821	22.1925	18.1973	23.6863	22.0302	21.345	22.1173	16.7765	16.6287	18.0863	17.18	16.5682	17.273	17.7107	17.1039	17.0544	18.0226	18.7331	14.7379	20.2269	18.5708	17.8855
Q9Y5L4;K7EIT2	Mitochondrial import inner membrane translocase subunit Tim13	TIMM13	sp|Q9Y5L4|TIM13_HUMAN Mitochondrial import inner membrane translocase subunit Tim13 OS=Homo sapiens (Human) OX=9606 GN=TIMM13 PE=1 SV=1;tr|K7EIT2|K7EIT2_HUMAN Isoform of Q9Y5L4, zf-Tim10_DDP domain-containing protein OS=Homo sapiens (Human) OX=9606 GN=TIMM	2	7	7	7	78.9	10.5	0	59.73				26.5884	NA	19.3037	18.1934	NA	NA	NA	NA	NA	NA	17.99	21.6199	19.1556	24.5185	24.1573	25.6635	NA	NA	NA	24.0034	NA	16.7187	15.6084	NA	NA	NA	15.405	19.0349	16.5707	21.9335	21.5723	23.0785	NA	NA	NA
A0A087WWS1;Q96FV9;R4GMN4;A0A087WY84;Q96FV9-2;J3KRD7;R4GN58;J3QQZ3;J3KT14	THO complex subunit 1	THOC1	tr|A0A087WWS1|A0A087WWS1_HUMAN Isoform of Q96FV9, Death domain-containing protein OS=Homo sapiens (Human) OX=9606 GN=THOC1 PE=1 SV=1;sp|Q96FV9|THOC1_HUMAN THO complex subunit 1 OS=Homo sapiens (Human) OX=9606 GN=THOC1 PE=1 SV=1	9	7	7	7	13.9	75.651	0	42.717				24.7684	18.3236	NA	NA	NA	NA	NA	NA	NA	NA	21.1304	21.2367	21.9226	22.5519	22.1919	22.7282	NA	20.6277	NA	19.5985	13.1537	NA	NA	NA	NA	NA	15.9605	16.0667	16.7526	17.3819	17.0219	17.5583	NA	15.4579	NA
A0A2R8Y7S8;A0A2R8YFH0;E9PHA6;A0A2R8Y6P0;A0A2R8YG02;P43246;P43246-2;C9J809	DNA mismatch repair protein Msh2	MSH2	tr|A0A2R8Y7S8|A0A2R8Y7S8_HUMAN Isoform of P43246, MUTSd domain-containing protein OS=Homo sapiens (Human) OX=9606 GN=MSH2 PE=1 SV=1;tr|A0A2R8YFH0|A0A2R8YFH0_HUMAN Isoform of P43246, DNA mismatch repair protein OS=Homo sapiens (Human) OX=9606 GN=MSH2 PE=1 S	8	8	8	8	16.5	63.193	0	47.236				25.6666	17.6088	NA	16.4149	NA	NA	NA	NA	NA	19.6098	22.2345	21.4779	22.8291	23.137	22.162	23.064	22.7539	21.8266	21.6925	20.7124	12.6546	NA	11.4607	NA	NA	14.6556	17.2803	16.5237	17.875	18.1828	17.2078	18.1098	17.7997	16.8723	16.7383
A0A494C1A5;O75643;O75643-2	U5 small nuclear ribonucleoprotein 200 kDa helicase	SNRNP200	tr|A0A494C1A5|A0A494C1A5_HUMAN Isoform of O75643, U5 small nuclear ribonucleoprotein 200 kDa helicase (Fragment) OS=Homo sapiens (Human) OX=9606 GN=SNRNP200 PE=1 SV=1;sp|O75643|U520_HUMAN U5 small nuclear ribonucleoprotein 200 kDa helicase OS=Homo sapiens	3	9	9	9	7.4	157.65	0	56.505				26.0007	21.4263	21.2955	21.2168	21.2331	20.9455	19.737	19.9651	17.6513	20.136	22.0795	22.5992	22.5734	22.6896	22.5498	23.6707	21.7895	21.5254	20.6485	19.6969	15.1225	14.9917	14.913	13.6612	11.3475	13.8322	15.7757	16.2954	16.2697	16.3858	16.246	17.3669	15.4857	15.2215	14.3448
E2QRB3;P32322;P32322-3;J3KQ22;P32322-2;J3QLK9;J3QL23;J3QL32;J3QL24;J3KTA8;J3QKT3;J3QRZ0;J3QR88;J3QKT4	Pyrroline-5-carboxylate reductase 1, mitochondrial;Pyrroline-5-carboxylate reductase	PYCR1	tr|E2QRB3|E2QRB3_HUMAN Isoform of P32322, Pyrroline-5-carboxylate reductase 1, isoform CRA_c OS=Homo sapiens (Human) OX=9606 GN=PYCR1 PE=1 SV=2;sp|P32322|P5CR1_HUMAN Pyrroline-5-carboxylate reductase 1, mitochondrial OS=Homo sapiens (Human) OX=9606 GN=PYCR	14	6	6	6	27.4	30.213	0	51.462				25.4986	18.3319	18.0556	17.9768	17.0213	16.6608	NA	NA	NA	19.2349	23.0087	22.5833	24.4125	21.4962	20.9038	21.5395	NA	19.2072	16.0245	21.6913	14.5246	14.2482	14.1695	NA	NA	15.4276	19.2014	18.7759	20.6051	17.6889	17.0965	17.7321	NA	15.3999	12.2171
J3KPS0;Q9NXW2;Q9NXW2-2;V9GYN7	DnaJ homolog subfamily B member 12	DNAJB12	tr|J3KPS0|J3KPS0_HUMAN Isoform of Q9NXW2, J domain-containing protein OS=Homo sapiens (Human) OX=9606 GN=DNAJB12 PE=1 SV=1;sp|Q9NXW2|DJB12_HUMAN DnaJ homolog subfamily B member 12 OS=Homo sapiens (Human) OX=9606 GN=DNAJB12 PE=1 SV=5;sp|Q9NXW2-2|DJB12-2_HUM	4	6	6	6	17.8	45.489	0	46.628				24.8968	15.246	NA	NA	NA	NA	NA	NA	NA	17.8316	23.7441	21.2697	22.2959	20.1444	21.3599	22.2219	18.5755	16.7087	NA	20.5046	10.8537	NA	NA	NA	NA	13.4393	19.3518	16.8774	17.9035	15.7521	16.9676	17.8296	14.1832	12.3164	NA
J3QR07;Q96MU7-2;Q96MU7;J3KS01	YTH domain-containing protein 1	YTHDC1	tr|J3QR07|J3QR07_HUMAN Isoform of Q96MU7, YTH domain-containing protein OS=Homo sapiens (Human) OX=9606 GN=YTHDC1 PE=1 SV=1;sp|Q96MU7-2|YTDC1-2_HUMAN Isoform of Q96MU7, Isoform 2 of YTH domain-containing protein 1 OS=Homo sapiens (Human) OX=9606 GN=YTHDC1	4	4	4	4	6.4	85.586	0	25.693				24.1254	19.0797	18.5538	17.7069	NA	NA	15.5512	16.3309	15.6858	16.6375	21.1211	20.1447	20.8481	22.0089	20.8086	21.8855	18.9923	19.3907	18.5937	19.5405	14.4947	13.9688	13.1219	11.7459	11.1009	12.0525	16.5361	15.5598	16.2632	17.424	16.2236	17.3006	14.4073	14.8057	14.0087
O00267-2;O00267	Transcription elongation factor SPT5	SUPT5H	sp|O00267-2|SPT5H-2_HUMAN Isoform of O00267, Isoform 2 of Transcription elongation factor SPT5 OS=Homo sapiens (Human) OX=9606 GN=SUPT5H PE=1 SV=1;sp|O00267|SPT5H_HUMAN Transcription elongation factor SPT5 OS=Homo sapiens (Human) OX=9606 GN=SUPT5H PE=1 SV=	2	9	9	9	10.5	120.5	0	55.057				25.1433	23.8623	22.3128	22.6231	NA	NA	NA	18.2922	NA	NA	18.075	NA	17.7931	21.6142	20.7362	22.055	NA	NA	NA	19.4709	18.1899	16.6403	16.9506	12.6197	NA	NA	12.4025	NA	12.1207	15.9418	15.0638	16.3826	NA	NA	NA
O43164-2;O43164	E3 ubiquitin-protein ligase Praja-2	PJA2	sp|O43164-2|PJA2-2_HUMAN Isoform of O43164, Isoform 2 of E3 ubiquitin-protein ligase Praja-2 OS=Homo sapiens (Human) OX=9606 GN=PJA2 PE=1 SV=4;sp|O43164|PJA2_HUMAN E3 ubiquitin-protein ligase Praja-2 OS=Homo sapiens (Human) OX=9606 GN=PJA2 PE=1 SV=4	2	7	7	7	13.4	76.09	0	45.815				24.4853	17.3523	17.729	NA	NA	NA	NA	NA	NA	NA	21.0064	22.1561	21.5999	22.5029	21.7402	21.3557	19.8671	15.7829	NA	19.7849	12.6519	13.0286	NA	NA	NA	NA	16.306	17.4557	16.8995	17.8025	17.0397	16.6554	15.1666	11.0825	NA
O75821;K7EL20;K7ER90;K7ENA8;K7EP16;K7EL60;K7ENH0	Eukaryotic translation initiation factor 3 subunit G	EIF3G	sp|O75821|EIF3G_HUMAN Eukaryotic translation initiation factor 3 subunit G OS=Homo sapiens (Human) OX=9606 GN=EIF3G PE=1 SV=2;tr|K7EL20|K7EL20_HUMAN Isoform of O75821, eIF3g domain-containing protein (Fragment) OS=Homo sapiens (Human) OX=9606 GN=EIF3G PE=1	7	8	8	8	32.8	35.611	0	57.489				25.7354	21.0979	19.9357	19.8692	21.0411	20.4984	21.2171	20.1323	20.0335	21.1604	21.9761	21.1393	20.9122	22.2682	22.3565	24.208	18.7183	19.9545	20.3728	21.4874	16.85	15.6878	15.6213	15.8844	15.7856	16.9124	17.7282	16.8913	16.6643	18.0203	18.1086	19.9601	14.4704	15.7065	16.1249
P52732	Kinesin-like protein KIF11	KIF11	sp|P52732|KIF11_HUMAN Kinesin-like protein KIF11 OS=Homo sapiens (Human) OX=9606 GN=KIF11 PE=1 SV=2	1	9	9	9	9	119.16	0	56.674				24.9336	20.3825	19.7666	19.6188	22.4895	21.7967	22.0467	20.8572	20.3162	23.276	18.9885	18.2219	18.5281	16.8738	17.8712	NA	17.5381	NA	NA	18.8891	14.3381	13.7222	13.5744	14.8128	14.2718	17.2315	12.9441	12.1775	12.4837	10.8294	11.8268	NA	11.4938	NA	NA
P63104;E7EX29;E7ESK7;B0AZS6;E5RGE1;E5RIR4;E9PD24;E7EVZ2;B7Z2E6;H0YB80;P63104-2	14-3-3 protein zeta/delta	YWHAZ	sp|P63104|1433Z_HUMAN 14-3-3 protein zeta/delta OS=Homo sapiens (Human) OX=9606 GN=YWHAZ PE=1 SV=1;tr|E7EX29|E7EX29_HUMAN Isoform of P63104, 14_3_3 domain-containing protein (Fragment) OS=Homo sapiens (Human) OX=9606 GN=YWHAZ PE=1 SV=1;tr|E7ESK7|E7ESK7_HUM	11	7	4	4	33.1	27.745	0	33.816				25.1267	20.053	19.1658	19.0354	19.3532	18.1871	18.6337	19.2017	17.7173	18.2994	21.7679	21.521	22.7805	22.2328	21.7553	22.2375	21.2533	20.704	18.93	21.3194	16.2456	15.3585	15.228	15.3943	13.9099	14.492	17.9605	17.7137	18.9731	18.4254	17.948	18.4302	17.446	16.8968	15.1227
P67775;P67775-2;P62714;E5RHC1;E5RI56;H0YC23;E7ESG8;H0YBN9;E5RFI3;E5RHP4	Serine/threonine-protein phosphatase 2A catalytic subunit alpha isoform;Serine/threonine-protein phosphatase 2A catalytic subunit beta isoform	PPP2CA;PPP2CB	sp|P67775|PP2AA_HUMAN Serine/threonine-protein phosphatase 2A catalytic subunit alpha isoform OS=Homo sapiens (Human) OX=9606 GN=PPP2CA PE=1 SV=1;sp|P67775-2|PP2AA-2_HUMAN Isoform of P67775, Isoform 2 of Serine/threonine-protein phosphatase 2A catalytic su	10	7	7	7	27.2	35.594	0	46.991				25.8563	18.3692	NA	16.9612	NA	NA	17.9279	NA	NA	17.8951	20.8274	21.0806	21.2965	23.5285	23.6674	24.666	18.5342	19.3126	15.8271	21.8563	14.3692	NA	12.9611	NA	NA	13.8951	16.8274	17.0806	17.2965	19.5285	19.6674	20.6661	14.5342	15.3126	11.8271
Q13347;Q5TFK1	Eukaryotic translation initiation factor 3 subunit I	EIF3I	sp|Q13347|EIF3I_HUMAN Eukaryotic translation initiation factor 3 subunit I OS=Homo sapiens (Human) OX=9606 GN=EIF3I PE=1 SV=1;tr|Q5TFK1|Q5TFK1_HUMAN Isoform of Q13347, WD_REPEATS_REGION domain-containing protein (Fragment) OS=Homo sapiens (Human) OX=9606 G	2	6	6	6	22.2	36.501	0	44.381				26.8178	21.4807	18.8599	21.5254	21.8249	21.4858	21.1066	20.1291	19.6819	22.7778	23.1616	22.1135	22.6161	24.6491	23.8978	24.5458	20.6232	22.1676	19.3667	22.5699	17.2328	14.6119	17.2775	15.8811	15.4339	18.5299	18.9137	17.8656	18.3682	20.4011	19.6499	20.2978	16.3753	17.9197	15.1187
Q8N9M1-3;Q8N9M1-2;Q8N9M1;J3QS80;A0A2R8Y6U9	Uncharacterized protein C19orf47	C19orf47	sp|Q8N9M1-3|CS047-3_HUMAN Isoform of Q8N9M1, Isoform 3 of Uncharacterized protein C19orf47 OS=Homo sapiens (Human) OX=9606 GN=C19orf47 PE=1 SV=1;sp|Q8N9M1-2|CS047-2_HUMAN Isoform of Q8N9M1, Isoform 2 of Uncharacterized protein C19orf47 OS=Homo sapiens (Hum	5	4	4	4	20.6	29.751	0	24.449				25.3086	21.8578	20.3409	21.062	20.7855	20.6647	21.115	20.0179	17.4707	21.1681	20.4149	18.3755	21.1085	21.5718	21.89	22.8351	21.6214	20.2379	20.8947	21.5012	18.0504	16.5336	17.2546	16.2106	13.6633	17.3608	16.6076	14.5682	17.3012	17.7645	18.0826	19.0278	17.8141	16.4306	17.0873
Q8NB90;Q8NB90-2;Q8NB90-3	Spermatogenesis-associated protein 5	SPATA5	sp|Q8NB90|AFG2H_HUMAN ATPase family protein 2 homolog OS=Homo sapiens (Human) OX=9606 GN=SPATA5 PE=1 SV=3;sp|Q8NB90-2|AFG2H-2_HUMAN Isoform of Q8NB90, Isoform 2 of ATPase family protein 2 homolog OS=Homo sapiens (Human) OX=9606 GN=SPATA5 PE=1 SV=3;sp|Q8NB9	3	7	6	6	10.8	97.903	0	38.335				24.4956	15.3022	15.8475	NA	15.4838	17.3618	NA	17.2865	NA	18.073	21.9932	22.6984	22.5679	20.5384	20.3924	21.0974	NA	19.0197	15.0246	18.8809	9.68752	10.2329	NA	11.6719	NA	12.4583	16.3785	17.0837	16.9532	14.9237	14.7776	15.4827	NA	13.405	9.40986
Q92621	Nuclear pore complex protein Nup205	NUP205	sp|Q92621|NU205_HUMAN Nuclear pore complex protein Nup205 OS=Homo sapiens (Human) OX=9606 GN=NUP205 PE=1 SV=3	1	7	7	7	4.1	227.92	0	43.071				25.0367	20.1609	17.0685	19.6888	18.4299	16.6918	18.6482	NA	17.4327	20.1964	22.0997	22.1081	22.7741	22.2306	21.1924	22.3615	NA	18.9685	19.2159	18.422	13.5462	10.4539	13.0741	NA	10.8179	13.5818	15.4849	15.4934	16.1594	15.6159	14.5777	15.7468	NA	12.3538	12.6012
Q96F45;Q96F45-2;Q96F45-3	Zinc finger protein 503	ZNF503	sp|Q96F45|ZN503_HUMAN Zinc finger protein 503 OS=Homo sapiens (Human) OX=9606 GN=ZNF503 PE=1 SV=1;sp|Q96F45-2|ZN503-2_HUMAN Isoform of Q96F45, Isoform 2 of Zinc finger protein 503 OS=Homo sapiens (Human) OX=9606 GN=ZNF503 PE=1 SV=1	3	11	11	9	22.1	62.554	0	98.761				25.5679	17.7158	NA	NA	18.2691	NA	18.5657	NA	18.1639	NA	18.9418	NA	17.5741	NA	NA	NA	24.4001	23.5976	23.6313	21.2459	13.3938	NA	NA	NA	13.842	NA	14.6199	NA	13.2521	NA	NA	NA	20.0781	19.2757	19.3095
E5RG31;A0A3B3IS57;A0A3B3IU45;A0A3B3IT92;P33991;A0A3B3ITP6;A0A3B3IRR8	DNA replication licensing factor MCM4	MCM4	tr|E5RG31|E5RG31_HUMAN Isoform of P33991, MCM domain-containing protein (Fragment) OS=Homo sapiens (Human) OX=9606 GN=MCM4 PE=1 SV=9;tr|A0A3B3IS57|A0A3B3IS57_HUMAN Isoform of P33991, DNA helicase OS=Homo sapiens (Human) OX=9606 GN=MCM4 PE=1 SV=1;tr|A0A3B3I	7	6	6	6	10.7	65.728	0	47.978				25.5704	21.5807	19.6482	20.2656	19.2245	18.5968	18.8604	17.8716	18.8179	20.531	22.1621	22.3733	23.9239	22.1457	21.4372	22.3668	20.3698	19.2444	NA	20.4411	16.4514	14.5189	15.1362	12.7423	13.6886	15.4017	17.0328	17.244	18.7946	17.0164	16.3079	17.2375	15.2405	14.1151	NA
C9JZG1;P55884;P55884-2	Eukaryotic translation initiation factor 3 subunit B	EIF3B	tr|C9JZG1|C9JZG1_HUMAN Isoform of P55884, Eukaryotic translation initiation factor 3 subunit B (Fragment) OS=Homo sapiens (Human) OX=9606 GN=EIF3B PE=1 SV=1;sp|P55884|EIF3B_HUMAN Eukaryotic translation initiation factor 3 subunit B OS=Homo sapiens (Human)	3	3	3	3	11.6	33.382	0	19.626				25.6924	NA	21.9156	21.1176	20.7443	20.6061	19.706	19.1837	18.943	21.8939	20.1012	21.4803	22.2322	23.1944	22.9441	23.2349	19.7127	19.5831	19.2529	21.885	NA	18.1083	17.3103	15.3764	15.1357	18.0865	16.2939	17.6729	18.4248	19.387	19.1368	19.4275	15.9053	15.7758	15.4455
R4GMY8;E5RHG8;Q15369;Q15369-2	Transcription elongation factor B polypeptide 1	TCEB1	tr|R4GMY8|R4GMY8_HUMAN Isoform of Q15369, Skp1_POZ domain-containing protein OS=Homo sapiens (Human) OX=9606 GN=ELOC PE=1 SV=1;tr|E5RHG8|E5RHG8_HUMAN Isoform of Q15369, Skp1_POZ domain-containing protein (Fragment) OS=Homo sapiens (Human) OX=9606 GN=ELOC P	4	4	4	4	56.9	6.968	0	30.478				26.351	21.7986	21.7329	20.4583	18.8089	18.0694	19.6822	18.6261	20.0002	19.7931	23.601	24.1792	24.1696	22.1676	21.7168	22.7745	21.4633	21.8278	19.0572	24.351	19.7985	19.7329	18.4583	16.626	18.0002	17.7931	21.601	22.1792	22.1696	20.1675	19.7168	20.7745	19.4633	19.8278	17.0572
E9PLK3;P55786;P55786-2;H0YDG0;E9PP11;A6NEC2;E9PJY4;E9PPD4;A6NEC2-3	Puromycin-sensitive aminopeptidase	NPEPPS	tr|E9PLK3|E9PLK3_HUMAN Isoform of P55786, Aminopeptidase OS=Homo sapiens (Human) OX=9606 GN=NPEPPS PE=1 SV=1;sp|P55786|PSA_HUMAN Puromycin-sensitive aminopeptidase OS=Homo sapiens (Human) OX=9606 GN=NPEPPS PE=1 SV=2;sp|P55786-2|PSA-2_HUMAN Isoform of P5578	9	5	5	5	6.8	102.99	0	35.129				25.8613	20.4339	NA	19.8396	16.1715	NA	NA	16.8466	NA	21.7778	23.9344	23.3564	23.6573	22.5249	21.3141	22.1458	19.9862	18.9186	NA	20.3067	14.8793	NA	14.285	11.292	NA	16.2232	18.3798	17.8017	18.1027	16.9703	15.7596	16.5912	14.4317	13.364	NA
G8JLG1;Q14683;H0Y7K8;V9GY57	Structural maintenance of chromosomes protein;Structural maintenance of chromosomes protein 1A	SMC1A	tr|G8JLG1|G8JLG1_HUMAN Isoform of Q14683, Structural maintenance of chromosomes protein OS=Homo sapiens (Human) OX=9606 GN=SMC1A PE=1 SV=2;sp|Q14683|SMC1A_HUMAN Structural maintenance of chromosomes protein 1A OS=Homo sapiens (Human) OX=9606 GN=SMC1A PE=1	4	8	8	8	6.8	140.86	0	48.989				24.2402	19.2515	19.2973	19.5918	18.9977	19.3458	18.7256	18.979	17.582	20.5477	20.2279	19.2763	21.5246	21.3785	19.9073	21.9024	19.102	19.2761	17.4693	18.1109	13.1222	13.168	13.4625	12.8497	11.4527	14.4185	14.0986	13.147	15.3953	15.2492	13.7781	15.7731	12.9727	13.1469	11.34
H0YN81;Q9GZS3;H0YMF9;H0YL19;H0YM76;H0YLA1;H3BQA8	WD repeat-containing protein 61;WD repeat-containing protein 61, N-terminally processed	WDR61	tr|H0YN81|H0YN81_HUMAN Isoform of Q9GZS3, WD_REPEATS_REGION domain-containing protein (Fragment) OS=Homo sapiens (Human) OX=9606 GN=WDR61 PE=1 SV=1;sp|Q9GZS3|WDR61_HUMAN WD repeat-containing protein 61 OS=Homo sapiens (Human) OX=9606 GN=WDR61 PE=1 SV=1;tr|	7	7	7	7	38.8	32.253	0	47.562				26.1699	23.2978	20.9158	21.2762	NA	17.7186	NA	18.2796	16.6906	NA	22.0444	22.0985	23.1438	23.2636	23.011	24.3913	NA	19.019	19.755	22.3625	19.4904	17.1084	17.4688	14.4722	12.8833	NA	18.2371	18.2912	19.3364	19.4562	19.2036	20.5839	NA	15.2116	15.9476
K7EJT5;K7EP65;K7EKS7;K7ELC4;K7EMH1;K7ERI7;P35268	60S ribosomal protein L22	RPL22	tr|K7EJT5|K7EJT5_HUMAN Isoform of P35268, 60S ribosomal protein L22 (Fragment) OS=Homo sapiens (Human) OX=9606 GN=RPL22 PE=1 SV=1;tr|K7EP65|K7EP65_HUMAN Isoform of P35268, 60S ribosomal protein L22 (Fragment) OS=Homo sapiens (Human) OX=9606 GN=RPL22 PE=1 S	7	2	2	2	51.1	5.0827	0	21.287			+	27.031	NA	NA	23.6197	NA	21.9691	22.5102	21.9622	21.0789	22.8682	22.3655	22.7472	23.6792	22.6227	22.3979	24.7352	24.0289	21.2796	23.8142	25.446	NA	NA	22.0348	20.3772	19.494	21.2833	20.7805	21.1622	22.0942	21.0378	20.813	23.1502	22.444	19.6946	22.2292
O43290;E9PQI8	U4/U6.U5 tri-snRNP-associated protein 1	SART1	sp|O43290|SNUT1_HUMAN U4/U6.U5 tri-snRNP-associated protein 1 OS=Homo sapiens (Human) OX=9606 GN=SART1 PE=1 SV=1	2	8	8	8	13.2	90.254	0	54.075				25.6344	20.3797	19.5677	19.8643	22.5375	21.7451	23.3024	21.8833	21.4898	21.8727	20.1904	20.2321	20.5948	20.2174	20.4476	21.3839	22.0738	21.5076	20.6082	20.3865	15.1318	14.3198	14.6164	16.6354	16.2419	16.6247	14.9425	14.9842	15.3468	14.9694	15.1996	16.136	16.8259	16.2596	15.3602
P17066;P48741	Heat shock 70 kDa protein 6;Putative heat shock 70 kDa protein 7	HSPA6;HSPA7	sp|P17066|HSP76_HUMAN Heat shock 70 kDa protein 6 OS=Homo sapiens (Human) OX=9606 GN=HSPA6 PE=1 SV=2;sp|P48741|HSP77_HUMAN Putative heat shock 70 kDa protein 7 OS=Homo sapiens (Human) OX=9606 GN=HSPA7 PE=5 SV=2	2	9	1	1	15.4	71.027	0	30.119			+	28.1862	23.6937	23.098	23.2985	21.7045	21.4116	21.6705	22.0696	21.4664	22.0072	25.2803	24.8966	25.0985	25.043	24.8198	25.4636	23.8508	23.417	22.6981	22.9768	18.4843	17.8886	18.089	16.8601	16.2569	16.7978	20.0709	19.6871	19.8891	19.8336	19.6104	20.2542	18.6414	18.2075	17.4886
P25398	40S ribosomal protein S12	RPS12	sp|P25398|RS12_HUMAN 40S ribosomal protein S12 OS=Homo sapiens (Human) OX=9606 GN=RPS12 PE=1 SV=3	1	5	5	5	47	14.515	0	35.276				26.2028	23.2381	21.8	21.4154	21.6657	19.6259	19.4291	20.9947	19.414	17.9677	20.2355	21.6314	22.772	23.5174	22.875	24.2701	19.5632	19.3276	NA	23.3955	20.4307	18.9926	18.6081	18.1873	16.6066	15.1603	17.4282	18.8241	19.9647	20.7099	20.0676	21.4628	16.7558	16.5202	NA
P28799-2;P28799;K7EKL3;K7EMR1;P28799-3;K7EPL0	Granulins;Acrogranin;Paragranulin;Granulin-1;Granulin-2;Granulin-3;Granulin-4;Granulin-5;Granulin-6;Granulin-7	GRN	sp|P28799-2|GRN-2_HUMAN Isoform of P28799, Isoform 2 of Progranulin OS=Homo sapiens (Human) OX=9606 GN=GRN PE=1 SV=2;sp|P28799|GRN_HUMAN Progranulin OS=Homo sapiens (Human) OX=9606 GN=GRN PE=1 SV=2;tr|K7EKL3|K7EKL3_HUMAN Isoform of P28799, Progranulin (Fra	6	4	4	4	18.5	46.991	0	79.889				26.7383	20.019	17.7268	20.1779	17.1657	18.7646	18.5813	NA	18.2359	19.0361	20.0381	21.0342	22.2761	25.0971	23.9036	25.3051	22.3308	NA	19.9777	22.6508	15.9316	13.6393	16.0904	NA	14.1484	14.9487	15.9506	16.9467	18.1887	21.0096	19.8162	21.2176	18.2434	NA	15.8903
P46976-2;P46976;C9JQ42;G5E9W8;P46976-3;C9J8R8;C9J7C7	Glycogenin-1	GYG1	sp|P46976-2|GLYG-2_HUMAN Isoform of P46976, Isoform GN-1 of Glycogenin-1 OS=Homo sapiens (Human) OX=9606 GN=GYG1 PE=1 SV=4;sp|P46976|GLYG_HUMAN Glycogenin-1 OS=Homo sapiens (Human) OX=9606 GN=GYG1 PE=1 SV=4;tr|C9JQ42|C9JQ42_HUMAN Isoform of P46976, Glycoge	7	6	6	6	21.3	37.478	0	40.558				27.7113	23.5711	22.6793	22.8546	NA	NA	17.4436	NA	16.5244	17.7412	23.1682	23.9366	23.9528	25.6055	24.8694	25.9529	20.8864	19.8383	20.2441	24.1263	19.9862	19.0943	19.2696	NA	12.9395	14.1562	19.5833	20.3516	20.3678	22.0206	21.2844	22.3679	17.3014	16.2533	16.6591
P51571;A6NLM8	Translocon-associated protein subunit delta	SSR4	sp|P51571|SSRD_HUMAN Translocon-associated protein subunit delta OS=Homo sapiens (Human) OX=9606 GN=SSR4 PE=1 SV=1;tr|A6NLM8|A6NLM8_HUMAN Isoform of P51571, Translocon-associated protein subunit delta OS=Homo sapiens (Human) OX=9606 GN=SSR4 PE=1 SV=1	2	5	5	5	26	18.998	0	59.911				27.4187	20.8217	20.0768	21.0974	17.785	17.7289	19.3631	17.7057	17.5106	19.4561	25.2564	25.0324	25.6481	23.3099	23.5886	23.7298	20.9783	22.2455	19.9717	24.6113	18.0143	17.2694	18.2901	14.8984	14.7033	16.6486	22.449	22.2251	22.8407	20.5025	20.7812	20.9225	18.1709	19.4381	17.1644
P46777;A0A2R8Y6J3;Q5T7N0	60S ribosomal protein L5	RPL5	sp|P46777|RL5_HUMAN 60S ribosomal protein L5 OS=Homo sapiens (Human) OX=9606 GN=RPL5 PE=1 SV=3;tr|A0A2R8Y6J3|A0A2R8Y6J3_HUMAN Isoform of P46777, Ribosomal_L18_c domain-containing protein (Fragment) OS=Homo sapiens (Human) OX=9606 GN=RPL5 PE=1 SV=1	3	5	5	5	18.5	34.362	0	32.686				24.5472	18.4854	19.1831	19.9505	18.9807	17.7687	17.68	18.9741	17.0705	21.8617	19.7275	19.0962	20.8705	21.4915	21.5896	22.6461	18.4122	19.0915	17.647	21.0878	15.026	15.7236	16.491	15.5147	13.611	18.4023	16.268	15.6368	17.411	18.0321	18.1302	19.1867	14.9528	15.632	14.1875
E9PD53;Q9NTJ3-2;Q9NTJ3;C9JVD8;C9J578;C9J9E4;C9JR83	Structural maintenance of chromosomes protein;Structural maintenance of chromosomes protein 4	SMC4	tr|E9PD53|E9PD53_HUMAN Isoform of Q9NTJ3, Structural maintenance of chromosomes protein OS=Homo sapiens (Human) OX=9606 GN=SMC4 PE=1 SV=1;sp|Q9NTJ3-2|SMC4-2_HUMAN Isoform of Q9NTJ3, Isoform 2 of Structural maintenance of chromosomes protein 4 OS=Homo sapie	7	4	4	4	3	144.45	0	26.197				24.5865	20.4223	19.7017	19.8761	20.2491	20.1839	20.1149	19.4054	18.8151	20.6827	20.6058	20.4083	21.343	20.8685	20.3543	21.6652	20.9737	18.9812	19.5296	18.4572	14.293	13.5723	13.7468	13.2761	12.6858	14.5534	14.4766	14.279	15.2137	14.7392	14.2251	15.5359	14.8444	12.8519	13.4003
O14980;C9JKM9	Exportin-1	XPO1	sp|O14980|XPO1_HUMAN Exportin-1 OS=Homo sapiens (Human) OX=9606 GN=XPO1 PE=1 SV=1	2	4	4	4	4.7	123.38	0	24.977				25.6966	20.5741	NA	NA	19.8175	19.2421	20.1728	19.4837	18.9469	21.2829	20.8486	21.8977	21.8727	22.9454	23.2411	23.1823	22.6694	20.2482	20.2456	19.9687	14.8462	NA	NA	13.7557	13.2189	15.5549	15.1206	16.1698	16.1448	17.2175	17.5131	17.4543	16.9415	14.5202	14.5177
P37108;H0YLA2;H0YLW0	Signal recognition particle 14 kDa protein	SRP14	sp|P37108|SRP14_HUMAN Signal recognition particle 14 kDa protein OS=Homo sapiens (Human) OX=9606 GN=SRP14 PE=1 SV=2;tr|H0YLA2|H0YLA2_HUMAN Isoform of P37108, Signal recognition particle 14 kDa protein OS=Homo sapiens (Human) OX=9606 GN=SRP14 PE=1 SV=1	3	6	6	6	39	14.57	0	38.067				26.5286	22.6158	21.5836	21.9724	21.7215	20.7425	21.8897	20.8727	19.9753	21.2972	22.0834	21.6978	21.2901	23.7585	22.9817	24.2794	23.034	20.7523	22.2219	23.7212	19.8084	18.7762	19.1651	18.0653	17.1679	18.4899	19.2761	18.8904	18.4827	20.9511	20.1744	21.472	20.2266	17.9449	19.4145
P46821	Microtubule-associated protein 1B;MAP1B heavy chain;MAP1 light chain LC1	MAP1B	sp|P46821|MAP1B_HUMAN Microtubule-associated protein 1B OS=Homo sapiens (Human) OX=9606 GN=MAP1B PE=1 SV=2	1	8	8	8	4.6	270.63	0	80.914				24.3349	NA	18.8054	18.0145	19.0232	18.7432	18.1147	NA	NA	18.5174	18.6851	NA	NA	16.8011	NA	17.3747	23.1487	21.8863	22.232	17.6767	NA	12.1472	11.3563	NA	NA	11.8592	12.0269	NA	NA	10.1427	NA	10.7164	16.4904	15.2281	15.5738
P56192;H0YIP0;P56192-2;H0YI94;H0YHV5	Methionine--tRNA ligase, cytoplasmic	MARS	sp|P56192|SYMC_HUMAN Methionine--tRNA ligase, cytoplasmic OS=Homo sapiens (Human) OX=9606 GN=MARS1 PE=1 SV=2;tr|H0YIP0|H0YIP0_HUMAN Isoform of P56192, WHEP-TRS domain-containing protein (Fragment) OS=Homo sapiens (Human) OX=9606 GN=MARS1 PE=1 SV=1	5	9	9	9	10.9	101.11	0	59.851				25.3722	19.7187	19.5632	21.0645	NA	18.6055	19.5395	NA	16.0373	21.5906	21.7061	22.2381	23.4296	21.2002	22.5679	21.837	21.144	19.1298	18.1202	20.0147	14.3612	14.2056	15.7069	NA	10.6797	16.233	16.3485	16.8805	18.072	15.8426	17.2104	16.4794	15.7864	13.7722	12.7627
Q66K14;Q66K14-2;G3V133	TBC1 domain family member 9B	TBC1D9B	sp|Q66K14|TBC9B_HUMAN TBC1 domain family member 9B OS=Homo sapiens (Human) OX=9606 GN=TBC1D9B PE=1 SV=3;sp|Q66K14-2|TBC9B-2_HUMAN Isoform of Q66K14, Isoform 2 of TBC1 domain family member 9B OS=Homo sapiens (Human) OX=9606 GN=TBC1D9B PE=1 SV=3;tr|G3V133|G3	3	8	8	8	7.4	140.52	0	56.798				26.0282	NA	NA	17.5633	NA	NA	NA	NA	NA	18.9927	22.0877	22.4638	21.9862	24.0313	23.1642	24.4967	20.0729	20.4819	19.0304	20.2733	NA	NA	11.8084	NA	NA	13.2378	16.3329	16.7089	16.2313	18.2764	17.4093	18.7419	14.318	14.727	13.2755
Q6PJP8	DNA cross-link repair 1A protein	DCLRE1A	sp|Q6PJP8|DCR1A_HUMAN DNA cross-link repair 1A protein OS=Homo sapiens (Human) OX=9606 GN=DCLRE1A PE=1 SV=3	1	5	5	5	8.2	116.4	0	32.02				24.8778	16.423	16.5633	17.0046	NA	NA	NA	NA	NA	NA	21.8709	21.1434	22.3211	21.783	20.7334	22.8929	21.6993	20.711	19.7137	19.2928	10.838	10.9784	11.4196	NA	NA	NA	16.286	15.5585	16.7361	16.1981	15.1484	17.3079	16.1143	15.126	14.1287
Q96CS3	FAS-associated factor 2	FAF2	sp|Q96CS3|FAF2_HUMAN FAS-associated factor 2 OS=Homo sapiens (Human) OX=9606 GN=FAF2 PE=1 SV=2	1	5	5	5	11.9	52.623	0	32.039				25.0653	19.2773	16.2178	19.3234	NA	16.6784	18.7163	NA	17.3993	NA	22.7906	23.1776	22.3308	21.3777	21.5633	21.7276	19.8996	19.4976	NA	20.5418	14.7537	11.6942	14.7998	NA	12.8758	NA	18.2671	18.654	17.8073	16.8542	17.0397	17.2041	15.3761	14.9741	NA
Q9BXW6;Q9BXW6-4;J3QSB8;Q9BXW6-2;J3QLA2;J3KTA6;J3KSG6;E7ER58	Oxysterol-binding protein-related protein 1	OSBPL1A	sp|Q9BXW6|OSBL1_HUMAN Oxysterol-binding protein-related protein 1 OS=Homo sapiens (Human) OX=9606 GN=OSBPL1A PE=1 SV=2	8	9	9	9	9.2	108.47	0	60.804				25.1305	NA	NA	NA	NA	NA	NA	NA	NA	NA	23.1285	23.0239	24.1395	NA	NA	18.5124	NA	17.4374	NA	19.3491	NA	NA	NA	NA	NA	NA	17.3472	17.2426	18.3581	NA	NA	12.7311	NA	11.6561	NA
Q9Y2X3	Nucleolar protein 58	NOP58	sp|Q9Y2X3|NOP58_HUMAN Nucleolar protein 58 OS=Homo sapiens (Human) OX=9606 GN=NOP58 PE=1 SV=1	1	5	5	5	11	59.578	0	33.762				24.8429	19.5577	NA	NA	NA	16.3788	15.832	17.1219	16.6033	19.0705	22.5926	22.0651	22.6402	22.0421	21.2411	21.3917	20.0689	17.9563	17.8312	20.258	14.9728	NA	NA	12.537	12.0184	14.4855	18.0077	17.4801	18.0552	17.4571	16.6562	16.8068	15.484	13.3714	13.2463
B0YIW6;P48444-2;P48444;Q6P1Q5	Coatomer subunit delta	ARCN1	tr|B0YIW6|B0YIW6_HUMAN Isoform of P48444, Coatomer subunit delta OS=Homo sapiens (Human) OX=9606 GN=ARCN1 PE=1 SV=1;sp|P48444-2|COPD-2_HUMAN Isoform of P48444, Isoform 2 of Coatomer subunit delta OS=Homo sapiens (Human) OX=9606 GN=ARCN1 PE=1 SV=1;sp|P48444	4	7	7	7	14.7	61.626	0	44.164				25.9724	21.3769	20.8466	20.5513	20.218	19.6813	20.0643	20.1862	19.9542	20.5554	22.36	21.3991	22.6508	23.0709	22.7836	23.7079	22.2571	20.893	20.3731	21.1145	16.5189	15.9886	15.6933	15.3281	15.0963	15.6974	17.502	16.5411	17.7928	18.213	17.9257	18.8499	17.3992	16.035	15.515
E5RJR5;P63208;E7ERH2;F8W8N3;P63208-2;E5RGM3	S-phase kinase-associated protein 1	SKP1	tr|E5RJR5|E5RJR5_HUMAN Isoform of P63208, S-phase kinase-associated protein 1 OS=Homo sapiens (Human) OX=9606 GN=SKP1 PE=1 SV=1;sp|P63208|SKP1_HUMAN S-phase kinase-associated protein 1 OS=Homo sapiens (Human) OX=9606 GN=SKP1 PE=1 SV=2;tr|E7ERH2|E7ERH2_HUMA	6	5	5	5	27	18.72	0	31.83				26.5186	23.3442	22.6761	22.4319	19.3182	19.3979	19.7358	19.5331	19.2142	19.9093	23.4147	23.0285	23.4391	23.4468	22.9102	23.6328	20.1705	21.5016	19.8947	23.1967	20.0223	19.3542	19.1099	16.2111	15.8922	16.5874	20.0927	19.7066	20.1172	20.1249	19.5883	20.3109	16.8485	18.1797	16.5727
O00401	Neural Wiskott-Aldrich syndrome protein	WASL	sp|O00401|WASL_HUMAN Neural Wiskott-Aldrich syndrome protein OS=Homo sapiens (Human) OX=9606 GN=WASL PE=1 SV=2	1	1	1	1	2.2	54.826	0.0010799	6.9829			+	25.1949	20.9317	19.3544	20.9476	20.9976	21.5635	21.2321	20.7209	19.5715	21.3552	21.3618	21.0528	21.0013	21.5303	21.3057	21.3733	21.2165	20.5878	20.5647	20.6714	16.4082	14.8308	16.424	16.1974	15.048	16.8317	16.8382	16.5293	16.4778	17.0067	16.7821	16.8498	16.6929	16.0643	16.0411
P06400;A0A3B3IS71;A0A2R8YFL6	Retinoblastoma-associated protein	RB1	sp|P06400|RB_HUMAN Retinoblastoma-associated protein OS=Homo sapiens (Human) OX=9606 GN=RB1 PE=1 SV=2;tr|A0A3B3IS71|A0A3B3IS71_HUMAN Isoform of P06400, Retinoblastoma-associated protein OS=Homo sapiens (Human) OX=9606 GN=RB1 PE=1 SV=1	3	9	9	9	12.1	106.16	0	60.112				25.7844	16.9281	16.6951	16.1974	NA	NA	NA	NA	NA	18.5244	22.5487	21.327	23.3602	23.2032	22.4997	23.3184	22.6619	21.6793	20.5475	20.1405	11.2843	11.0511	10.5535	NA	NA	12.8805	16.9049	15.6831	17.7164	17.5594	16.8559	17.6746	17.018	16.0355	14.9036
P11177-3;P11177-2;P11177;F8WF02;C9J634	Pyruvate dehydrogenase E1 component subunit beta, mitochondrial	PDHB	sp|P11177-3|ODPB-3_HUMAN Isoform of P11177, Isoform 3 of Pyruvate dehydrogenase E1 component subunit beta, mitochondrial OS=Homo sapiens (Human) OX=9606 GN=PDHB PE=1 SV=3;sp|P11177-2|ODPB-2_HUMAN Isoform of P11177, Isoform 2 of Pyruvate dehydrogenase E1 co	5	4	4	4	15.8	37.514	0	30.507				26.186	18.2107	17.7287	17.6177	NA	NA	NA	NA	16.3385	21.8007	24.4691	23.9491	24.5426	21.6015	21.1183	20.1825	18.8569	19.7891	NA	21.8641	13.8887	13.4067	13.2958	NA	12.0166	17.4788	20.1472	19.6272	20.2206	17.2795	16.7963	15.8606	14.535	15.4672	NA
Q32Q12;P22392;P22392-2;O60361	Nucleoside diphosphate kinase;Nucleoside diphosphate kinase B;Putative nucleoside diphosphate kinase	NME1-NME2;NME2;NME2P1	tr|Q32Q12|Q32Q12_HUMAN Isoform of P22392, Nucleoside diphosphate kinase OS=Homo sapiens (Human) OX=9606 GN=NME1-NME2 PE=1 SV=1;sp|P22392|NDKB_HUMAN Nucleoside diphosphate kinase B OS=Homo sapiens (Human) OX=9606 GN=NME2 PE=1 SV=1;sp|P22392-2|NDKB-2_HUMAN I	4	3	3	1	23.3	32.642	0	26.805			+	26.1682	NA	19.9304	19.6465	18.3652	NA	19.0291	20.0518	16.6357	19.5605	23.0847	22.927	22.5919	24.3222	23.1492	23.7367	NA	21.4192	18.9376	21.9203	NA	15.6825	15.3985	15.8038	12.3877	15.3125	18.8368	18.6791	18.3439	20.0742	18.9013	19.4887	NA	17.1712	14.6897
P50454;E9PR70;E9PPV6;E9PQ34;E9PJH8;E9PIG2;E9PRS3;E9PKH2;E9PNX1;E9PK86;E9PMI5	Serpin H1	SERPINH1	sp|P50454|SERPH_HUMAN Serpin H1 OS=Homo sapiens (Human) OX=9606 GN=SERPINH1 PE=1 SV=2;tr|E9PR70|E9PR70_HUMAN Isoform of P50454, SERPIN domain-containing protein (Fragment) OS=Homo sapiens (Human) OX=9606 GN=SERPINH1 PE=1 SV=1;tr|E9PPV6|E9PPV6_HUMAN Isoform	11	6	6	6	21.8	46.44	0	53.253				26.271	19.5536	18.5311	NA	17.5579	18.5065	18.1581	17.2842	17.5664	20.7861	23.1293	22.8207	24.1978	23.4664	22.5026	24.039	21.3286	21.5614	18.8849	21.7474	15.0301	14.0076	NA	12.7606	13.0428	16.2626	18.6057	18.2971	19.6742	18.9428	17.979	19.5155	16.805	17.0379	14.3613
P61981	14-3-3 protein gamma;14-3-3 protein gamma, N-terminally processed	YWHAG	sp|P61981|1433G_HUMAN 14-3-3 protein gamma OS=Homo sapiens (Human) OX=9606 GN=YWHAG PE=1 SV=2	1	8	5	4	31.2	28.302	0	30.784				25.5541	19.374	19.1961	19.9178	17.7837	18.051	18.2687	18.0914	18.3745	18.6486	21.9155	21.4948	22.6153	23.1208	22.522	23.7198	19.6675	20.5495	18.8943	21.5541	15.374	15.1961	15.9178	14.0914	14.3745	14.6486	17.9156	17.4948	18.6153	19.1208	18.522	19.7198	15.6675	16.5495	14.8943
P62191;P62191-2;G3V4X1	26S protease regulatory subunit 4	PSMC1	sp|P62191|PRS4_HUMAN 26S proteasome regulatory subunit 4 OS=Homo sapiens (Human) OX=9606 GN=PSMC1 PE=1 SV=1;sp|P62191-2|PRS4-2_HUMAN Isoform of P62191, Isoform 2 of 26S proteasome regulatory subunit 4 OS=Homo sapiens (Human) OX=9606 GN=PSMC1 PE=1 SV=1	3	5	5	5	13.2	49.184	0	31.812				26.0713	20.7373	21.2233	20.3525	19.7706	21.112	22.0262	20.9951	19.1713	22.4322	22.6202	22.1749	22.945	22.241	21.8367	23.2952	22.4348	21.8584	20.4938	21.4274	16.0935	16.5795	15.7087	16.3513	14.5274	17.7884	17.9764	17.5311	18.3011	17.5971	17.1928	18.6513	17.791	17.2146	15.85
P84103;P84103-2;A0A087X2D0	Serine/arginine-rich splicing factor 3	SRSF3	sp|P84103|SRSF3_HUMAN Serine/arginine-rich splicing factor 3 OS=Homo sapiens (Human) OX=9606 GN=SRSF3 PE=1 SV=1;sp|P84103-2|SRSF3-2_HUMAN Isoform of P84103, Isoform 2 of Serine/arginine-rich splicing factor 3 OS=Homo sapiens (Human) OX=9606 GN=SRSF3 PE=1 S	3	6	5	5	36.6	19.329	0	30.371				25.5744	21.4372	16.7644	NA	20.8392	20.5177	21.1656	NA	20.2961	22.0807	21.8526	21.1837	21.195	22.4574	21.8026	22.5449	22.6087	20.3549	21.8262	22.767	18.6298	13.957	NA	NA	17.4888	19.2733	19.0453	18.3764	18.3876	19.6501	18.9952	19.7376	19.8014	17.5475	19.0188
Q15054-3;Q15054-2;Q15054;E9PM91;E9PNC0;E9PRK3;H0YEX7	DNA polymerase delta subunit 3	POLD3	sp|Q15054-3|DPOD3-3_HUMAN Isoform of Q15054, Isoform 3 of DNA polymerase delta subunit 3 OS=Homo sapiens (Human) OX=9606 GN=POLD3 PE=1 SV=2;sp|Q15054-2|DPOD3-2_HUMAN Isoform of Q15054, Isoform 2 of DNA polymerase delta subunit 3 OS=Homo sapiens (Human) OX=	7	8	8	8	26.7	39.32	0	61.148				25.808	18.8131	18.1956	NA	17.7764	NA	17.5277	NA	NA	19.9048	23.8412	23.0952	24.1024	21.548	22.0808	22.2494	19.4317	20.3232	16.3638	21.4861	14.4911	13.8736	NA	NA	NA	15.5828	19.5193	18.7732	19.7805	17.2261	17.7588	17.9275	15.1097	16.0013	12.0418
Q9H5H4;H3BS42	Zinc finger protein 768	ZNF768	sp|Q9H5H4|ZN768_HUMAN Zinc finger protein 768 OS=Homo sapiens (Human) OX=9606 GN=ZNF768 PE=1 SV=2;tr|H3BS42|H3BS42_HUMAN Isoform of Q9H5H4, Zinc finger protein 768 OS=Homo sapiens (Human) OX=9606 GN=ZNF768 PE=1 SV=2	2	8	8	8	14.8	60.228	0	55.716				25.1918	24.1284	23.0094	22.652	NA	NA	NA	18.2297	18.1542	16.8224	17.4163	NA	NA	20.3138	16.9213	20.3668	20.0255	17.7202	NA	20.548	19.4846	18.3656	18.0082	13.5859	13.5103	12.1785	12.7724	NA	NA	15.67	12.2774	15.7229	15.3817	13.0764	NA
Q9NXF7	DDB1- and CUL4-associated factor 16	DCAF16	sp|Q9NXF7|DCA16_HUMAN DDB1- and CUL4-associated factor 16 OS=Homo sapiens (Human) OX=9606 GN=DCAF16 PE=1 SV=1	1	3	3	3	17.1	24.193	0	22.283				25.6138	NA	NA	16.266	NA	NA	NA	NA	NA	NA	21.8973	21.5889	22.456	23.4836	23.1203	24.0696	NA	NA	NA	22.4439	NA	NA	13.0961	NA	NA	NA	18.7273	18.419	19.286	20.3136	19.9505	20.8998	NA	NA	NA
Q9Y657;A0A1W2PR54;Q5JUX0	Spindlin-1	SPIN1	sp|Q9Y657|SPIN1_HUMAN Spindlin-1 OS=Homo sapiens (Human) OX=9606 GN=SPIN1 PE=1 SV=3	3	6	6	6	32.1	29.6	0	40.698				25.1984	NA	NA	NA	23.0077	23.2012	23.1292	22.2971	21.6497	20.6581	NA	NA	NA	NA	20.1328	NA	NA	NA	NA	21.2914	NA	NA	NA	18.3902	17.7428	16.7511	NA	NA	NA	NA	16.226	NA	NA	NA	NA
A0A0A0MRM9;Q14978;Q14978-3;Q14978-2;S4R349;S4R402;S4R341	Nucleolar and coiled-body phosphoprotein 1	NOLC1	tr|A0A0A0MRM9|A0A0A0MRM9_HUMAN Isoform of Q14978, LisH domain-containing protein (Fragment) OS=Homo sapiens (Human) OX=9606 GN=NOLC1 PE=1 SV=1;sp|Q14978|NOLC1_HUMAN Nucleolar and coiled-body phosphoprotein 1 OS=Homo sapiens (Human) OX=9606 GN=NOLC1 PE=1 SV	7	7	7	7	10.9	74.543	0	40.201				24.5302	20.3354	19.3283	20.2714	18.5657	18.9958	18.4905	17.4374	16.5856	20.3274	21.1732	20.4837	21.5904	21.5586	21.4243	21.9425	19.5655	18.6549	NA	19.4858	15.291	14.2839	15.227	12.393	11.5412	15.2829	16.1287	15.4393	16.546	16.5142	16.3799	16.8981	14.5211	13.6104	NA
A0A0A0MSK6;Q13017-2;Q13017	Rho GTPase-activating protein 5	ARHGAP5	tr|A0A0A0MSK6|A0A0A0MSK6_HUMAN Isoform of Q13017, Rho GTPase-activating protein 5 OS=Homo sapiens (Human) OX=9606 GN=ARHGAP5 PE=1 SV=1;sp|Q13017-2|RHG05-2_HUMAN Isoform of Q13017, Isoform 2 of Rho GTPase-activating protein 5 OS=Homo sapiens (Human) OX=9606	3	14	14	14	12.1	171.68	0	85.767				24.9042	23.929	22.7021	23.0362	NA	NA	NA	NA	NA	NA	NA	NA	NA	NA	NA	NA	NA	NA	NA	18.6754	17.7002	16.4733	16.8074	NA	NA	NA	NA	NA	NA	NA	NA	NA	NA	NA	NA
O75190;O75190-3;A0A0J9YX62;C9J2C4;O75190-2;O75190-4;E9PH18;C9JDR7;F8WCZ4;C9J2P2;C9JDX6;C9JB42;C9JN01;Q8NHS0;Q8WWF6;P25686-2;Q7Z6W7;C9JRD2;P25686;C9JXB9	DnaJ homolog subfamily B member 6	DNAJB6	sp|O75190|DNJB6_HUMAN DnaJ homolog subfamily B member 6 OS=Homo sapiens (Human) OX=9606 GN=DNAJB6 PE=1 SV=2;sp|O75190-3|DNJB6-3_HUMAN Isoform of O75190, Isoform C of DnaJ homolog subfamily B member 6 OS=Homo sapiens (Human) OX=9606 GN=DNAJB6 PE=1 SV=2;tr|A	20	6	6	6	20.6	36.087	0	42.983				25.0452	18.6558	18.7852	18.8769	17.7064	18.1026	17.939	17.1186	17.4719	19.5309	22.9047	22.7364	23.2524	20.2179	20.5284	20.4949	18.5239	20.8355	17.279	21.3448	14.9553	15.0847	15.1765	13.4181	13.7715	15.8305	19.2043	19.0359	19.5519	16.5174	16.828	16.7945	14.8235	17.135	13.5786
B8ZZU8;Q15370;Q15370-2;I3L0M9;A0A0B4J296	Transcription elongation factor B polypeptide 2	TCEB2	tr|B8ZZU8|B8ZZU8_HUMAN Isoform of Q15370, Ubiquitin-like domain-containing protein OS=Homo sapiens (Human) OX=9606 GN=ELOB PE=1 SV=1;sp|Q15370|ELOB_HUMAN Elongin-B OS=Homo sapiens (Human) OX=9606 GN=ELOB PE=1 SV=1;sp|Q15370-2|ELOB-2_HUMAN Isoform of Q15370	5	3	3	3	39.8	12.527	0	23.009				25.0128	21.7182	20.2391	20.7708	19.0813	NA	17.4894	18.0554	17.6519	17.1575	21.4958	20.9098	22.1491	22.3411	21.5371	22.4758	21.0991	NA	NA	22.0128	18.7183	17.2391	17.7708	15.0554	14.6519	14.1574	18.4958	17.9097	19.1491	19.3411	18.537	19.4758	18.0991	NA	NA
G3V2K7;P49755	Transmembrane emp24 domain-containing protein 10	TMED10	tr|G3V2K7|G3V2K7_HUMAN Isoform of P49755, GOLD domain-containing protein OS=Homo sapiens (Human) OX=9606 GN=TMED10 PE=1 SV=1;sp|P49755|TMEDA_HUMAN Transmembrane emp24 domain-containing protein 10 OS=Homo sapiens (Human) OX=9606 GN=TMED10 PE=1 SV=2	2	2	2	2	15	16.904	0	14.136				24.937	20.696	19.5079	19.9031	20.1474	20.3092	20.2235	19.7671	19.3009	20.4278	20.9098	21.3501	21.053	21.6385	21.0956	21.9465	21.9117	19.9126	19.5419	21.9369	17.696	16.5079	16.9031	16.7671	16.3009	17.4278	17.9098	18.3501	18.053	18.6385	18.0956	18.9465	18.9117	16.9126	16.5419
H7C4H2;Q9Y5M8	Signal recognition particle receptor subunit beta	SRPRB	tr|H7C4H2|H7C4H2_HUMAN Isoform of Q9Y5M8, Signal recognition particle receptor subunit beta (Fragment) OS=Homo sapiens (Human) OX=9606 GN=SRPRB PE=1 SV=1;sp|Q9Y5M8|SRPRB_HUMAN Signal recognition particle receptor subunit beta OS=Homo sapiens (Human) OX=960	2	4	4	4	22.5	17.502	0	32.695				25.5591	17.798	NA	19.1215	18.2851	18.6163	19.8089	17.0023	NA	20.5353	22.7077	22.2059	22.7745	22.1756	22.8654	23.4024	20.8554	17.5806	19.8221	22.3892	14.6281	NA	15.9515	13.8324	NA	17.3654	19.5378	19.036	19.6046	19.0057	19.6955	20.2325	17.6855	14.4107	16.6523
M0QZN2;M0R0F0;M0R0R2;P46782	40S ribosomal protein S5;40S ribosomal protein S5, N-terminally processed	RPS5	tr|M0QZN2|M0QZN2_HUMAN Isoform of P46782, Ribosomal_S7 domain-containing protein OS=Homo sapiens (Human) OX=9606 GN=RPS5 PE=1 SV=1;tr|M0R0F0|M0R0F0_HUMAN Isoform of P46782, Ribosomal_S7 domain-containing protein (Fragment) OS=Homo sapiens (Human) OX=9606 G	4	4	4	4	35.8	14.763	0	26.367				25.7692	21.9965	20.7961	21.0899	21.8881	21.6928	20.4219	20.6943	20.3086	23.0433	20.1957	20.0132	22.2147	21.5744	21.991	22.5698	21.8669	21.3352	20.5386	23.1843	19.4115	18.2112	18.5049	18.1094	17.7237	20.4583	17.6107	17.4282	19.6297	18.9895	19.406	19.9848	19.2819	18.7502	17.9537
O15269;A0A2R8Y4S0;A0A2R8Y6A2;O15269-2	Serine palmitoyltransferase 1	SPTLC1	sp|O15269|SPTC1_HUMAN Serine palmitoyltransferase 1 OS=Homo sapiens (Human) OX=9606 GN=SPTLC1 PE=1 SV=1	4	4	4	4	11.6	52.743	0	33.546				25.7772	20.2775	17.7159	18.8412	17.4692	NA	NA	NA	NA	19.4522	21.7886	22.3949	22.8768	23.1665	22.7235	24.2653	NA	20.3173	NA	21.3848	15.8853	13.3236	14.4489	NA	NA	15.0599	17.3962	18.0026	18.4845	18.7742	18.3312	19.873	NA	15.9249	NA
Q5T7C4;P09429;B2RPK0	High mobility group protein B1;Putative high mobility group protein B1-like 1	HMGB1;HMGB1P1	tr|Q5T7C4|Q5T7C4_HUMAN Isoform of P09429, High mobility group protein B1 OS=Homo sapiens (Human) OX=9606 GN=HMGB1 PE=1 SV=1;sp|P09429|HMGB1_HUMAN High mobility group protein B1 OS=Homo sapiens (Human) OX=9606 GN=HMGB1 PE=1 SV=3;sp|B2RPK0|HGB1A_HUMAN Putati	3	2	2	2	18.4	18.311	0	22.165				26.2673	21.2713	19.8988	21.7048	21.9282	21.4859	22.3123	20.4688	20.2177	21.7492	21.7089	21.5682	22.3127	22.721	22.6689	23.3209	23.1929	22.1275	22.3992	23.9453	18.9494	17.5769	19.3828	18.1469	17.8958	19.4272	19.387	19.2463	19.9908	20.3991	20.347	20.9989	20.871	19.8055	20.0773
P35606-2;P35606;H0YAC7;H0Y938	Coatomer subunit beta	COPB2	sp|P35606-2|COPB2-2_HUMAN Isoform of P35606, Isoform 2 of Coatomer subunit beta OS=Homo sapiens (Human) OX=9606 GN=COPB2 PE=1 SV=2;sp|P35606|COPB2_HUMAN Coatomer subunit beta OS=Homo sapiens (Human) OX=9606 GN=COPB2 PE=1 SV=2	4	7	7	7	12.5	99.045	0	102.73				25.9214	20.6725	21.031	NA	20.7599	21.3663	21.2752	20.285	19.5087	20.3286	21.3839	22.0686	22.035	23.0595	22.3705	24.098	21.7698	19.0017	20.7181	20.3066	15.0578	15.4163	NA	14.6703	13.894	14.7139	15.7692	16.4539	16.4203	17.4448	16.7558	18.4833	16.1551	13.3871	15.1034
P54709;C9JA36;P54709-2;C9JXZ1;H7C4L9;C9J6S2	Sodium/potassium-transporting ATPase subunit beta-3	ATP1B3	sp|P54709|AT1B3_HUMAN Sodium/potassium-transporting ATPase subunit beta-3 OS=Homo sapiens (Human) OX=9606 GN=ATP1B3 PE=1 SV=1;tr|C9JA36|C9JA36_HUMAN Isoform of P54709, Sodium/potassium-transporting ATPase subunit beta-3 (Fragment) OS=Homo sapiens (Human) O	6	5	5	5	21.5	31.512	0	31.275				26.0898	18.823	17.9583	NA	15.4429	NA	17.9386	NA	NA	19.9936	21.5035	23.1478	20.7577	24.2497	23.7516	24.275	NA	19.8598	NA	22.5048	15.238	14.3733	NA	NA	NA	16.4086	17.9186	19.5628	17.1727	20.6647	20.1667	20.69	NA	16.2748	NA
P61201;P61201-2;B4DIH5;H0YKU5;H0YM03	COP9 signalosome complex subunit 2	COPS2	sp|P61201|CSN2_HUMAN COP9 signalosome complex subunit 2 OS=Homo sapiens (Human) OX=9606 GN=COPS2 PE=1 SV=1;sp|P61201-2|CSN2-2_HUMAN Isoform of P61201, Isoform 2 of COP9 signalosome complex subunit 2 OS=Homo sapiens (Human) OX=9606 GN=COPS2 PE=1 SV=1;tr|B4D	5	8	8	8	22.6	51.596	0	68.819				25.7329	19.4956	19.2448	19.642	NA	NA	NA	16.4323	NA	NA	19.7583	19.4423	21.566	23.7253	23.4569	24.4809	NA	NA	NA	21.3406	15.1033	14.8525	15.2496	12.0399	NA	NA	15.366	15.05	17.1737	19.333	19.0646	20.0886	NA	NA	NA
P62306;A0A0B4J254;F8W0W6	Small nuclear ribonucleoprotein F	SNRPF	sp|P62306|RUXF_HUMAN Small nuclear ribonucleoprotein F OS=Homo sapiens (Human) OX=9606 GN=SNRPF PE=1 SV=1;tr|A0A0B4J254|A0A0B4J254_HUMAN Isoform of P62306, Sm domain-containing protein OS=Homo sapiens (Human) OX=9606 GN=SNRPF PE=1 SV=1;tr|F8W0W6|F8W0W6_HUM	3	2	2	2	23.3	9.7251	0	13.224			+	24.357	19.7031	18.9373	19.4479	18.1272	18.1559	18.4311	18.1518	17.4646	19.957	21.667	21.4269	20.3523	21.315	21.2157	21.5079	19.4622	18.7552	18.2713	22.357	17.7031	16.9373	17.4479	16.1518	15.4646	17.9571	19.667	19.4269	18.3523	19.315	19.2156	19.508	17.4622	16.7551	16.2713
Q7Z417-2;Q7Z417	Nuclear fragile X mental retardation-interacting protein 2	NUFIP2	sp|Q7Z417-2|NUFP2-2_HUMAN Isoform of Q7Z417, Isoform 2 of Nuclear fragile X mental retardation-interacting protein 2 OS=Homo sapiens (Human) OX=9606 GN=NUFIP2 PE=1 SV=1;sp|Q7Z417|NUFP2_HUMAN Nuclear fragile X mental retardation-interacting protein 2 OS=Hom	2	1	1	1	9.2	14.643	0	7.9756			+	23.6303	19.288	18.947	19.1609	19.8129	19.733	20.0859	19.4998	19.1263	18.8673	19.4652	19.3742	19.4426	19.6512	19.5391	19.6937	19.6427	19.2487	19.1099	22.0454	17.703	17.362	17.5759	17.9148	17.5413	17.2824	17.8802	17.7892	17.8576	18.0662	17.9541	18.1087	18.0578	17.6637	17.5249
Q86VP6;Q86VP6-2;F5H6I6;A0A0C4DGH5	Cullin-associated NEDD8-dissociated protein 1	CAND1	sp|Q86VP6|CAND1_HUMAN Cullin-associated NEDD8-dissociated protein 1 OS=Homo sapiens (Human) OX=9606 GN=CAND1 PE=1 SV=2;sp|Q86VP6-2|CAND1-2_HUMAN Isoform of Q86VP6, Isoform 2 of Cullin-associated NEDD8-dissociated protein 1 OS=Homo sapiens (Human) OX=9606 G	4	5	5	4	4.8	136.37	0	34.814				25.1492	NA	19.1453	19.1227	18.5361	17.1157	19.292	NA	NA	20.1818	22.2521	22.0281	22.5506	21.7308	21.8321	22.2028	22.0143	19.6986	20.1492	19.195	NA	13.1911	13.1685	NA	NA	14.2276	16.2979	16.0739	16.5964	15.7766	15.8779	16.2487	16.0601	13.7444	14.195
Q92905;E5RFS1;E5RG35;E5RK55;E5RHH5;E5RHF2	COP9 signalosome complex subunit 5	COPS5	sp|Q92905|CSN5_HUMAN COP9 signalosome complex subunit 5 OS=Homo sapiens (Human) OX=9606 GN=COPS5 PE=1 SV=4	6	8	8	8	21.9	37.578	0	54.01				25.0497	NA	17.0518	17.4186	NA	NA	NA	NA	NA	16.5035	19.3658	19.7574	19.8513	23.1856	22.1013	24.0676	17.5925	NA	NA	20.9623	NA	12.9643	13.3311	NA	NA	12.416	15.2783	15.6699	15.7638	19.0981	18.0138	19.9801	13.5051	NA	NA
Q99613-2;Q99613;B5ME19;H3BPE3	Eukaryotic translation initiation factor 3 subunit C;Eukaryotic translation initiation factor 3 subunit C-like protein	EIF3C;EIF3CL	sp|Q99613-2|EIF3C-2_HUMAN Isoform of Q99613, Isoform 2 of Eukaryotic translation initiation factor 3 subunit C OS=Homo sapiens (Human) OX=9606 GN=EIF3C PE=1 SV=1;sp|Q99613|EIF3C_HUMAN Eukaryotic translation initiation factor 3 subunit C OS=Homo sapiens (Hu	4	7	7	7	8.5	104.1	0	45.253				25.1126	21.1185	18.9888	21.1235	21.371	20.5173	21.6735	19.3982	20.6389	21.253	20.1038	20.6736	21.3037	21.7753	21.4562	22.1618	19.6391	20.2836	17.421	19.7202	15.7262	13.5964	15.7312	14.0059	15.2466	15.8607	14.7115	15.2813	15.9114	16.3829	16.0639	16.7695	14.2467	14.8914	12.0287
Q9NW75-2;Q9NW75	G patch domain-containing protein 2	GPATCH2	sp|Q9NW75-2|GPTC2-2_HUMAN Isoform of Q9NW75, Isoform 2 of G patch domain-containing protein 2 OS=Homo sapiens (Human) OX=9606 GN=GPATCH2 PE=1 SV=1;sp|Q9NW75|GPTC2_HUMAN G patch domain-containing protein 2 OS=Homo sapiens (Human) OX=9606 GN=GPATCH2 PE=1 SV=	2	5	5	5	17.8	42.599	0	68.349				26.0089	20.4377	NA	NA	NA	NA	NA	NA	NA	NA	NA	17.3787	18.1273	23.9028	23.9268	24.9782	19.3281	17.2365	17.1927	21.4853	15.9141	NA	NA	NA	NA	NA	NA	12.8551	13.6037	19.3792	19.4033	20.4547	14.8046	12.7129	12.6691
Q9UK58-6;Q9UK58;H7C4G1;Q9UK58-4	Cyclin-L1	CCNL1	sp|Q9UK58-6|CCNL1-6_HUMAN Isoform of Q9UK58, Isoform 4 of Cyclin-L1 OS=Homo sapiens (Human) OX=9606 GN=CCNL1 PE=1 SV=1;sp|Q9UK58|CCNL1_HUMAN Cyclin-L1 OS=Homo sapiens (Human) OX=9606 GN=CCNL1 PE=1 SV=1	4	5	5	5	10.5	47.788	0	36.894				25.5696	NA	NA	NA	16.5715	NA	NA	NA	NA	16.4419	20.7277	22.0314	21.4501	23.5783	23.0006	23.9308	19.9274	20.8072	19.9087	21.3217	NA	NA	NA	NA	NA	12.194	16.4797	17.7835	17.2022	19.3304	18.7526	19.6829	15.6795	16.5592	15.6608
Q9Y312;A2A2Q9	Protein AAR2 homolog	AAR2	sp|Q9Y312|AAR2_HUMAN Protein AAR2 homolog OS=Homo sapiens (Human) OX=9606 GN=AAR2 PE=1 SV=2;tr|A2A2Q9|A2A2Q9_HUMAN Isoform of Q9Y312, Protein AAR2 homolog OS=Homo sapiens (Human) OX=9606 GN=AAR2 PE=1 SV=1	2	4	4	4	13.8	43.472	0	26.423				25.199	18.7349	18.3725	18.7107	NA	16.8906	18.1131	NA	NA	17.5384	22.0291	21.2355	23.142	22.6838	22.1215	22.7414	19.8367	20.356	16.8894	21.1115	14.6475	14.285	14.6232	NA	NA	13.451	17.9416	17.148	19.0546	18.5964	18.034	18.6539	15.7493	16.2685	12.802
A0A0A0MRH8;A0A0A0MSH9;Q86WJ1-3;Q86WJ1-4;Q86WJ1-2;Q86WJ1;A0A494C179;A0A494C1F7;Q86WJ1-5;A0A494C1P7;A0A494C0F0;A0A494C0J6;A0A087WTM4	Chromodomain-helicase-DNA-binding protein 1-like	CHD1L	tr|A0A0A0MRH8|A0A0A0MRH8_HUMAN Isoform of Q86WJ1, Chromodomain-helicase-DNA-binding protein 1-like OS=Homo sapiens (Human) OX=9606 GN=CHD1L PE=1 SV=2;tr|A0A0A0MSH9|A0A0A0MSH9_HUMAN Isoform of Q86WJ1, Chromodomain-helicase-DNA-binding protein 1-like OS=Homo	13	6	6	6	12.1	83.719	0	37.081				24.2782	NA	NA	16.9991	NA	17.4027	17.7942	NA	16.185	19.5184	20.2627	20.6758	21.7295	21.2008	21.3812	22.8262	NA	NA	NA	19.2338	NA	NA	11.9547	NA	11.1406	14.474	15.2183	15.6314	16.6851	16.1564	16.3368	17.7817	NA	NA	NA
O60506-2;O60506;O60506-4;O60506-3;F6UXX1;B7Z645;O43390-4;B4DT28;O60506-5	Heterogeneous nuclear ribonucleoprotein Q;Heterogeneous nuclear ribonucleoprotein R	SYNCRIP;HNRNPR	sp|O60506-2|HNRPQ-2_HUMAN Isoform of O60506, Isoform 2 of Heterogeneous nuclear ribonucleoprotein Q OS=Homo sapiens (Human) OX=9606 GN=SYNCRIP PE=1 SV=2;sp|O60506|HNRPQ_HUMAN Heterogeneous nuclear ribonucleoprotein Q OS=Homo sapiens (Human) OX=9606 GN=SYNC	9	4	4	2	8.7	65.681	0	29.308			+	23.4468	19.2008	18.6828	20.366	18.8483	18.5946	19.0092	NA	NA	20.4318	18.6363	18.3361	18.6528	18.7602	20.2339	20.8456	18.9312	18.462	19.3682	18.4927	14.2466	13.7286	15.4118	NA	NA	15.4775	13.6821	13.3819	13.6987	13.806	15.2797	15.8914	13.9769	13.5078	14.414
P09622;E9PEX6;P09622-2;P09622-3;F8WDM5;A0A1W2PR83;F2Z2E3	Dihydrolipoyl dehydrogenase, mitochondrial;Dihydrolipoyl dehydrogenase	DLD	sp|P09622|DLDH_HUMAN Dihydrolipoyl dehydrogenase, mitochondrial OS=Homo sapiens (Human) OX=9606 GN=DLD PE=1 SV=2;tr|E9PEX6|E9PEX6_HUMAN Isoform of P09622, Dihydrolipoyl dehydrogenase OS=Homo sapiens (Human) OX=9606 GN=DLD PE=1 SV=1;sp|P09622-2|DLDH-2_HUMAN	7	5	5	5	12	54.177	0	42.582				25.196	NA	NA	NA	NA	NA	15.9627	NA	NA	19.4625	23.0787	21.8883	24.1037	20.1444	20.7188	21.1336	19.2699	19.8244	17.0705	20.7366	NA	NA	NA	NA	NA	15.0031	18.6193	17.4288	19.6442	15.685	16.2594	16.6741	14.8105	15.365	12.6111
Q71UI9;P0C0S5;Q71UI9-3;Q71UI9-4	Histone H2A.V;Histone H2A.Z	H2AFV;H2AFZ	sp|Q71UI9|H2AV_HUMAN Histone H2A.V OS=Homo sapiens (Human) OX=9606 GN=H2AFV PE=1 SV=3;sp|P0C0S5|H2AZ_HUMAN Histone H2A.Z OS=Homo sapiens (Human) OX=9606 GN=H2AZ1 PE=1 SV=2;sp|Q71UI9-3|H2AV-3_HUMAN Isoform of Q71UI9, Isoform 3 of Histone H2A.V OS=Homo sapie	4	3	1	1	23.4	13.509	0.0021368	6.9249			+	26.1644	22.8927	NA	21.4582	20.9366	20.5649	20.3619	20.2068	19.3296	23.2017	22.2572	22.6891	21.8763	22.6374	22.092	23.5433	22.1084	NA	22.1805	23.8425	20.5708	NA	19.1363	17.8849	17.0077	20.8797	19.9352	20.3672	19.5544	20.3154	19.77	21.2214	19.7865	NA	19.8586
P14866;M0QXS5;A0A3B3ITJ4;P14866-2;M0QYT0;M0R076;B4DVF8;M0QYL7;M0R1W6	Heterogeneous nuclear ribonucleoprotein L	HNRNPL	sp|P14866|HNRPL_HUMAN Heterogeneous nuclear ribonucleoprotein L OS=Homo sapiens (Human) OX=9606 GN=HNRNPL PE=1 SV=2;tr|M0QXS5|M0QXS5_HUMAN Isoform of P14866, Heterogeneous nuclear ribonucleoprotein L (Fragment) OS=Homo sapiens (Human) OX=9606 GN=HNRNPL PE=	9	5	5	5	12.9	64.132	0	28.233				24.4105	21.574	20.0158	20.1341	20.38	20.6805	20.2997	NA	19.1682	20.4827	19.7304	19.0815	19.9489	20.6652	20.3172	21.0991	20.1597	19.2414	20.1116	20.0885	17.2521	15.6938	15.8122	NA	14.8463	16.1607	15.4085	14.7595	15.6269	16.3432	15.9952	16.7771	15.8377	14.9195	15.7897
P19525-2;P19525;C9JZT2;F8WBH4	Interferon-induced, double-stranded RNA-activated protein kinase	EIF2AK2	sp|P19525-2|E2AK2-2_HUMAN Isoform of P19525, Isoform 2 of Interferon-induced, double-stranded RNA-activated protein kinase OS=Homo sapiens (Human) OX=9606 GN=EIF2AK2 PE=1 SV=2;sp|P19525|E2AK2_HUMAN Interferon-induced, double-stranded RNA-activated protein	4	9	9	9	21.2	57.39	0	53.652				25.7134	17.5794	18.5196	18.5129	NA	NA	NA	NA	NA	15.6734	20.888	21.3613	21.6318	23.6402	23.4983	24.3385	NA	NA	NA	21.3915	13.2574	14.1977	14.191	NA	NA	11.3514	16.5661	17.0394	17.3099	19.3182	19.1764	20.0166	NA	NA	NA
P60842;P60842-2;J3KT12;Q14240-2;J3QLN6;E7EQG2;J3QL43;J3KTB5;J3QR64;J3KS25;J3QKZ9;J3KSN7;Q14240;J3KSZ0;J3KT04;E7EMV8;J3QS69;J3KS93;J3QL52	Eukaryotic initiation factor 4A-I	EIF4A1	sp|P60842|IF4A1_HUMAN Eukaryotic initiation factor 4A-I OS=Homo sapiens (Human) OX=9606 GN=EIF4A1 PE=1 SV=1;sp|P60842-2|IF4A1-2_HUMAN Isoform of P60842, Isoform 2 of Eukaryotic initiation factor 4A-I OS=Homo sapiens (Human) OX=9606 GN=EIF4A1 PE=1 SV=1;tr|J	19	5	5	5	12.1	46.153	0	32.848				24.5292	16.5818	NA	19.1061	NA	NA	19.1304	18.081	15.9288	NA	22.2059	21.5859	22.4213	20.6356	20.3646	21.8422	19.6823	19.8253	18.9995	20.0057	12.0583	NA	14.5825	13.5575	11.4052	NA	17.6823	17.0623	17.8978	16.1121	15.841	17.3187	15.1587	15.3017	14.4759
P63151;P63151-2;Q66LE6;A0A590UJJ1;A0A590UJY3;E5RFR9;H0YB06;Q00005-5;Q00005-4;E5RIY1;Q00005-3;Q00005-2;Q9Y2T4-2;Q9Y2T4;Q00005;Q9Y2T4-4;Q00005-6;Q9Y2T4-3;Q00005-7	Serine/threonine-protein phosphatase 2A 55 kDa regulatory subunit B alpha isoform;Serine/threonine-protein phosphatase 2A 55 kDa regulatory subunit B delta isoform	PPP2R2A;PPP2R2D	sp|P63151|2ABA_HUMAN Serine/threonine-protein phosphatase 2A 55 kDa regulatory subunit B alpha isoform OS=Homo sapiens (Human) OX=9606 GN=PPP2R2A PE=1 SV=1;sp|P63151-2|2ABA-2_HUMAN Isoform of P63151, Isoform 2 of Serine/threonine-protein phosphatase 2A 55	19	5	5	5	11.6	51.691	0	62.9				25.6055	19.5105	18.4386	19.5579	NA	NA	18.0948	NA	17.1353	NA	21.1975	20.4417	21.5964	23.3411	23.3807	24.2341	18.8535	NA	NA	21.0205	14.9256	13.8537	14.9729	NA	12.5503	NA	16.6127	15.8568	17.0114	18.7561	18.7958	19.6491	14.2685	NA	NA
Q01105-2;A0A0C4DFV9;Q01105-3;Q01105-4;A0A087X027;P0DME0	Protein SET;Protein SETSIP	SET;SETSIP	sp|Q01105-2|SET-2_HUMAN Isoform of Q01105, Isoform 2 of Protein SET OS=Homo sapiens (Human) OX=9606 GN=SET PE=1 SV=3;tr|A0A0C4DFV9|A0A0C4DFV9_HUMAN Isoform of Q01105, Protein SET OS=Homo sapiens (Human) OX=9606 GN=SET PE=1 SV=1;sp|Q01105-3|SET-3_HUMAN Isof	6	11	2	2	36.5	32.103	0	27.838				27.6059	17.501	17.6684	17.7856	NA	16.8157	NA	NA	NA	NA	19.2494	22.042	19.5432	25.9023	25.6649	26.2801	17.9433	17.4086	NA	24.4359	14.3311	14.4985	14.6157	NA	NA	NA	16.0795	18.8721	16.3733	22.7323	22.495	23.1102	14.7733	14.2386	NA
Q14558;Q14558-2;B4DP31;C9J168;I3L4G9;I3L0S1;E7EPA1;O60256-4;O60256-3;O60256-2;O60256	Phosphoribosyl pyrophosphate synthase-associated protein 1	PRPSAP1	sp|Q14558|KPRA_HUMAN Phosphoribosyl pyrophosphate synthase-associated protein 1 OS=Homo sapiens (Human) OX=9606 GN=PRPSAP1 PE=1 SV=2;sp|Q14558-2|KPRA-2_HUMAN Isoform of Q14558, Isoform 2 of Phosphoribosyl pyrophosphate synthase-associated protein 1 OS=Homo	11	5	5	5	23.3	39.393	0	32.524				25.2971	18.0208	NA	20.0312	NA	NA	NA	NA	NA	17.0115	21.9661	21.4231	22.4405	22.8617	22.0475	23.7521	20.0319	NA	NA	20.9048	13.6286	NA	15.6389	NA	NA	12.6192	17.5738	17.0308	18.0482	18.4694	17.6552	19.3597	15.6395	NA	NA
Q14697;Q14697-2;F5H6X6;E9PKU7;Q14697-3	Neutral alpha-glucosidase AB	GANAB	sp|Q14697|GANAB_HUMAN Neutral alpha-glucosidase AB OS=Homo sapiens (Human) OX=9606 GN=GANAB PE=1 SV=3;sp|Q14697-2|GANAB-2_HUMAN Isoform of Q14697, Isoform 2 of Neutral alpha-glucosidase AB OS=Homo sapiens (Human) OX=9606 GN=GANAB PE=1 SV=3;tr|F5H6X6|F5H6X6	5	6	6	6	9.2	106.87	0	37.051				24.6553	18.1435	17.9254	18.6569	17.2733	17.0991	NA	16.7051	17.2172	18.6111	21.8186	21.7431	22.4528	21.2574	22.0524	22.127	NA	16.9581	NA	19.2291	12.7172	12.4992	13.2307	11.2788	11.791	13.1848	16.3923	16.3168	17.0265	15.8312	16.6261	16.7008	NA	11.5318	NA
Q53GQ0;A0A1B0GVY6;A0A1B0GV93;E9PI21	Very-long-chain 3-oxoacyl-CoA reductase	HSD17B12	sp|Q53GQ0|DHB12_HUMAN Very-long-chain 3-oxoacyl-CoA reductase OS=Homo sapiens (Human) OX=9606 GN=HSD17B12 PE=1 SV=2;tr|A0A1B0GVY6|A0A1B0GVY6_HUMAN Isoform of Q53GQ0, Very-long-chain 3-oxoacyl-CoA reductase (Fragment) OS=Homo sapiens (Human) OX=9606 GN=HSD1	4	4	4	4	17.9	34.324	0	114.17				27.1559	20.1797	19.9027	21.156	20.2358	19.5825	20.7331	19.8597	18.9755	21.5091	24.7723	24.1387	24.3314	23.9293	23.651	24.6872	23.2884	21.0473	NA	23.2489	16.2728	15.9958	17.2492	15.9529	15.0686	17.6022	20.8654	20.2319	20.4245	20.0224	19.7441	20.7803	19.3815	17.1404	NA
Q9Y5A9;Q9Y5A9-2;S4R3V3;S4R3J8	YTH domain-containing family protein 2	YTHDF2	sp|Q9Y5A9|YTHD2_HUMAN YTH domain-containing family protein 2 OS=Homo sapiens (Human) OX=9606 GN=YTHDF2 PE=1 SV=2;sp|Q9Y5A9-2|YTHD2-2_HUMAN Isoform of Q9Y5A9, Isoform 2 of YTH domain-containing family protein 2 OS=Homo sapiens (Human) OX=9606 GN=YTHDF2 PE=1	4	5	5	5	10.5	62.333	0	46.054				25.052	19.3815	18.931	19.7373	18.1904	NA	17.9618	NA	17.9416	21.5527	23.0531	22.7374	22.3176	20.4587	19.3685	21.9204	19.5552	19.7048	17.6952	20.7301	15.0596	14.6091	15.4154	NA	13.6196	17.2308	18.7312	18.4155	17.9957	16.1369	15.0466	17.5985	15.2333	15.3829	13.3733
O00571;A0A2R8YFS5;A0A2R8Y5G6;A0A0D9SFB3;A0A2R8YF78;A0A2R8YCW1;A0A0D9SG12;A0A2R8YFR4;A0A2U3TZJ9;F6S8Q4;A0A2R8Y4A4;A0A0D9SF53;A0A2R8Y645;O00571-2;O15523-2;O15523;A0A2R8YDH3;A0A2R8Y7T2;A0A2R8YDT5;C9J081;C9J8G5;O15523-3;A0A2R8YF89;A0A0J9YVQ7;A0A2R8Y650;A0A087WVZ1;A0A2R8YCU0;A0A087WX09;A0A2R8Y4D2	ATP-dependent RNA helicase DDX3X;ATP-dependent RNA helicase DDX3Y	DDX3X;DDX3Y	sp|O00571|DDX3X_HUMAN ATP-dependent RNA helicase DDX3X OS=Homo sapiens (Human) OX=9606 GN=DDX3X PE=1 SV=3;tr|A0A2R8YFS5|A0A2R8YFS5_HUMAN Isoform of O00571, ATP-dependent RNA helicase DDX3X OS=Homo sapiens (Human) OX=9606 GN=DDX3X PE=1 SV=1;tr|A0A2R8Y5G6|A0	29	3	3	3	3.9	73.243	0	17.405				24.7174	20.1551	21.6278	20.712	20.8616	20.9852	21.821	20.3891	20.3622	20.9058	20.4124	19.0418	17.9839	20.3391	20.1682	20.4452	20.8964	18.461	19.3086	19.432	14.8697	16.3424	15.4266	15.1037	15.0767	15.6204	15.1269	13.7563	12.6985	15.0537	14.8828	15.1598	15.6111	13.1757	14.0231
B5MBZ0;Q9HC35;Q9HC35-2	Echinoderm microtubule-associated protein-like 4	EML4	tr|B5MBZ0|B5MBZ0_HUMAN Isoform of Q9HC35, Echinoderm microtubule-associated protein-like 4 OS=Homo sapiens (Human) OX=9606 GN=EML4 PE=1 SV=3;sp|Q9HC35|EMAL4_HUMAN Echinoderm microtubule-associated protein-like 4 OS=Homo sapiens (Human) OX=9606 GN=EML4 PE=1	3	4	4	4	6.9	110.18	0	27.223				24.418	NA	NA	17.256	NA	NA	NA	NA	NA	NA	20.0575	20.2976	20.729	21.632	20.2795	23.5365	19.7999	17.9289	18.1413	18.7742	NA	NA	11.6122	NA	NA	NA	14.4136	14.6537	15.0851	15.9881	14.6356	17.8927	14.1561	12.2851	12.4975
C9JXB8;C9JNW5;P83731	60S ribosomal protein L24	RPL24	tr|C9JXB8|C9JXB8_HUMAN Isoform of P83731, TRASH domain-containing protein OS=Homo sapiens (Human) OX=9606 GN=RPL24 PE=1 SV=1;tr|C9JNW5|C9JNW5_HUMAN Isoform of P83731, TRASH domain-containing protein OS=Homo sapiens (Human) OX=9606 GN=RPL24 PE=1 SV=1;sp|P83	3	1	1	1	10.7	14.369	0	8.8407			+	25.7804	21.6543	19.9758	21.3343	21.0731	20.8696	NA	19.9355	19.0023	21.0843	21.2936	21.6112	22.6555	22.5988	22.5341	23.3628	22.2607	NA	21.0469	22.9731	18.847	17.1684	18.5269	17.1281	16.195	18.2769	18.4862	18.8038	19.8482	19.7915	19.7268	20.5554	19.4533	NA	18.2395
E9PPJ5;E9PLM6;P21741;P21741-2	Midkine	MDK	tr|E9PPJ5|E9PPJ5_HUMAN Isoform of P21741, Midkine (Fragment) OS=Homo sapiens (Human) OX=9606 GN=MDK PE=1 SV=1;tr|E9PLM6|E9PLM6_HUMAN Isoform of P21741, Midkine OS=Homo sapiens (Human) OX=9606 GN=MDK PE=1 SV=1;sp|P21741|MK_HUMAN Midkine OS=Homo sapiens (Hum	4	2	2	2	22.9	14.374	0	14.226			+	24.9674	21.1907	18.7646	20.414	20.0201	20.464	22.576	19.9741	19.4619	19.3207	20.7341	20.7383	21.5188	20.9634	20.3086	20.9134	21.1106	20.1642	21.0319	22.16	18.3833	15.9573	17.6067	17.1667	16.6545	16.5133	17.9268	17.931	18.7114	18.1561	17.5012	18.1061	18.3033	17.3569	18.2246
O00425;O00425-2	Insulin-like growth factor 2 mRNA-binding protein 3	IGF2BP3	sp|O00425|IF2B3_HUMAN Insulin-like growth factor 2 mRNA-binding protein 3 OS=Homo sapiens (Human) OX=9606 GN=IGF2BP3 PE=1 SV=2;sp|O00425-2|IF2B3-2_HUMAN Isoform of O00425, Isoform 2 of Insulin-like growth factor 2 mRNA-binding protein 3 OS=Homo sapiens (Hu	2	5	5	3	10.5	63.704	0	29.233				24.7271	18.3976	18.164	20.2313	17.4756	17.7198	NA	NA	NA	20.0757	21.8318	22.2127	21.7718	21.7831	21.6955	22.1164	18.7362	17.8431	NA	19.8691	13.5396	13.3061	15.3733	NA	NA	15.2178	16.9738	17.3547	16.9138	16.9252	16.8375	17.2585	13.8782	12.9851	NA
O43852-2;O43852;O43852-4;O43852-3;H0Y875;O43852-9;O43852-15;O43852-10;O43852-5;O43852-6;O43852-12;O43852-13;O43852-14;O43852-7;O43852-11;O43852-8	Calumenin	CALU	sp|O43852-2|CALU-2_HUMAN Isoform of O43852, Isoform 2 of Calumenin OS=Homo sapiens (Human) OX=9606 GN=CALU PE=1 SV=2;sp|O43852|CALU_HUMAN Calumenin OS=Homo sapiens (Human) OX=9606 GN=CALU PE=1 SV=2;sp|O43852-4|CALU-4_HUMAN Isoform of O43852, Isoform 4 of C	16	3	3	3	10.8	37.134	0	28.772			+	24.4166	16.7911	NA	NA	17.5764	18.4383	NA	NA	15.5642	22.0197	22.4362	21.1101	22.6633	NA	20.488	20.1634	NA	17.6371	NA	20.4166	12.7911	NA	NA	NA	11.5642	18.0197	18.4362	17.1101	18.6633	NA	16.488	16.1633	NA	13.6371	NA
P62857	40S ribosomal protein S28	RPS28	sp|P62857|RS28_HUMAN 40S ribosomal protein S28 OS=Homo sapiens (Human) OX=9606 GN=RPS28 PE=1 SV=1	1	2	2	2	33.3	7.8409	0	15.665				25.0558	20.8038	19.7166	20.9102	20.412	20.4006	20.3831	20.5378	18.0917	19.7446	21.5805	20.1058	21.4614	21.2905	21.0932	19.6296	22.3449	22.281	17.606	23.4709	19.2188	18.1316	19.3252	18.9528	16.5068	18.1596	19.9956	18.5209	19.8765	19.7056	19.5082	18.0446	20.7599	20.696	16.021
Q13435;E9PPJ0;E9PJ04;H0YCG1;E9PJT3	Splicing factor 3B subunit 2	SF3B2	sp|Q13435|SF3B2_HUMAN Splicing factor 3B subunit 2 OS=Homo sapiens (Human) OX=9606 GN=SF3B2 PE=1 SV=2;tr|E9PPJ0|E9PPJ0_HUMAN Isoform of Q13435, SAP domain-containing protein OS=Homo sapiens (Human) OX=9606 GN=SF3B2 PE=1 SV=1;tr|E9PJ04|E9PJ04_HUMAN Isoform	5	6	6	6	8.2	100.23	0	35.05				24.961	20.4696	18.4519	19.5505	20.2532	19.9906	20.61	20.3346	19.3622	21.2192	20.0909	20.0538	21.4663	21.0437	20.698	23.4429	19.5116	18.2376	18.3141	19.4691	14.9778	12.96	14.0587	14.8428	13.8703	15.7273	14.5992	14.5619	15.9745	15.5518	15.2062	17.9511	14.0198	12.7457	12.8222
Q14008-2;Q14008;Q14008-3;E9PQH5;H0YCF6;H0YEK7	Cytoskeleton-associated protein 5	CKAP5	sp|Q14008-2|CKAP5-2_HUMAN Isoform of Q14008, Isoform 2 of Cytoskeleton-associated protein 5 OS=Homo sapiens (Human) OX=9606 GN=CKAP5 PE=1 SV=3;sp|Q14008|CKAP5_HUMAN Cytoskeleton-associated protein 5 OS=Homo sapiens (Human) OX=9606 GN=CKAP5 PE=1 SV=3;sp|Q14	6	6	6	6	3.4	218.52	0	34.716			+	23.8314	20.2501	17.7791	18.8406	19.7842	19.3665	19.9003	19.8615	17.9001	18.9391	18.3351	18.1291	NA	20.6311	20.0141	19.7394	21.0352	20.5923	19.6507	17.1449	13.5637	11.0925	12.154	13.175	11.2136	12.2526	11.6486	11.4426	NA	13.9446	13.3277	13.0529	14.3488	13.9059	12.9642
Q53GT1;Q53GT1-3;C9JLE9;C9J2T1;C9JHG1;C9JRG9;C9J5F8;C9J191	Kelch-like protein 22	KLHL22	sp|Q53GT1|KLH22_HUMAN Kelch-like protein 22 OS=Homo sapiens (Human) OX=9606 GN=KLHL22 PE=1 SV=2;sp|Q53GT1-3|KLH22-3_HUMAN Isoform of Q53GT1, Isoform 2 of Kelch-like protein 22 OS=Homo sapiens (Human) OX=9606 GN=KLHL22 PE=1 SV=2	8	8	8	8	20.8	71.666	0	50.413				25.834	NA	NA	NA	NA	NA	NA	NA	NA	NA	22.0566	21.1588	22.7578	23.4846	23.183	24.275	21.4195	19.8053	19.4968	20.8341	NA	NA	NA	NA	NA	NA	17.0565	16.1588	17.7578	18.4846	18.183	19.275	16.4195	14.8053	14.4968
Q96JC9;Q96JC9-2;F8WF04;F8WFA5;F8WCI9	ELL-associated factor 1	EAF1	sp|Q96JC9|EAF1_HUMAN ELL-associated factor 1 OS=Homo sapiens (Human) OX=9606 GN=EAF1 PE=1 SV=1;sp|Q96JC9-2|EAF1-2_HUMAN Isoform of Q96JC9, Isoform 2 of ELL-associated factor 1 OS=Homo sapiens (Human) OX=9606 GN=EAF1 PE=1 SV=1	5	4	4	3	23.1	29.042	0	25.66				23.8664	NA	NA	NA	NA	NA	NA	NA	NA	NA	NA	NA	NA	22.0625	20.8448	23.1063	NA	NA	NA	20.1659	NA	NA	NA	NA	NA	NA	NA	NA	NA	18.362	17.1444	19.4058	NA	NA	NA
Q9BSD7;Q5TDF0	Cancer-related nucleoside-triphosphatase	NTPCR	sp|Q9BSD7|NTPCR_HUMAN Cancer-related nucleoside-triphosphatase OS=Homo sapiens (Human) OX=9606 GN=NTPCR PE=1 SV=1;tr|Q5TDF0|Q5TDF0_HUMAN Isoform of Q9BSD7, AAA domain-containing protein OS=Homo sapiens (Human) OX=9606 GN=NTPCR PE=1 SV=1	2	5	5	5	34.2	20.713	0	39.705				26.1365	19.102	17.7814	NA	17.076	NA	NA	NA	NA	20.1576	23.3817	22.7745	23.6944	23.4515	22.6189	24.1035	21.0509	20.8434	NA	22.677	15.6426	14.3219	NA	NA	NA	16.6982	19.9222	19.3151	20.235	19.992	19.1595	20.644	17.5914	17.384	NA
Q9H3N1	Thioredoxin-related transmembrane protein 1	TMX1	sp|Q9H3N1|TMX1_HUMAN Thioredoxin-related transmembrane protein 1 OS=Homo sapiens (Human) OX=9606 GN=TMX1 PE=1 SV=1	1	5	5	5	18.6	31.791	0	36.78				26.1448	20.4432	19.6765	18.4604	20.0117	18.8387	20.5001	18.2659	19.0924	17.9365	20.5984	20.7737	20.5411	23.6066	23.3305	24.0351	23.96	20.2432	22.0885	22.6854	16.9838	16.2171	15.001	14.8064	15.633	14.4771	17.139	17.3142	17.0817	20.1472	19.871	20.5756	20.5007	16.7838	18.629
A0A087WXZ7;K7EIX2;Q6AI08;K7ELR8	HEAT repeat-containing protein 6	HEATR6	tr|A0A087WXZ7|A0A087WXZ7_HUMAN Isoform of Q6AI08, DUF4042 domain-containing protein OS=Homo sapiens (Human) OX=9606 GN=HEATR6 PE=1 SV=1;tr|K7EIX2|K7EIX2_HUMAN Isoform of Q6AI08, DUF4042 domain-containing protein OS=Homo sapiens (Human) OX=9606 GN=HEATR6 PE	4	5	5	5	8.5	99.666	0	35.029				24.6322	NA	16.3283	16.0684	NA	NA	15.3201	NA	NA	17.5918	22.5874	22.1723	22.8234	21.2187	19.2305	21.7225	17.189	18.532	16.8499	19.2746	NA	10.9707	10.7109	NA	NA	12.2342	17.2299	16.8148	17.4658	15.8612	13.873	16.365	11.8314	13.1744	11.4924
B5MD87;A0A0A0MQS1;Q53H96-2;Q53H96	Pyrroline-5-carboxylate reductase;Pyrroline-5-carboxylate reductase 3	PYCRL	tr|B5MD87|B5MD87_HUMAN Isoform of Q53H96, P5CR_dimer domain-containing protein OS=Homo sapiens (Human) OX=9606 GN=PYCR3 PE=1 SV=2;tr|A0A0A0MQS1|A0A0A0MQS1_HUMAN Isoform of Q53H96, Pyrroline-5-carboxylate reductase OS=Homo sapiens (Human) OX=9606 GN=PYCR3 P	4	3	3	3	26.3	14.341	0	32.984				25.4957	20.1212	18.9828	20.3147	NA	NA	16.4407	NA	NA	NA	22.4499	22.3982	23.8021	23.2787	22.1051	20.1044	19.2738	20.8798	NA	22.6884	17.3138	16.1754	17.5074	NA	NA	NA	19.6425	19.5909	20.9947	20.4713	19.2977	17.2971	16.4665	18.0724	NA
A0A0B4J1Z1;C9JAB2;Q16629-3;Q16629-2;Q16629-4;Q16629;F8WEA1	Serine/arginine-rich splicing factor 7	SRSF7	tr|A0A0B4J1Z1|A0A0B4J1Z1_HUMAN Isoform of Q16629, Serine/arginine-rich-splicing factor 7 OS=Homo sapiens (Human) OX=9606 GN=SRSF7 PE=1 SV=1;tr|C9JAB2|C9JAB2_HUMAN Isoform of Q16629, Serine/arginine-rich-splicing factor 7 OS=Homo sapiens (Human) OX=9606 GN=	7	6	6	5	40.9	15.763	0	43.888				26.0334	24.6186	24.0069	23.9229	18.1843	NA	17.7732	17.4053	NA	17.5825	18.7101	NA	19.3613	18.7991	20.8587	21.6245	20.6887	18.3365	19.0752	23.0334	21.6186	21.007	20.9228	14.4053	NA	14.5825	15.7101	NA	16.3613	15.7991	17.8587	18.6246	17.6887	15.3364	16.0752
A0A0C4DGQ6;Q96P16;Q96P16-3;K7EP82;K7EQR8;E9PIQ9	Regulation of nuclear pre-mRNA domain-containing protein 1A	RPRD1A	tr|A0A0C4DGQ6|A0A0C4DGQ6_HUMAN Isoform of Q96P16, CID domain-containing protein OS=Homo sapiens (Human) OX=9606 GN=RPRD1A PE=1 SV=1;sp|Q96P16|RPR1A_HUMAN Regulation of nuclear pre-mRNA domain-containing protein 1A OS=Homo sapiens (Human) OX=9606 GN=RPRD1A	6	7	7	6	33.9	32.916	0	87.79				24.7415	23.5422	22.597	22.3016	NA	NA	NA	21.2034	20.535	17.9108	NA	NA	NA	NA	17.1018	NA	NA	NA	NA	20.7415	19.5422	18.597	18.3016	17.2034	16.535	13.9107	NA	NA	NA	NA	13.1018	NA	NA	NA	NA
Q9Y388;A0A1W2PP04;Q5JY83	RNA-binding motif protein, X-linked 2	RBMX2	sp|Q9Y388|RBMX2_HUMAN RNA-binding motif protein, X-linked 2 OS=Homo sapiens (Human) OX=9606 GN=RBMX2 PE=1 SV=2;tr|A0A1W2PP04|A0A1W2PP04_HUMAN Isoform of Q9Y388, RRM domain-containing protein OS=Homo sapiens (Human) OX=9606 GN=RBMX2 PE=1 SV=1	3	5	5	5	17.1	37.335	0	29.404				26.011	22.3107	21.1612	21.4637	22.6172	22.5105	22.7564	21.874	21.6091	21.8875	21.5625	20.1326	21.2154	20.8376	21.5668	22.3127	22.6049	20.9608	20.4951	22.4261	18.7257	17.5761	17.8787	18.2891	18.0242	18.3025	17.9775	16.5477	17.6305	17.2527	17.9818	18.7278	19.0199	17.3759	16.9102
A0A2U3TZY2;Q9H078-2;Q9H078;H0YGM0;Q9H078-4;F5H7A5;A0A2R8Y6R5;A0A2R8Y602;Q9H078-5;Q9H078-3;A0A2R8Y7E8;A0A2R8YDH5;F5H392	Caseinolytic peptidase B protein homolog	CLPB	tr|A0A2U3TZY2|A0A2U3TZY2_HUMAN Isoform of Q9H078, ANK_REP_REGION domain-containing protein OS=Homo sapiens (Human) OX=9606 GN=CLPB PE=1 SV=1;sp|Q9H078-2|CLPB-2_HUMAN Isoform of Q9H078, Isoform 2 of Caseinolytic peptidase B protein homolog OS=Homo sapiens (	13	4	4	4	7.4	76.852	0	27.465				23.8556	NA	NA	NA	NA	NA	NA	NA	NA	NA	22.0941	21.6739	22.8105	NA	NA	NA	NA	NA	NA	18.6857	NA	NA	NA	NA	NA	NA	16.9242	16.504	17.6406	NA	NA	NA	NA	NA	NA
CON__sp|P19013|K2C4_HUMAN;P19013;F8VX05;F8VZR6	Keratin, type II cytoskeletal 4	KRT4	sp|P19013|K2C4_HUMAN Keratin, type II cytoskeletal 4 OS=Homo sapiens GN=KRT4 PE=1 SV=4	4	11	7	5	17.4	57.285	0	81.237	+		+	25.6518	NA	NA	NA	NA	NA	17.0266	25.2936	16.6632	17.2516	20.2839	19.8561	19.5354	20.1513	19.8896	20.1492	22.2285	NA	NA	20.8969	NA	NA	NA	20.5387	11.9082	12.4966	15.529	15.1012	14.7805	15.3964	15.1347	15.3943	17.4737	NA	NA
E9PH99;Q9Y4E5-2;Q9Y4E5;D6RIA1	Zinc finger protein 451	ZNF451	tr|E9PH99|E9PH99_HUMAN Isoform of Q9Y4E5, E3 SUMO-protein ligase ZNF451 OS=Homo sapiens (Human) OX=9606 GN=ZNF451 PE=1 SV=1;sp|Q9Y4E5-2|ZN451-2_HUMAN Isoform of Q9Y4E5, Isoform 2 of E3 SUMO-protein ligase ZNF451 OS=Homo sapiens (Human) OX=9606 GN=ZNF451 PE	4	3	3	3	2.7	119.33	0	23.078				23.2368	NA	NA	NA	NA	NA	NA	NA	NA	NA	19.0913	18.9929	19.2157	20.9293	20.6672	21.2979	19.7909	19.4589	18.3247	17.5089	NA	NA	NA	NA	NA	NA	13.3635	13.265	13.4877	15.2014	14.9393	15.5699	14.063	13.731	12.5968
E9PRF4;Q15047-3;Q15047;E9PQM8;X6R732;Q15047-2;E9PS59;X6RHV1;B0QZE6;E9PAP1	Histone-lysine N-methyltransferase SETDB1	SETDB1	tr|E9PRF4|E9PRF4_HUMAN Isoform of Q15047, Histone-lysine N-methyltransferase SETDB1 (Fragment) OS=Homo sapiens (Human) OX=9606 GN=SETDB1 PE=1 SV=1;sp|Q15047-3|SETB1-3_HUMAN Isoform of Q15047, Isoform 3 of Histone-lysine N-methyltransferase SETDB1 OS=Homo s	10	8	8	8	10.7	139.39	0	48.905				25.3455	NA	NA	NA	NA	NA	NA	NA	NA	NA	21.4161	20.7727	21.4542	23.2142	23.0279	23.8514	19.1244	19.8682	17.7624	19.3231	NA	NA	NA	NA	NA	NA	15.3938	14.7502	15.4319	17.1919	17.0056	17.829	13.102	13.8459	11.7401
I3L3H2;P38919	Eukaryotic initiation factor 4A-III;Eukaryotic initiation factor 4A-III, N-terminally processed	EIF4A3	tr|I3L3H2|I3L3H2_HUMAN Isoform of P38919, Eukaryotic initiation factor 4A-III OS=Homo sapiens (Human) OX=9606 GN=EIF4A3 PE=1 SV=2;sp|P38919|IF4A3_HUMAN Eukaryotic initiation factor 4A-III OS=Homo sapiens (Human) OX=9606 GN=EIF4A3 PE=1 SV=4	2	3	3	3	10.3	44.511	0	21.461				24.5611	18.2754	19.5627	19.7569	NA	17.5626	16.5705	NA	NA	17.3539	21.1345	21.7321	21.4343	21.6195	21.7292	22.0925	18.8485	20.093	19.8364	20.3132	14.0274	15.3148	15.509	NA	NA	13.1059	16.8866	17.4842	17.1864	17.3716	17.4812	17.8446	14.6006	15.8451	15.5885
O00311	Cell division cycle 7-related protein kinase	CDC7	sp|O00311|CDC7_HUMAN Cell division cycle 7-related protein kinase OS=Homo sapiens (Human) OX=9606 GN=CDC7 PE=1 SV=1	1	4	4	4	8.5	63.887	0	25.231				24.4003	17.1815	16.7805	16.7018	NA	NA	16.9553	NA	NA	17.91	21.1673	20.9637	21.0607	21.4795	21.0684	21.4342	21.3282	21.2724	20.6907	19.356	12.1371	11.7361	11.6575	NA	NA	12.8656	16.1229	15.9193	16.0163	16.4351	16.0241	16.3898	16.2838	16.228	15.6463
O95347;O95347-2;Q5T821	Structural maintenance of chromosomes protein 2	SMC2	sp|O95347|SMC2_HUMAN Structural maintenance of chromosomes protein 2 OS=Homo sapiens (Human) OX=9606 GN=SMC2 PE=1 SV=2;sp|O95347-2|SMC2-2_HUMAN Isoform of O95347, Isoform 2 of Structural maintenance of chromosomes protein 2 OS=Homo sapiens (Human) OX=9606	3	4	4	4	4	135.65	0	23			+	23.969	20.5846	18.1328	NA	19.9469	19.4702	19.4791	19.3005	18.8826	19.6831	20.2163	18.423	20.2268	20.4052	20.7702	20.8252	20.4154	18.6843	18.8473	17.9467	14.5622	12.1104	NA	13.2782	12.8602	13.6607	14.194	12.4006	14.2044	14.3828	14.7478	14.8028	14.3931	12.6619	12.8249
P0DP25;P0DP24;P0DP23;A0A590UJC0;F8WBR5;G3V226;M0QZ52;G3V479;G3V361;A0A590UJI2;Q96HY3;A0A590UK56;E7EMB3	Calmodulin-3	CALM2;CALM1;CALM3	sp|P0DP25|CALM3_HUMAN Calmodulin-3 OS=Homo sapiens (Human) OX=9606 GN=CALM3 PE=1 SV=1;sp|P0DP24|CALM2_HUMAN Calmodulin-2 OS=Homo sapiens (Human) OX=9606 GN=CALM2 PE=1 SV=1;sp|P0DP23|CALM1_HUMAN Calmodulin-1 OS=Homo sapiens (Human) OX=9606 GN=CALM1 PE=1 SV=	13	2	2	2	18.8	16.837	0	15.14				25.1621	20.6813	20.1139	20.1984	19.1086	19.7092	19.1375	NA	18.4816	19.3857	21.5446	21.5926	22.1678	20.8817	21.7891	22.9793	21.6722	20.508	19.7535	21.9922	17.5114	16.944	17.0285	NA	15.3117	16.2158	18.3746	18.4227	18.9978	17.7118	18.6192	19.8094	18.5022	17.3381	16.5836
P22626;P22626-2;A0A087WUI2	Heterogeneous nuclear ribonucleoproteins A2/B1	HNRNPA2B1	sp|P22626|ROA2_HUMAN Heterogeneous nuclear ribonucleoproteins A2/B1 OS=Homo sapiens (Human) OX=9606 GN=HNRNPA2B1 PE=1 SV=2;sp|P22626-2|ROA2-2_HUMAN Isoform of P22626, Isoform A2 of Heterogeneous nuclear ribonucleoproteins A2/B1 OS=Homo sapiens (Human) OX=9	3	6	5	5	21.8	37.429	0	32.017				25.0377	20.483	18.6759	20.37	20.2665	19.9347	20.7874	19.3576	18.3867	20.9179	19.2921	20.3629	21.7594	19.8437	19.6354	23.6756	20.0579	20.8647	18.74	20.7157	16.161	14.354	16.048	15.0357	14.0647	16.5959	14.9702	16.041	17.4375	15.5217	15.3135	19.3537	15.736	16.5428	14.4181
P33176;A0A0G2JMZ6;J3KNA1;O60282;Q12840;O60282-2	Kinesin-1 heavy chain;Kinesin-like protein;Kinesin heavy chain isoform 5C;Kinesin heavy chain isoform 5A	KIF5B;KIF5A;KIF5C	sp|P33176|KINH_HUMAN Kinesin-1 heavy chain OS=Homo sapiens (Human) OX=9606 GN=KIF5B PE=1 SV=1;tr|A0A0G2JMZ6|A0A0G2JMZ6_HUMAN Isoform of O60282, Kinesin-like protein (Fragment) OS=Homo sapiens (Human) OX=9606 GN=KIF5C PE=1 SV=1;tr|J3KNA1|J3KNA1_HUMAN Isofor	6	4	4	4	5.4	109.68	0	24.596			+	23.351	19.3509	19.1451	17.7783	18.9575	19.9019	20.1952	19.6274	19.077	20.9095	18.4406	NA	19.7645	18.977	18.6351	NA	18.834	17.9516	18.2591	17.4441	13.444	13.2383	11.8714	13.7205	13.1701	15.0026	12.5337	NA	13.8576	13.0701	12.7282	NA	12.9271	12.0447	12.3522
Q96JJ7;H3BPB3;B4DIE3;Q96JJ7-2	Protein disulfide-isomerase TMX3	TMX3	sp|Q96JJ7|TMX3_HUMAN Protein disulfide-isomerase TMX3 OS=Homo sapiens (Human) OX=9606 GN=TMX3 PE=1 SV=2	4	3	3	3	10.6	51.871	0	36.475				25.4482	18.3511	18.5405	19.7847	NA	NA	NA	NA	NA	18.9354	23.2548	22.3761	22.6843	22.023	21.8276	23.632	17.6254	18.0947	NA	20.9887	13.8917	14.0811	15.3252	NA	NA	14.4759	18.7953	17.9167	18.2248	17.5636	17.3682	19.1726	13.166	13.6353	NA
Q9NP97;B1AKR6;Q8TF09;H3BNG9;H3BPA0;Q7Z4M1;H3BQI1;Q9NP97-2	Dynein light chain roadblock-type 1;Dynein light chain roadblock-type 2	DYNLRB1;DYNLRB2	sp|Q9NP97|DLRB1_HUMAN Dynein light chain roadblock-type 1 OS=Homo sapiens (Human) OX=9606 GN=DYNLRB1 PE=1 SV=3;tr|B1AKR6|B1AKR6_HUMAN Isoform of Q9NP97, Robl_LC7 domain-containing protein OS=Homo sapiens (Human) OX=9606 GN=DYNLRB1 PE=1 SV=1;sp|Q8TF09|DLRB2	8	3	3	3	31.2	10.921	0	21.436				24.6509	NA	17.2353	19.0807	18.3346	17.6936	18.2205	18.8786	17.9654	18.1779	21.0949	20.6593	22.7527	21.8317	21.3434	22.414	18.7267	NA	18.5099	22.066	NA	14.6503	16.4958	16.2937	15.3805	15.5929	18.5099	18.0743	20.1678	19.2468	18.7584	19.829	16.1417	NA	15.9249
A0A087WUV8;P35613-3;P35613-4;P35613-2;P35613;R4GN83;R4GMX5;I3L192;A0A087X2B5	Basigin	BSG	tr|A0A087WUV8|A0A087WUV8_HUMAN Isoform of P35613, Ig-like domain-containing protein OS=Homo sapiens (Human) OX=9606 GN=BSG PE=1 SV=1;sp|P35613-3|BASI-3_HUMAN Isoform of P35613, Isoform 3 of Basigin OS=Homo sapiens (Human) OX=9606 GN=BSG PE=1 SV=2;sp|P35613	9	3	3	3	25.9	20.542	0	26.345				25.9858	20.0978	18.8561	20.257	18.2681	17.9932	NA	17.7538	17.1408	19.8173	22.5646	22.5221	23.4185	23.5679	23.5708	23.3615	20.9109	18.3931	18.2425	22.4008	16.5128	15.2712	16.672	14.1688	13.5559	16.2323	18.9796	18.9371	19.8335	19.9829	19.9858	19.7764	17.3259	14.8082	14.6575
S4R456;K7EM56;A0A0B4J2B4;K7EJ78;S4R417;K7EQJ5;K7ELC2;P62841	40S ribosomal protein S15	RPS15	tr|S4R456|S4R456_HUMAN Isoform of P62841, 40S ribosomal protein S15 (Fragment) OS=Homo sapiens (Human) OX=9606 GN=RPS15 PE=1 SV=1;tr|K7EM56|K7EM56_HUMAN Isoform of P62841, 40S ribosomal protein S15 OS=Homo sapiens (Human) OX=9606 GN=RPS15 PE=1 SV=2;tr|A0A0	8	2	2	2	19.1	8.0266	0	13.209			+	25.3653	22.2665	21.2765	NA	20.9539	21.3627	20.5202	18.0143	17.5241	23.0361	NA	21.4764	18.837	22.1301	22.172	22.6656	18.7846	17.5504	18.4277	23.7803	20.6815	19.6915	NA	16.4294	15.9392	21.4512	NA	19.8914	17.252	20.5451	20.5871	21.0806	17.1996	15.9654	16.8428
C9J7T7;A0A384DVL6;C9J0Q5;Q9Y618-4;Q9Y618;C9JE98;Q9Y618-5;Q9Y618-2;H7C2R5;H7C184;C9JQE8;H7BZU2	Nuclear receptor corepressor 2	NCOR2	tr|C9J7T7|C9J7T7_HUMAN Isoform of Q9Y618, Nuclear receptor corepressor 2 OS=Homo sapiens (Human) OX=9606 GN=NCOR2 PE=1 SV=3;tr|A0A384DVL6|A0A384DVL6_HUMAN Isoform of Q9Y618, Nuclear receptor corepressor 2 OS=Homo sapiens (Human) OX=9606 GN=NCOR2 PE=1 SV=1;	12	10	9	9	6.5	221	0	56.043				24.6181	NA	NA	NA	NA	NA	NA	NA	NA	NA	19.2954	16.8193	18.8689	20.8541	20.1005	21.2865	22.7356	22.4551	22.5643	17.8766	NA	NA	NA	NA	NA	NA	12.554	10.0778	12.1274	14.1126	13.3589	14.545	15.9941	15.7137	15.8228
B4DFG0;H0Y993;A0A494C028;P35659-2;P35659;D6RDA2;H0Y8X0;A0A494C198	Protein DEK	DEK	tr|B4DFG0|B4DFG0_HUMAN Isoform of P35659, SAP domain-containing protein OS=Homo sapiens (Human) OX=9606 GN=DEK PE=1 SV=1;tr|H0Y993|H0Y993_HUMAN Isoform of P35659, SAP domain-containing protein OS=Homo sapiens (Human) OX=9606 GN=DEK PE=1 SV=2;tr|A0A494C028|	8	3	3	3	11	39.5	0	18.799				25.127	21.2239	20.6965	20.5744	20.9065	19.9603	20.6324	20.3745	19.0318	20.9243	21.3919	20.3248	19.7447	21.6031	20.9238	20.4029	22.4823	20.8252	21.6162	20.8791	16.976	16.4486	16.3265	16.1266	14.7839	16.6763	17.144	16.0768	15.4968	17.3552	16.6759	16.155	18.2344	16.5773	17.3683
B1AJY7;O75832-2;O75832;B1AJY6;B1AJY5	26S proteasome non-ATPase regulatory subunit 10	PSMD10	tr|B1AJY7|B1AJY7_HUMAN Isoform of O75832, ANK_REP_REGION domain-containing protein OS=Homo sapiens (Human) OX=9606 GN=PSMD10 PE=1 SV=1;sp|O75832-2|PSD10-2_HUMAN Isoform of O75832, Isoform 2 of 26S proteasome non-ATPase regulatory subunit 10 OS=Homo sapiens	5	2	2	2	16.1	20.808	0	13.558				24.0895	18.6303	19.3529	18.5767	NA	NA	17.6963	17.4268	17.0541	19.9455	21.5501	20.8244	21.4946	20.8135	19.911	21.0058	19.0223	19.9449	18.9096	20.6301	15.1708	15.8935	15.1173	13.9673	13.5947	16.4861	18.0907	17.365	18.0352	17.354	16.4515	17.5464	15.5628	16.4855	15.4501
C9J8T6;Q14061	Cytochrome c oxidase copper chaperone	COX17	tr|C9J8T6|C9J8T6_HUMAN Isoform of Q14061, Cytochrome c oxidase copper chaperone OS=Homo sapiens (Human) OX=9606 GN=COX17 PE=1 SV=1;sp|Q14061|COX17_HUMAN Cytochrome c oxidase copper chaperone OS=Homo sapiens (Human) OX=9606 GN=COX17 PE=1 SV=2	2	1	1	1	16.3	10.853	0.003096	6.7006			+	24.0514	19.7435	20.4588	18.9124	20.1127	19.8869	20.1619	20.2068	19.9505	20.1282	19.8478	19.1652	19.6848	19.7466	19.5089	19.7577	19.9797	19.8967	19.9755	21.4664	17.1586	17.8739	16.3274	17.6219	17.3656	17.5432	17.2628	16.5802	17.0999	17.1616	16.9239	17.1728	17.3947	17.3118	17.3905
D6RB01;Q9Y6X4	Soluble lamin-associated protein of 75 kDa	FAM169A	tr|D6RB01|D6RB01_HUMAN Isoform of Q9Y6X4, Soluble lamin-associated protein of 75 kDa OS=Homo sapiens (Human) OX=9606 GN=FAM169A PE=1 SV=1;sp|Q9Y6X4|F169A_HUMAN Soluble lamin-associated protein of 75 kDa OS=Homo sapiens (Human) OX=9606 GN=FAM169A PE=1 SV=2	2	3	3	3	8	68.054	0	18.537			+	22.9806	NA	NA	NA	NA	NA	NA	NA	NA	NA	19.4707	18.7585	20.4091	19.632	NA	19.9638	21.3818	NA	20.1289	18.3368	NA	NA	NA	NA	NA	NA	14.8268	14.1146	15.7653	14.9881	NA	15.3199	16.7379	NA	15.485
O43592;F8WDU6;F5GYW6	Exportin-T	XPOT	sp|O43592|XPOT_HUMAN Exportin-T OS=Homo sapiens (Human) OX=9606 GN=XPOT PE=1 SV=2;tr|F8WDU6|F8WDU6_HUMAN Isoform of O43592, Exportin-T (Fragment) OS=Homo sapiens (Human) OX=9606 GN=XPOT PE=1 SV=8;tr|F5GYW6|F5GYW6_HUMAN Isoform of O43592, Exportin-T (Fragme	3	3	3	3	4.2	109.96	0	18.97				24.7027	16.3415	NA	NA	17.7502	NA	NA	NA	16.7792	19.1684	22.5818	21.7082	22.1796	21.1128	21.6713	22.4731	17.4408	17.865	NA	19.2108	10.8496	NA	NA	NA	11.2874	13.6766	17.0899	16.2164	16.6877	15.621	16.1795	16.9813	11.9489	12.3731	NA
O95671-3;O95671-2;O95671	N-acetylserotonin O-methyltransferase-like protein	ASMTL	sp|O95671-3|ASML-3_HUMAN Isoform of O95671, Isoform 3 of Probable bifunctional dTTP/UTP pyrophosphatase/methyltransferase protein OS=Homo sapiens (Human) OX=9606 GN=ASMTL PE=1 SV=3;sp|O95671-2|ASML-2_HUMAN Isoform of O95671, Isoform 2 of Probable bifunctio	3	6	6	6	13.5	62.442	0	39.522				25.0958	NA	NA	NA	NA	14.9344	NA	NA	NA	NA	17.8808	NA	20.0735	NA	17.2786	NA	24.1074	22.564	23.2605	20.5723	NA	NA	NA	NA	NA	NA	13.3573	NA	15.55	NA	12.755	NA	19.5839	18.0404	18.7369
P47974	Zinc finger protein 36, C3H1 type-like 2	ZFP36L2	sp|P47974|TISD_HUMAN mRNA decay activator protein ZFP36L2 OS=Homo sapiens (Human) OX=9606 GN=ZFP36L2 PE=1 SV=3	1	5	5	5	12.6	51.062	0	35.199				24.2628	20.1025	19.6865	19.9902	NA	NA	NA	NA	NA	NA	17.5195	18.4688	17.7237	21.9444	22.242	22.8104	NA	NA	NA	20.1754	16.015	15.5991	15.9028	NA	NA	NA	13.432	14.3813	13.6363	17.8569	18.1545	18.723	NA	NA	NA
P61962;A0A087WWI6;P61962-2	DDB1- and CUL4-associated factor 7	DCAF7	sp|P61962|DCAF7_HUMAN DDB1- and CUL4-associated factor 7 OS=Homo sapiens (Human) OX=9606 GN=DCAF7 PE=1 SV=1;tr|A0A087WWI6|A0A087WWI6_HUMAN Isoform of P61962, DDB1- and CUL4-associated factor 7 (Fragment) OS=Homo sapiens (Human) OX=9606 GN=DCAF7 PE=1 SV=6	3	4	4	4	14	38.926	0	32.731				25.0348	19.7165	18.1295	18.095	NA	NA	NA	NA	NA	NA	21.2036	21.2881	20.7114	21.9504	21.7946	22.565	22.8483	21.3216	21.0593	21.1279	15.8096	14.2226	14.1881	NA	NA	NA	17.2967	17.3813	16.8045	18.0436	17.8877	18.6581	18.9414	17.4147	17.1523
P81605;P81605-2	Dermcidin;Survival-promoting peptide;DCD-1	DCD	sp|P81605|DCD_HUMAN Dermcidin OS=Homo sapiens (Human) OX=9606 GN=DCD PE=1 SV=2;sp|P81605-2|DCD-2_HUMAN Isoform of P81605, Isoform 2 of Dermcidin OS=Homo sapiens (Human) OX=9606 GN=DCD PE=1 SV=2	2	2	2	2	20	11.284	0	18.509				26.1321	20.4352	21.8593	20.8488	21.4105	21.7343	21.3686	16.3013	20.6183	23.449	21.2952	21.7542	20.7751	20.79	22.2505	24.0794	22.7732	20.9802	21.3292	23.8101	18.1133	19.5374	18.5269	13.9794	18.2963	21.127	18.9733	19.4323	18.4532	18.4681	19.9286	21.7575	20.4513	18.6582	19.0073
Q008S8	Epithelial cell-transforming sequence 2 oncogene-like	ECT2L	sp|Q008S8|ECT2L_HUMAN Epithelial cell-transforming sequence 2 oncogene-like OS=Homo sapiens (Human) OX=9606 GN=ECT2L PE=2 SV=2	1	1	1	1	1	104.88	0.0021053	6.8243			+	26.2622	22.505	20.5519	17.9703	22.3536	22.2391	22.2792	NA	20.8602	22.7835	22.4532	21.9802	22.1963	22.5017	22.2407	22.841	23.1834	NA	22.4153	20.5617	16.8046	14.8514	12.2699	NA	15.1598	17.0831	16.7528	16.2798	16.4959	16.8013	16.5403	17.1406	17.483	NA	16.7149
Q13442;F8WBW6	28 kDa heat- and acid-stable phosphoprotein	PDAP1	sp|Q13442|HAP28_HUMAN 28 kDa heat- and acid-stable phosphoprotein OS=Homo sapiens (Human) OX=9606 GN=PDAP1 PE=1 SV=1	2	3	3	3	22.1	20.63	0	22.98				25.0416	21.2534	19.0661	20.6547	20.1906	20.0887	20.9314	19.7102	18.7422	17.0347	21.2182	20.1992	21.3036	21.1378	20.7144	22.2851	21.9707	21.4979	20.6573	22.2343	18.446	16.2588	17.8473	16.9029	15.9348	14.2273	18.4108	17.3918	18.4962	18.3304	17.907	19.4777	19.1633	18.6906	17.8499
Q15393;Q15393-3;J3QL37;Q15393-2	Splicing factor 3B subunit 3	SF3B3	sp|Q15393|SF3B3_HUMAN Splicing factor 3B subunit 3 OS=Homo sapiens (Human) OX=9606 GN=SF3B3 PE=1 SV=4;sp|Q15393-3|SF3B3-3_HUMAN Isoform of Q15393, Isoform 3 of Splicing factor 3B subunit 3 OS=Homo sapiens (Human) OX=9606 GN=SF3B3 PE=1 SV=4	4	4	4	4	3.7	135.58	0	23.902				24.4159	17.8326	19.6743	19.8224	20.3903	19.3146	20.111	19.0064	18.9265	21.138	19.9018	19.8221	20.0618	21.3465	21.3253	21.8222	20.2596	19.2802	NA	18.7155	12.1321	13.9739	14.1219	13.3059	13.226	15.4375	14.2014	14.1216	14.3614	15.646	15.6249	16.1217	14.5591	13.5798	NA
Q15417-3;Q15417;Q15417-2;E9PDU6;K7ES69;A0A087X271;H3BVI6;B4DDF4;B4DUT8;Q99439-2;Q99439	Calponin-3;Calponin	CNN3	sp|Q15417-3|CNN3-3_HUMAN Isoform of Q15417, Isoform 3 of Calponin-3 OS=Homo sapiens (Human) OX=9606 GN=CNN3 PE=1 SV=1;sp|Q15417|CNN3_HUMAN Calponin-3 OS=Homo sapiens (Human) OX=9606 GN=CNN3 PE=1 SV=1;sp|Q15417-2|CNN3-2_HUMAN Isoform of Q15417, Isoform 2 of	11	6	6	6	30.4	31.38	0	39.555				25.1632	18.2199	17.4679	16.584	NA	16.4547	19.5764	NA	16.5186	19.0555	18.564	19.4113	18.7218	23.1314	22.3485	24.1245	19.0002	18.5652	17.8243	21.3559	14.4126	13.6606	12.7767	NA	12.7113	15.2481	14.7567	15.6039	14.9144	19.3241	18.5411	20.3172	15.1928	14.7579	14.0169
Q15645;Q15645-2;H0YAL2	Pachytene checkpoint protein 2 homolog	TRIP13	sp|Q15645|PCH2_HUMAN Pachytene checkpoint protein 2 homolog OS=Homo sapiens (Human) OX=9606 GN=TRIP13 PE=1 SV=2;sp|Q15645-2|PCH2-2_HUMAN Isoform of Q15645, Isoform 2 of Pachytene checkpoint protein 2 homolog OS=Homo sapiens (Human) OX=9606 GN=TRIP13 PE=1 S	3	3	3	3	6.9	48.55	0	30.974			+	24.806	19.234	17.8495	18.684	NA	NA	NA	NA	NA	18.4671	20.9814	21.0603	22.4021	21.1998	21.9323	23.4535	NA	NA	NA	20.221	14.649	13.2646	14.099	NA	NA	13.8822	16.3964	16.4754	17.8171	16.6148	17.3473	18.8685	NA	NA	NA
Q9UQ88-4;Q9UQ88-3;Q5QPR3;Q9UQ88-2;Q5QPR4;Q9UQ88-10;Q9UQ88-5	Isoform of Q9UQ88, Isoform SV3 of Cyclin-dependent kinase 11A	CDK11A	sp|Q9UQ88-4|CD11A-4_HUMAN Isoform of Q9UQ88, Isoform SV3 of Cyclin-dependent kinase 11A OS=Homo sapiens (Human) OX=9606 GN=CDK11A PE=1 SV=4;sp|Q9UQ88-3|CD11A-3_HUMAN Isoform of Q9UQ88, Isoform SV2 of Cyclin-dependent kinase 11A OS=Homo sapiens (Human) OX=9	7	42	3	0	50.4	90.044	0	39.214				25.2249	NA	NA	NA	NA	NA	NA	NA	NA	NA	21.7136	21.242	21.3047	23.0408	23.1133	23.6322	NA	NA	NA	19.9395	NA	NA	NA	NA	NA	NA	16.4281	15.9566	16.0194	17.7554	17.8279	18.3469	NA	NA	NA
Q6I9Y2;F8WF22	THO complex subunit 7 homolog	THOC7	sp|Q6I9Y2|THOC7_HUMAN THO complex subunit 7 homolog OS=Homo sapiens (Human) OX=9606 GN=THOC7 PE=1 SV=3	2	6	6	6	39.2	23.743	0	38.448				24.4548	17.3005	17.7118	18.2618	NA	NA	NA	NA	NA	NA	22.1185	20.738	21.7228	21.9097	21.3335	22.4278	NA	NA	18.2661	20.7543	13.6	14.0113	14.5613	NA	NA	NA	18.4181	17.0376	18.0224	18.2092	17.633	18.7274	NA	NA	14.5657
Q9BQ70;H3BS87;H3BMJ8;Q9H7D3;H3BSP8;H3BTU3;H3BQ53;Q9H384	Transcription factor 25	TCF25	sp|Q9BQ70|TCF25_HUMAN Transcription factor 25 OS=Homo sapiens (Human) OX=9606 GN=TCF25 PE=1 SV=1;tr|H3BS87|H3BS87_HUMAN Isoform of Q9BQ70, Transcription factor 25 (Fragment) OS=Homo sapiens (Human) OX=9606 GN=TCF25 PE=1 SV=1;tr|H3BMJ8|H3BMJ8_HUMAN Isoform	8	4	4	4	8.7	76.666	0	24.954				23.6295	NA	16.8571	NA	NA	NA	NA	NA	NA	17.109	21.1239	21.3039	21.4022	20.7498	20.4949	20.8037	NA	NA	NA	18.7715	NA	11.9991	NA	NA	NA	12.251	16.2659	16.4459	16.5442	15.8919	15.6369	15.9457	NA	NA	NA
Q9P1Y5;Q9P1Y5-2	Calmodulin-regulated spectrin-associated protein 3	CAMSAP3	sp|Q9P1Y5|CAMP3_HUMAN Calmodulin-regulated spectrin-associated protein 3 OS=Homo sapiens (Human) OX=9606 GN=CAMSAP3 PE=1 SV=2;sp|Q9P1Y5-2|CAMP3-2_HUMAN Isoform of Q9P1Y5, Isoform 2 of Calmodulin-regulated spectrin-associated protein 3 OS=Homo sapiens (Huma	2	7	7	7	8.2	134.75	0	44.487				24.3127	NA	NA	NA	22.1281	21.8428	22.407	21.8146	20.6424	19.8215	NA	NA	NA	NA	16.7436	NA	19.1212	NA	NA	18.2466	NA	NA	NA	15.7485	14.5763	13.7554	NA	NA	NA	NA	10.6775	NA	13.0551	NA	NA
Q9BRT8;Q9BRT8-3;A0A0A6YYH9;C9J3G2;H0Y5V3;A0A0A0MRU4;Q5RIB0;Q8IUF1;Q5JTY5;Q5RIA9;Q4V339;Q5JTY5-2;F2Z2T4;Q5RIA9-3;A0A087X140;A0A0B4J2F1;Q9BRT8-2;A0A087WWG3;F8WEU0;A0A087WZQ3;A0A087WTC0;F8WEG4;A0A0B4J2E3;Q5JTY2;A0A087WYD2;Q6NVZ8;E7EUZ7;Q5RIB3;A0A087WVU7;A0A087WU66;Q5RIB5;Q5RIA9-2;Q9BRT8-4;H0Y857;A0A087X1C0	COBW domain-containing protein 1;COBW domain-containing protein 2;COBW domain-containing protein 3;COBW domain-containing protein 5;COBW domain-containing protein 6	CBWD1;CBWD5;CBWD2;CBWD7;CBWD3;CBWD6	sp|Q9BRT8|CBWD1_HUMAN COBW domain-containing protein 1 OS=Homo sapiens (Human) OX=9606 GN=CBWD1 PE=2 SV=1;sp|Q9BRT8-3|CBWD1-3_HUMAN Isoform of Q9BRT8, Isoform 3 of COBW domain-containing protein 1 OS=Homo sapiens (Human) OX=9606 GN=CBWD1 PE=2 SV=1;tr|A0A0A	35	4	4	4	11.1	44.068	0	25.605				24.9053	NA	18.5968	NA	18.5695	19.0111	NA	NA	NA	19.6104	22.7331	22.3609	22.32	21.5714	21.485	22.2313	18.2124	18.7296	NA	20.8178	NA	14.5093	NA	NA	NA	15.5229	18.6456	18.2735	18.2325	17.484	17.3975	18.1438	14.1249	14.6422	NA
A2AAT0;Q92504	Zinc transporter SLC39A7	SLC39A7	tr|A2AAT0|A2AAT0_HUMAN Isoform of Q92504, Zinc transporter SLC39A7 (Fragment) OS=Homo sapiens (Human) OX=9606 GN=SLC39A7 PE=1 SV=1;sp|Q92504|S39A7_HUMAN Zinc transporter SLC39A7 OS=Homo sapiens (Human) OX=9606 GN=SLC39A7 PE=1 SV=2	2	1	1	1	5.9	24.003	0	18.268			+	25.032	20.6628	20.9854	19.1506	NA	18.9046	NA	NA	NA	NA	22.5007	NA	20.5905	22.7959	22.5658	22.8632	NA	19.7198	NA	22.447	18.0778	18.4004	16.5657	NA	NA	NA	19.9158	NA	18.0055	20.211	19.9808	20.2782	NA	17.1348	NA
A9Z1X7;Q8IYB3-2;Q8IYB3;M0R088;E9PCT1;M0R1E7;M0QXG5	Serine/arginine repetitive matrix protein 1	SRRM1	tr|A9Z1X7|A9Z1X7_HUMAN Isoform of Q8IYB3, PWI domain-containing protein OS=Homo sapiens (Human) OX=9606 GN=SRRM1 PE=1 SV=1;sp|Q8IYB3-2|SRRM1-2_HUMAN Isoform of Q8IYB3, Isoform 2 of Serine/arginine repetitive matrix protein 1 OS=Homo sapiens (Human) OX=9606	7	4	4	4	6.1	103.39	0	26.553				25.4716	19.8331	19.2611	19.5262	17.7763	18.491	20.787	20.3144	NA	18.3509	20.6794	20.6081	19.5125	20.0359	19.5883	23.3653	23.7389	22.808	21.0245	20.0793	14.4407	13.8688	14.1339	14.9221	NA	12.9586	15.2871	15.2158	14.1202	14.6436	14.196	17.973	18.3466	17.4157	15.6322
C9JYQ9;H0Y8C2;Q6P5R6	60S ribosomal protein L22-like 1	RPL22L1	tr|C9JYQ9|C9JYQ9_HUMAN Isoform of Q6P5R6, 60S ribosomal protein L22-like 1 OS=Homo sapiens (Human) OX=9606 GN=RPL22L1 PE=1 SV=1;tr|H0Y8C2|H0Y8C2_HUMAN Isoform of Q6P5R6, 60S ribosomal protein L22-like 1 (Fragment) OS=Homo sapiens (Human) OX=9606 GN=RPL22L1	3	2	2	2	19.8	14.478	0	15.068				24.5203	20.4746	18.9588	19.4745	20.4877	19.9405	20.863	18.6772	19.2855	20.8862	21.5952	20.2641	20.7448	20.278	20.1789	20.8076	20.7455	19.609	19.8599	22.5203	18.4745	16.9588	17.4745	16.6771	17.2855	18.8862	19.5952	18.264	18.7448	18.278	18.1789	18.8076	18.7455	17.6091	17.8599
E7ET15;O15042-2;O15042;C9JDJ7;C9J5L1;H7C4V2;E7EW00;H0Y8D9;O15042-3	U2 snRNP-associated SURP motif-containing protein	U2SURP	tr|E7ET15|E7ET15_HUMAN Isoform of O15042, U2 snRNP-associated SURP motif-containing protein OS=Homo sapiens (Human) OX=9606 GN=U2SURP PE=1 SV=1;sp|O15042-2|SR140-2_HUMAN Isoform of O15042, Isoform 2 of U2 snRNP-associated SURP motif-containing protein OS=H	9	2	2	2	2.4	118.25	0	12.477				23.2905	19.6561	15.3227	18.2799	18.9032	20.0068	19.7144	19.4277	18.3296	20.717	18.3465	18.1713	19.5609	18.1389	19.2339	19.1773	19.6776	17.4078	NA	18.0051	14.3708	10.0373	12.9945	14.1423	13.0442	15.4316	13.0612	12.8859	14.2755	12.8534	13.9485	13.8919	14.3922	12.1224	NA
F8VVM2;Q00325-2;Q00325;F8VZL5;F8VWR4;F8VWQ0	Phosphate carrier protein, mitochondrial	SLC25A3	tr|F8VVM2|F8VVM2_HUMAN Isoform of Q00325, Phosphate carrier protein, mitochondrial OS=Homo sapiens (Human) OX=9606 GN=SLC25A3 PE=1 SV=1;sp|Q00325-2|MPCP-2_HUMAN Isoform of Q00325, Isoform B of Phosphate carrier protein, mitochondrial OS=Homo sapiens (Human	6	2	2	2	5.9	36.161	0	17.16			+	25.6017	20.3185	20.2529	19.9905	19.7272	19.7587	19.4279	19.7309	19.0583	20.5692	23.1942	22.7205	22.6212	22.1924	22.0055	22.5717	21.2385	NA	20.215	21.4318	16.1486	16.083	15.8205	15.561	14.8884	16.3993	19.0243	18.5505	18.4513	18.0225	17.8355	18.4017	17.0685	NA	16.0451
J3QRY4;O00231;O00231-2	26S proteasome non-ATPase regulatory subunit 11	PSMD11	tr|J3QRY4|J3QRY4_HUMAN Isoform of O00231, 26S proteasome non-ATPase regulatory subunit 11 (Fragment) OS=Homo sapiens (Human) OX=9606 GN=PSMD11 PE=1 SV=8;sp|O00231|PSD11_HUMAN 26S proteasome non-ATPase regulatory subunit 11 OS=Homo sapiens (Human) OX=9606 G	3	1	1	1	7.5	21.109	0.0010823	7.0024			+	23.1202	18.8479	17.8604	NA	18.8419	18.5429	20.6816	NA	18.86	19.1992	19.4005	NA	20.2141	19.9798	19.7536	NA	19.1582	NA	18.554	19.9502	15.678	14.6904	NA	NA	15.6901	16.0293	16.2306	NA	17.0441	16.8099	16.5837	NA	15.9883	NA	15.384
P10636-2;P10636-6;I3L170;A0A0G2JQJ7;A0A0G2JPD5;A0A0G2JS76;A0A0G2JMX7;P10636-3;P10636-4;P10636-5;P10636-7;P10636-8;P10636;P10636-9	Microtubule-associated protein tau;Microtubule-associated protein	MAPT	sp|P10636-2|TAU-2_HUMAN Isoform of P10636, Isoform Fetal-tau of Microtubule-associated protein tau OS=Homo sapiens (Human) OX=9606 GN=MAPT PE=1 SV=5;sp|P10636-6|TAU-6_HUMAN Isoform of P10636, Isoform Tau-D of Microtubule-associated protein tau OS=Homo sapi	14	4	4	4	17.9	36.76	0	25.27				24.4364	NA	NA	NA	NA	NA	NA	NA	NA	NA	NA	NA	21.2685	22.1918	22.0381	22.9622	20.9604	19.7265	NA	20.3489	NA	NA	NA	NA	NA	NA	NA	NA	17.181	18.1044	17.9506	18.8747	16.8729	15.639	NA
P26583;D6R9A6	High mobility group protein B2	HMGB2	sp|P26583|HMGB2_HUMAN High mobility group protein B2 OS=Homo sapiens (Human) OX=9606 GN=HMGB2 PE=1 SV=2;tr|D6R9A6|D6R9A6_HUMAN Isoform of P26583, High mobility group protein B2 (Fragment) OS=Homo sapiens (Human) OX=9606 GN=HMGB2 PE=1 SV=1	2	2	2	2	12	24.033	0	13.161				24.9558	19.3082	19.6576	18.4932	20.9437	20.2663	21.8315	19.7699	19.5844	20.0947	20.8667	20.3343	21.2733	21.2734	20.0946	20.9631	22.405	20.7385	21.0141	22.3709	16.7232	17.0726	15.9083	17.185	16.9994	17.5097	18.2818	17.7493	18.6884	18.6885	17.5096	18.3782	19.82	18.1535	18.4291
P42704;H7C3W8	Leucine-rich PPR motif-containing protein, mitochondrial	LRPPRC	sp|P42704|LPPRC_HUMAN Leucine-rich PPR motif-containing protein, mitochondrial OS=Homo sapiens (Human) OX=9606 GN=LRPPRC PE=1 SV=3	2	3	3	3	2.1	157.9	0	17.561				24.3955	20.7924	18.7779	19.1615	18.3659	17.7451	17.4561	15.9578	18.7043	20.3074	21.4874	21.7858	21.6798	20.2614	18.6393	21.8878	19.2612	18.848	16.9883	17.9037	14.3006	12.286	12.6697	9.46591	12.2124	13.8155	14.9955	15.294	15.1879	13.7696	12.1475	15.396	12.7694	12.3561	10.4964
P43686-2;P43686	26S protease regulatory subunit 6B	PSMC4	sp|P43686-2|PRS6B-2_HUMAN Isoform of P43686, Isoform 2 of 26S proteasome regulatory subunit 6B OS=Homo sapiens (Human) OX=9606 GN=PSMC4 PE=1 SV=2;sp|P43686|PRS6B_HUMAN 26S proteasome regulatory subunit 6B OS=Homo sapiens (Human) OX=9606 GN=PSMC4 PE=1 SV=2	2	5	5	5	17.3	43.507	0	30.014			+	25.4977	19.9777	18.5596	19.7812	20.3306	20.278	20.1225	20.2891	19.587	20.0017	23.3235	22.8543	22.2204	21.8923	21.1461	22.165	20.0457	21.1385	19.8346	20.9741	15.4542	14.036	15.2576	15.7655	15.0635	15.4781	18.7999	18.3308	17.6968	17.3687	16.6226	17.6415	15.5221	16.615	15.311
Q00688	Peptidyl-prolyl cis-trans isomerase FKBP3	FKBP3	sp|Q00688|FKBP3_HUMAN Peptidyl-prolyl cis-trans isomerase FKBP3 OS=Homo sapiens (Human) OX=9606 GN=FKBP3 PE=1 SV=1	1	2	2	2	11.6	25.177	0	15.425				25.909	21.1588	20.9801	21.7097	21.143	21.0462	21.9258	20.2622	19.5875	20.3888	21.6682	19.7973	22.234	19.9539	21.9568	23.4591	23.2216	21.9535	21.7974	22.587	17.8369	17.6582	18.3877	16.9403	16.2656	17.0669	18.3463	16.4754	18.9121	16.632	18.6348	20.1372	19.8997	18.6315	18.4755
Q5T760;Q05519-2;Q05519;B4DWT1;Q5T757	Serine/arginine-rich splicing factor 11	SRSF11	tr|Q5T760|Q5T760_HUMAN Isoform of Q05519, RRM domain-containing protein (Fragment) OS=Homo sapiens (Human) OX=9606 GN=SRSF11 PE=1 SV=1;sp|Q05519-2|SRS11-2_HUMAN Isoform of Q05519, Isoform 2 of Serine/arginine-rich splicing factor 11 OS=Homo sapiens (Human)	5	2	2	2	9	42.316	0	15.606			+	24.5369	20.0824	19.5757	19.2992	19.7592	NA	19.8099	19.3054	19.0169	20.1441	20.3703	19.1974	21.0453	19.0657	19.449	22.9331	21.1364	20.2042	19.5246	21.367	16.9124	16.4058	16.1293	16.1355	15.847	16.9741	17.2004	16.0275	17.8754	15.8958	16.2791	19.7632	17.9665	17.0342	16.3547
Q05823-2;Q05823	2-5A-dependent ribonuclease	RNASEL	sp|Q05823-2|RN5A-2_HUMAN Isoform of Q05823, Isoform 2 of 2-5A-dependent ribonuclease OS=Homo sapiens (Human) OX=9606 GN=RNASEL PE=1 SV=2;sp|Q05823|RN5A_HUMAN 2-5A-dependent ribonuclease OS=Homo sapiens (Human) OX=9606 GN=RNASEL PE=1 SV=2	2	5	5	5	8.6	73.415	0	31.373				22.3164	NA	NA	NA	NA	NA	NA	NA	NA	NA	19.2373	20.0534	21.2274	17.3131	19.2782	18.0044	NA	NA	NA	16.9945	NA	NA	NA	NA	NA	NA	13.9154	14.7315	15.9055	11.9912	13.9563	12.6825	NA	NA	NA
Q12874	Splicing factor 3A subunit 3	SF3A3	sp|Q12874|SF3A3_HUMAN Splicing factor 3A subunit 3 OS=Homo sapiens (Human) OX=9606 GN=SF3A3 PE=1 SV=1	1	5	5	5	14.2	58.848	0	32.145				24.0741	18.313	18.3562	18.0174	17.4277	17.6503	18.4613	17.371	NA	18.5639	17.8665	18.4938	18.0366	22.0921	20.9097	22.8568	18.0891	17.2369	16.4101	19.4891	13.728	13.7712	13.4324	12.7861	NA	13.979	13.2815	13.9089	13.4516	17.5071	16.3248	18.2719	13.5042	12.6519	11.8251
Q86WV7;Q96MW1;Q96MW1-2	Coiled-coil domain-containing protein 43	CCDC43	tr|Q86WV7|Q86WV7_HUMAN Isoform of Q96MW1, CCDC43 protein OS=Homo sapiens (Human) OX=9606 GN=CCDC43 PE=1 SV=1;sp|Q96MW1|CCD43_HUMAN Coiled-coil domain-containing protein 43 OS=Homo sapiens (Human) OX=9606 GN=CCDC43 PE=1 SV=2;sp|Q96MW1-2|CCD43-2_HUMAN Isofor	3	4	4	4	15	25.563	0	34.87				24.9896	NA	NA	NA	NA	NA	NA	NA	NA	NA	NA	NA	NA	NA	NA	20.1163	23.9629	23.2968	22.3963	21.5302	NA	NA	NA	NA	NA	NA	NA	NA	NA	NA	NA	16.6569	20.5035	19.8374	18.9369
Q93008-1;Q93008;O00507-2;O00507	Probable ubiquitin carboxyl-terminal hydrolase FAF-X	USP9X	sp|Q93008-1|USP9X-1_HUMAN Isoform of Q93008, Isoform 2 of Probable ubiquitin carboxyl-terminal hydrolase FAF-X OS=Homo sapiens (Human) OX=9606 GN=USP9X PE=1 SV=3;sp|Q93008|USP9X_HUMAN Probable ubiquitin carboxyl-terminal hydrolase FAF-X OS=Homo sapiens (Hu	4	7	7	7	3.7	290.46	0	44.61			+	24.2825	20.2142	NA	19.6365	17.1158	NA	NA	NA	NA	NA	20.3301	19.1206	20.5365	21.2569	19.8759	23.0879	20.3794	20.0368	NA	17.34	13.2717	NA	12.694	NA	NA	NA	13.3876	12.1781	13.594	14.3144	12.9334	16.1454	13.437	13.0943	NA
Q96AY2;Q96AY2-2;H0Y9Z4;D6RIT8;F8W714	Crossover junction endonuclease EME1	EME1	sp|Q96AY2|EME1_HUMAN Crossover junction endonuclease EME1 OS=Homo sapiens (Human) OX=9606 GN=EME1 PE=1 SV=2;sp|Q96AY2-2|EME1-2_HUMAN Isoform of Q96AY2, Isoform 2 of Crossover junction endonuclease EME1 OS=Homo sapiens (Human) OX=9606 GN=EME1 PE=1 SV=2;tr|H	5	4	4	4	7.5	63.251	0	23.58				24.8164	NA	NA	NA	NA	NA	NA	NA	NA	NA	20.3373	20.3066	19.882	18.0526	20.1111	20.4779	23.6716	21.9847	22.4119	19.9584	NA	NA	NA	NA	NA	NA	15.4793	15.4486	15.024	13.1946	15.253	15.62	18.8137	17.1268	17.5539
Q9Y237;Q9Y237-2;H0Y4T6;J3KMW3;H0Y610;H0Y8P6;A0A494C021;Q9Y237-3	Peptidyl-prolyl cis-trans isomerase NIMA-interacting 4	PIN4	sp|Q9Y237|PIN4_HUMAN Peptidyl-prolyl cis-trans isomerase NIMA-interacting 4 OS=Homo sapiens (Human) OX=9606 GN=PIN4 PE=1 SV=1;sp|Q9Y237-2|PIN4-2_HUMAN Isoform of Q9Y237, Isoform 2 of Peptidyl-prolyl cis-trans isomerase NIMA-interacting 4 OS=Homo sapiens (H	8	3	3	3	40.5	13.81	0	23.958				25.9433	21.557	20.4857	21.0758	21.7996	21.4832	21.7044	20.8709	21.1755	20.6305	21.4902	20.7839	21.5851	21.4932	21.0522	23.4054	23.453	21.7306	21.3938	22.9433	18.557	17.4857	18.0758	17.8709	18.1755	17.6305	18.4902	17.7839	18.5851	18.4932	18.0522	20.4053	20.453	18.7306	18.3938
Q9Y5V3;Q9Y5V3-2	Melanoma-associated antigen D1	MAGED1	sp|Q9Y5V3|MAGD1_HUMAN Melanoma-associated antigen D1 OS=Homo sapiens (Human) OX=9606 GN=MAGED1 PE=1 SV=3;sp|Q9Y5V3-2|MAGD1-2_HUMAN Isoform of Q9Y5V3, Isoform 2 of Melanoma-associated antigen D1 OS=Homo sapiens (Human) OX=9606 GN=MAGED1 PE=1 SV=3	2	3	3	3	7.7	86.16	0	323.31			+	24.259	NA	NA	NA	NA	NA	NA	NA	NA	NA	20.8355	19.7416	21.1369	19.5915	21.84	23.2447	NA	19.0437	NA	19.6152	NA	NA	NA	NA	NA	NA	16.1917	15.0978	16.4931	14.9476	17.1961	18.6008	NA	14.3999	NA
M0R019;A0A087X0X3;P52272-2;P52272;M0QYQ7;M0R0N3;M0R2T0;M0R0Y6;M0QYL3;M0QZM1	Heterogeneous nuclear ribonucleoprotein M	HNRNPM	tr|M0R019|M0R019_HUMAN Isoform of P52272, Heterogeneous nuclear ribonucleoprotein M (Fragment) OS=Homo sapiens (Human) OX=9606 GN=HNRNPM PE=1 SV=8;tr|A0A087X0X3|A0A087X0X3_HUMAN Isoform of P52272, Heterogeneous nuclear ribonucleoprotein M OS=Homo sapiens (	10	6	6	6	16.8	37.627	0	38.34				25.1837	20.4364	20.939	21.8132	19.6518	NA	20.4222	19.9212	20.0808	22.4874	21.2402	20.8867	21.7963	21.4321	19.4654	20.668	22.1473	21.0027	19.5384	21.0137	16.2665	16.769	17.6433	15.7513	15.9109	18.3175	17.0702	16.7167	17.6264	17.2621	15.2954	16.4981	17.9774	16.8328	15.3684
A0A0U1RQV4;Q13464	Rho-associated protein kinase 1	ROCK1	tr|A0A0U1RQV4|A0A0U1RQV4_HUMAN Isoform of Q13464, Rho-associated protein kinase 1 OS=Homo sapiens (Human) OX=9606 GN=ROCK1 PE=1 SV=1;sp|Q13464|ROCK1_HUMAN Rho-associated protein kinase 1 OS=Homo sapiens (Human) OX=9606 GN=ROCK1 PE=1 SV=1	2	5	5	5	4	133.07	0	30.734				22.5365	NA	NA	NA	19.8872	20.3025	20.5442	19.7215	18.9069	19.6721	NA	NA	NA	16.6148	NA	NA	NA	NA	NA	16.5141	NA	NA	NA	13.6991	12.8845	13.6498	NA	NA	NA	10.5925	NA	NA	NA	NA	NA
B1ALA9;A0A2R8Y7H4;P60891;B1ALA7;A0A0B4J207;P60891-2;P21108;Q15244;A6NMS2;D3YTJ7;P11908;P11908-2	Ribose-phosphate pyrophosphokinase 1;Ribose-phosphate pyrophosphokinase 3	PRPS1;PRPS1L1	tr|B1ALA9|B1ALA9_HUMAN Isoform of P60891, Pribosyltran_N domain-containing protein OS=Homo sapiens (Human) OX=9606 GN=PRPS1 PE=1 SV=2;tr|A0A2R8Y7H4|A0A2R8Y7H4_HUMAN Isoform of P60891, Ribose-phosphate pyrophosphokinase OS=Homo sapiens (Human) OX=9606 GN=PR	12	3	3	3	13.3	31.392	0	20.043				24.8709	19.33	18.4608	19.3541	NA	17.6535	18.5428	17.932	17.25	19.7563	22.6242	21.8966	22.4833	21.6567	21.1754	22.3117	NA	NA	NA	20.7834	15.2426	14.3733	15.2667	13.8445	13.1625	15.6688	18.5367	17.8091	18.3959	17.5692	17.0879	18.2243	NA	NA	NA
A0A3B3IRT3;O60343-2;O60343-3;O60343	TBC1 domain family member 4	TBC1D4	tr|A0A3B3IRT3|A0A3B3IRT3_HUMAN Isoform of O60343, TBC1 domain family member 4 OS=Homo sapiens (Human) OX=9606 GN=TBC1D4 PE=1 SV=1;sp|O60343-2|TBCD4-2_HUMAN Isoform of O60343, Isoform 2 of TBC1 domain family member 4 OS=Homo sapiens (Human) OX=9606 GN=TBC1D	4	2	2	2	2.8	119.93	0	13.298				23.1712	19.9593	19.6004	19.5216	16.3987	NA	16.9667	16.1081	16.298	17.3972	19.8452	18.6861	20.2176	18.3931	19.8045	20.4861	19.0067	18.937	NA	17.5273	14.3154	13.9566	13.8778	10.4642	10.6542	11.7534	14.2014	13.0423	14.5738	12.7493	14.1607	14.8423	13.3628	13.2932	NA
A0A3B3ITT5;P47914	60S ribosomal protein L29	RPL29	tr|A0A3B3ITT5|A0A3B3ITT5_HUMAN Isoform of P47914, 60S ribosomal protein L29 OS=Homo sapiens (Human) OX=9606 GN=RPL29 PE=1 SV=1;sp|P47914|RL29_HUMAN 60S ribosomal protein L29 OS=Homo sapiens (Human) OX=9606 GN=RPL29 PE=1 SV=2	2	1	1	1	9	18.512	0.0010858	7.0674			+	24.8588	20.8361	18.5154	19.9446	20.7383	20.1551	20.7302	20.0548	NA	22.6884	NA	19.9041	20.621	20.9145	20.587	21.1171	21.2927	21.086	20.4678	22.5368	18.5141	16.1934	17.6227	17.733	NA	20.3666	NA	17.5822	18.2991	18.5926	18.2651	18.7951	18.9707	18.7641	18.1459
C9JN15;C9JM79;Q13427-2;Q13427;E9PG73	Peptidyl-prolyl cis-trans isomerase;Peptidyl-prolyl cis-trans isomerase G	PPIG	tr|C9JN15|C9JN15_HUMAN Isoform of Q13427, Peptidyl-prolyl cis-trans isomerase (Fragment) OS=Homo sapiens (Human) OX=9606 GN=PPIG PE=1 SV=1;tr|C9JM79|C9JM79_HUMAN Isoform of Q13427, PPIase cyclophilin-type domain-containing protein (Fragment) OS=Homo sapien	5	3	3	3	13.8	27.409	0	19.439			+	24.2861	20.5473	NA	20.5285	20.3035	20.9847	20.6805	20.855	19.3701	20.7608	20.6162	18.9989	19.862	19.5431	20.3501	21.0839	NA	19.2048	NA	21.1162	17.3773	NA	17.3586	17.685	16.2002	17.5908	17.4462	15.829	16.6921	16.3732	17.1802	17.9139	NA	16.0349	NA
E7EW37;Q92973-3;Q92973-2;Q92973	Transportin-1	TNPO1	tr|E7EW37|E7EW37_HUMAN Isoform of Q92973, Importin N-terminal domain-containing protein OS=Homo sapiens (Human) OX=9606 GN=TNPO1 PE=1 SV=1;sp|Q92973-3|TNPO1-3_HUMAN Isoform of Q92973, Isoform 3 of Transportin-1 OS=Homo sapiens (Human) OX=9606 GN=TNPO1 PE=1	4	1	1	1	8.1	15.549	0	13.02			+	24.3595	19.8435	19.8518	19.8137	NA	NA	NA	18.0908	NA	19.593	21.5641	21.2059	21.5233	21.1588	20.9582	21.6252	20.5161	NA	NA	21.3595	16.8435	16.8517	16.8138	15.0908	NA	16.593	18.5641	18.206	18.5233	18.1587	17.9582	18.6252	17.5161	NA	NA
Q04726-7;H0YL70;Q04726;Q04726-4;Q04726-5;Q04726-6;Q04726-3;H0YKN8;Q04726-2;H0YKT5;A0A0D9SES8;H0YNT2;F5H7D6;H0YLW9;H0YLI3;H0YKH0;H0YNI7;Q04725-2;K7EJR7	Transducin-like enhancer protein 3	TLE3	sp|Q04726-7|TLE3-7_HUMAN Isoform of Q04726, Isoform 7 of Transducin-like enhancer protein 3 OS=Homo sapiens (Human) OX=9606 GN=TLE3 PE=1 SV=2;tr|H0YL70|H0YL70_HUMAN Isoform of Q04726, Transducin-like enhancer protein 3 OS=Homo sapiens (Human) OX=9606 GN=TL	19	12	9	9	21.7	82.278	0	60.641				25.6531	NA	NA	15.6876	NA	NA	NA	NA	NA	NA	NA	NA	NA	19.6288	NA	20.2361	24.5324	24.0535	23.0998	20.4832	NA	NA	10.5178	NA	NA	NA	NA	NA	NA	14.4589	NA	15.0662	19.3624	18.8836	17.9299
H0YM23;O75179-7;O75179-2;O75179;O75179-6;A0A1W2PQ15;O75179-3;O75179-4;O75179-5;H0YLQ3	Ankyrin repeat domain-containing protein 17	ANKRD17	tr|H0YM23|H0YM23_HUMAN Isoform of O75179, ANK_REP_REGION domain-containing protein (Fragment) OS=Homo sapiens (Human) OX=9606 GN=ANKRD17 PE=1 SV=1;sp|O75179-7|ANR17-7_HUMAN Isoform of O75179, Isoform 7 of Ankyrin repeat domain-containing protein 17 OS=Homo	10	8	8	4	5.6	263.25	0	48.864				24.3562	19.3502	19.3506	19.0001	NA	18.9192	18.9138	18.7343	NA	NA	20.028	17.2796	19.5846	22.562	21.0102	22.8715	NA	17.593	NA	17.93	12.924	12.9243	12.5739	12.308	NA	NA	13.6017	10.8533	13.1583	16.1357	14.5839	16.4452	NA	11.1667	NA
I3L3P7;I3L246;H3BN98;P62244;H3BV27;H3BT37;I3L303	40S ribosomal protein S15a	RPS15A	tr|I3L3P7|I3L3P7_HUMAN Isoform of P62244, 40S ribosomal protein S15a OS=Homo sapiens (Human) OX=9606 GN=RPS15A PE=1 SV=1;tr|I3L246|I3L246_HUMAN Isoform of P62244, 40S ribosomal protein S15a OS=Homo sapiens (Human) OX=9606 GN=RPS15A PE=1 SV=1;tr|H3BN98|H3BN	7	3	3	3	31	11.477	0	18.113			+	25.7088	NA	NA	NA	18.57	17.3782	19.2775	18.7342	NA	20.9229	23.0378	20.6635	22.9125	23.5967	22.4554	23.082	21.3528	21.0991	19.6385	22.9015	NA	NA	NA	15.9269	NA	18.1155	20.2305	17.8562	20.1052	20.7894	19.648	20.2746	18.5454	18.2917	16.8312
K7EIY1;Q9Y421-3;Q9Y421;K7ELZ8;K7ENN5;Q9Y421-2	Protein FAM32A	FAM32A	tr|K7EIY1|K7EIY1_HUMAN Isoform of Q9Y421, Protein FAM32A OS=Homo sapiens (Human) OX=9606 GN=FAM32A PE=1 SV=1;sp|Q9Y421-3|FA32A-3_HUMAN Isoform of Q9Y421, Isoform 3 of Protein FAM32A OS=Homo sapiens (Human) OX=9606 GN=FAM32A PE=1 SV=2;sp|Q9Y421|FA32A_HUMAN	6	2	2	2	23.4	10.986	0	28.65			+	25.8334	21.4273	19.1888	21.2718	20.0637	20.7499	21.4106	20.6138	19.9455	19.8826	21.9028	22.0935	22.5433	22.3229	20.7132	21.7489	23.5353	21.7573	21.9002	23.5115	19.1053	16.8669	18.9499	18.2919	17.6236	17.5607	19.5808	19.7715	20.2213	20.001	18.3913	19.427	21.2134	19.4354	19.5782
K7ELL7;P14314-2;P14314;K7EKX1;K7EJ70;K7EPW7;A0A0C4DGP4	Glucosidase 2 subunit beta	PRKCSH	tr|K7ELL7|K7ELL7_HUMAN Isoform of P14314, EF-hand domain-containing protein OS=Homo sapiens (Human) OX=9606 GN=PRKCSH PE=1 SV=1;sp|P14314-2|GLU2B-2_HUMAN Isoform of P14314, Isoform 2 of Glucosidase 2 subunit beta OS=Homo sapiens (Human) OX=9606 GN=PRKCSH P	7	4	4	4	9.2	60.192	0	24.679			+	23.5835	NA	19.2689	18.3315	NA	18.3846	19.2058	NA	NA	19.3742	19.8983	18.5367	19.8077	19.9004	19.1504	21.0562	21.3219	20.3582	NA	19.2615	NA	14.947	14.0096	NA	NA	15.0522	15.5763	14.2147	15.4858	15.5785	14.8285	16.7344	17	16.0363	NA
O00483	Cytochrome c oxidase subunit NDUFA4	NDUFA4	sp|O00483|NDUA4_HUMAN Cytochrome c oxidase subunit NDUFA4 OS=Homo sapiens (Human) OX=9606 GN=NDUFA4 PE=1 SV=1	1	3	3	3	30.9	9.3697	0	20.337				27.2255	20.5204	17.0764	17.0765	19.3913	15.7336	19.5769	19.4606	NA	17.5201	24.7404	23.4945	24.7997	24.6582	24.7192	24.5933	21.8264	17.5375	18.3803	24.6405	17.9354	14.4914	14.4915	16.8756	NA	14.9352	22.1554	20.9095	22.2147	22.0732	22.1343	22.0083	19.2414	14.9526	15.7953
O43865;O43865-2;H0Y8B3;Q96HN2-4;Q96HN2-3;Q96HN2-2;Q96HN2;C9K0S0	Putative adenosylhomocysteinase 2;Adenosylhomocysteinase;Putative adenosylhomocysteinase 3	AHCYL1;AHCYL2	sp|O43865|SAHH2_HUMAN S-adenosylhomocysteine hydrolase-like protein 1 OS=Homo sapiens (Human) OX=9606 GN=AHCYL1 PE=1 SV=2;sp|O43865-2|SAHH2-2_HUMAN Isoform of O43865, Isoform 2 of S-adenosylhomocysteine hydrolase-like protein 1 OS=Homo sapiens (Human) OX=9	8	6	6	6	14.3	58.951	0	38.487				24.9876	15.8186	15.7878	NA	NA	NA	NA	NA	NA	NA	18.7799	19.1542	20.3373	23.1198	23.0328	23.6147	17.9558	NA	NA	20.2871	11.1182	11.0873	NA	NA	NA	NA	14.0794	14.4538	15.6369	18.4193	18.3324	18.9142	13.2554	NA	NA
P06733;K7EM90;A0A2R8Y6G6;A0A2R8Y879;A0A2R8YEM5;P06733-2;A0A2R8Y6I8;K7ERS8	Alpha-enolase;Enolase	ENO1	sp|P06733|ENOA_HUMAN Alpha-enolase OS=Homo sapiens (Human) OX=9606 GN=ENO1 PE=1 SV=2;tr|K7EM90|K7EM90_HUMAN Isoform of P06733, Enolase_N domain-containing protein (Fragment) OS=Homo sapiens (Human) OX=9606 GN=ENO1 PE=1 SV=1;tr|A0A2R8Y6G6|A0A2R8Y6G6_HUMAN I	8	6	6	6	16.4	47.168	0	36.687				24.4164	19.7007	18.9059	18.4854	20.1677	18.9974	19.8706	19.9083	18.6433	18.0643	21.1454	20.6553	23.0042	18.6525	19.7068	19.7901	19.9877	18.5333	18.5143	19.9569	15.2412	14.4465	14.0259	15.4488	14.1839	13.6049	16.6859	16.1959	18.5448	14.1931	15.2474	15.3307	15.5284	14.0739	14.0549
P06748-2;P06748;P06748-3;E5RGW4;E5RI98	Nucleophosmin	NPM1	sp|P06748-2|NPM-2_HUMAN Isoform of P06748, Isoform 2 of Nucleophosmin OS=Homo sapiens (Human) OX=9606 GN=NPM1 PE=1 SV=2;sp|P06748|NPM_HUMAN Nucleophosmin OS=Homo sapiens (Human) OX=9606 GN=NPM1 PE=1 SV=2;sp|P06748-3|NPM-3_HUMAN Isoform of P06748, Isoform 3	5	6	6	6	36.2	29.464	0	36.838			+	26.2944	21.315	20.7953	21.1674	21.8453	20.4683	20.1263	20.9506	19.8509	21.2506	22.0442	21.8438	22.1919	23.9855	22.602	24.4138	21.4149	20.7894	19.7308	22.7094	17.7301	17.2103	17.5825	17.3656	16.2659	17.6656	18.4592	18.2588	18.6069	20.4006	19.017	20.8288	17.83	17.2044	16.1458
P07858	Cathepsin B;Cathepsin B light chain;Cathepsin B heavy chain	CTSB	sp|P07858|CATB_HUMAN Cathepsin B OS=Homo sapiens (Human) OX=9606 GN=CTSB PE=1 SV=3	1	3	3	3	8.3	37.821	0	20.044				25.3354	NA	16.9556	17.3071	NA	NA	NA	NA	NA	18.0439	23.192	22.695	23.8378	21.3907	21.1348	22.3262	NA	16.6433	NA	21.0875	NA	12.7077	13.0592	NA	NA	13.7959	18.9441	18.4471	19.5899	17.1428	16.8868	18.0782	NA	12.3953	NA
P11717	Cation-independent mannose-6-phosphate receptor	IGF2R	sp|P11717|MPRI_HUMAN Cation-independent mannose-6-phosphate receptor OS=Homo sapiens (Human) OX=9606 GN=IGF2R PE=1 SV=3	1	3	3	3	1.1	274.37	0	17.867			+	24.0876	NA	18.071	NA	17.4524	17.4358	17.6374	NA	17.0336	17.6915	20.8251	20.7024	20.9445	20.8173	21.6448	21.9051	20.277	18.514	18.4788	17.099	NA	11.0823	NA	NA	10.0449	10.7029	13.8363	13.7136	13.9558	13.8286	14.6561	14.9164	13.2883	11.5253	11.4901
P13010	X-ray repair cross-complementing protein 5	XRCC5	sp|P13010|XRCC5_HUMAN X-ray repair cross-complementing protein 5 OS=Homo sapiens (Human) OX=9606 GN=XRCC5 PE=1 SV=3	1	3	3	3	4.8	82.704	0	18.849				24.8811	19.6267	19.0544	19.3369	19.2189	19.1493	19.5933	20.1387	19.7376	19.1964	22.2345	19.7907	19.0587	21.0769	20.6343	18.9487	22.1967	22.1804	21.9239	19.6332	14.3788	13.8065	14.089	14.8908	14.4897	13.9485	16.9866	14.5428	13.8108	15.829	15.3864	13.7008	16.9488	16.9325	16.676
P26373;P26373-2;J3KS98	60S ribosomal protein L13	RPL13	sp|P26373|RL13_HUMAN 60S ribosomal protein L13 OS=Homo sapiens (Human) OX=9606 GN=RPL13 PE=1 SV=4;sp|P26373-2|RL13-2_HUMAN Isoform of P26373, Isoform 2 of 60S ribosomal protein L13 OS=Homo sapiens (Human) OX=9606 GN=RPL13 PE=1 SV=4	3	3	3	3	15.2	24.261	0	17.475				23.6488	19.493	19.4118	19.7048	18.7409	19.1416	18.8806	18.9099	18.5623	21.1757	18.7893	18.694	19.6605	19.8069	19.4534	20.3021	18.9842	18.7946	18.9528	20.4788	16.3231	16.2419	16.5348	15.74	15.3924	18.0057	15.6193	15.5241	16.4906	16.6369	16.2835	17.1321	15.8143	15.6247	15.7829
P27348;E9PG15	14-3-3 protein theta	YWHAQ	sp|P27348|1433T_HUMAN 14-3-3 protein theta OS=Homo sapiens (Human) OX=9606 GN=YWHAQ PE=1 SV=1;tr|E9PG15|E9PG15_HUMAN Isoform of P27348, 14_3_3 domain-containing protein (Fragment) OS=Homo sapiens (Human) OX=9606 GN=YWHAQ PE=1 SV=1	2	4	1	1	15.9	27.764	0	14.542			+	24.1733	19.7411	19.1178	19.2219	18.5586	18.289	NA	18.4055	17.9353	19.3011	21.1194	20.6326	21.2864	20.7909	20.3284	21.0723	20.6232	19.7828	19.1903	20.366	15.9337	15.3104	15.4145	14.5982	14.1279	15.4938	17.312	16.8253	17.479	16.9835	16.5211	17.265	16.8158	15.9755	15.3829
P35580;P35580-5;P35580-2;P35580-3;P35580-4	Myosin-10	MYH10	sp|P35580|MYH10_HUMAN Myosin-10 OS=Homo sapiens (Human) OX=9606 GN=MYH10 PE=1 SV=3;sp|P35580-5|MYH10-5_HUMAN Isoform of P35580, Isoform 5 of Myosin-10 OS=Homo sapiens (Human) OX=9606 GN=MYH10 PE=1 SV=3;sp|P35580-2|MYH10-2_HUMAN Isoform of P35580, Isoform 2	5	7	6	6	4.3	229	0	35.739				24.536	20.2342	20.4652	20.4486	20.9868	20.6188	21.0869	20.2779	19.8611	21.1186	19.5323	20.5211	19.8353	19.7961	20.32	20.9472	19.8234	18.9777	19.8015	17.8636	13.5618	13.7928	13.7761	13.6054	13.1887	14.4462	12.8598	13.8487	13.1628	13.1237	13.6477	14.2748	13.151	12.3053	13.129
P49756;P49756-2;P49756-3;H0YE46;E9PQU5	RNA-binding protein 25	RBM25	sp|P49756|RBM25_HUMAN RNA-binding protein 25 OS=Homo sapiens (Human) OX=9606 GN=RBM25 PE=1 SV=3;sp|P49756-2|RBM25-2_HUMAN Isoform of P49756, Isoform 2 of RNA-binding protein 25 OS=Homo sapiens (Human) OX=9606 GN=RBM25 PE=1 SV=3;sp|P49756-3|RBM25-3_HUMAN Is	5	4	4	4	7.1	100.18	0	23.456				24.6405	19.9703	19.1972	20.6632	20.3036	18.9174	19.9777	18.3302	17.5161	19.8936	20.7476	20.6614	19.7077	21.5097	21.0895	22.1168	21.4508	19.4707	19.8092	19.5961	14.9259	14.1528	15.6188	13.2858	12.4717	14.8492	15.7032	15.617	14.6633	16.4653	16.0451	17.0724	16.4064	14.4263	14.7649
P51991;P51991-2;H7C1J8	Heterogeneous nuclear ribonucleoprotein A3	HNRNPA3	sp|P51991|ROA3_HUMAN Heterogeneous nuclear ribonucleoprotein A3 OS=Homo sapiens (Human) OX=9606 GN=HNRNPA3 PE=1 SV=2;sp|P51991-2|ROA3-2_HUMAN Isoform of P51991, Isoform 2 of Heterogeneous nuclear ribonucleoprotein A3 OS=Homo sapiens (Human) OX=9606 GN=HNRN	3	3	3	3	13.5	39.594	0	18.701			+	24.5513	19.9787	19.4042	19.8726	19.5805	19.4445	20.0869	19.3862	18.7635	21.7335	20.216	20.6831	21.2229	20.4647	20.154	21.8496	20.4695	19.5312	19.4558	20.3034	15.7307	15.1562	15.6247	15.1383	14.5156	17.4856	15.9681	16.4352	16.975	16.2168	15.9061	17.6017	16.2216	15.2832	15.2078
P60866;P60866-2;E5RJX2;E5RIP1;G3XAN0	40S ribosomal protein S20	RPS20	sp|P60866|RS20_HUMAN 40S ribosomal protein S20 OS=Homo sapiens (Human) OX=9606 GN=RPS20 PE=1 SV=1;sp|P60866-2|RS20-2_HUMAN Isoform of P60866, Isoform 2 of 40S ribosomal protein S20 OS=Homo sapiens (Human) OX=9606 GN=RPS20 PE=1 SV=1;tr|E5RJX2|E5RJX2_HUMAN I	5	3	3	3	25.2	13.373	0	32.631			+	24.8684	20.5235	19.7158	20.0997	19.4307	NA	20.353	18.7421	15.5608	22.7056	22.0603	21.3672	20.997	20.8263	20.8994	21.2772	19.9941	20.1853	NA	22.5465	18.2016	17.3939	17.7778	16.4201	13.2389	20.3837	19.7383	19.0453	18.6751	18.5043	18.5775	18.9553	17.6722	17.8634	NA
P61254;J3QRI7;J3QQQ9;J3QQV1;E5RIT6;J3QRC4;Q9UNX3;J3KS10	60S ribosomal protein L26;60S ribosomal protein L26-like 1	RPL26;RPL26L1	sp|P61254|RL26_HUMAN 60S ribosomal protein L26 OS=Homo sapiens (Human) OX=9606 GN=RPL26 PE=1 SV=1;tr|J3QRI7|J3QRI7_HUMAN Isoform of P61254, KOW domain-containing protein (Fragment) OS=Homo sapiens (Human) OX=9606 GN=RPL26 PE=4 SV=1;tr|J3QQQ9|J3QQQ9_HUMAN E	8	4	4	4	21.4	17.258	0	25.51				25.7849	21.6977	21.0523	21.2937	20.2395	20.1675	20.4265	20.252	19.0866	23.1284	21.7379	21.3533	21.5191	22.2663	22.179	22.7799	21.925	20.6412	21.5507	23.1999	19.1128	18.4673	18.7087	17.6671	16.5016	20.5434	19.153	18.7684	18.9342	19.6813	19.594	20.195	19.34	18.0562	18.9658
Q13523;H0YDJ3	Serine/threonine-protein kinase PRP4 homolog	PRPF4B	sp|Q13523|PRP4B_HUMAN Serine/threonine-protein kinase PRP4 homolog OS=Homo sapiens (Human) OX=9606 GN=PRPF4B PE=1 SV=3;tr|H0YDJ3|H0YDJ3_HUMAN Isoform of Q13523, Protein kinase domain-containing protein (Fragment) OS=Homo sapiens (Human) OX=9606 GN=PRPF4B P	2	6	6	6	6.3	116.99	0	36.985				24.9518	20.6006	20.6998	19.8263	NA	17.8794	17.8872	NA	NA	20.8382	19.1995	20.0643	19.3914	21.9711	22.2755	23.2794	21.2934	20.3652	17.5814	19.5943	15.243	15.3423	14.4688	NA	NA	15.4807	13.842	14.7068	14.0339	16.6135	16.918	17.9218	15.9359	15.0076	12.2239
Q14C86-4;Q14C86-5;Q14C86-2;Q14C86;Q14C86-6;C9IZ08;F8W9S7;Q14C86-3;B4DGD8;C9IZX9;B0QZ65;H0Y4E7;H0Y7I9	GTPase-activating protein and VPS9 domain-containing protein 1	GAPVD1	sp|Q14C86-4|GAPD1-4_HUMAN Isoform of Q14C86, Isoform 4 of GTPase-activating protein and VPS9 domain-containing protein 1 OS=Homo sapiens (Human) OX=9606 GN=GAPVD1 PE=1 SV=2;sp|Q14C86-5|GAPD1-5_HUMAN Isoform of Q14C86, Isoform 5 of GTPase-activating protein	13	7	7	7	6.7	160.6	0	46.253				24.9359	20.271	NA	17.0859	NA	NA	NA	NA	NA	17.112	21.6992	21.463	21.6154	22.8513	22.0611	22.7463	20.2642	19.3014	17.2695	19.0779	14.4131	NA	11.2279	NA	NA	11.254	15.8412	15.605	15.7574	16.9932	16.2031	16.8883	14.4062	13.4435	11.4115
Q5TAQ9;V9GY54;Q5TAQ9-2	DDB1- and CUL4-associated factor 8	DCAF8	sp|Q5TAQ9|DCAF8_HUMAN DDB1- and CUL4-associated factor 8 OS=Homo sapiens (Human) OX=9606 GN=DCAF8 PE=1 SV=1;tr|V9GY54|V9GY54_HUMAN Isoform of Q5TAQ9, WD_REPEATS_REGION domain-containing protein OS=Homo sapiens (Human) OX=9606 GN=DCAF8 PE=1 SV=1	3	3	3	3	6	66.851	0	19.626				23.2399	NA	NA	NA	NA	NA	NA	NA	NA	NA	17.9052	19.4751	19.7373	21.2753	21.1005	21.6416	NA	NA	NA	18.3819	NA	NA	NA	NA	NA	NA	13.0473	14.6171	14.8793	16.4173	16.2425	16.7837	NA	NA	NA
Q96RL1-3;Q96RL1;D6RC40;D6RCQ3;Q96RL1-2;Q96RL1-5	BRCA1-A complex subunit RAP80	UIMC1	sp|Q96RL1-3|UIMC1-3_HUMAN Isoform of Q96RL1, Isoform 3 of BRCA1-A complex subunit RAP80 OS=Homo sapiens (Human) OX=9606 GN=UIMC1 PE=1 SV=2;sp|Q96RL1|UIMC1_HUMAN BRCA1-A complex subunit RAP80 OS=Homo sapiens (Human) OX=9606 GN=UIMC1 PE=1 SV=2;tr|D6RC40|D6RC	6	3	3	3	6.4	70.743	0	20.211				24.2837	NA	NA	NA	16.4484	NA	NA	NA	NA	NA	19.1094	19.0278	21.0645	22.1255	21.2803	22.5042	21.2882	19.4896	19.3592	19.0743	NA	NA	NA	NA	NA	NA	13.8999	13.8184	15.8551	16.916	16.0708	17.2947	16.0787	14.2802	14.1497
A0A087X2I1;P62333	26S protease regulatory subunit 10B	PSMC6	tr|A0A087X2I1|A0A087X2I1_HUMAN Isoform of P62333, 26S proteasome regulatory subunit 10B OS=Homo sapiens (Human) OX=9606 GN=PSMC6 PE=1 SV=1;sp|P62333|PRS10_HUMAN 26S proteasome regulatory subunit 10B OS=Homo sapiens (Human) OX=9606 GN=PSMC6 PE=1 SV=1	2	2	2	2	4.7	45.796	0	13.143				24.4612	19.0218	18.7976	20.5451	19.0437	18.9607	16.9565	18.8462	NA	20.277	21.838	21.5979	22.1271	21.3735	NA	20.3701	19.5937	19.6034	18.9218	19.9376	14.4982	14.274	16.0216	14.3226	NA	15.7535	17.3144	17.0743	17.6036	16.85	NA	15.8465	15.0701	15.0798	14.3982
A0A0D9SEM4;Q08170;A0A590UJK4;A0A590UK01;A0A590UJP7;A0A590UK80;Q13247-3;Q13247;B4DJK0;B4DUA4	Serine/arginine-rich splicing factor 4;Serine/arginine-rich splicing factor 6	SRSF4;SRSF6	tr|A0A0D9SEM4|A0A0D9SEM4_HUMAN Isoform of Q08170, Serine/arginine-rich-splicing factor 4 (Fragment) OS=Homo sapiens (Human) OX=9606 GN=SRSF4 PE=1 SV=1;sp|Q08170|SRSF4_HUMAN Serine/arginine-rich splicing factor 4 OS=Homo sapiens (Human) OX=9606 GN=SRSF4 PE=	10	3	3	2	8.5	43.647	0	17.44			+	23.8139	19.902	20.9673	20.9163	17.6355	17.8515	19.0086	17.8326	17.6408	20.097	19.7137	18.5764	19.8409	18.7722	18.5468	21.0292	20.1939	19.076	18.1878	20.3544	16.4426	17.5079	17.4569	14.3732	14.1813	16.6375	16.2542	15.117	16.3815	15.3128	15.0874	17.5698	16.7345	15.6166	14.7283
E9PP50;P23528;E9PS23;G3V1A4;E9PK25;E9PLJ3;E9PQB7	Cofilin-1	CFL1	tr|E9PP50|E9PP50_HUMAN Isoform of P23528, ADF-H domain-containing protein (Fragment) OS=Homo sapiens (Human) OX=9606 GN=CFL1 PE=1 SV=8;sp|P23528|COF1_HUMAN Cofilin-1 OS=Homo sapiens (Human) OX=9606 GN=CFL1 PE=1 SV=3;tr|E9PS23|E9PS23_HUMAN Isoform of P23528	7	4	4	4	32.7	17.777	0	36.63				25.1979	19.7952	19.577	20.0426	19.9785	18.3043	18.3334	20.3946	19.1419	18.1368	20.9161	NA	24.1131	21.9779	20.8476	21.3036	20.4593	19.5726	19.6678	21.876	16.4732	16.2551	16.7207	17.0726	15.8199	14.8148	17.5942	NA	20.7911	18.656	17.5257	17.9816	17.1374	16.2507	16.3459
H0YGF3;F5GY56;Q9UMS4	Pre-mRNA-processing factor 19	PRPF19	tr|H0YGF3|H0YGF3_HUMAN Isoform of Q9UMS4, Pre-mRNA-processing factor 19 (Fragment) OS=Homo sapiens (Human) OX=9606 GN=PRPF19 PE=1 SV=1;tr|F5GY56|F5GY56_HUMAN Isoform of Q9UMS4, Pre-mRNA-processing factor 19 (Fragment) OS=Homo sapiens (Human) OX=9606 GN=PRP	3	1	1	1	31.1	5.2531	0.0030488	6.6375			+	24.0223	NA	20.99	NA	NA	20.6533	NA	NA	NA	20.3016	NA	NA	NA	NA	NA	22.129	21.844	21.2191	20.2201	23.0222	NA	19.9901	NA	NA	NA	19.3016	NA	NA	NA	NA	NA	21.129	20.844	20.219	19.2201
O95202	LETM1 and EF-hand domain-containing protein 1, mitochondrial	LETM1	sp|O95202|LETM1_HUMAN Mitochondrial proton/calcium exchanger protein OS=Homo sapiens (Human) OX=9606 GN=LETM1 PE=1 SV=1	1	2	2	2	5.3	83.353	0	14.958			+	23.4478	18.7806	17.8116	NA	17.6595	17.7888	18.0424	NA	NA	18.1169	18.9568	18.3449	19.061	18.8078	21.3122	21.3262	21.0002	18.0229	18.3278	18.1624	13.4952	12.5262	NA	NA	NA	12.8315	13.6714	13.0595	13.7756	13.5225	16.0268	16.0408	15.7149	12.7375	13.0424
P13473-2;P13473;P13473-3;H0YCG2	Lysosome-associated membrane glycoprotein 2	LAMP2	sp|P13473-2|LAMP2-2_HUMAN Isoform of P13473, Isoform LAMP-2B of Lysosome-associated membrane glycoprotein 2 OS=Homo sapiens (Human) OX=9606 GN=LAMP2 PE=1 SV=2;sp|P13473|LAMP2_HUMAN Lysosome-associated membrane glycoprotein 2 OS=Homo sapiens (Human) OX=9606	4	2	2	2	3.7	44.955	0	17.131				25.685	18.3233	17.2281	16.864	NA	NA	NA	15.3832	NA	NA	19.9456	19.9984	19.6938	23.6343	23.4697	24.5904	NA	18.9316	NA	21.4371	14.0754	12.9801	12.6161	11.1353	NA	NA	15.6977	15.7504	15.4459	19.3864	19.2218	20.3425	NA	14.6837	NA
P36954;K7EKS1;K7EK49	DNA-directed RNA polymerase II subunit RPB9	POLR2I	sp|P36954|RPB9_HUMAN DNA-directed RNA polymerase II subunit RPB9 OS=Homo sapiens (Human) OX=9606 GN=POLR2I PE=1 SV=1;tr|K7EKS1|K7EKS1_HUMAN Isoform of P36954, RPOL9 domain-containing protein OS=Homo sapiens (Human) OX=9606 GN=POLR2I PE=1 SV=1	3	5	5	5	49.6	14.523	0	43.049				24.826	23.0239	22.6344	23.316	NA	NA	15.4294	20.5064	20.8327	16.5573	NA	NA	NA	19.1335	NA	NA	NA	16.7895	16.1519	21.826	20.0239	19.6344	20.3161	17.5063	17.8327	13.5573	NA	NA	NA	16.1335	NA	NA	NA	13.7895	13.1519
P43487-2;P43487;C9JJ34;F6WQW2;C9JDM3	Ran-specific GTPase-activating protein	RANBP1	sp|P43487-2|RANG-2_HUMAN Isoform of P43487, Isoform 2 of Ran-specific GTPase-activating protein OS=Homo sapiens (Human) OX=9606 GN=RANBP1 PE=1 SV=1;sp|P43487|RANG_HUMAN Ran-specific GTPase-activating protein OS=Homo sapiens (Human) OX=9606 GN=RANBP1 PE=1 S	5	3	3	3	31.5	23.239	0	17.961			+	23.3088	18.7922	16.8958	18.2746	NA	NA	NA	NA	NA	NA	19.3158	19.8935	NA	19.4353	21.2572	21.7217	20.0105	NA	17.1061	20.3087	15.7922	13.8958	15.2746	NA	NA	NA	16.3157	16.8934	NA	16.4353	18.2572	18.7217	17.0105	NA	14.1061
P60059	Protein transport protein Sec61 subunit gamma	SEC61G	sp|P60059|SC61G_HUMAN Protein transport protein Sec61 subunit gamma OS=Homo sapiens (Human) OX=9606 GN=SEC61G PE=1 SV=1	1	1	1	1	17.6	7.7412	0	7.7736			+	22.3535	18.2812	16.7132	NA	NA	16.4564	15.8625	NA	NA	NA	17.2284	17.7819	19.532	19.5023	19.0683	20.3833	19.338	18.3037	NA	20.7685	16.6963	15.1282	NA	NA	NA	NA	15.6435	16.197	17.947	17.9174	17.4833	18.7983	17.7531	16.7188	NA
Q01804-5;Q01804-3;Q01804;D6RI06	OTU domain-containing protein 4	OTUD4	sp|Q01804-5|OTUD4-5_HUMAN Isoform of Q01804, Isoform 2 of OTU domain-containing protein 4 OS=Homo sapiens (Human) OX=9606 GN=OTUD4 PE=1 SV=4;sp|Q01804-3|OTUD4-3_HUMAN Isoform of Q01804, Isoform 3 of OTU domain-containing protein 4 OS=Homo sapiens (Human) O	4	6	6	6	6.3	116.95	0	37.118				23.9457	NA	16.2532	17.1918	21.9017	21.4193	22.028	20.4377	20.627	20.252	16.8686	NA	16.9639	NA	18.2549	NA	NA	16.3305	NA	18.3608	NA	10.6683	11.6068	14.8527	15.0421	14.667	11.2836	NA	11.3788	NA	12.67	NA	NA	10.7456	NA
Q13185;C9JMM0;B8ZZ43;S4R2Y4	Chromobox protein homolog 3	CBX3	sp|Q13185|CBX3_HUMAN Chromobox protein homolog 3 OS=Homo sapiens (Human) OX=9606 GN=CBX3 PE=1 SV=4;tr|C9JMM0|C9JMM0_HUMAN Isoform of Q13185, Chromo domain-containing protein (Fragment) OS=Homo sapiens (Human) OX=9606 GN=CBX3 PE=1 SV=1;tr|B8ZZ43|B8ZZ43_HUMA	4	2	2	2	14.8	20.811	0	13.966			+	24.2407	NA	NA	NA	16.9424	18.3673	17.54	NA	NA	19.1199	NA	NA	20.3939	NA	19.8821	NA	23.8176	20.4869	NA	21.4333	NA	NA	NA	NA	NA	16.3125	NA	NA	17.5866	NA	17.0747	NA	21.0102	17.6795	NA
Q13257	Mitotic spindle assembly checkpoint protein MAD2A	MAD2L1	sp|Q13257|MD2L1_HUMAN Mitotic spindle assembly checkpoint protein MAD2A OS=Homo sapiens (Human) OX=9606 GN=MAD2L1 PE=1 SV=1	1	3	3	3	15.6	23.51	0	28.581				25.0669	NA	17.7728	NA	NA	NA	17.4543	17.8288	NA	18.1014	23.1396	22.7619	23.5164	20.4871	20.0321	21.2993	NA	19.5244	NA	21.2595	NA	13.9653	NA	14.0214	NA	14.2941	19.3322	18.9546	19.7091	16.6798	16.2248	17.4919	NA	15.7171	NA
Q14244-3;Q14244-2;Q14244;A0A087WZ40;Q14244-5;Q14244-6;Q14244-4;Q14244-7	Ensconsin	MAP7	sp|Q14244-3|MAP7-3_HUMAN Isoform of Q14244, Isoform 3 of Ensconsin OS=Homo sapiens (Human) OX=9606 GN=MAP7 PE=1 SV=1;sp|Q14244-2|MAP7-2_HUMAN Isoform of Q14244, Isoform 2 of Ensconsin OS=Homo sapiens (Human) OX=9606 GN=MAP7 PE=1 SV=1;sp|Q14244|MAP7_HUMAN E	8	2	2	2	4.4	72.413	0	11.855			+	22.7585	NA	NA	16.6854	20.2303	20.5062	20.3807	19.4898	19.5915	NA	NA	NA	NA	NA	18.2203	18.7192	18.785	16.7304	16.3269	17.9512	NA	NA	11.878	14.6824	14.7842	NA	NA	NA	NA	NA	13.413	13.9119	13.9776	11.9231	11.5195
Q5H907;Q5H909;Q9UNF1-2;Q9UNF1	Melanoma-associated antigen D2	MAGED2	tr|Q5H907|Q5H907_HUMAN Isoform of Q9UNF1, MAGE domain-containing protein OS=Homo sapiens (Human) OX=9606 GN=MAGED2 PE=1 SV=1;tr|Q5H909|Q5H909_HUMAN Isoform of Q9UNF1, MAGE domain-containing protein OS=Homo sapiens (Human) OX=9606 GN=MAGED2 PE=1 SV=2;sp|Q9U	4	4	4	4	16.7	55.795	0	25.711				25.1292	17.1266	17.5532	21.2477	20.3648	20.7872	17.3742	20.1651	NA	17.9305	22.0035	21.6991	21.8168	22.6118	22.2056	22.6471	NA	NA	NA	20.4853	12.4827	12.9094	16.6038	15.5212	NA	13.2866	17.3596	17.0553	17.1729	17.9679	17.5618	18.0032	NA	NA	NA
Q5T749	Keratinocyte proline-rich protein	KPRP	sp|Q5T749|KPRP_HUMAN Keratinocyte proline-rich protein OS=Homo sapiens (Human) OX=9606 GN=KPRP PE=1 SV=1	1	2	2	2	6.4	64.135	0	12.409			+	22.6845	17.3566	19.029	16.9642	18.4176	17.7573	18.0679	21.7099	16.5769	NA	17.9281	18.8401	17.6425	NA	NA	NA	18.4673	17.6381	15.4883	18.0406	12.7127	14.3851	12.3204	17.066	11.933	NA	13.2842	14.1962	12.9987	NA	NA	NA	13.8235	12.9942	10.8445
Q92541;H0YKX1	RNA polymerase-associated protein RTF1 homolog	RTF1	sp|Q92541|RTF1_HUMAN RNA polymerase-associated protein RTF1 homolog OS=Homo sapiens (Human) OX=9606 GN=RTF1 PE=1 SV=4	2	5	5	5	7.6	80.313	0	30.533				23.7407	NA	NA	NA	NA	NA	NA	NA	NA	NA	17.2834	NA	20.518	20.7273	21.7302	22.7676	NA	NA	NA	18.5707	NA	NA	NA	NA	NA	NA	12.1134	NA	15.3481	15.5573	16.5603	17.5977	NA	NA	NA
Q96B23-2;Q96B23;K7EQH1;A0A087WVF1	Uncharacterized protein C18orf25	C18orf25	sp|Q96B23-2|CR025-2_HUMAN Isoform of Q96B23, Isoform 2 of Uncharacterized protein C18orf25 OS=Homo sapiens (Human) OX=9606 GN=C18orf25 PE=1 SV=3;sp|Q96B23|CR025_HUMAN Uncharacterized protein C18orf25 OS=Homo sapiens (Human) OX=9606 GN=C18orf25 PE=1 SV=3;tr	4	6	6	6	27.7	37.048	0	46.556				25.7591	21.1883	18.5503	NA	NA	NA	NA	NA	NA	NA	20.7798	20.3726	21.8121	23.5685	23.0883	24.5571	19.5705	NA	18.4283	22.2997	17.7289	15.0909	NA	NA	NA	NA	17.3203	16.9132	18.3527	20.1092	19.6288	21.0977	16.1111	NA	14.9688
Q96S94;Q96S94-3;J3QSH2;A0A0A0MSF3;Q96S94-5;Q96S94-2;Q96S94-4	Cyclin-L2	CCNL2	sp|Q96S94|CCNL2_HUMAN Cyclin-L2 OS=Homo sapiens (Human) OX=9606 GN=CCNL2 PE=1 SV=1;sp|Q96S94-3|CCNL2-3_HUMAN Isoform of Q96S94, Isoform 3 of Cyclin-L2 OS=Homo sapiens (Human) OX=9606 GN=CCNL2 PE=1 SV=1	7	3	3	3	9	58.147	0	28.762			+	25.0367	NA	NA	NA	NA	NA	NA	NA	NA	NA	NA	20.3218	21.5122	19.8836	23.1246	24.176	NA	19.5488	18.1185	20.6444	NA	NA	NA	NA	NA	NA	NA	15.9295	17.1199	15.4913	18.7323	19.7837	NA	15.1564	13.7262
Q9BU02;G3V5B9;G3V5Q5;Q9BU02-2	Thiamine-triphosphatase	THTPA	sp|Q9BU02|THTPA_HUMAN Thiamine-triphosphatase OS=Homo sapiens (Human) OX=9606 GN=THTPA PE=1 SV=3;tr|G3V5B9|G3V5B9_HUMAN Isoform of Q9BU02, CYTH domain-containing protein (Fragment) OS=Homo sapiens (Human) OX=9606 GN=THTPA PE=1 SV=8;tr|G3V5Q5|G3V5Q5_HUMAN I	4	4	4	4	21.7	25.566	0	24.455				24.7191	NA	NA	NA	NA	NA	NA	NA	NA	NA	21.4412	22.7593	22.9151	20.788	20.9339	22.5039	NA	NA	NA	21.0186	NA	NA	NA	NA	NA	NA	17.7408	19.0589	19.2147	17.0876	17.2334	18.8034	NA	NA	NA
Q9BUA3;H0YGK9;H0YGY5	Uncharacterized protein C11orf84	C11orf84	sp|Q9BUA3|SPNDC_HUMAN Spindlin interactor and repressor of chromatin-binding protein OS=Homo sapiens (Human) OX=9606 GN=SPINDOC PE=1 SV=3	3	6	6	6	30.2	41.036	0	42.975				24.2919	15.6719	14.9248	16.6112	22.74	21.8043	22.7148	20.935	18.8894	18.2619	NA	NA	NA	NA	NA	NA	NA	NA	NA	20.0439	11.424	10.6768	12.3633	16.687	14.6415	14.0139	NA	NA	NA	NA	NA	NA	NA	NA	NA
Q9UPN7	Serine/threonine-protein phosphatase 6 regulatory subunit 1	PPP6R1	sp|Q9UPN7|PP6R1_HUMAN Serine/threonine-protein phosphatase 6 regulatory subunit 1 OS=Homo sapiens (Human) OX=9606 GN=PPP6R1 PE=1 SV=5	1	4	4	4	11	96.723	0	27.55				24.7664	18.9602	18.9592	18.8479	NA	NA	NA	NA	16.1913	NA	21.9297	21.7866	22.1632	22.0188	21.6709	22.704	NA	17.8844	NA	19.7664	13.9602	13.9593	13.8479	NA	11.1913	NA	16.9296	16.7866	17.1632	17.0188	16.6708	17.704	NA	12.8844	NA
A0A087WWX0;A0A0A0MQR7;P19388;A0A087WVN5;A0A087WVZ9	DNA-directed RNA polymerases I, II, and III subunit RPABC1	POLR2E	tr|A0A087WWX0|A0A087WWX0_HUMAN Isoform of P19388, RNA_pol_Rpb5_C domain-containing protein (Fragment) OS=Homo sapiens (Human) OX=9606 GN=POLR2E PE=1 SV=1;tr|A0A0A0MQR7|A0A0A0MQR7_HUMAN Isoform of P19388, DNA-directed RNA polymerases I, II, and III subunit	5	4	4	4	29.9	15.421	0	50.512				24.1575	22.1709	22.0836	21.0271	17.2122	NA	17.2728	20.0148	20.6996	19.9235	18.556	18.4499	NA	19.2243	18.8795	19.3422	19.1975	17.8646	NA	21.3502	19.3635	19.2762	18.2198	17.2074	17.8923	17.1161	15.7486	15.6425	NA	16.417	16.0722	16.5349	16.3901	15.0573	NA
A0A087X0K9;G5E9E7;G3V1L9;Q07157-2;Q07157;H0YKB1	Tight junction protein ZO-1	TJP1	tr|A0A087X0K9|A0A087X0K9_HUMAN Isoform of Q07157, Tight junction protein ZO-1 OS=Homo sapiens (Human) OX=9606 GN=TJP1 PE=1 SV=1;tr|G5E9E7|G5E9E7_HUMAN Isoform of Q07157, Tight junction protein 1 (Zona occludens 1), isoform CRA_e OS=Homo sapiens (Human) OX=	6	5	5	5	3.8	187.85	0	29.278				23.8091	NA	NA	15.3593	NA	NA	16.3001	NA	NA	15.8689	17.6352	NA	17.5329	20.9836	21.5983	22.327	20.7089	19.9423	19.7654	17.3173	NA	NA	8.8674	NA	NA	9.37702	11.1433	NA	11.041	14.4917	15.1065	15.8352	14.217	13.4506	13.2736
F1T0B3;A0A087X2G1;Q92499;Q92499-3;Q92499-2	ATP-dependent RNA helicase DDX1	DDX1	tr|F1T0B3|F1T0B3_HUMAN Isoform of Q92499, ATP-dependent RNA helicase DDX1 OS=Homo sapiens (Human) OX=9606 GN=DDX1 PE=1 SV=1;tr|A0A087X2G1|A0A087X2G1_HUMAN Isoform of Q92499, ATP-dependent RNA helicase DDX1 OS=Homo sapiens (Human) OX=9606 GN=DDX1 PE=1 SV=1;	5	4	4	4	8	73.915	0	26.208				24.2902	19.3256	18.5205	20.2549	NA	19.2458	19.1153	NA	16.7545	NA	21.4666	19.5307	21.8086	21.2206	20.8784	21.9228	NA	19.1542	19.3581	19.0423	14.0777	13.2725	15.0069	NA	11.5066	NA	16.2186	14.2828	16.5606	15.9727	15.6304	16.6748	NA	13.9062	14.1102
Q9UHX1;H0YEM1;A0A0J9YXX5;A0A0J9YVP6;A0A0J9YXJ8;A0A0J9YYL3;A0A0J9YWM1;E9PQ56;A0A0J9YVR6;Q9UHX1-4;Q9UHX1-6;Q9UHX1-3;Q9UHX1-5;Q9UHX1-2;H0YCP8;E9PN18;E9PMU7;E9PL19	Poly(U)-binding-splicing factor PUF60	PUF60	sp|Q9UHX1|PUF60_HUMAN Poly(U)-binding-splicing factor PUF60 OS=Homo sapiens (Human) OX=9606 GN=PUF60 PE=1 SV=1;tr|H0YEM1|H0YEM1_HUMAN Isoform of Q9UHX1, Poly(U)-binding-splicing factor PUF60 (Fragment) OS=Homo sapiens (Human) OX=9606 GN=PUF60 PE=1 SV=1;tr|	18	2	2	2	6.8	59.875	0	12.116			+	24.8519	20.478	19.8292	20.3368	20.5464	19.8376	20.8591	19.9333	19.3866	20.0834	NA	NA	21.5764	20.599	20.7969	22.6616	21.6298	20.5515	20.4597	20.208	15.8342	15.1853	15.693	15.2894	14.7428	15.4396	NA	NA	16.9325	15.9551	16.1531	18.0178	16.9859	15.9076	15.8159
A0A1B0GV57;Q9NYJ8-2;Q9NYJ8	TGF-beta-activated kinase 1 and MAP3K7-binding protein 2	TAB2	tr|A0A1B0GV57|A0A1B0GV57_HUMAN Isoform of Q9NYJ8, RanBP2-type domain-containing protein OS=Homo sapiens (Human) OX=9606 GN=TAB2 PE=1 SV=1;sp|Q9NYJ8-2|TAB2-2_HUMAN Isoform of Q9NYJ8, Isoform 2 of TGF-beta-activated kinase 1 and MAP3K7-binding protein 2 OS=H	3	2	2	2	6.4	45.531	0	11.851				21.7626	NA	NA	NA	19.6638	19.5551	19.8882	18.9543	17.3854	18.2297	NA	NA	NA	NA	NA	NA	NA	NA	NA	17.7625	NA	NA	NA	14.9543	13.3855	14.2296	NA	NA	NA	NA	NA	NA	NA	NA	NA
A6NNK5;Q12888;Q12888-3;Q12888-2;C9JXV0;M0R142;H7C3N7	Tumor suppressor p53-binding protein 1	TP53BP1	tr|A6NNK5|A6NNK5_HUMAN Isoform of Q12888, TP53-binding protein 1 OS=Homo sapiens (Human) OX=9606 GN=TP53BP1 PE=1 SV=2;sp|Q12888|TP53B_HUMAN TP53-binding protein 1 OS=Homo sapiens (Human) OX=9606 GN=TP53BP1 PE=1 SV=2;sp|Q12888-3|TP53B-3_HUMAN Isoform of Q12	7	6	6	6	4.3	209.02	0	36.496				23.5249	16.9281	NA	NA	NA	NA	NA	NA	18.1041	18.0765	NA	NA	NA	NA	NA	18.0165	22.2753	21.8681	21.0811	17.0655	10.4687	NA	NA	NA	11.6446	11.617	NA	NA	NA	NA	NA	11.5571	15.8158	15.4087	14.6217
A8K878;P55145	Mesencephalic astrocyte-derived neurotrophic factor	MANF	tr|A8K878|A8K878_HUMAN Isoform of P55145, Mesencephalic astrocyte-derived neurotrophic factor OS=Homo sapiens (Human) OX=9606 GN=MANF PE=1 SV=1;sp|P55145|MANF_HUMAN Mesencephalic astrocyte-derived neurotrophic factor OS=Homo sapiens (Human) OX=9606 GN=MANF	2	2	2	2	16.8	21.143	0	13.39			+	23.4837	20.4382	NA	18.4987	17.3258	NA	18.295	17.4227	NA	18.0736	19.4779	NA	19.2501	21.4467	NA	20.6407	21.04	18.6494	19.1645	20.1618	17.1162	NA	15.1768	14.1007	NA	14.7517	16.156	NA	15.9282	18.1248	NA	17.3188	17.7181	15.3275	15.8426
B1AHF3;P00387-2;P00387;P00387-3	NADH-cytochrome b5 reductase 3;NADH-cytochrome b5 reductase 3 membrane-bound form;NADH-cytochrome b5 reductase 3 soluble form	CYB5R3	tr|B1AHF3|B1AHF3_HUMAN Isoform of P00387, FAD-binding FR-type domain-containing protein (Fragment) OS=Homo sapiens (Human) OX=9606 GN=CYB5R3 PE=1 SV=1;sp|P00387-2|NB5R3-2_HUMAN Isoform of P00387, Isoform 2 of NADH-cytochrome b5 reductase 3 OS=Homo sapiens	4	1	1	1	7.5	16.696	0	15.556			+	22.3358	NA	NA	NA	NA	NA	NA	NA	NA	NA	NA	21.2093	NA	NA	19.6455	NA	20.9664	NA	NA	19.3358	NA	NA	NA	NA	NA	NA	NA	18.2092	NA	NA	16.6455	NA	17.9664	NA	NA
B4DR61;P61619;P61619-3;H7C1Q9;C9JXC6;H7C069;A6NK38;F2Z2C7;A6NIF9;C9JJV4;F8W776;Q8TC24;Q9H9S3-2;Q9H9S3-3;Q9H9S3	Protein transport protein Sec61 subunit alpha isoform 1	SEC61A1	tr|B4DR61|B4DR61_HUMAN Isoform of P61619, Plug_translocon domain-containing protein OS=Homo sapiens (Human) OX=9606 GN=SEC61A1 PE=1 SV=1;sp|P61619|S61A1_HUMAN Protein transport protein Sec61 subunit alpha isoform 1 OS=Homo sapiens (Human) OX=9606 GN=SEC61A	15	3	3	3	6.2	52.949	0	18.766			+	24.3232	NA	19.2889	19.3197	19.4266	NA	NA	NA	19.0882	19.8433	21.6881	21.2622	21.4531	18.6068	21.7984	18.9433	20.7963	20.4539	19.8106	20.3232	NA	15.2889	15.3197	NA	15.0882	15.8433	17.6881	17.2622	17.4531	14.6068	17.7984	14.9432	16.7963	16.4539	15.8105
C9JW34;C9JGY5;F8WE44;C9JXZ7;C9JTT7;C9J8M3;C9JZI1;P35249-2;P35249	Replication factor C subunit 4	RFC4	tr|C9JW34|C9JW34_HUMAN Isoform of P35249, Replication factor C subunit 4 (Fragment) OS=Homo sapiens (Human) OX=9606 GN=RFC4 PE=1 SV=1;tr|C9JGY5|C9JGY5_HUMAN Isoform of P35249, Replication factor C subunit 4 (Fragment) OS=Homo sapiens (Human) OX=9606 GN=RFC	9	2	2	2	65.1	4.4992	0	13.479				23.7622	17.4801	17.5885	17.6923	18.0832	NA	19.053	18.106	17.2579	18.2747	20.8481	20.5229	21.0602	20.2447	20.034	20.693	20.2859	19.4423	18.8608	22.1773	15.8952	16.0035	16.1073	16.521	15.673	16.6898	19.2631	18.9379	19.4752	18.6597	18.449	19.1081	18.7009	17.8573	17.2759
K7ERE3;CON__sp|P13646|K1C13_HUMAN;P13646-3;P13646;P13646-2;K7EMD9;K7EQH6;K7EMJ2	Keratin, type I cytoskeletal 13	KRT13	sp|P13646|K1C13_HUMAN Keratin, type I cytoskeletal 13 OS=Homo sapiens GN=KRT13 PE=1 SV=4	8	11	5	3	25.1	45.26	0	33.448	+		+	23.6513	17.1299	NA	NA	NA	20.5732	NA	23.1655	NA	16.2608	NA	NA	NA	NA	NA	19.2382	19.6919	NA	18.9861	18.9509	12.4295	NA	NA	18.4651	NA	11.5603	NA	NA	NA	NA	NA	14.5378	14.9914	NA	14.2857
D6RAF8;Q14103-3;Q14103;D6RD83;H0Y8G5;D6RF44;H0YA96;Q14103-4;Q14103-2	Heterogeneous nuclear ribonucleoprotein D0	HNRNPD	tr|D6RAF8|D6RAF8_HUMAN Isoform of Q14103, Heterogeneous nuclear ribonucleoprotein D0 (Fragment) OS=Homo sapiens (Human) OX=9606 GN=HNRNPD PE=1 SV=1;sp|Q14103-3|HNRPD-3_HUMAN Isoform of Q14103, Isoform 3 of Heterogeneous nuclear ribonucleoprotein D0 OS=Homo	9	3	3	3	20.4	23.076	0	20.843			+	24.6842	NA	18.6244	19.292	20.2106	20.1326	20.1783	19.9651	18.969	19.1312	20.5455	20.5703	20.8541	21.5776	NA	22.5376	21.0136	20.9625	20.8493	21.5142	NA	15.4544	16.1221	16.7953	15.7991	15.9612	17.3755	17.4004	17.6841	18.4076	NA	19.3677	17.8437	17.7926	17.6793
Q7L5N1;E7EM64;H7C3T0	COP9 signalosome complex subunit 6	COPS6	sp|Q7L5N1|CSN6_HUMAN COP9 signalosome complex subunit 6 OS=Homo sapiens (Human) OX=9606 GN=COPS6 PE=1 SV=1;tr|E7EM64|E7EM64_HUMAN Isoform of Q7L5N1, MPN domain-containing protein OS=Homo sapiens (Human) OX=9606 GN=COPS6 PE=1 SV=1	3	5	5	5	24.2	36.163	0	31.767				24.3712	NA	NA	NA	NA	NA	NA	NA	NA	NA	19.0386	NA	20.3439	22.4757	21.9083	23.2624	NA	NA	NA	20.7862	NA	NA	NA	NA	NA	NA	15.4536	NA	16.7589	18.8907	18.3233	19.6775	NA	NA	NA
E7EQ64;P07477;H0Y8D1;A6XMV8;A0A0J9YYC8;A6XMV9;Q8NHM4;P07478	Trypsin-1;Alpha-trypsin chain 1;Alpha-trypsin chain 2;Putative trypsin-6;Trypsin-2	PRSS1;PRSS3P2;PRSS2	tr|E7EQ64|E7EQ64_HUMAN Isoform of P07477, Peptidase S1 domain-containing protein OS=Homo sapiens (Human) OX=9606 GN=PRSS1 PE=1 SV=1;sp|P07477|TRY1_HUMAN Trypsin-1 OS=Homo sapiens (Human) OX=9606 GN=PRSS1 PE=1 SV=1;tr|H0Y8D1|H0Y8D1_HUMAN Isoform of P07477,	8	2	1	1	10.7	28.123	0.003055	6.6427			+	25.7542	21.469	21.5281	20.8329	21.3137	21.2969	20.5615	20.301	19.0093	18.3315	21.6356	21.2777	21.8413	22.2544	22.3595	22.987	22.2025	22.2545	20.8088	22.7542	18.469	18.5281	17.8329	17.3009	16.0093	15.3314	18.6357	18.2777	18.8413	19.2544	19.3595	19.987	19.2025	19.2545	17.8088
E9PM92;O00193;E9PRZ9;E9PQA1	Small acidic protein	C11orf58;SMAP	tr|E9PM92|E9PM92_HUMAN Isoform of O00193, SMAP domain-containing protein OS=Homo sapiens (Human) OX=9606 GN=C11orf58 PE=1 SV=2;sp|O00193|SMAP_HUMAN Small acidic protein OS=Homo sapiens (Human) OX=9606 GN=SMAP PE=1 SV=1;tr|E9PRZ9|E9PRZ9_HUMAN Isoform of O00	4	3	3	3	26.8	17.634	0	37.467				25.4654	22.3378	20.4184	20.5185	NA	NA	16.9001	NA	NA	NA	21.5764	21.1474	21.4706	23.4424	21.9139	23.6373	19.888	NA	18.0877	22.2955	19.1679	17.2485	17.3485	NA	NA	NA	18.4065	17.9775	18.3006	20.2725	18.744	20.4673	16.718	NA	14.9178
F8VXG7;Q99590-2;Q99590;A0A0A0MTP7	Protein SCAF11	SCAF11	tr|F8VXG7|F8VXG7_HUMAN Isoform of Q99590, Protein SCAF11 OS=Homo sapiens (Human) OX=9606 GN=SCAF11 PE=1 SV=1;sp|Q99590-2|SCAFB-2_HUMAN Isoform of Q99590, Isoform 2 of Protein SCAF11 OS=Homo sapiens (Human) OX=9606 GN=SCAF11 PE=1 SV=2;sp|Q99590|SCAFB_HUMAN	4	4	4	4	3.3	142.6	0	23.392				22.9066	20.9286	20.7457	20.6567	16.6997	NA	17.5864	18.9736	19.4202	18.3989	16.6701	NA	NA	NA	NA	NA	17.4699	17.4624	16.92	17.2062	15.2281	15.0453	14.9562	13.2732	13.7198	12.6984	10.9696	NA	NA	NA	NA	NA	11.7695	11.7619	11.2196
P67809;H0Y449;C9J5V9	Nuclease-sensitive element-binding protein 1	YBX1	sp|P67809|YBOX1_HUMAN Y-box-binding protein 1 OS=Homo sapiens (Human) OX=9606 GN=YBX1 PE=1 SV=3;tr|H0Y449|H0Y449_HUMAN Isoform of P67809, CSP domain-containing protein (Fragment) OS=Homo sapiens (Human) OX=9606 GN=YBX1 PE=1 SV=1	3	3	3	3	14.2	35.924	0	18.684				24.6855	21.448	21.1923	21.5795	20.7685	20.7558	19.6491	19.8913	19.0792	19.8617	19.0073	21.0366	20.4982	21.1485	19.3335	21.3913	18.3281	19.7092	19.315	20.985	17.7476	17.4919	17.8791	16.1909	15.3787	16.1613	15.3068	17.3361	16.7978	17.4481	15.6331	17.6908	14.6277	16.0088	15.6145
O60264;A0A0A0MRP6;B7ZLQ5;P28370-2;P28370	SWI/SNF-related matrix-associated actin-dependent regulator of chromatin subfamily A member 5;Probable global transcription activator SNF2L1	SMARCA5;SMARCA1	sp|O60264|SMCA5_HUMAN SWI/SNF-related matrix-associated actin-dependent regulator of chromatin subfamily A member 5 OS=Homo sapiens (Human) OX=9606 GN=SMARCA5 PE=1 SV=1;tr|A0A0A0MRP6|A0A0A0MRP6_HUMAN Isoform of P28370, Probable global transcription activat	5	2	2	2	2.4	121.9	0	12.302				23.191	18.6743	18.6654	18.7871	18.2018	18.2244	18.1666	18.0636	17.7691	19.1915	19.2097	18.953	19.5078	19.701	19.4725	19.7279	19.627	19.2575	19.0631	17.4096	12.893	12.8841	13.0057	12.2822	11.9877	13.4102	13.4284	13.1716	13.7264	13.9197	13.6911	13.9465	13.8456	13.4761	13.2817
O95433-2;O95433;G3V3W9;H0YJG7;H0YJ63;G3V438	Activator of 90 kDa heat shock protein ATPase homolog 1	AHSA1	sp|O95433-2|AHSA1-2_HUMAN Isoform of O95433, Isoform 2 of Activator of 90 kDa heat shock protein ATPase homolog 1 OS=Homo sapiens (Human) OX=9606 GN=AHSA1 PE=1 SV=1;sp|O95433|AHSA1_HUMAN Activator of 90 kDa heat shock protein ATPase homolog 1 OS=Homo sapie	6	4	4	4	16	32.339	0	49.896				24.6967	NA	NA	NA	NA	NA	NA	NA	NA	NA	22.8614	22.6049	23.2833	19.4832	19.1122	19.6471	17.6291	19.3323	NA	20.6967	NA	NA	NA	NA	NA	NA	18.8614	18.6049	19.2834	15.4832	15.1122	15.6471	13.629	15.3324	NA
P11274-2;P11274;H0Y554;I3L1U8;I3L2P5;B7Z683;A0A0G2JQ41;A0A1C7CYZ0;Q12979-4;Q12979-2;Q12979	Breakpoint cluster region protein	BCR	sp|P11274-2|BCR-2_HUMAN Isoform of P11274, Isoform 2 of Breakpoint cluster region protein OS=Homo sapiens (Human) OX=9606 GN=BCR PE=1 SV=2;sp|P11274|BCR_HUMAN Breakpoint cluster region protein OS=Homo sapiens (Human) OX=9606 GN=BCR PE=1 SV=2	11	5	5	5	7.6	137.73	0	28.852			+	24.2064	18.8851	NA	19.3	NA	NA	NA	NA	NA	NA	21.4725	20.4709	20.953	21.3286	20.8643	22.7054	18.7869	NA	NA	18.3484	13.0271	NA	13.442	NA	NA	NA	15.6145	14.6129	15.095	15.4706	15.0063	16.8474	12.9289	NA	NA
P28066-2;P28066	Proteasome subunit alpha type-5	PSMA5	sp|P28066-2|PSA5-2_HUMAN Isoform of P28066, Isoform 2 of Proteasome subunit alpha type-5 OS=Homo sapiens (Human) OX=9606 GN=PSMA5 PE=1 SV=3;sp|P28066|PSA5_HUMAN Proteasome subunit alpha type-5 OS=Homo sapiens (Human) OX=9606 GN=PSMA5 PE=1 SV=3	2	3	3	3	25.1	20.035	0	28.882				24.8041	NA	19.8401	NA	NA	NA	NA	18.8408	NA	18.9782	22.9945	22.6971	23.0032	19.8151	20.4521	NA	NA	19.9216	18.7954	21.8041	NA	16.8401	NA	15.8408	NA	15.9782	19.9945	19.6972	20.0032	16.8152	17.4521	NA	NA	16.9216	15.7954
P30041	Peroxiredoxin-6	PRDX6	sp|P30041|PRDX6_HUMAN Peroxiredoxin-6 OS=Homo sapiens (Human) OX=9606 GN=PRDX6 PE=1 SV=3	1	3	3	3	21	25.035	0	19.25			+	24.8724	20.8033	19.9459	19.2068	20.2641	20.2537	19.2085	19.7638	17.9862	18.1535	21.1678	20.6731	21.406	21.7321	21.4533	22.26	21.177	20.6876	18.8392	20.9655	16.8964	16.039	15.2999	15.8569	14.0793	14.2467	17.261	16.7662	17.499	17.8252	17.5464	18.3532	17.2701	16.7806	14.9323
P35453	Homeobox protein Hox-D13	HOXD13	sp|P35453|HXD13_HUMAN Homeobox protein Hox-D13 OS=Homo sapiens (Human) OX=9606 GN=HOXD13 PE=1 SV=3	1	3	3	3	16.6	36.101	0	18.28				23.1377	NA	16.2078	NA	NA	NA	NA	NA	NA	NA	21.9813	20.5941	21.1179	NA	18.2596	19.2595	NA	17.6991	NA	19.2308	NA	12.3009	NA	NA	NA	NA	18.0745	16.6873	17.2111	NA	14.3527	15.3526	NA	13.7922	NA
P53985	Monocarboxylate transporter 1	SLC16A1	sp|P53985|MOT1_HUMAN Monocarboxylate transporter 1 OS=Homo sapiens (Human) OX=9606 GN=SLC16A1 PE=1 SV=3	1	1	1	1	4	53.944	0	8.2921			+	24.2126	NA	19.7399	NA	18.6413	NA	19.508	NA	18.6283	20.8959	20.5135	20.2026	20.3932	20.9828	20.9602	21.3799	21.2203	20.0402	19.221	20.4052	NA	15.9326	NA	NA	14.821	17.0885	16.7062	16.3953	16.5858	17.1754	17.1528	17.5725	17.413	16.2329	15.4137
Q02413;Q02413-2	Desmoglein-1	DSG1	sp|Q02413|DSG1_HUMAN Desmoglein-1 OS=Homo sapiens (Human) OX=9606 GN=DSG1 PE=1 SV=2	2	9	9	9	12.5	113.75	0	58.537			+	23.416	NA	19.7233	NA	17.3336	NA	NA	23.1356	NA	NA	NA	19.5904	NA	NA	NA	NA	17.2529	NA	NA	18.0584	NA	14.3657	NA	17.778	NA	NA	NA	14.2329	NA	NA	NA	NA	11.8953	NA	NA
Q5JXX1;Q5JXX2;Q15014;Q5JXX6	Mortality factor 4-like protein 2	MORF4L2	tr|Q5JXX1|Q5JXX1_HUMAN Isoform of Q15014, MRG domain-containing protein (Fragment) OS=Homo sapiens (Human) OX=9606 GN=MORF4L2 PE=1 SV=1;tr|Q5JXX2|Q5JXX2_HUMAN Isoform of Q15014, MRG domain-containing protein (Fragment) OS=Homo sapiens (Human) OX=9606 GN=MO	4	3	3	3	19.6	17.617	0	18.208				22.8785	NA	16.9863	NA	19.9798	19.8319	20.1797	19.8122	19.08	19.9694	NA	NA	18.6463	17.8261	18.1875	18.4846	18.4821	17.9374	NA	19.8785	NA	13.9863	NA	16.8122	16.08	16.9694	NA	NA	15.6463	14.8261	15.1875	15.4846	15.4821	14.9374	NA
Q15029;Q15029-2;Q15029-3;K7EIV5;K7EIT3	116 kDa U5 small nuclear ribonucleoprotein component	EFTUD2	sp|Q15029|U5S1_HUMAN 116 kDa U5 small nuclear ribonucleoprotein component OS=Homo sapiens (Human) OX=9606 GN=EFTUD2 PE=1 SV=1;sp|Q15029-2|U5S1-2_HUMAN Isoform of Q15029, Isoform 2 of 116 kDa U5 small nuclear ribonucleoprotein component OS=Homo sapiens (Hum	5	7	7	7	13	109.43	0	41.351				24.9377	20.6313	18.1615	NA	20.1515	18.3731	18.8276	16.8329	18.0839	16.9125	20.4547	19.6187	21.3747	22.5351	22.4958	23.1022	19.3933	20.0501	NA	19.2653	14.9588	12.4891	NA	11.1605	12.4115	11.2401	14.7822	13.9463	15.7023	16.8627	16.8234	17.4298	13.7209	14.3777	NA
Q5T2N8;Q5T9A4-3;Q5T9A4	ATPase family AAA domain-containing protein 3C;ATPase family AAA domain-containing protein 3B	ATAD3C;ATAD3B	sp|Q5T2N8|ATD3C_HUMAN ATPase family AAA domain-containing protein 3C OS=Homo sapiens (Human) OX=9606 GN=ATAD3C PE=2 SV=2;sp|Q5T9A4-3|ATD3B-3_HUMAN Isoform of Q5T9A4, Isoform 3 of ATPase family AAA domain-containing protein 3B OS=Homo sapiens (Human) OX=960	3	1	1	1	1.7	46.379	0.0087125	6.4154			+	24.6944	21.0309	18.8506	21.6795	20.76	21.7941	20.3488	20.8375	20.6873	20.656	20.0395	19.1315	18.7307	21.0549	18.8505	NA	21.8111	18.8981	18.2295	20.1094	16.446	14.2656	17.0946	16.2526	16.1024	16.071	15.4546	14.5465	14.1458	16.47	14.2655	NA	17.2261	14.3132	13.6445
Q5VWZ2-2;Q5VWZ2	Lysophospholipase-like protein 1	LYPLAL1	sp|Q5VWZ2-2|LYPL1-2_HUMAN Isoform of Q5VWZ2, Isoform 2 of Lysophospholipase-like protein 1 OS=Homo sapiens (Human) OX=9606 GN=LYPLAL1 PE=1 SV=3;sp|Q5VWZ2|LYPL1_HUMAN Lysophospholipase-like protein 1 OS=Homo sapiens (Human) OX=9606 GN=LYPLAL1 PE=1 SV=3	2	2	2	2	10.4	24.476	0	14.963			+	23.9463	NA	NA	NA	NA	NA	NA	NA	NA	NA	20.3426	21.3177	20.1412	21.8559	22.2656	20.8011	18.6053	NA	NA	20.2459	NA	NA	NA	NA	NA	NA	16.6422	17.6172	16.4408	18.1555	18.5652	17.1007	14.9048	NA	NA
Q92769-3;Q92769;E5RFI6;E5RJ04;E5RGV4;E5RHE7;E5RH52;E5RG37;E5RFP9;H3BM24;Q5TEE2;Q13547	Histone deacetylase 2;Histone deacetylase 1	HDAC2;HDAC1	sp|Q92769-3|HDAC2-3_HUMAN Isoform of Q92769, Isoform 2 of Histone deacetylase 2 OS=Homo sapiens (Human) OX=9606 GN=HDAC2 PE=1 SV=2;sp|Q92769|HDAC2_HUMAN Histone deacetylase 2 OS=Homo sapiens (Human) OX=9606 GN=HDAC2 PE=1 SV=2;tr|E5RFI6|E5RFI6_HUMAN Isoform	12	2	2	2	5.5	51.998	0	13.391				24.6305	18.0176	17.7155	18.0617	19.6444	18.4393	19.3422	18.8412	18.8472	20.0259	19.1084	21.5486	22.574	18.9965	21.3684	21.7604	21.2314	20.3184	19.8427	20.4605	13.8476	13.5456	13.8918	14.6713	14.6773	15.856	14.9384	17.3787	18.4041	14.8265	17.1985	17.5905	17.0615	16.1485	15.6727
Q9NW68-2;Q9NW68;Q9NW68-9;Q9NW68-4;Q9NW68-8;Q9NW68-7;Q9NW68-3;E9PQA7;Q9NW68-5	BSD domain-containing protein 1	BSDC1	sp|Q9NW68-2|BSDC1-2_HUMAN Isoform of Q9NW68, Isoform 2 of BSD domain-containing protein 1 OS=Homo sapiens (Human) OX=9606 GN=BSDC1 PE=1 SV=1;sp|Q9NW68|BSDC1_HUMAN BSD domain-containing protein 1 OS=Homo sapiens (Human) OX=9606 GN=BSDC1 PE=1 SV=1;sp|Q9NW68-	9	3	3	3	9.3	46.86	0	23.28				23.3842	17.4309	16.2329	NA	NA	NA	NA	NA	NA	NA	19.8538	19.0465	19.9678	21.6846	20.6908	21.3826	18.5464	NA	NA	19.2143	13.261	12.063	NA	NA	NA	NA	15.6839	14.8766	15.7978	17.5146	16.5209	17.2127	14.3765	NA	NA
Q9UNS2;Q9UNS2-2;H7C3P9;J3QL22;J3QS85;K7ELN6;J3KTQ1;J3QKR0;C9JLV5	COP9 signalosome complex subunit 3	COPS3	sp|Q9UNS2|CSN3_HUMAN COP9 signalosome complex subunit 3 OS=Homo sapiens (Human) OX=9606 GN=COPS3 PE=1 SV=3;sp|Q9UNS2-2|CSN3-2_HUMAN Isoform of Q9UNS2, Isoform 2 of COP9 signalosome complex subunit 3 OS=Homo sapiens (Human) OX=9606 GN=COPS3 PE=1 SV=3;tr|H7C	9	6	6	6	18.7	47.873	0	41.381				25.9443	19.8716	18.3475	20.2086	NA	NA	16.3228	NA	15.0544	NA	18.9252	18.8704	21.5845	23.4565	23.1387	25.1384	NA	17.1736	NA	21.3004	15.2277	13.7037	15.5647	NA	10.4106	NA	14.2814	14.2266	16.9407	18.8127	18.4949	20.4945	NA	12.5297	NA
Q9Y678;D6RG17	Coatomer subunit gamma-1	COPG1	sp|Q9Y678|COPG1_HUMAN Coatomer subunit gamma-1 OS=Homo sapiens (Human) OX=9606 GN=COPG1 PE=1 SV=1	2	3	3	3	4.9	97.717	0	17.586			+	23.6479	18.7553	18.2054	18.5392	NA	18.4383	18.7384	18.6654	18.7971	19.3421	19.8487	19.6896	20.0752	19.4822	19.8835	21.1582	20.6061	18.8588	19.3848	18.0332	13.1406	12.5907	12.9245	13.0506	13.1824	13.7274	14.234	14.0749	14.4606	13.8675	14.2688	15.5435	14.9914	13.2441	13.7701
A0A087WZR3;H9KVA9;A0A0D9SF50;P46736-2;P46736-3;P46736;X6RJS7;P46736-4;A0A0A0MS96;P46736-5	Lys-63-specific deubiquitinase BRCC36	BRCC3	tr|A0A087WZR3|A0A087WZR3_HUMAN Isoform of P46736, MPN domain-containing protein OS=Homo sapiens (Human) OX=9606 GN=BRCC3 PE=1 SV=1;tr|H9KVA9|H9KVA9_HUMAN Isoform of P46736, MPN domain-containing protein OS=Homo sapiens (Human) OX=9606 GN=BRCC3 PE=1 SV=2;tr	10	3	3	3	11.6	33.404	0	19.127				23.6081	16.5721	NA	16.5729	15.4164	NA	15.5477	NA	NA	NA	20.2339	19.9362	20.4495	20.9214	20.8053	21.721	18.3539	19.5129	18.8498	19.608	12.5722	NA	12.5729	NA	NA	NA	16.2338	15.9362	16.4495	16.9214	16.8054	17.7209	14.3539	15.5129	14.8498
F5H0Q6;A0A0A0MQS2;Q8N2M8-3;Q8N2M8-4;Q8N2M8	CLK4-associating serine/arginine rich protein	CLASRP	tr|F5H0Q6|F5H0Q6_HUMAN Isoform of Q8N2M8, DRY_EERY domain-containing protein OS=Homo sapiens (Human) OX=9606 GN=CLASRP PE=1 SV=2;tr|A0A0A0MQS2|A0A0A0MQS2_HUMAN Isoform of Q8N2M8, DRY_EERY domain-containing protein OS=Homo sapiens (Human) OX=9606 GN=CLASRP	5	3	3	3	5.5	74.824	0	18.997				23.9738	22.3612	22.1256	22.1402	NA	NA	NA	NA	NA	NA	17.7784	NA	17.4695	17.7065	18.7861	19.6401	NA	NA	NA	19.5815	17.9688	17.7332	17.7479	NA	NA	NA	13.3861	NA	13.0772	13.3142	14.3938	15.2477	NA	NA	NA
A0A0C4DGA6;Q14527-2;Q14527;H7C5K0	Helicase-like transcription factor	HLTF	tr|A0A0C4DGA6|A0A0C4DGA6_HUMAN Isoform of Q14527, Helicase-like transcription factor OS=Homo sapiens (Human) OX=9606 GN=HLTF PE=1 SV=1;sp|Q14527-2|HLTF-2_HUMAN Isoform of Q14527, Isoform 2 of Helicase-like transcription factor OS=Homo sapiens (Human) OX=96	4	4	4	4	5	113.86	0	25.153			+	24.2931	NA	17.7682	NA	NA	NA	NA	17.1958	NA	18.1629	22.7499	19.3207	22.9577	19.9175	19.4489	21.152	NA	NA	NA	18.5118	NA	11.9868	NA	11.4144	NA	12.3815	16.9685	13.5393	17.1763	14.1362	13.6676	15.3707	NA	NA	NA
A0A0J9YXF2;Q15165-3;Q15165-1;Q15165;A0A0J9YYJ1	Serum paraoxonase/arylesterase 2	PON2	tr|A0A0J9YXF2|A0A0J9YXF2_HUMAN Isoform of Q15165, Paraoxonase 2, isoform CRA_a OS=Homo sapiens (Human) OX=9606 GN=PON2 PE=1 SV=1;sp|Q15165-3|PON2-3_HUMAN Isoform of Q15165, Isoform 3 of Serum paraoxonase/arylesterase 2 OS=Homo sapiens (Human) OX=9606 GN=PO	5	2	2	2	9.3	41.527	0	12.562			+	23.4054	NA	NA	NA	NA	NA	NA	NA	NA	NA	20.8727	20.1463	21.4231	21.3663	19.9836	20.4952	NA	NA	NA	19.2354	NA	NA	NA	NA	NA	NA	16.7028	15.9763	17.2531	17.1963	15.8136	16.3253	NA	NA	NA
A0A2R8Y7V5;P38398-8;P38398-4;P38398;P38398-7;H0Y850;H0Y8B8;B7ZA85;E7EUM2;Q5YLB2;P38398-6;P38398-5;P38398-3;K7EPC7;H0Y881	Breast cancer type 1 susceptibility protein	BRCA1	tr|A0A2R8Y7V5|A0A2R8Y7V5_HUMAN Isoform of P38398, Breast cancer type 1 susceptibility protein (Fragment) OS=Homo sapiens (Human) OX=9606 GN=BRCA1 PE=1 SV=1;sp|P38398-8|BRCA1-8_HUMAN Isoform of P38398, Isoform 8 of Breast cancer type 1 susceptibility protei	15	6	6	6	12.3	73.142	0	36.441				24.7361	NA	17.9966	NA	NA	NA	NA	NA	NA	NA	20.6259	20.5044	20.4678	22.8706	21.6802	22.7526	21.4393	20.2414	19.8556	19.8292	NA	13.0896	NA	NA	NA	NA	15.719	15.5975	15.5609	17.9636	16.7734	17.8457	16.5324	15.3346	14.9487
B0QY89;Q9Y262-2;Q9Y262;H7C3A0;C9JHP4;C9K0Q7;B0QY90	Eukaryotic translation initiation factor 3 subunit L	EIF3L	tr|B0QY89|B0QY89_HUMAN Isoform of Q9Y262, Eukaryotic translation initiation factor 3 subunit L OS=Homo sapiens (Human) OX=9606 GN=EIF3L PE=1 SV=1;sp|Q9Y262-2|EIF3L-2_HUMAN Isoform of Q9Y262, Isoform 2 of Eukaryotic translation initiation factor 3 subunit L	7	2	2	2	4.1	70.901	0	12.881			+	23.4613	19.8196	18.7471	19.0114	18.9914	18.6233	18.9685	18.5522	18.8012	19.5437	18.9857	18.9619	19.2796	20.4396	20.3699	21.0483	NA	NA	NA	18.5544	14.9127	13.8403	14.1045	13.6453	13.8943	14.6369	14.0788	14.0549	14.3727	15.5327	15.463	16.1415	NA	NA	NA
CON__sp|P12763|FETUA_BOVIN;P02765	Alpha-2-HS-glycoprotein	AHSG	sp|P12763|FETUA_BOVIN Alpha-2-HS-glycoprotein OS=Bos taurus GN=AHSG PE=1 SV=2	2	4	4	4	14.2	38.418	0	27.492	+		+	26.0098	20.9464	NA	19.6244	18.8397	18.8841	18.668	18.5627	18.1736	21.7053	24.2054	23.1124	23.7436	22.3301	21.0546	22.4179	19.8796	20.7439	19.9772	22.2024	17.139	NA	15.8171	14.7554	14.3663	17.8979	20.398	19.305	19.9362	18.5228	17.2472	18.6105	16.0722	16.9365	16.1698
CON__sp|Q2UVX4|CO3_BOVIN;M0QXZ3;P01024	Complement C3	C3	sp|Q2UVX4|CO3_BOVIN Complement C3 OS=Bos taurus GN=C3 PE=1 SV=2	3	3	3	3	2.1	187.25	0	17.923	+		+	23.8362	18.9772	18.704	19.6482	20.4601	19.1371	20.3593	18.7143	18.5769	18.6796	20.4936	18.9934	20.4581	18.9883	18.8516	21.1823	19.6676	18.9533	18.7956	17.2069	12.3478	12.0746	13.0188	12.0849	11.9475	12.0502	13.8642	12.3641	13.8287	12.3589	12.2223	14.553	13.0382	12.324	12.1663
D6RAX7;D6RFN0;Q9BT78;D6RD63;Q9BT78-2;D6REK7	COP9 signalosome complex subunit 4	COPS4	tr|D6RAX7|D6RAX7_HUMAN Isoform of Q9BT78, PCI domain-containing protein OS=Homo sapiens (Human) OX=9606 GN=COPS4 PE=1 SV=1;tr|D6RFN0|D6RFN0_HUMAN Isoform of Q9BT78, PCI domain-containing protein OS=Homo sapiens (Human) OX=9606 GN=COPS4 PE=1 SV=1;sp|Q9BT78|	6	5	5	5	14.8	47.726	0	35.337				25.0015	19.3769	18.9842	NA	NA	NA	NA	NA	NA	NA	20.9441	19.4977	19.9749	22.7145	22.7487	23.8066	NA	NA	NA	20.4779	14.8534	14.4606	NA	NA	NA	NA	16.4206	14.9741	15.4513	18.1909	18.2251	19.283	NA	NA	NA
F5GWV0;F5H4P3;Q6NXE6-2;Q6NXE6;B4E1N1;F5GZP0;F5H3X1;F5H052;F5H6J3;F5H2X2;F5H2K4	Armadillo repeat-containing protein 6	ARMC6	tr|F5GWV0|F5GWV0_HUMAN Isoform of Q6NXE6, Armadillo repeat-containing protein 6 (Fragment) OS=Homo sapiens (Human) OX=9606 GN=ARMC6 PE=1 SV=8;tr|F5H4P3|F5H4P3_HUMAN Isoform of Q6NXE6, Armadillo repeat-containing protein 6 (Fragment) OS=Homo sapiens (Human)	11	3	3	3	14.1	28.108	0	19.615				24.1125	18.4535	17.5474	17.7505	NA	NA	15.8017	18.5323	NA	18.7375	21.9752	21.5182	22.3672	19.8469	18.9061	20.8848	17.938	17.6558	16.9813	20.6531	14.9941	14.088	14.291	15.0728	NA	15.2781	18.5157	18.0588	18.9078	16.3875	15.4466	17.4254	14.4786	14.1964	13.5217
Q5VU81;Q5VU80;Q5VU79;Q5VU78;Q5VU77;F8W726;Q14157-4;Q14157-1;Q14157-3;Q14157;Q14157-5	Ubiquitin-associated protein 2-like	UBAP2L	tr|Q5VU81|Q5VU81_HUMAN Isoform of Q14157, UBA domain-containing protein (Fragment) OS=Homo sapiens (Human) OX=9606 GN=UBAP2L PE=1 SV=1;tr|Q5VU80|Q5VU80_HUMAN Isoform of Q14157, UBA domain-containing protein (Fragment) OS=Homo sapiens (Human) OX=9606 GN=UBA	11	2	2	2	18.7	20.233	0	13.694				24.1741	18.5213	NA	18.872	18.7128	18.5387	NA	18.8605	NA	18.5901	NA	19.1546	21.806	20.6231	NA	21.643	21.6843	21.3897	20.114	20.8522	15.1994	NA	15.5501	15.5385	NA	15.2682	NA	15.8327	18.484	17.3012	NA	18.321	18.3624	18.0678	16.7921
H3BR35;P15170;Q8IYD1;P15170-2;P15170-3;H3BSV8	Eukaryotic peptide chain release factor GTP-binding subunit ERF3A;Eukaryotic peptide chain release factor GTP-binding subunit ERF3B	GSPT1;GSPT2	tr|H3BR35|H3BR35_HUMAN Isoform of P15170, Tr-type G domain-containing protein (Fragment) OS=Homo sapiens (Human) OX=9606 GN=GSPT1 PE=1 SV=1;sp|P15170|ERF3A_HUMAN Eukaryotic peptide chain release factor GTP-binding subunit ERF3A OS=Homo sapiens (Human) OX=9	6	4	4	4	7.8	52.832	0	24.123				23.2458	17.1417	17.7181	18.2651	16.0119	NA	17.314	16.4589	NA	NA	21.2544	20.6096	21.7777	18.6061	NA	19.7085	NA	NA	NA	18.602	12.4978	13.0743	13.6213	11.8151	NA	NA	16.6107	15.9658	17.1338	13.9623	NA	15.0647	NA	NA	NA
O00566;U3KQ48	U3 small nucleolar ribonucleoprotein protein MPP10	MPHOSPH10	sp|O00566|MPP10_HUMAN U3 small nucleolar ribonucleoprotein protein MPP10 OS=Homo sapiens (Human) OX=9606 GN=MPHOSPH10 PE=1 SV=2;tr|U3KQ48|U3KQ48_HUMAN Isoform of O00566, U3 small nucleolar ribonucleoprotein protein MPP10 OS=Homo sapiens (Human) OX=9606 GN=	2	3	3	3	4.3	78.863	0	20.591				24.3246	NA	NA	NA	NA	NA	NA	NA	NA	NA	20.2692	20.7511	20.9526	22.5207	21.8265	22.3753	17.4665	18.9112	16.6395	19.5173	NA	NA	NA	NA	NA	NA	15.4618	15.9437	16.1452	17.7134	17.0191	17.5679	12.6591	14.1039	11.8321
O14974-5;O14974-2;O14974;F8VZN8;O14974-4;O14974-3;H0YHL8;H0YHI8;A0A3B3ISH4;F8VW28;H0YIS4	Protein phosphatase 1 regulatory subunit 12A	PPP1R12A	sp|O14974-5|MYPT1-5_HUMAN Isoform of O14974, Isoform 5 of Protein phosphatase 1 regulatory subunit 12A OS=Homo sapiens (Human) OX=9606 GN=PPP1R12A PE=1 SV=1;sp|O14974-2|MYPT1-2_HUMAN Isoform of O14974, Isoform 2 of Protein phosphatase 1 regulatory subunit	11	4	4	4	5.7	105.64	0	32.4				23.1427	15.9353	17.2762	NA	NA	15.3974	17.458	NA	NA	NA	18.2794	NA	16.6409	21.0175	20.9201	21.9721	16.9769	15.4824	NA	17.6508	10.4435	11.7843	NA	NA	NA	NA	12.7876	NA	11.149	15.5256	15.4282	16.4803	11.4851	9.99053	NA
Q9UG54;O43318-2;O43318-4;O43318;O43318-3	Mitogen-activated protein kinase kinase kinase 7	DKFZp586F0420;MAP3K7	tr|Q9UG54|Q9UG54_HUMAN Isoform of O43318, Mitogen-activated protein kinase kinase kinase 7 OS=Homo sapiens (Human) OX=9606 GN=MAP3K7 PE=1 SV=1;sp|O43318-2|M3K7-2_HUMAN Isoform of O43318, Isoform 1A of Mitogen-activated protein kinase kinase kinase 7 OS=Hom	5	3	3	3	15	28.87	0	23.89				23.3262	NA	NA	17.3426	21.564	21.3192	21.5141	19.1376	19.3062	18.6596	NA	NA	NA	NA	NA	NA	NA	NA	NA	19.3262	NA	NA	13.3426	15.1376	15.3062	14.6596	NA	NA	NA	NA	NA	NA	NA	NA	NA
P00492	Hypoxanthine-guanine phosphoribosyltransferase	HPRT1	sp|P00492|HPRT_HUMAN Hypoxanthine-guanine phosphoribosyltransferase OS=Homo sapiens (Human) OX=9606 GN=HPRT1 PE=1 SV=2	1	2	2	2	11	24.579	0	13.356			+	24.3422	NA	NA	NA	NA	NA	NA	NA	NA	17.8904	21.6867	21.3299	21.9815	21.5416	21.4299	22.2525	NA	NA	NA	20.6418	NA	NA	NA	NA	NA	14.1899	17.9863	17.6294	18.2811	17.8411	17.7295	18.5521	NA	NA	NA
P04406;P04406-2;E7EUT5	Glyceraldehyde-3-phosphate dehydrogenase	GAPDH	sp|P04406|G3P_HUMAN Glyceraldehyde-3-phosphate dehydrogenase OS=Homo sapiens (Human) OX=9606 GN=GAPDH PE=1 SV=3;sp|P04406-2|G3P-2_HUMAN Isoform of P04406, Isoform 2 of Glyceraldehyde-3-phosphate dehydrogenase OS=Homo sapiens (Human) OX=9606 GN=GAPDH PE=1 S	3	5	5	5	18.8	36.053	0	34.021				25.1001	18.0492	17.0106	17.2349	19.9446	19.9353	20.2182	21.4189	19.0889	20.3199	21.7446	21.1998	22.5145	21.4388	20.8776	21.8306	22.0594	20.4617	20.2855	21.0126	13.9618	12.9232	13.1474	17.3315	15.0015	16.2325	17.6571	17.1123	18.427	17.3514	16.7902	17.7431	17.9719	16.3743	16.198
P07237;I3L0S0;I3L3P5;I3L312;H0Y3Z3;H7BZ94	Protein disulfide-isomerase	P4HB	sp|P07237|PDIA1_HUMAN Protein disulfide-isomerase OS=Homo sapiens (Human) OX=9606 GN=P4HB PE=1 SV=3;tr|I3L0S0|I3L0S0_HUMAN Isoform of P07237, Thioredoxin domain-containing protein (Fragment) OS=Homo sapiens (Human) OX=9606 GN=P4HB PE=1 SV=1;tr|I3L3P5|I3L3P	6	2	2	2	4.3	57.116	0	14.045				23.6448	NA	18.5091	17.9524	17.7075	17.9481	17.6271	17.5732	17.2595	18.0484	20.385	20.0087	21.1935	20.7913	20.8717	20.9548	18.4906	NA	17.8724	18.5155	NA	13.3798	12.8231	12.4439	12.1302	12.9191	15.2558	14.8793	16.0642	15.6621	15.7424	15.8256	13.3614	NA	12.7432
P46060;B0QYT5;B0QYT4;H0Y4Q3	Ran GTPase-activating protein 1	RANGAP1	sp|P46060|RAGP1_HUMAN Ran GTPase-activating protein 1 OS=Homo sapiens (Human) OX=9606 GN=RANGAP1 PE=1 SV=1	4	6	6	6	14.3	63.541	0	35.366			+	22.8304	NA	17.6029	18.1538	NA	NA	NA	NA	NA	19.4615	NA	19.1716	22.4311	NA	NA	NA	NA	NA	NA	18.0755	NA	12.848	13.3989	NA	NA	14.7066	NA	14.4167	17.6762	NA	NA	NA	NA	NA	NA
P60468;S4R3B5	Protein transport protein Sec61 subunit beta	SEC61B	sp|P60468|SC61B_HUMAN Protein transport protein Sec61 subunit beta OS=Homo sapiens (Human) OX=9606 GN=SEC61B PE=1 SV=2	2	3	3	3	30.2	9.9743	0	37.566				25.65	20.2724	20.3884	19.9475	19.6697	19.7777	19.7914	19.4784	19.245	20.5038	23.1979	23.0198	22.9089	21.8368	21.7892	22.3022	21.13	20.6934	19.9152	23.065	17.6874	17.8034	17.3626	16.8934	16.6601	17.9188	20.6129	20.4348	20.3239	19.2518	19.2043	19.7173	18.545	18.1084	17.3303
P78318;A0A1W2PR95	Immunoglobulin-binding protein 1	IGBP1	sp|P78318|IGBP1_HUMAN Immunoglobulin-binding protein 1 OS=Homo sapiens (Human) OX=9606 GN=IGBP1 PE=1 SV=1	2	5	5	5	14.7	39.221	0	29.592				22.749	NA	NA	NA	NA	NA	NA	NA	NA	NA	20.9655	19.9432	21.7666	NA	18.6989	NA	NA	NA	NA	18.5791	NA	NA	NA	NA	NA	NA	16.7956	15.7733	17.5967	NA	14.529	NA	NA	NA	NA
Q07065	Cytoskeleton-associated protein 4	CKAP4	sp|Q07065|CKAP4_HUMAN Cytoskeleton-associated protein 4 OS=Homo sapiens (Human) OX=9606 GN=CKAP4 PE=1 SV=2	1	3	3	3	7.1	66.022	0	18.2			+	22.4484	NA	NA	NA	17.7881	18.4753	NA	NA	NA	NA	NA	18.9396	18.9371	19.6648	19.5002	20.2475	19.4184	19.2171	NA	17.2005	NA	NA	NA	NA	NA	NA	NA	13.6916	13.6891	14.4169	14.2523	14.9996	14.1705	13.9691	NA
Q13162;H7C3T4;A6NG45	Peroxiredoxin-4	PRDX4	sp|Q13162|PRDX4_HUMAN Peroxiredoxin-4 OS=Homo sapiens (Human) OX=9606 GN=PRDX4 PE=1 SV=1;tr|H7C3T4|H7C3T4_HUMAN Isoform of Q13162, Thioredoxin domain-containing protein (Fragment) OS=Homo sapiens (Human) OX=9606 GN=PRDX4 PE=1 SV=1	3	5	3	3	26.9	30.54	0	21.259			+	24.2565	20.2098	18.2906	20.3678	19.0364	19.7017	18.7093	17.642	17.076	18.7933	20.3794	20.5935	22.5337	21.647	19.7027	20.3997	NA	NA	NA	20.2565	16.2098	14.2907	16.3678	13.6421	13.076	14.7932	16.3794	16.5935	18.5337	17.647	15.7027	16.3997	NA	NA	NA
Q13426;Q13426-3;Q13426-2	DNA repair protein XRCC4	XRCC4	sp|Q13426|XRCC4_HUMAN DNA repair protein XRCC4 OS=Homo sapiens (Human) OX=9606 GN=XRCC4 PE=1 SV=2;sp|Q13426-3|XRCC4-3_HUMAN Isoform of Q13426, Isoform 3 of DNA repair protein XRCC4 OS=Homo sapiens (Human) OX=9606 GN=XRCC4 PE=1 SV=2;sp|Q13426-2|XRCC4-2_HUMA	3	3	3	3	10.1	38.286	0	18.928				25.3068	NA	NA	15.7357	NA	NA	NA	NA	NA	NA	22.4979	20.9168	22.4582	22.563	22.8405	23.6575	18.178	18.7196	16.8395	21.1368	NA	NA	11.5657	NA	NA	NA	18.328	16.7469	18.2883	18.3931	18.6706	19.4876	14.0081	14.5497	12.6696
Q15427	Splicing factor 3B subunit 4	SF3B4	sp|Q15427|SF3B4_HUMAN Splicing factor 3B subunit 4 OS=Homo sapiens (Human) OX=9606 GN=SF3B4 PE=1 SV=1	1	1	1	1	3.3	44.385	0.0020964	6.7918			+	22.5759	18.7602	NA	NA	19.2519	NA	19.3569	NA	NA	19.7992	19.1221	NA	19.5247	19.9042	19.4507	NA	19.1392	NA	NA	18.5759	14.7602	NA	NA	NA	NA	15.7992	15.1221	NA	15.5247	15.9043	15.4508	NA	15.1392	NA	NA
Q7L4I2-2;Q7L4I2	Arginine/serine-rich coiled-coil protein 2	RSRC2	sp|Q7L4I2-2|RSRC2-2_HUMAN Isoform of Q7L4I2, Isoform 2 of Arginine/serine-rich coiled-coil protein 2 OS=Homo sapiens (Human) OX=9606 GN=RSRC2 PE=1 SV=1;sp|Q7L4I2|RSRC2_HUMAN Arginine/serine-rich coiled-coil protein 2 OS=Homo sapiens (Human) OX=9606 GN=RSRC	2	2	2	2	9.8	44.878	0	11.703			+	23.9019	19.3217	19.3512	19.2173	19.2253	19.1197	19.6179	19.566	18.6049	19.5737	19.7603	18.9515	19.2375	19.2561	19.3584	22.0266	19.7423	19.4013	19.2982	20.3169	15.7368	15.7662	15.6323	15.981	15.0199	15.9887	16.1754	15.3665	15.6526	15.6712	15.7735	18.4416	16.1573	15.8164	15.7133
Q8IXB1-2;Q8IXB1;Q71S60;A0A087WXH7;E7EP04;A0A494C1G5;Q8IXB1-3	DnaJ homolog subfamily C member 10	DNAJC10	sp|Q8IXB1-2|DJC10-2_HUMAN Isoform of Q8IXB1, Isoform 2 of DnaJ homolog subfamily C member 10 OS=Homo sapiens (Human) OX=9606 GN=DNAJC10 PE=1 SV=2;sp|Q8IXB1|DJC10_HUMAN DnaJ homolog subfamily C member 10 OS=Homo sapiens (Human) OX=9606 GN=DNAJC10 PE=1 SV=2;	7	5	5	5	6.2	86.135	0	28.863				23.9086	17.9466	18.8962	20.0122	18.0915	18.8783	18.5209	18.7629	NA	19.8808	19.3356	20.6235	20.4352	19.6667	20.355	21.8931	19.2875	19.6357	17.4886	18.9544	12.9924	13.942	15.058	13.8088	NA	14.9266	14.3814	15.6694	15.481	14.7125	15.4008	16.9389	14.3332	14.6816	12.5344
Q8N137-4;Q8N137-5;Q8N137;Q8N137-3;Q8N137-2	Centrobin	CNTROB	sp|Q8N137-4|CNTRB-4_HUMAN Isoform of Q8N137, Isoform 4 of Centrobin OS=Homo sapiens (Human) OX=9606 GN=CNTROB PE=1 SV=1;sp|Q8N137-5|CNTRB-5_HUMAN Isoform of Q8N137, Isoform 5 of Centrobin OS=Homo sapiens (Human) OX=9606 GN=CNTROB PE=1 SV=1;sp|Q8N137|CNTRB_	5	1	1	1	2	63.333	0	7.2306			+	29.3843	NA	NA	NA	NA	NA	NA	NA	NA	NA	27.8706	27.3348	27.9123	NA	NA	NA	NA	24.9954	NA	24.3399	NA	NA	NA	NA	NA	NA	22.8262	22.2903	22.8679	NA	NA	NA	NA	19.9509	NA
Q9GZT3-2;Q9GZT3	SRA stem-loop-interacting RNA-binding protein, mitochondrial	SLIRP	sp|Q9GZT3-2|SLIRP-2_HUMAN Isoform of Q9GZT3, Isoform 2 of SRA stem-loop-interacting RNA-binding protein, mitochondrial OS=Homo sapiens (Human) OX=9606 GN=SLIRP PE=1 SV=1;sp|Q9GZT3|SLIRP_HUMAN SRA stem-loop-interacting RNA-binding protein, mitochondrial OS=	2	1	1	1	9.3	12.122	0.0049164	6.4884			+	23.106	19.2596	18.794	18.4098	17.8303	17.62	18.2482	17.4363	17.3761	19.0173	19.4064	19.6617	20.0212	18.4447	19.477	20.5107	18.862	NA	18.3268	20.1061	16.2596	15.7941	15.4098	14.4364	14.3761	16.0173	16.4064	16.6618	17.0213	15.4447	16.477	17.5107	15.862	NA	15.3267
Q9H7S9	Zinc finger protein 703	ZNF703	sp|Q9H7S9|ZN703_HUMAN Zinc finger protein 703 OS=Homo sapiens (Human) OX=9606 GN=ZNF703 PE=1 SV=1	1	7	5	5	12.4	58.221	0	39.358				23.7978	NA	NA	NA	NA	NA	NA	NA	NA	NA	NA	NA	18.1104	NA	NA	15.7543	22.4494	21.9254	22.1124	19.2742	NA	NA	NA	NA	NA	NA	NA	NA	13.5868	NA	NA	11.2307	17.9258	17.4018	17.5889
Q9NW07	Zinc finger protein 358	ZNF358	sp|Q9NW07|ZN358_HUMAN Zinc finger protein 358 OS=Homo sapiens (Human) OX=9606 GN=ZNF358 PE=1 SV=2	1	3	3	3	6	59.286	0	19.827				22.9905	NA	NA	NA	NA	NA	NA	NA	NA	NA	19.8569	19.5155	19.7003	18.4676	18.2044	17.7402	21.1526	20.2952	20.2892	18.6686	NA	NA	NA	NA	NA	NA	15.535	15.1936	15.3784	14.1457	13.8825	13.4182	16.8307	15.9733	15.9672
Q9NXV2;H3BSS5	BTB/POZ domain-containing protein KCTD5	KCTD5	sp|Q9NXV2|KCTD5_HUMAN BTB/POZ domain-containing protein KCTD5 OS=Homo sapiens (Human) OX=9606 GN=KCTD5 PE=1 SV=1;tr|H3BSS5|H3BSS5_HUMAN Isoform of Q9NXV2, BTB domain-containing protein OS=Homo sapiens (Human) OX=9606 GN=KCTD5 PE=1 SV=1	2	4	4	4	22.6	26.092	0	45.9				26.0692	NA	NA	NA	23.2315	23.3948	24.7859	22.8418	22.3444	22.0405	NA	17.1102	NA	NA	21.4533	18.7143	NA	NA	NA	22.4842	NA	NA	NA	19.2569	18.7595	18.4556	NA	13.5253	NA	NA	17.8683	15.1294	NA	NA	NA
Q9UPY3-3;Q9UPY3;Q9UPY3-2	Endoribonuclease Dicer	DICER1	sp|Q9UPY3-3|DICER-3_HUMAN Isoform of Q9UPY3, Isoform 3 of Endoribonuclease Dicer OS=Homo sapiens (Human) OX=9606 GN=DICER1 PE=1 SV=3;sp|Q9UPY3|DICER_HUMAN Endoribonuclease Dicer OS=Homo sapiens (Human) OX=9606 GN=DICER1 PE=1 SV=3;sp|Q9UPY3-2|DICER-2_HUMAN	3	2	2	2	3.9	92.725	0	14.247				23.1884	17.6209	NA	16.764	NA	NA	NA	NA	NA	17.3201	NA	NA	20.1972	21.0341	20.8589	21.8693	NA	NA	NA	17.7961	12.2286	NA	11.3716	NA	NA	11.9278	NA	NA	14.805	15.6418	15.4666	16.4769	NA	NA	NA
A0A024QZ33;Q9H0G5	Nuclear speckle splicing regulatory protein 1	CCDC55;NSRP1	tr|A0A024QZ33|A0A024QZ33_HUMAN Isoform of Q9H0G5, DUF2040 domain-containing protein OS=Homo sapiens (Human) OX=9606 GN=NSRP1 PE=1 SV=1;sp|Q9H0G5|NSRP1_HUMAN Nuclear speckle splicing regulatory protein 1 OS=Homo sapiens (Human) OX=9606 GN=NSRP1 PE=1 SV=1	2	2	2	2	4	60.441	0	12.42			+	22.8199	17.3448	17.1296	17.7755	19.331	20.3277	20.286	19.956	18.8346	18.0671	18.3147	17.3282	17.8633	NA	17.0632	18.3103	18.6426	16.6843	17.2037	18.4979	13.0229	12.8076	13.4535	15.634	14.5127	13.7451	13.9928	13.0062	13.5415	NA	12.7412	13.9884	14.3207	12.3623	12.8817
A0A087WTF3;Q12955-6;Q12955-5;Q12955-4;Q12955;A0A087WZ65;Q12955-7;H0Y951;A0A087WY90;H0Y3A4;A0A087WX55;B1AQT1;H0Y9E9;A0A087WZ26	Ankyrin-3	ANK3	tr|A0A087WTF3|A0A087WTF3_HUMAN Isoform of Q12955, Ankyrin-3 (Fragment) OS=Homo sapiens (Human) OX=9606 GN=ANK3 PE=1 SV=1;sp|Q12955-6|ANK3-6_HUMAN Isoform of Q12955, Isoform 4 of Ankyrin-3 OS=Homo sapiens (Human) OX=9606 GN=ANK3 PE=1 SV=3;sp|Q12955-5|ANK3-5	14	4	4	4	3.4	179.53	0	30.532			+	23.9622	NA	NA	NA	NA	NA	NA	NA	NA	NA	20.4615	20.0273	20.6712	20.6853	20.5044	21.2438	21.5595	20.7812	20.6196	17.4076	NA	NA	NA	NA	NA	NA	13.9069	13.4727	14.1166	14.1307	13.9497	14.6892	15.0048	14.2267	14.0651
A0A087WZK9;B3KS98;O15372;E5RHC7;E5RH59;E5RFW7;E5RFH0;E5RGU4	Eukaryotic translation initiation factor 3 subunit H	EIF3H	tr|A0A087WZK9|A0A087WZK9_HUMAN Isoform of O15372, Eukaryotic translation initiation factor 3 subunit H OS=Homo sapiens (Human) OX=9606 GN=EIF3H PE=1 SV=1;tr|B3KS98|B3KS98_HUMAN Isoform of O15372, Eukaryotic translation initiation factor 3 subunit H OS=Homo	8	2	2	2	8.3	39.589	0	31.02			+	24.1345	19.834	19.5701	19.8174	19.9894	20.1152	20.4139	19.5749	19.4621	20.2529	20.2386	19.729	20.2384	20.4833	20.1869	20.7317	19.5526	19.0285	18.632	19.8126	15.5121	15.2481	15.4955	15.2529	15.1402	15.9309	15.9167	15.407	15.9165	16.1613	15.865	16.4097	15.2307	14.7065	14.31
A0A087X1G1;H7BYD0;Q16718-2;Q16718;F8WAS3;A0A087WXR5;C9IZN5	NADH dehydrogenase [ubiquinone] 1 alpha subcomplex subunit 5	NDUFA5	tr|A0A087X1G1|A0A087X1G1_HUMAN Isoform of Q16718, NADH dehydrogenase [ubiquinone] 1 alpha subcomplex subunit 5 OS=Homo sapiens (Human) OX=9606 GN=NDUFA5 PE=1 SV=1;tr|H7BYD0|H7BYD0_HUMAN Isoform of Q16718, NADH dehydrogenase [ubiquinone] 1 alpha subcomplex	7	2	2	2	23.8	11.965	0	14.802			+	23.6156	NA	NA	NA	NA	NA	NA	NA	NA	18.2407	20.8728	20.888	21.8097	NA	20.5947	21.1948	NA	19.9645	NA	21.6157	NA	NA	NA	NA	NA	16.2407	18.8728	18.888	19.8098	NA	18.5947	19.1948	NA	17.9644	NA
A0A0A0MSW3;A0A494C1F2;P35658-2;P35658-4;P35658;P35658-3;P35658-5;H0YF36;E9PKD2;B7ZAV2;H0Y837	Nuclear pore complex protein Nup214	NUP214	tr|A0A0A0MSW3|A0A0A0MSW3_HUMAN Isoform of P35658, Nup214_FG domain-containing protein OS=Homo sapiens (Human) OX=9606 GN=NUP214 PE=1 SV=1;tr|A0A494C1F2|A0A494C1F2_HUMAN Isoform of P35658, Nup214_FG domain-containing protein OS=Homo sapiens (Human) OX=9606	11	3	3	3	3.3	152.57	0	17.054				22.4811	NA	NA	NA	NA	15.7828	NA	NA	NA	17.4877	19.4486	NA	18.2978	20.7354	20.0315	20.7462	NA	NA	NA	16.8664	NA	NA	NA	NA	NA	11.873	13.8339	NA	12.6831	15.1207	14.4168	15.1316	NA	NA	NA
A0A0B4J269;Q13509;Q13509-2;G3V2A3;G3V5W4;G3V2R8;G3V3R4;G3V2N6;G3V542	Tubulin beta-3 chain	TUBB3	tr|A0A0B4J269|A0A0B4J269_HUMAN ENSG00000198211 readthrough, G_PROTEIN_RECEP_F1_2 domain-containing protein OS=Homo sapiens (Human) OX=9606 GN=ENSG00000198211 PE=1 SV=1;sp|Q13509|TBB3_HUMAN Tubulin beta-3 chain OS=Homo sapiens (Human) OX=9606 GN=TUBB3 PE=1	9	18	3	3	24.2	88.381	0	23.716				24.7549	NA	16.7287	NA	NA	NA	NA	NA	NA	NA	22.4705	22.065	22.7299	21.2914	21.2261	22.3474	NA	19.3983	NA	19.848	NA	11.8218	NA	NA	NA	NA	17.5636	17.1581	17.823	16.3845	16.3192	17.4405	NA	14.4914	NA
A0A0C4DG33;O43933;O43933-2;H7BZH3	Peroxisome biogenesis factor 1	PEX1	tr|A0A0C4DG33|A0A0C4DG33_HUMAN Isoform of O43933, Peroxisome biogenesis factor 1 OS=Homo sapiens (Human) OX=9606 GN=PEX1 PE=1 SV=1;sp|O43933|PEX1_HUMAN Peroxisome biogenesis factor 1 OS=Homo sapiens (Human) OX=9606 GN=PEX1 PE=1 SV=1;sp|O43933-2|PEX1-2_HUMA	4	4	4	4	4.2	136.58	0	23.275			+	22.7044	NA	NA	NA	NA	NA	NA	NA	NA	NA	20.1936	20.0692	20.2753	19.8991	19.9254	20.3023	NA	NA	NA	16.8716	NA	NA	NA	NA	NA	NA	14.3607	14.2362	14.4424	14.0662	14.0925	14.4694	NA	NA	NA
A0A0D9SF63;Q9BZK7;C9JLJ1;C9JCK0;C9JBN1;A0A0D9SF25;A0A1B0GUU2;F8W9D8;C9IYU9	F-box-like/WD repeat-containing protein TBL1XR1	TBL1XR1	tr|A0A0D9SF63|A0A0D9SF63_HUMAN Isoform of Q9BZK7, F-box-like/WD repeat-containing protein TBL1XR1 OS=Homo sapiens (Human) OX=9606 GN=TBL1XR1 PE=1 SV=1;sp|Q9BZK7|TBL1R_HUMAN F-box-like/WD repeat-containing protein TBL1XR1 OS=Homo sapiens (Human) OX=9606 GN=	9	3	3	3	10.8	51.556	0	19.195			+	22.7045	NA	NA	NA	NA	NA	NA	NA	NA	16.072	NA	NA	NA	17.8607	17.2442	17.9275	22.1592	18.6917	19.9549	18.3825	NA	NA	NA	NA	NA	11.75	NA	NA	NA	13.5387	12.9223	13.6056	17.8373	14.3698	15.6329
A0A140TA09;Q99942	E3 ubiquitin-protein ligase RNF5	RNF5	tr|A0A140TA09|A0A140TA09_HUMAN Isoform of Q99942, RING-type domain-containing protein OS=Homo sapiens (Human) OX=9606 GN=RNF5 PE=1 SV=1;sp|Q99942|RNF5_HUMAN E3 ubiquitin-protein ligase RNF5 OS=Homo sapiens (Human) OX=9606 GN=RNF5 PE=1 SV=1	2	1	1	1	16.5	10.013	0.0086538	6.3873			+	20.012	NA	NA	NA	NA	NA	NA	NA	NA	NA	19.0909	NA	18.9283	NA	NA	NA	NA	NA	NA	17.69	NA	NA	NA	NA	NA	NA	16.769	NA	16.6064	NA	NA	NA	NA	NA	NA
A0A2R8Y5M6;P51572;P51572-2;C9JMD7;C9JSP1;C9JQ75;C9J0M4	B-cell receptor-associated protein 31	BCAP31	tr|A0A2R8Y5M6|A0A2R8Y5M6_HUMAN Isoform of P51572, B-cell receptor-associated protein 31 OS=Homo sapiens (Human) OX=9606 GN=BCAP31 PE=1 SV=1;sp|P51572|BAP31_HUMAN B-cell receptor-associated protein 31 OS=Homo sapiens (Human) OX=9606 GN=BCAP31 PE=1 SV=3;sp|P	7	3	3	3	14.7	24.112	0	17.954				23.9748	20.062	19.8827	19.4076	19.6017	19.1345	19.0864	18.6264	19.3276	19.8829	19.3952	19.2821	20.0513	20.2731	20.2665	21.2551	20.417	19.0103	18.6118	20.2745	16.3615	16.1823	15.7071	14.926	15.6272	16.1825	15.6948	15.5817	16.3508	16.5726	16.5661	17.5546	16.7165	15.3098	14.9113
H0Y9R4;H0Y9V9;D6RAN4;A0A2R8Y5Y7;P32969	60S ribosomal protein L9	RPL9	tr|H0Y9R4|H0Y9R4_HUMAN Isoform of P32969, 60S ribosomal protein L9 (Fragment) OS=Homo sapiens (Human) OX=9606 GN=RPL9 PE=1 SV=2;tr|H0Y9V9|H0Y9V9_HUMAN Isoform of P32969, Ribosomal_L6 domain-containing protein OS=Homo sapiens (Human) OX=9606 GN=RPL9 PE=1 SV	5	1	1	1	11.1	10.045	0.0030395	6.6105			+	24.7691	20.6397	19.8	NA	20.2884	NA	21.1776	20.3346	19.4244	21.9374	20.6677	NA	20.7758	20.3415	20.7797	21.8295	21.9191	NA	20.9804	22.4472	18.3177	17.478	NA	18.0127	17.1025	19.6155	18.3458	NA	18.4539	18.0195	18.4578	19.5076	19.5972	NA	18.6585
A0A2R8Y611;O14617-3;O14617-4;O14617-2;O14617;O14617-5	AP-3 complex subunit delta-1	AP3D1	tr|A0A2R8Y611|A0A2R8Y611_HUMAN Isoform of O14617, Adaptin_N domain-containing protein (Fragment) OS=Homo sapiens (Human) OX=9606 GN=AP3D1 PE=1 SV=1;sp|O14617-3|AP3D1-3_HUMAN Isoform of O14617, Isoform 3 of AP-3 complex subunit delta-1 OS=Homo sapiens (Huma	6	2	2	2	2.3	106.19	0	21.99			+	23.7674	18.6913	18.484	18.8269	18.5259	18.0099	NA	17.7899	17.2014	18.0712	19.6846	19.1688	20.4895	21.7634	19.7949	20.7198	20.2759	19.6825	18.9832	18.4454	13.3693	13.1621	13.5049	12.468	11.8795	12.7493	14.3627	13.8469	15.1676	16.4415	14.4729	15.3978	14.9541	14.3606	13.6613
A0A5K1VW72;J3QRD1;A0A5F9ZI12;A0A5F9ZHI5;A0A5F9ZGX4;A0A5F9ZHN9;P51648;P51648-2;J3QS00;I3L1M4	Fatty aldehyde dehydrogenase	ALDH3A2	tr|A0A5K1VW72|A0A5K1VW72_HUMAN Isoform of P51648, Aldehyde dehydrogenase family 3 member A2 OS=Homo sapiens (Human) OX=9606 GN=ALDH3A2 PE=4 SV=1;tr|J3QRD1|J3QRD1_HUMAN Isoform of P51648, Aldedh domain-containing protein OS=Homo sapiens (Human) OX=9606 GN=A	10	2	2	2	6.6	42.594	0	12.39			+	23.5011	NA	NA	NA	NA	NA	NA	NA	NA	18.6448	21.0828	20.5832	20.828	20.6431	20.8033	21.1588	NA	NA	NA	19.5941	NA	NA	NA	NA	NA	14.7379	17.1759	16.6762	16.9211	16.7362	16.8965	17.2518	NA	NA	NA
Q86UE4;E5RJU9;H0YB56	Protein LYRIC	MTDH	sp|Q86UE4|LYRIC_HUMAN Protein LYRIC OS=Homo sapiens (Human) OX=9606 GN=MTDH PE=1 SV=2;tr|E5RJU9|E5RJU9_HUMAN Isoform of Q86UE4, Protein LYRIC OS=Homo sapiens (Human) OX=9606 GN=MTDH PE=1 SV=1	3	3	3	3	6.5	63.836	0	19.273			+	23.2372	18.4899	NA	17.607	18.5703	17.97	19.7012	19.0179	17.9676	18.9897	NA	18.3895	NA	18.7849	NA	21.1827	21.4369	NA	18.9303	18.6522	13.9049	NA	13.0221	14.433	13.3826	14.4047	NA	13.8045	NA	14.1999	NA	16.5977	16.852	NA	14.3453
E9PQL5;Q6ZUT1;Q6ZUT1-2;E9PSC8;E9PKA8;Q6ZUT1-3	Uncharacterized protein C11orf57	C11orf57	tr|E9PQL5|E9PQL5_HUMAN Isoform of Q6ZUT1, Uncharacterized protein NKAPD1 (Fragment) OS=Homo sapiens (Human) OX=9606 GN=NKAPD1 PE=1 SV=1;sp|Q6ZUT1|NKAP1_HUMAN Uncharacterized protein NKAPD1 OS=Homo sapiens (Human) OX=9606 GN=NKAPD1 PE=1 SV=2;sp|Q6ZUT1-2|NKA	6	2	2	2	24.2	10.89	0	12.706			+	23.8985	20.2281	20.0074	19.6484	19.7688	NA	20.2201	18.4812	18.2662	20.1819	18.3272	NA	NA	20.1457	20.0193	21.4738	21.1111	NA	19.6421	21.3135	17.6432	17.4225	17.0635	15.8963	15.6812	17.5969	15.7423	NA	NA	17.5607	17.4343	18.8888	18.5261	NA	17.0572
F8VPD4;P27708;H7C3Z5;H7C2E4	CAD protein;Glutamine-dependent carbamoyl-phosphate synthase;Aspartate carbamoyltransferase;Dihydroorotase	CAD	tr|F8VPD4|F8VPD4_HUMAN Isoform of P27708, CAD protein OS=Homo sapiens (Human) OX=9606 GN=CAD PE=1 SV=1;sp|P27708|PYR1_HUMAN CAD protein OS=Homo sapiens (Human) OX=9606 GN=CAD PE=1 SV=3	4	3	3	3	1.4	236.02	0	17.548				22.8944	18.6727	18.2643	17.0156	NA	NA	NA	NA	NA	17.8343	19.4281	20.1225	18.2849	19.4349	20.1234	21.354	NA	NA	NA	16.1939	11.9722	11.5638	10.3151	NA	NA	11.1338	12.7276	13.4221	11.5845	12.7345	13.423	14.6535	NA	NA	NA
F8W914;Q9NQC3-2;Q9NQC3-5;Q9NQC3	Reticulon;Reticulon-4	RTN4	tr|F8W914|F8W914_HUMAN Isoform of Q9NQC3, Reticulon OS=Homo sapiens (Human) OX=9606 GN=RTN4 PE=1 SV=1;sp|Q9NQC3-2|RTN4-2_HUMAN Isoform of Q9NQC3, Isoform B of Reticulon-4 OS=Homo sapiens (Human) OX=9606 GN=RTN4 PE=1 SV=2;sp|Q9NQC3-5|RTN4-5_HUMAN Isoform of	4	2	2	2	13.6	37.144	0	11.958			+	23.9804	NA	NA	NA	18.5981	19.049	NA	NA	NA	19.2093	NA	21.1043	NA	22.0182	NA	21.5133	22.3938	NA	NA	20.521	NA	NA	NA	NA	NA	15.7499	NA	17.6448	NA	18.5587	NA	18.0539	18.9344	NA	NA
G3V154;Q3YEC7;F2Z2T0;Q3YEC7-4;Q3YEC7-6;Q3YEC7-3;Q3YEC7-2;H0Y7H6;Q3YEC7-5	Rab-like protein 6	RABL6	tr|G3V154|G3V154_HUMAN Isoform of Q3YEC7, Chromosome 9 open reading frame 86, isoform CRA_d OS=Homo sapiens (Human) OX=9606 GN=RABL6 PE=1 SV=1;sp|Q3YEC7|RABL6_HUMAN Rab-like protein 6 OS=Homo sapiens (Human) OX=9606 GN=RABL6 PE=1 SV=2;tr|F2Z2T0|F2Z2T0_HUMA	9	3	3	3	9.6	51.326	0	19.845			+	23.8892	16.9622	16.8811	17.2774	NA	NA	16.615	NA	NA	NA	NA	18.3226	19.4563	20.8626	20.0451	20.704	22.4575	21.1588	20.1761	19.8017	12.8748	12.7936	13.1899	NA	NA	NA	NA	14.2352	15.3688	16.7751	15.9577	16.6165	18.37	17.0713	16.0886
G3XAN8;Q9Y5J9	Mitochondrial import inner membrane translocase subunit Tim8 B	TIMM8B	tr|G3XAN8|G3XAN8_HUMAN Isoform of Q9Y5J9, zf-Tim10_DDP domain-containing protein OS=Homo sapiens (Human) OX=9606 GN=TIMM8B PE=1 SV=1;sp|Q9Y5J9|TIM8B_HUMAN Mitochondrial import inner membrane translocase subunit Tim8 B OS=Homo sapiens (Human) OX=9606 GN=TIM	2	3	3	3	29.6	11.155	0	24.45				24.4025	NA	NA	NA	NA	NA	NA	NA	NA	NA	NA	18.5521	NA	22.4251	22.1285	23.4645	NA	NA	NA	21.8175	NA	NA	NA	NA	NA	NA	NA	15.9672	NA	19.8401	19.5435	20.8795	NA	NA	NA
G5E994;Q5VW38-3;Q5VW38-2;Q5VW38	Protein GPR107	GPR107	tr|G5E994|G5E994_HUMAN Isoform of Q5VW38, G protein-coupled receptor 107, isoform CRA_c OS=Homo sapiens (Human) OX=9606 GN=GPR107 PE=1 SV=1;sp|Q5VW38-3|GP107-3_HUMAN Isoform of Q5VW38, Isoform 3 of Protein GPR107 OS=Homo sapiens (Human) OX=9606 GN=GPR107 P	4	1	1	1	1.9	63.984	0.0021231	6.8788			+	23.7084	NA	NA	NA	NA	NA	NA	NA	NA	NA	20.5358	20.5427	20.5866	21.0251	21.6928	21.5868	NA	18.648	NA	19.1234	NA	NA	NA	NA	NA	NA	15.9508	15.9578	16.0015	16.4402	17.1079	17.0018	NA	14.0631	NA
I3L1P8;Q02978-2;Q02978	Mitochondrial 2-oxoglutarate/malate carrier protein	SLC25A11	tr|I3L1P8|I3L1P8_HUMAN Isoform of Q02978, Mitochondrial 2-oxoglutarate/malate carrier protein (Fragment) OS=Homo sapiens (Human) OX=9606 GN=SLC25A11 PE=1 SV=1;sp|Q02978-2|M2OM-2_HUMAN Isoform of Q02978, Isoform 2 of Mitochondrial 2-oxoglutarate/malate carr	3	1	1	1	5.4	32.182	0	7.3985			+	23.1314	NA	17.9448	NA	NA	NA	NA	NA	NA	18.565	20.4275	19.9289	20.5507	20.8123	20.1159	20.1568	NA	18.8044	NA	19.044	NA	13.8573	NA	NA	NA	14.4776	16.34	15.8414	16.4632	16.7248	16.0284	16.0694	NA	14.7169	NA
O60763;O60763-2	General vesicular transport factor p115	USO1	sp|O60763|USO1_HUMAN General vesicular transport factor p115 OS=Homo sapiens (Human) OX=9606 GN=USO1 PE=1 SV=2;sp|O60763-2|USO1-2_HUMAN Isoform of O60763, Isoform 2 of General vesicular transport factor p115 OS=Homo sapiens (Human) OX=9606 GN=USO1 PE=1 SV=	2	4	4	4	5.9	107.89	0	23.194			+	21.8312	18.9908	NA	17.7748	17.1041	NA	NA	17.3116	16.3711	19.2755	NA	NA	18.0933	19.4797	NA	NA	19.0561	17.9535	17.2273	16.4049	13.5645	NA	12.3485	11.8854	10.9449	13.8492	NA	NA	12.667	14.0534	NA	NA	13.6298	12.5273	11.8011
O75155-2;O75155;A0A3B3ISC4;F8WBB8	Cullin-associated NEDD8-dissociated protein 2	CAND2	sp|O75155-2|CAND2-2_HUMAN Isoform of O75155, Isoform 2 of Cullin-associated NEDD8-dissociated protein 2 OS=Homo sapiens (Human) OX=9606 GN=CAND2 PE=1 SV=3;sp|O75155|CAND2_HUMAN Cullin-associated NEDD8-dissociated protein 2 OS=Homo sapiens (Human) OX=9606 G	4	4	3	3	4.3	122.66	0	37.681				25.0164	17.2761	NA	16.5258	NA	NA	NA	NA	NA	NA	21.7377	21.5222	21.5712	22.827	22.1848	23.4817	NA	17.0635	NA	19.2884	11.5482	NA	10.7978	NA	NA	NA	16.0097	15.7943	15.8432	17.0991	16.4569	17.7538	NA	11.3356	NA
O75976;O75976-2;J3QQJ4	Carboxypeptidase D	CPD	sp|O75976|CBPD_HUMAN Carboxypeptidase D OS=Homo sapiens (Human) OX=9606 GN=CPD PE=1 SV=2;sp|O75976-2|CBPD-2_HUMAN Isoform of O75976, Isoform 2 of Carboxypeptidase D OS=Homo sapiens (Human) OX=9606 GN=CPD PE=1 SV=2	3	4	4	4	3.8	152.93	0	25.127			+	23.3785	NA	NA	NA	NA	NA	NA	NA	NA	NA	22.109	20.5167	21.3902	18.1196	18.7467	20.4255	NA	NA	NA	17.2287	NA	NA	NA	NA	NA	NA	15.9592	14.367	15.2404	11.9699	12.5969	14.2758	NA	NA	NA
O76071	Probable cytosolic iron-sulfur protein assembly protein CIAO1	CIAO1	sp|O76071|CIAO1_HUMAN Probable cytosolic iron-sulfur protein assembly protein CIAO1 OS=Homo sapiens (Human) OX=9606 GN=CIAO1 PE=1 SV=1	1	2	2	2	8.3	37.84	0	13.131				23.7654	17.5468	NA	NA	NA	NA	15.8913	NA	NA	17.5254	21.976	20.955	21.7319	20.7109	18.7642	20.7265	17.3558	NA	16.7913	19.7654	13.5468	NA	NA	NA	NA	13.5254	17.976	16.9549	17.7319	16.7109	14.7641	16.7265	13.3558	NA	12.7913
P00338-4;P00338;P00338-3;P00338-5;P00338-2;F5GZQ4;F5H5J4;F5H6W8;F5GXH2;F5GYU2;F5GXY2	L-lactate dehydrogenase A chain	LDHA	sp|P00338-4|LDHA-4_HUMAN Isoform of P00338, Isoform 4 of L-lactate dehydrogenase A chain OS=Homo sapiens (Human) OX=9606 GN=LDHA PE=1 SV=2;sp|P00338|LDHA_HUMAN L-lactate dehydrogenase A chain OS=Homo sapiens (Human) OX=9606 GN=LDHA PE=1 SV=2;sp|P00338-3|LD	11	3	2	2	13.5	30.205	0	64.121				25.3477	21.0031	NA	18.8696	NA	20.366	NA	20.7932	NA	NA	21.7523	21.6153	23.005	22.4757	20.113	23.2409	20.5919	21.6661	NA	21.5404	17.1958	NA	15.0623	16.9858	NA	NA	17.9449	17.8079	19.1977	18.6683	16.3056	19.4335	16.7844	17.8587	NA
P08579	U2 small nuclear ribonucleoprotein B	SNRPB2	sp|P08579|RU2B_HUMAN U2 small nuclear ribonucleoprotein B OS=Homo sapiens (Human) OX=9606 GN=SNRPB2 PE=1 SV=1	1	1	1	1	4.9	25.486	0.0021505	6.9627			+	22.8938	18.5661	18.3915	18.4726	18.4081	18.4818	18.3949	18.3433	17.7597	19.3676	19.3583	18.639	19.1854	18.9673	18.7697	19.5226	18.6563	18.358	18.0405	19.5718	15.2442	15.0695	15.1507	15.0214	14.4378	16.0457	16.0363	15.3171	15.8634	15.6453	15.4478	16.2007	15.3343	15.036	14.7185
P14923;C9JTX4;C9J826;C9JK18;C9JKY1	Junction plakoglobin	JUP	sp|P14923|PLAK_HUMAN Junction plakoglobin OS=Homo sapiens (Human) OX=9606 GN=JUP PE=1 SV=3	5	5	5	5	6.8	81.744	0	31.852			+	23.4774	NA	18.6737	NA	NA	NA	16.6503	23.3301	NA	NA	NA	19.2257	NA	NA	NA	NA	NA	NA	NA	17.9538	NA	13.1501	NA	17.8064	NA	NA	NA	13.7021	NA	NA	NA	NA	NA	NA	NA
P16402	Histone H1.3	HIST1H1D	sp|P16402|H13_HUMAN Histone H1.3 OS=Homo sapiens (Human) OX=9606 GN=H1-3 PE=1 SV=2	1	10	1	1	29	22.35	0.0086873	6.4006			+	24.748	20.4165	19.6865	19.8305	20.0559	19.7554	19.9156	19.9801	18.7289	20.4634	20.2256	NA	21.7247	18.9114	20.3772	21.0693	22.9091	20.4523	20.0207	21.426	17.0946	16.3646	16.5085	16.6582	15.407	17.1415	16.9037	NA	18.4027	15.5895	17.0553	17.7473	19.5872	17.1304	16.6987
P22528;P35321	Cornifin-B;Cornifin-A	SPRR1B;SPRR1A	sp|P22528|SPR1B_HUMAN Cornifin-B OS=Homo sapiens (Human) OX=9606 GN=SPRR1B PE=1 SV=2;sp|P35321|SPR1A_HUMAN Cornifin-A OS=Homo sapiens (Human) OX=9606 GN=SPRR1A PE=1 SV=2	2	4	4	4	61.8	9.8875	0	25.754			+	24.5627	NA	18.8917	NA	16.4863	NA	17.0786	24.49	NA	16.5036	NA	NA	NA	NA	NA	NA	18.639	NA	NA	21.7553	NA	16.0843	NA	21.6826	NA	13.6963	NA	NA	NA	NA	NA	NA	15.8316	NA	NA
P31947-2;P31947	14-3-3 protein sigma	SFN	sp|P31947-2|1433S-2_HUMAN Isoform of P31947, Isoform 2 of 14-3-3 protein sigma OS=Homo sapiens (Human) OX=9606 GN=SFN PE=1 SV=1;sp|P31947|1433S_HUMAN 14-3-3 protein sigma OS=Homo sapiens (Human) OX=9606 GN=SFN PE=1 SV=1	2	6	3	3	27.8	24.336	0	19.482			+	24.0619	19.6467	19.5074	19.1989	18.119	NA	NA	20.2521	17.7435	18.4781	NA	20.8334	21.4065	21.1626	20.8702	21.5623	NA	19.5529	18.7775	20.2545	15.8394	15.7001	15.3915	16.4447	13.9362	14.6708	NA	17.026	17.5992	17.3552	17.0629	17.7549	NA	15.7455	14.9702
Q01650	Large neutral amino acids transporter small subunit 1	SLC7A5	sp|Q01650|LAT1_HUMAN Large neutral amino acids transporter small subunit 1 OS=Homo sapiens (Human) OX=9606 GN=SLC7A5 PE=1 SV=2	1	1	1	1	2	55.01	0.0077973	6.4277			+	24.1472	NA	NA	NA	18.8479	NA	19.0257	18.627	15.3959	19.8921	21.3934	20.9582	21.2623	21.1449	21.1282	21.47	19.8468	NA	18.5625	19.9773	NA	NA	NA	14.4571	11.2259	15.7222	17.2235	16.7883	17.0924	16.9749	16.9583	17.3	15.6769	NA	14.3926
Q13595-2;Q13595-4;Q13595-3;Q13595;H7BXF3;P62995-3;P62995	Transformer-2 protein homolog alpha;Transformer-2 protein homolog beta	TRA2A;TRA2B	sp|Q13595-2|TRA2A-2_HUMAN Isoform of Q13595, Isoform Short of Transformer-2 protein homolog alpha OS=Homo sapiens (Human) OX=9606 GN=TRA2A PE=1 SV=1;sp|Q13595-4|TRA2A-4_HUMAN Isoform of Q13595, Isoform 4 of Transformer-2 protein homolog alpha OS=Homo sapie	7	2	2	2	20.4	12.951	0	12.117			+	22.644	21.5779	20.3534	20.2189	NA	NA	NA	NA	NA	NA	NA	NA	NA	NA	NA	19.7207	NA	NA	NA	20.0591	18.9929	17.7684	17.634	NA	NA	NA	NA	NA	NA	NA	NA	17.1357	NA	NA	NA
Q14566	DNA replication licensing factor MCM6	MCM6	sp|Q14566|MCM6_HUMAN DNA replication licensing factor MCM6 OS=Homo sapiens (Human) OX=9606 GN=MCM6 PE=1 SV=1	1	5	5	5	6.2	92.888	0	29.216			+	23.2352	19.7079	17.7452	18.7925	16.9507	17.2156	17.7693	14.4545	16.5208	16.83	19.3129	17.5149	21.9228	19.6441	18.8227	20.019	17.1182	17.3662	17.072	17.6503	14.1229	12.1602	13.2075	8.86953	10.9359	11.245	13.7279	11.9299	16.3378	14.0592	13.2377	14.4341	11.5332	11.7812	11.487
[truncated: 392 more rows]
[truncated: 171 more columns]
