# Supplementary material for: The SPOC domain is a phosphoserine binding module that bridges transcription machinery with co- and post-transcriptional regulators
Source: Nat Commun. 2023 Jan 11;14:166. doi: 10.1038/s41467-023-35853-1 (PMC9834408; doi:10.1038/s41467-023-35853-1)
Supplement: Supplementary file 5 — Supplementary Data 2 [file 41467_2023_35853_MOESM5_ESM.xlsx]

## Sheet: proteinGroups
																																											Log2 raw intensities
Majority protein IDs	Protein names	Gene names	Fasta headers	Mol. weight [kDa]	Q-value	Score	Sequence coverage [%]	Sequence coverage PHF3_1 [%]	Sequence coverage PHF3_2 [%]	Sequence coverage PHF3_3 [%]	Sequence coverage PHF3_delta_1 [%]	Sequence coverage PHF3_delta_3 [%]	Sequence coverage PHF3_deta_2 [%]	Sequence coverage SHARP_1 [%]	Sequence coverage SHARP_2 [%]	Sequence coverage SHARP_3 [%]	Sequence coverage SHARP_delta_1 [%]	Sequence coverage SHARP_delta_2 [%]	Sequence coverage SHARP_delta_3 [%]	Sequence coverage WT_2 [%]	Sequence coverage WT_3 [%]	Sequence coverage WT_rep1 [%]	Razor + unique peptides	MS/MS count	iBAQ peptides	iBAQ	iBAQ PHF3_1	iBAQ PHF3_2	iBAQ PHF3_3	iBAQ PHF3_delta_1	iBAQ PHF3_delta_3	iBAQ PHF3_deta_2	iBAQ SHARP_1	iBAQ SHARP_2	iBAQ SHARP_3	iBAQ SHARP_delta_1	iBAQ SHARP_delta_2	iBAQ SHARP_delta_3	iBAQ WT_2	iBAQ WT_3	iBAQ WT_rep1	Intensity	PHF3_1	PHF3_2	PHF3_3	PHF3_delta_1	PHF3_delta_3	PHF3_deta_2	SHARP_1
Q96T58	Msx2-interacting protein	SPEN	sp|Q96T58|MINT_HUMAN Msx2-interacting protein OS=Homo sapiens (Human) OX=9606 GN=SPEN PE=1 SV=1;tr|SHARP_deltaSPOC_Slade|SHARP_deltaSPOC_Slade OS=HUMAN	402.24	0	323.31	35.8	4.9	2.2	4.3	2.7	3.1	4.4	34.7	35.1	33.2	26.2	21.3	26.5	7.7	7.8	7	88	430	176	109480000	318940	155870	307650	138620	138830	262880	22025000	19233000	18394000	20332000	9295000	17066000	666340	634180	512180	34.1656	25.7423	24.7095	25.6904	24.5402	24.5424	25.4635	31.8521
P52272	Heterogeneous nuclear ribonucleoprotein M	HNRNPM	sp|P52272|HNRPM_HUMAN Heterogeneous nuclear ribonucleoprotein M OS=Homo sapiens (Human) OX=9606 GN=HNRNPM PE=1 SV=3	77.515	0	323.31	71.2	71.2	69.3	70.3	71.2	71.2	71.2	71.2	71.2	71.2	70.3	70.3	70.3	71.2	71.2	71	57	4170	47	8007000000	740120000	628680000	598670000	503450000	400150000	507310000	541740000	413680000	475530000	592540000	624550000	457350000	522060000	551950000	449250000	38.4532	35.0178	34.7823	34.7117	34.4619	34.1306	34.4728	34.5676
Q6FI13;Q16777	Histone H2A type 2-A;Histone H2A type 2-C	HIST2H2AA3;HIST2H2AC	sp|Q6FI13|H2A2A_HUMAN Histone H2A type 2-A OS=Homo sapiens (Human) OX=9606 GN=HIST2H2AA3 PE=1 SV=3;sp|Q16777|H2A2C_HUMAN Histone H2A type 2-C OS=Homo sapiens (Human) OX=9606 GN=HIST2H2AC PE=1 SV=4	14.095	0	196.87	58.5	36.2	36.2	36.2	35.4	35.4	36.2	58.5	35.4	36.2	58.5	58.5	58.5	58.5	58.5	58.5	8	4127	5	232710000000	19910000000	13500000000	12937000000	11106000000	9003200000	14679000000	10777000000	8379300000	11830000000	24932000000	18666000000	20230000000	17846000000	23954000000	14956000000	40.0816	36.5347	35.9742	35.9127	35.6926	35.3897	36.095	35.6492
P36578	60S ribosomal protein L4	RPL4	sp|P36578|RL4_HUMAN 60S ribosomal protein L4 OS=Homo sapiens (Human) OX=9606 GN=RPL4 PE=1 SV=5	47.697	0	323.31	61.4	61.4	59	59	59	59	59	59	61.4	59	61.4	61.4	59	59	59	59	44	3750	16	84508000000	7913200000	6652400000	6504300000	5662100000	4424400000	5893500000	5062100000	3815900000	4596200000	6026000000	6109600000	4852500000	5989500000	6041900000	4964200000	40.2983	36.8816	36.6312	36.5988	36.3987	36.0428	36.4565	36.2371
P39023	60S ribosomal protein L3	RPL3	sp|P39023|RL3_HUMAN 60S ribosomal protein L3 OS=Homo sapiens (Human) OX=9606 GN=RPL3 PE=1 SV=2	46.108	0	323.31	68.2	68.2	68.2	68.2	68.2	68.2	68.2	68.2	61.5	68.2	61.5	61.5	68.2	68.2	68.2	68.2	43	3470	19	45673000000	4369000000	3808300000	3546100000	3041500000	2304600000	3090600000	2533800000	2136400000	2259700000	3166300000	3329600000	2730000000	3308700000	3236100000	2812000000	39.6585	36.2726	36.0745	35.9715	35.7501	35.3498	35.7732	35.4866
P61247	40S ribosomal protein S3a	RPS3A	sp|P61247|RS3A_HUMAN 40S ribosomal protein S3a OS=Homo sapiens (Human) OX=9606 GN=RPS3A PE=1 SV=2	29.945	0	323.31	76.5	76.5	76.5	76.5	76.5	76.5	76.5	76.5	76.5	76.5	76.5	76.5	76.5	76.5	76.5	76.5	40	3156	17	61185000000	4993500000	4517600000	4417400000	3698200000	2981900000	3820500000	3341700000	2906800000	3166100000	5162600000	5572200000	4138800000	4381600000	4275400000	3810400000	39.9199	36.3049	36.1604	36.128	35.8716	35.561	35.9186	35.7254
Q99880;Q93079;Q99877;P62807;P58876;O60814;Q5QNW6;Q99879;P57053	Histone H2B type 1-L;Histone H2B type 1-H;Histone H2B type 1-N;Histone H2B type 1-C/E/F/G/I;Histone H2B type 1-D;Histone H2B type 1-K;Histone H2B type 2-F;Histone H2B type 1-M;Histone H2B type F-S	HIST1H2BL;HIST1H2BH;HIST1H2BN;HIST1H2BC;HIST1H2BD;HIST1H2BK;HIST2H2BF;HIST1H2BM;H2BFS	sp|Q99880|H2B1L_HUMAN Histone H2B type 1-L OS=Homo sapiens (Human) OX=9606 GN=H2BC13 PE=1 SV=3;sp|Q93079|H2B1H_HUMAN Histone H2B type 1-H OS=Homo sapiens (Human) OX=9606 GN=HIST1H2BH PE=1 SV=3;sp|Q99877|H2B1N_HUMAN Histone H2B type 1-N OS=Homo sapiens (Hum	13.952	0	62.519	50.8	45.2	50.8	45.2	45.2	50.8	45.2	50.8	49.2	50.8	50.8	50.8	45.2	50.8	45.2	50.8	9	3153	7	151330000000	10761000000	10181000000	10042000000	6674600000	5238500000	6870300000	6406100000	4694000000	7956300000	16185000000	16218000000	13113000000	14338000000	9442300000	13209000000	39.9462	36.1324	36.0525	36.0327	35.4434	35.0939	35.4851	35.3842
P06748	Nucleophosmin	NPM1	sp|P06748|NPM_HUMAN Nucleophosmin OS=Homo sapiens (Human) OX=9606 GN=NPM1 PE=1 SV=2	32.575	0	323.31	81	81	81	81	81	70.4	81	81	70.4	70.4	81	81	81	81	81	81	32	2789	12	68819000000	7351300000	5797800000	5769400000	5428800000	3910600000	5528400000	3512200000	2480000000	2951500000	4738100000	4648500000	4024000000	4525100000	4824500000	3328700000	39.5871	36.3603	36.0178	36.0107	35.9229	35.4497	35.9492	35.2947
Q9NR30	Nucleolar RNA helicase 2	DDX21	sp|Q9NR30|DDX21_HUMAN Nucleolar RNA helicase 2 OS=Homo sapiens (Human) OX=9606 GN=DDX21 PE=1 SV=5	87.343	0	323.31	67.4	66.2	67.4	67.4	67.2	67.2	67.2	65.9	61.6	63.3	66.9	66.9	67.2	67.2	66.2	67	75	2774	40	9680700000	937110000	846040000	841990000	749600000	587790000	779880000	427520000	333460000	392650000	703640000	721830000	567040000	631690000	644520000	515960000	38.4944	35.1256	34.9781	34.9711	34.8035	34.4526	34.8606	33.9934
P23396	40S ribosomal protein S3	RPS3	sp|P23396|RS3_HUMAN 40S ribosomal protein S3 OS=Homo sapiens (Human) OX=9606 GN=RPS3 PE=1 SV=2	26.688	0	323.31	89.3	89.3	89.3	89.3	89.3	87.7	89.3	89.3	87.2	87.7	89.3	89.3	89.3	89.3	89.3	87.7	36	2728	19	48494000000	3714300000	4009900000	3435800000	2947400000	2390600000	2876400000	2292000000	1790700000	2204700000	4295700000	4361900000	3618400000	3680300000	3971300000	2904300000	39.745	36.0384	36.1488	35.9259	35.7047	35.4027	35.6695	35.3419
P62701	40S ribosomal protein S4, X isoform	RPS4X	sp|P62701|RS4X_HUMAN 40S ribosomal protein S4, X isoform OS=Homo sapiens (Human) OX=9606 GN=RPS4X PE=1 SV=2	29.597	0	323.31	76	76	76	76	76	76	76	76	75.7	76	76	76	76	76	76	76	33	2591	16	41228000000	3445100000	3126200000	3082500000	2774900000	2164800000	2891500000	2116200000	1663100000	1777200000	3151800000	3420100000	2848200000	3001700000	3096600000	2667700000	39.2629	35.6819	35.5418	35.5215	35.3698	35.0116	35.4292	34.9788
P62805	Histone H4	HIST1H4A	sp|P62805|H4_HUMAN Histone H4 OS=Homo sapiens (Human) OX=9606 GN=H4C14 PE=1 SV=2	11.367	0	242.85	71.8	71.8	71.8	71.8	71.8	71.8	71.8	71.8	71.8	71.8	71.8	71.8	71.8	71.8	71.8	71.8	21	2573	6	149750000000	10500000000	9133000000	9467900000	9045400000	7470900000	8941700000	8583300000	7291900000	7555300000	12781000000	11277000000	10453000000	12764000000	12162000000	12325000000	39.7087	35.8746	35.6734	35.7254	35.6595	35.3836	35.6429	35.5839
P62917	60S ribosomal protein L8	RPL8	sp|P62917|RL8_HUMAN 60S ribosomal protein L8 OS=Homo sapiens (Human) OX=9606 GN=RPL8 PE=1 SV=2	28.024	0	323.31	68.9	68.9	68.9	68.9	66.5	66.5	66.5	66.5	66.5	68.9	68.9	68.9	68.9	68.9	68.9	66.5	25	2519	10	58461000000	5392700000	4814100000	5061900000	4156400000	3122300000	4424100000	3219200000	2742800000	2967600000	3530900000	3785900000	3114500000	4369800000	4291700000	3466600000	39.0887	35.6503	35.4865	35.559	35.2746	34.8619	35.3647	34.906
P11388	DNA topoisomerase 2-alpha	TOP2A	sp|P11388|TOP2A_HUMAN DNA topoisomerase 2-alpha OS=Homo sapiens (Human) OX=9606 GN=TOP2A PE=1 SV=3	174.38	0	323.31	56.3	54.3	54.3	52.7	51.7	52.4	51.5	55.3	51.8	55.3	54.9	56.2	56.2	55.8	55.6	56.3	101	2465	81	1808600000	134950000	120190000	118530000	77040000	60601000	79536000	154410000	111670000	138030000	145490000	149370000	112790000	147540000	140760000	117670000	37.092	33.3477	33.1805	33.1606	32.5389	32.1927	32.585	33.542
P16403	Histone H1.2	HIST1H1C	sp|P16403|H12_HUMAN Histone H1.2 OS=Homo sapiens (Human) OX=9606 GN=H1-2 PE=1 SV=2	21.364	0	163.22	46.9	46	46.5	40.4	46	46.9	46.5	46	46.5	46	46.9	46.9	46	46.9	46	46.9	19	2443	9	253120000000	19702000000	16910000000	16197000000	15849000000	13203000000	16266000000	14441000000	13075000000	13618000000	19822000000	21753000000	17978000000	19349000000	17472000000	17489000000	41.051	37.3675	37.1471	37.0849	37.0536	36.7901	37.091	36.9194
Q14980	Nuclear mitotic apparatus protein 1	NUMA1	sp|Q14980|NUMA1_HUMAN Nuclear mitotic apparatus protein 1 OS=Homo sapiens (Human) OX=9606 GN=NUMA1 PE=1 SV=2	238.26	0	323.31	76.9	71.7	71.8	72	66.2	66	65.4	71.1	68.8	71.2	75.2	75.6	75.6	75.7	73.9	74.2	176	2364	118	959800000	49769000	38440000	39071000	31062000	25896000	34683000	54004000	39357000	46680000	140970000	139180000	102360000	81171000	77155000	59992000	36.7208	32.4514	32.0788	32.1022	31.7713	31.5089	31.9303	32.5692
P18124	60S ribosomal protein L7	RPL7	sp|P18124|RL7_HUMAN 60S ribosomal protein L7 OS=Homo sapiens (Human) OX=9606 GN=RPL7 PE=1 SV=1	29.225	0	323.31	60.5	60.5	60.5	60.5	60.5	60.5	60.5	60.5	60.5	60.5	60.5	60.5	60.5	60.5	60.5	60.5	25	2317	12	79728000000	7088600000	5992700000	5832400000	5572200000	4559300000	5783900000	4957400000	4001600000	4445300000	5459800000	5859400000	4430100000	5621800000	5328800000	4794800000	39.7993	36.3078	36.0655	36.0264	35.9606	35.6711	36.0143	35.7919
P19338	Nucleolin	NCL	sp|P19338|NUCL_HUMAN Nucleolin OS=Homo sapiens (Human) OX=9606 GN=NCL PE=1 SV=3	76.613	0	323.31	44.4	44.4	43.9	40.8	43.9	43.9	40.8	42.8	43.9	43.9	44.4	44.4	44.4	43.9	43.9	43.9	55	2304	35	15364000000	1577300000	1126500000	1038500000	727020000	493630000	601280000	759290000	481090000	734780000	1928300000	1599400000	1543300000	871590000	1098900000	782720000	38.9681	35.6841	35.1985	35.0811	34.5667	34.0081	34.2928	34.6294
P09874	Poly [ADP-ribose] polymerase 1	PARP1	sp|P09874|PARP1_HUMAN Poly [ADP-ribose] polymerase 1 OS=Homo sapiens (Human) OX=9606 GN=PARP1 PE=1 SV=4	113.08	0	323.31	65.2	64	64.7	63	58	61.4	58.2	63.7	58	64	63.7	61.1	62.4	65.2	64.7	64	74	2226	51	4641500000	482300000	403770000	420750000	169570000	134920000	163820000	350220000	275250000	337670000	248530000	229370000	185990000	425010000	452260000	362080000	37.7844	34.5178	34.2614	34.3208	33.0098	32.68	32.96	34.0561
P46777	60S ribosomal protein L5	RPL5	sp|P46777|RL5_HUMAN 60S ribosomal protein L5 OS=Homo sapiens (Human) OX=9606 GN=RPL5 PE=1 SV=3	34.362	0	323.31	70	70	70	70	70	70	70	70	70	70	70	70	70	70	70	70	31	2211	11	30431000000	3144900000	2251200000	2392500000	2329400000	1693700000	1961600000	1539800000	1279100000	1542400000	2252600000	2040600000	1906000000	2006200000	2168600000	1922300000	38.2843	35.0098	34.5275	34.6153	34.5767	34.1169	34.3288	33.9795
P05388;Q8NHW5	60S acidic ribosomal protein P0;60S acidic ribosomal protein P0-like	RPLP0;RPLP0P6	sp|P05388|RLA0_HUMAN 60S acidic ribosomal protein P0 OS=Homo sapiens (Human) OX=9606 GN=RPLP0 PE=1 SV=1;sp|Q8NHW5|RLA0L_HUMAN 60S acidic ribosomal protein P0-like OS=Homo sapiens (Human) OX=9606 GN=RPLP0P6 PE=5 SV=1	34.273	0	323.31	59.3	59.3	59.3	59.3	59.3	59.3	59.3	59.3	59.3	59.3	59.3	59.3	59.3	59.3	59.3	59.3	22	2126	13	46028000000	3781200000	3682500000	3818300000	3046900000	2501800000	3153600000	2495300000	2009900000	2242100000	3227600000	3536200000	2699700000	3516900000	3481500000	2834900000	39.1222	35.5166	35.4785	35.5307	35.2051	34.9207	35.2548	34.917
Q9UIG0	Tyrosine-protein kinase BAZ1B	BAZ1B	sp|Q9UIG0|BAZ1B_HUMAN Tyrosine-protein kinase BAZ1B OS=Homo sapiens (Human) OX=9606 GN=BAZ1B PE=1 SV=2	170.9	0	323.31	56.8	56.2	56.2	55.6	53.9	55.2	53.5	55.2	53.7	55.2	55.2	54.9	55.2	54.6	55.5	56.2	92	2098	77	1529800000	126920000	111900000	117110000	67976000	54519000	70989000	87042000	60309000	77292000	143010000	135300000	104820000	133570000	134250000	104800000	36.7775	33.1861	33.0044	33.0701	32.2853	31.9671	32.3479	32.642
Q07020	60S ribosomal protein L18	RPL18	sp|Q07020|RL18_HUMAN 60S ribosomal protein L18 OS=Homo sapiens (Human) OX=9606 GN=RPL18 PE=1 SV=2	21.634	0	254.54	57.4	57.4	55.3	55.3	55.3	55.3	55.3	57.4	55.3	57.4	55.3	55.3	55.3	55.3	57.4	55.3	17	2089	7	93575000000	7935600000	6749900000	6605600000	6530900000	5388600000	6811800000	5928100000	4915100000	5165800000	6183300000	6824000000	5472900000	6701000000	6617500000	5744700000	39.2527	35.693	35.4596	35.4284	35.412	35.1346	35.4727	35.2723
Q7L2E3	Putative ATP-dependent RNA helicase DHX30	DHX30	sp|Q7L2E3|DHX30_HUMAN ATP-dependent RNA helicase DHX30 OS=Homo sapiens (Human) OX=9606 GN=DHX30 PE=1 SV=1	133.94	0	323.31	70.9	70.1	70.2	69.6	66.2	66.9	68.2	68.6	63.2	69.1	70.1	70.2	68.3	70.2	69.8	69.8	85	2083	75	1684000000	133080000	118720000	111530000	102800000	80973000	105850000	102400000	75456000	94336000	167640000	167650000	131650000	98413000	110490000	83056000	36.8781	33.2166	33.0518	32.9616	32.8441	32.4998	32.8862	32.8385
P18621	60S ribosomal protein L17	RPL17	sp|P18621|RL17_HUMAN 60S ribosomal protein L17 OS=Homo sapiens (Human) OX=9606 GN=RPL17 PE=1 SV=3	21.397	0	323.31	58.7	58.7	58.7	58.7	58.7	58.7	58.7	58.7	58.7	58.7	58.7	58.7	58.7	58.7	58.7	58.7	15	1986	9	46125000000	4767400000	4026800000	3905700000	3161100000	2217900000	3186700000	2368200000	1567500000	1916400000	3160300000	3082500000	2538600000	3706300000	3894700000	2625400000	38.5948	35.3205	35.0769	35.0328	34.7277	34.2165	34.7393	34.3111
Q08211	ATP-dependent RNA helicase A	DHX9	sp|Q08211|DHX9_HUMAN ATP-dependent RNA helicase A OS=Homo sapiens (Human) OX=9606 GN=DHX9 PE=1 SV=4	140.96	0	323.31	60.4	60.4	60.4	60.4	60.4	59.4	60.2	60.3	58.2	59.8	60.2	58.3	60.2	60.4	60.4	60.2	71	1955	61	2767600000	254450000	207270000	206630000	185940000	146850000	185780000	190270000	146420000	173440000	198120000	180530000	161800000	180840000	195000000	154280000	37.2967	33.8536	33.5576	33.5533	33.401	33.0605	33.3998	33.4342
P26373	60S ribosomal protein L13	RPL13	sp|P26373|RL13_HUMAN 60S ribosomal protein L13 OS=Homo sapiens (Human) OX=9606 GN=RPL13 PE=1 SV=4	24.261	0	323.31	58.8	58.8	58.8	58.8	58.8	58.8	58.8	58.8	58.8	58.8	58.8	58.8	58.8	58.8	58.8	58.8	21	1950	9	85172000000	7896000000	6469200000	6081700000	5916400000	4777700000	6041400000	5085300000	4274800000	4674600000	5625600000	6124700000	4998300000	6103800000	5878800000	5224100000	39.4796	36.0484	35.7609	35.6717	35.632	35.3236	35.6622	35.4136
Q02878	60S ribosomal protein L6	RPL6	sp|Q02878|RL6_HUMAN 60S ribosomal protein L6 OS=Homo sapiens (Human) OX=9606 GN=RPL6 PE=1 SV=3	32.728	0	323.31	61.5	60.1	60.1	60.1	61.5	60.8	61.1	61.5	59.4	61.5	61.5	61.5	61.5	61.5	61.5	61.5	30	1913	13	57873000000	5063600000	4190500000	4014300000	4274000000	3487000000	4503300000	3690400000	3217900000	3297300000	3525600000	3822800000	3089500000	4095900000	3833500000	3767600000	39.4526	35.9379	35.6649	35.603	35.6934	35.3998	35.7688	35.4816
P46782	40S ribosomal protein S5;40S ribosomal protein S5, N-terminally processed	RPS5	sp|P46782|RS5_HUMAN 40S ribosomal protein S5 OS=Homo sapiens (Human) OX=9606 GN=RPS5 PE=1 SV=4	22.876	0	225.01	58.8	58.8	58.8	57.8	57.8	57.8	57.8	57.8	55.9	57.8	58.8	58.8	58.8	57.8	58.8	55.9	17	1895	10	34053000000	2977700000	2482100000	2459000000	1955600000	1591800000	2077700000	1713700000	1210400000	1525100000	3135600000	3228900000	2626500000	2399900000	2547400000	2121300000	38.309	34.7935	34.5308	34.5174	34.1869	33.8899	34.2743	33.9964
P62241	40S ribosomal protein S8	RPS8	sp|P62241|RS8_HUMAN 40S ribosomal protein S8 OS=Homo sapiens (Human) OX=9606 GN=RPS8 PE=1 SV=2	24.205	0	323.31	63	63	63	63	62.5	62.5	63	62.5	62.5	63	63	63	63	62.5	63	62.5	24	1843	9	114700000000	10071000000	8203800000	7929800000	6783800000	6277000000	7887800000	5913700000	5334800000	5548600000	10213000000	9276200000	8279300000	7799700000	7800300000	7381000000	39.909	36.3993	36.1036	36.0546	35.8294	35.7174	36.0469	35.6314
P62424	60S ribosomal protein L7a	RPL7A	sp|P62424|RL7A_HUMAN 60S ribosomal protein L7a OS=Homo sapiens (Human) OX=9606 GN=RPL7A PE=1 SV=2	29.995	0	323.31	60.9	51.9	51.9	51.9	60.9	60.2	60.9	60.9	60.5	60.9	60.9	60.9	51.9	60.9	60.9	60.9	27	1746	10	79285000000	6467300000	5528300000	6032300000	5322600000	5101100000	5571300000	5170500000	4294700000	4911400000	4751500000	4925900000	4512800000	6144100000	5834500000	4717000000	39.5283	35.9124	35.6861	35.812	35.6314	35.5701	35.6973	35.5896
P27635	60S ribosomal protein L10	RPL10	sp|P27635|RL10_HUMAN 60S ribosomal protein L10 OS=Homo sapiens (Human) OX=9606 GN=RPL10 PE=1 SV=4	24.604	0	316.69	75.2	67.8	74.3	74.3	64.5	68.2	68.2	68.2	68.2	68.2	70.6	74.3	66.8	72	70.6	68.2	24	1724	8	54647000000	5482100000	4499600000	4208400000	3962600000	2774300000	3820100000	2481500000	1957200000	2162300000	4044200000	4095500000	3149300000	4256900000	4261700000	3491000000	38.6694	35.3521	35.0672	34.9706	34.8838	34.3695	34.831	34.2086
P62753	40S ribosomal protein S6	RPS6	sp|P62753|RS6_HUMAN 40S ribosomal protein S6 OS=Homo sapiens (Human) OX=9606 GN=RPS6 PE=1 SV=1	28.68	0	323.31	52.2	52.2	52.2	52.2	49	52.2	45.8	52.2	52.2	49	52.2	52.2	52.2	52.2	52.2	52.2	21	1663	8	79801000000	6714600000	5860700000	5758900000	4850500000	3826300000	5045200000	4557700000	3565500000	4108100000	6211900000	7018500000	5637700000	5769100000	5938200000	4938300000	39.2157	35.6447	35.4484	35.4232	35.1755	34.8333	35.2322	35.0856
P46013	Antigen KI-67	MKI67	sp|P46013|KI67_HUMAN Proliferation marker protein Ki-67 OS=Homo sapiens (Human) OX=9606 GN=MKI67 PE=1 SV=2	358.69	0	323.31	60.9	56.2	58.4	58.9	52.1	51.8	55.3	56.5	52.7	55.5	57.6	54.6	58	58	57.1	56.8	140	1629	179	248660000	24072000	18332000	19788000	12726000	10298000	13853000	17960000	14114000	16595000	17802000	18073000	14139000	17852000	17614000	15441000	35.3734	32.0046	31.6117	31.7219	31.0851	30.7796	31.2075	31.5821
P62249	40S ribosomal protein S16	RPS16	sp|P62249|RS16_HUMAN 40S ribosomal protein S16 OS=Homo sapiens (Human) OX=9606 GN=RPS16 PE=1 SV=2	16.445	0	78.95	74	68.5	74	68.5	74	68.5	68.5	74	74	68.5	74	74	74	74	74	68.5	20	1628	11	42324000000	3479900000	3133600000	3108800000	2536600000	2059600000	2559100000	2231600000	1810300000	2120000000	3591100000	3873400000	2967100000	3047100000	3232500000	2572900000	38.7602	35.1558	35.0046	34.9932	34.6996	34.3992	34.7124	34.5149
P46783	40S ribosomal protein S10	RPS10	sp|P46783|RS10_HUMAN 40S ribosomal protein S10 OS=Homo sapiens (Human) OX=9606 GN=RPS10 PE=1 SV=1	18.898	0	199.42	72.1	72.1	72.1	72.1	72.1	72.1	72.1	72.1	72.1	72.1	72.1	72.1	72.1	72.1	72.1	72.1	17	1625	8	36263000000	3333100000	2932800000	2261700000	2426600000	1856500000	2507800000	1908000000	1453200000	1717900000	2327300000	3021500000	2403400000	2786100000	3028400000	2299300000	38.0778	34.6342	34.4496	34.0747	34.1763	33.7899	34.2237	33.8294
Q9Y5B9	FACT complex subunit SPT16	SUPT16H	sp|Q9Y5B9|SP16H_HUMAN FACT complex subunit SPT16 OS=Homo sapiens (Human) OX=9606 GN=SUPT16H PE=1 SV=1	119.91	0	323.31	62.9	59	62.4	57.3	52.1	50.9	53.8	54.6	49.9	54.9	57.7	60.4	59.9	61.7	61.1	61.1	79	1570	54	2692000000	310870000	253320000	245370000	112390000	76469000	112620000	118780000	84994000	104900000	248100000	230410000	190220000	208260000	227390000	167880000	37.0809	33.9666	33.6713	33.6253	32.4988	31.9433	32.5018	32.5786
P17844	Probable ATP-dependent RNA helicase DDX5	DDX5	sp|P17844|DDX5_HUMAN Probable ATP-dependent RNA helicase DDX5 OS=Homo sapiens (Human) OX=9606 GN=DDX5 PE=1 SV=1	69.147	0	322.83	58.5	58.5	58.5	58.5	58.5	58.5	58.5	58.5	53.1	58.5	58.5	58.5	58.5	58.5	58.5	58.5	46	1542	32	4376100000	398920000	346190000	345560000	299500000	247000000	343600000	276290000	221500000	259000000	282970000	284050000	222170000	285470000	315420000	248420000	37.0269	33.5715	33.367	33.3644	33.158	32.88	33.3561	33.0416
P62906	60S ribosomal protein L10a	RPL10A	sp|P62906|RL10A_HUMAN 60S ribosomal protein L10a OS=Homo sapiens (Human) OX=9606 GN=RPL10A PE=1 SV=2	24.831	0	261.17	68.2	68.2	68.2	65.4	66.8	66.8	64.5	64.5	63.1	68.2	68.2	68.2	68.2	64.5	68.2	68.2	22	1528	10	59559000000	5269200000	4688000000	4784400000	3976900000	3233400000	4162500000	3460400000	2723400000	3287400000	3935200000	4326400000	3260900000	4233400000	4551500000	3666200000	39.1155	35.6169	35.4483	35.4776	35.2109	34.9123	35.2767	35.0102
O60264	SWI/SNF-related matrix-associated actin-dependent regulator of chromatin subfamily A member 5	SMARCA5	sp|O60264|SMCA5_HUMAN SWI/SNF-related matrix-associated actin-dependent regulator of chromatin subfamily A member 5 OS=Homo sapiens (Human) OX=9606 GN=SMARCA5 PE=1 SV=1	121.9	0	323.31	62.1	60.1	59.4	61	60.1	55.9	56.2	60.1	56.8	61	59.9	61.4	61.7	61	60.8	57.7	69	1526	55	1719400000	148330000	120830000	124500000	84482000	67285000	89303000	96168000	77044000	88124000	149400000	148140000	113730000	143020000	147070000	121920000	36.4606	32.9256	32.6298	32.673	32.1135	31.7852	32.1936	32.3004
P40429	60S ribosomal protein L13a	RPL13A	sp|P40429|RL13A_HUMAN 60S ribosomal protein L13a OS=Homo sapiens (Human) OX=9606 GN=RPL13A PE=1 SV=2	23.577	0	90.762	62.1	62.1	62.1	58.1	58.1	58.1	58.1	58.1	58.1	58.1	62.1	62.1	62.1	58.1	58.1	58.1	20	1515	9	50412000000	4392700000	3886600000	3633800000	3488800000	2772500000	3496800000	2904200000	2413200000	2687800000	3490200000	4049200000	3125500000	3509000000	3512200000	3049900000	38.723	35.2024	35.0258	34.9288	34.87	34.5384	34.8733	34.6054
P15880	40S ribosomal protein S2	RPS2	sp|P15880|RS2_HUMAN 40S ribosomal protein S2 OS=Homo sapiens (Human) OX=9606 GN=RPS2 PE=1 SV=2	31.324	0	176.8	65.9	60.1	65.9	62.1	58.7	62.5	60.4	60.4	61.8	61.8	64.5	65.9	65.9	60.8	63.8	62.5	25	1513	18	27274000000	1999200000	1783200000	1810900000	1569500000	1502500000	1857000000	1551700000	1251000000	1459500000	2188300000	2347300000	1831300000	2149800000	2108100000	1864400000	38.8367	35.0667	34.9017	34.924	34.7176	34.6546	34.9603	34.7011
P62081	40S ribosomal protein S7	RPS7	sp|P62081|RS7_HUMAN 40S ribosomal protein S7 OS=Homo sapiens (Human) OX=9606 GN=RPS7 PE=1 SV=1	22.127	0	323.31	75.8	75.8	75.8	74.7	74.7	74.7	74.7	74.7	74.7	74.7	75.8	75.8	75.8	74.7	74.7	70.6	25	1453	10	22982000000	2583700000	2377800000	2089300000	1372800000	961580000	1497400000	965800000	727910000	862330000	1640500000	1767200000	1408000000	1701500000	1739900000	1286500000	37.7417	34.5887	34.4689	34.2823	33.6764	33.1628	33.8017	33.1691
P17480	Nucleolar transcription factor 1	UBTF	sp|P17480|UBF1_HUMAN Nucleolar transcription factor 1 OS=Homo sapiens (Human) OX=9606 GN=UBTF PE=1 SV=1	89.405	0	323.31	50.5	49	49.2	50.4	48.7	48.7	48.8	49	48.6	47.6	48.8	50.4	48.8	50.5	50.5	48.7	47	1449	34	2981200000	333380000	277400000	286950000	169440000	132360000	173410000	174590000	127250000	154500000	172790000	172160000	139100000	235300000	237650000	194910000	36.5607	33.4001	33.1349	33.1837	32.4236	32.0673	32.4571	32.4669
P46781	40S ribosomal protein S9	RPS9	sp|P46781|RS9_HUMAN 40S ribosomal protein S9 OS=Homo sapiens (Human) OX=9606 GN=RPS9 PE=1 SV=3	22.591	0	80.629	61.3	61.3	61.3	61.3	61.3	58.8	58.8	61.3	58.8	61.3	61.3	61.3	61.3	61.3	61.3	61.3	25	1429	11	60309000000	4858900000	4483400000	4226700000	3940100000	3292300000	4161800000	3312000000	2791100000	3003900000	4829900000	5278500000	4174800000	4105000000	4029900000	3820700000	39.2711	35.6374	35.5214	35.4363	35.335	35.0759	35.414	35.0844
P62910	60S ribosomal protein L32	RPL32	sp|P62910|RL32_HUMAN 60S ribosomal protein L32 OS=Homo sapiens (Human) OX=9606 GN=RPL32 PE=1 SV=2	15.86	0	177.45	55.6	55.6	55.6	55.6	55.6	55.6	55.6	55.6	55.6	55.6	55.6	55.6	55.6	55.6	55.6	55.6	15	1428	7	54739000000	4762300000	4332800000	4058200000	3786800000	2490400000	4114300000	3270600000	2799600000	2877100000	3832700000	4027200000	3317500000	4017500000	3738900000	3312900000	38.4792	34.9564	34.82	34.7255	34.6257	34.0211	34.7453	34.4143
P11387	DNA topoisomerase 1	TOP1	sp|P11387|TOP1_HUMAN DNA topoisomerase 1 OS=Homo sapiens (Human) OX=9606 GN=TOP1 PE=1 SV=2	90.725	0	323.31	58.3	52.3	55.4	55.7	52.2	53.7	52.7	51	52.2	53.3	53.1	54.5	48.8	54.9	54.9	53.5	56	1406	38	2972500000	276430000	243470000	241930000	199870000	171490000	199900000	225530000	190100000	213860000	159580000	167110000	132490000	183280000	192500000	175000000	36.717	33.2902	33.1071	33.0979	32.8224	32.6015	32.8226	32.9967
P32969	60S ribosomal protein L9	RPL9	sp|P32969|RL9_HUMAN 60S ribosomal protein L9 OS=Homo sapiens (Human) OX=9606 GN=RPL9P8 PE=1 SV=1	21.863	0	323.31	81.2	81.2	76.6	81.2	80.2	80.2	80.2	80.2	79.2	80.2	79.7	80.7	80.7	80.2	79.7	80.2	20	1391	9	36264000000	3339100000	3167800000	2882700000	2178700000	1719100000	2212200000	1672800000	1233600000	1495000000	3115800000	3243100000	2531000000	2581200000	2844400000	2047200000	38.2477	34.8067	34.7308	34.5947	34.1908	33.8489	34.2127	33.8095
P62750	60S ribosomal protein L23a	RPL23A	sp|P62750|RL23A_HUMAN 60S ribosomal protein L23a OS=Homo sapiens (Human) OX=9606 GN=RPL23A PE=1 SV=1	17.695	0	323.31	67.3	60.3	60.3	60.3	60.3	60.3	60.3	60.3	60.3	60.3	60.3	67.3	60.3	60.3	60.3	60.3	21	1387	6	58455000000	4969400000	4319400000	4118700000	3941800000	3208700000	4370400000	3531200000	3053000000	3133800000	3984500000	4375900000	3368900000	4274700000	3925100000	3879200000	38.3516	34.7954	34.5931	34.5245	34.4612	34.1643	34.6101	34.3025
P62277	40S ribosomal protein S13	RPS13	sp|P62277|RS13_HUMAN 40S ribosomal protein S13 OS=Homo sapiens (Human) OX=9606 GN=RPS13 PE=1 SV=2	17.222	0	128.12	64.9	64.9	64.9	64.9	64.9	64.9	64.9	64.9	63.6	64.9	64.9	64.9	64.9	64.9	64.9	63.6	17	1365	9	63916000000	5305500000	4875300000	4708300000	3912300000	3185600000	4181200000	3622700000	2646400000	3253600000	5304400000	5618200000	4350100000	4653600000	4688900000	3610300000	39.0654	35.4748	35.3528	35.3025	35.0353	34.7389	35.1312	34.9243
P62244	40S ribosomal protein S15a	RPS15A	sp|P62244|RS15A_HUMAN 40S ribosomal protein S15a OS=Homo sapiens (Human) OX=9606 GN=RPS15A PE=1 SV=2	14.839	0	271.94	79.2	79.2	77.7	77.7	75.4	75.4	75.4	75.4	75.4	76.9	79.2	79.2	79.2	77.7	76.9	77.7	16	1346	8	41037000000	3734800000	3221000000	3225400000	2542300000	2039200000	2656800000	2116800000	1646500000	1951200000	3233400000	3382800000	2621900000	2998100000	3208200000	2458500000	38.2562	34.7984	34.5849	34.5868	34.2435	33.9254	34.307	33.9792
Q9BQG0	Myb-binding protein 1A	MYBBP1A	sp|Q9BQG0|MBB1A_HUMAN Myb-binding protein 1A OS=Homo sapiens (Human) OX=9606 GN=MYBBP1A PE=1 SV=2	148.85	0	323.31	54.3	49.5	52.4	51.1	52.6	51.5	52	52	48	51.1	52.8	53.4	53.5	52.5	52.6	51.4	71	1337	69	679570000	45921000	42093000	41235000	34883000	28053000	36619000	44082000	32652000	39662000	65331000	70428000	54168000	50043000	53285000	41115000	35.4486	31.5612	31.4356	31.4059	31.1645	30.8501	31.2346	31.5022
P50914	60S ribosomal protein L14	RPL14	sp|P50914|RL14_HUMAN 60S ribosomal protein L14 OS=Homo sapiens (Human) OX=9606 GN=RPL14 PE=1 SV=4	23.432	0	53.918	50.7	49.8	49.8	43.7	43.7	49.8	49.8	44.7	49.8	43.7	49.8	50.7	50.7	43.7	43.7	43.7	16	1289	6	62121000000	5311400000	5058400000	4430500000	4022900000	3114300000	4327500000	3524400000	2984900000	3244800000	4660300000	5247400000	3914900000	4446100000	4200900000	3632300000	38.4393	34.8914	34.821	34.6298	34.4905	34.1212	34.5958	34.2997
P08865	40S ribosomal protein SA	RPSA	sp|P08865|RSSA_HUMAN 40S ribosomal protein SA OS=Homo sapiens (Human) OX=9606 GN=RPSA PE=1 SV=4	32.854	0	323.31	66.4	66.4	66.4	66.4	66.4	66.4	64.1	66.4	66.4	66.4	64.1	66.4	66.4	64.1	66.4	64.1	21	1283	13	25272000000	2594100000	1928100000	1921200000	1591500000	1027700000	1460400000	850020000	611790000	811490000	2917600000	2232000000	2286600000	1648400000	2176500000	1214300000	38.2572	34.9731	34.545	34.5398	34.2682	33.6372	34.1441	33.3633
Q02543	60S ribosomal protein L18a	RPL18A	sp|Q02543|RL18A_HUMAN 60S ribosomal protein L18a OS=Homo sapiens (Human) OX=9606 GN=RPL18A PE=1 SV=2	20.762	0	260.62	67	67	67	61.4	61.4	61.4	61.4	61.4	61.4	61.4	67	61.4	67	61.4	67	61.4	20	1275	9	47925000000	3874800000	3688900000	3932300000	3216400000	2856200000	3242700000	2748400000	2292400000	2739700000	3391800000	3123200000	2710000000	3537900000	3531600000	3038100000	38.65	35.0214	34.9505	35.0427	34.7527	34.5814	34.7645	34.5259
P08708	40S ribosomal protein S17	RPS17	sp|P08708|RS17_HUMAN 40S ribosomal protein S17 OS=Homo sapiens (Human) OX=9606 GN=RPS17 PE=1 SV=2	15.55	0	323.31	67.4	67.4	67.4	67.4	65.9	65.9	65.9	65.9	65.9	67.4	67.4	67.4	67.4	65.9	67.4	65.9	14	1272	5	46000000000	4302800000	4147300000	3689800000	2410600000	1937200000	2485500000	1634500000	1436000000	1550100000	4508100000	4459100000	3881700000	3459100000	3434200000	2663800000	37.7428	34.3246	34.2714	34.1028	33.4887	33.1733	33.5328	32.9281
Q9H0A0	N-acetyltransferase 10	NAT10	sp|Q9H0A0|NAT10_HUMAN RNA cytidine acetyltransferase OS=Homo sapiens (Human) OX=9606 GN=NAT10 PE=1 SV=2	115.73	0	323.31	52.4	52.4	51.5	48.5	52.4	50	50.7	46.8	46.8	50	50.7	50.7	50	49.7	50.7	50.7	57	1238	53	1449100000	128970000	112380000	108040000	133120000	100700000	131050000	100120000	76763000	92123000	85092000	93578000	78431000	70654000	77158000	60895000	36.1604	32.6704	32.4718	32.4149	32.7161	32.3134	32.6935	32.305
P61353	60S ribosomal protein L27	RPL27	sp|P61353|RL27_HUMAN 60S ribosomal protein L27 OS=Homo sapiens (Human) OX=9606 GN=RPL27 PE=1 SV=2	15.798	0	186.34	60.3	60.3	60.3	60.3	60.3	60.3	60.3	60.3	60.3	60.3	60.3	60.3	60.3	60.3	60.3	60.3	13	1236	6	98859000000	8980600000	7577200000	7719800000	6799400000	5605000000	7019100000	6207400000	4811900000	5631400000	6451000000	6594300000	5588800000	6872200000	7217800000	5783000000	39.1096	35.6491	35.404	35.4309	35.2477	34.969	35.2936	35.1163
P68371	Tubulin beta-4B chain	TUBB4B	sp|P68371|TBB4B_HUMAN Tubulin beta-4B chain OS=Homo sapiens (Human) OX=9606 GN=TUBB4B PE=1 SV=1	49.83	0	323.31	67	67	67	67	67	67	67	67	67	67	66.1	67	67	67	67	67	27	1236	20	3674500000	422560000	361060000	362040000	222180000	155040000	242300000	345560000	226920000	288100000	194820000	192120000	139860000	189560000	176400000	155950000	36.0968	32.9765	32.7496	32.7535	32.0491	31.5299	32.1741	32.6863
P61313	60S ribosomal protein L15	RPL15	sp|P61313|RL15_HUMAN 60S ribosomal protein L15 OS=Homo sapiens (Human) OX=9606 GN=RPL15 PE=1 SV=2	24.146	0	189.9	57.8	57.8	56.4	56.4	57.8	57.8	57.8	57.8	57.8	57.8	56.4	56.4	56.4	57.8	56.4	57.8	19	1231	11	41157000000	3611500000	2820800000	2778600000	3061800000	2578100000	3179700000	2882000000	2461000000	2521100000	2318600000	2374700000	2066100000	2899800000	2706400000	2896900000	38.7199	35.2094	34.8529	34.8312	34.9711	34.7231	35.0256	34.8839
Q5SSJ5	Heterochromatin protein 1-binding protein 3	HP1BP3	sp|Q5SSJ5|HP1B3_HUMAN Heterochromatin protein 1-binding protein 3 OS=Homo sapiens (Human) OX=9606 GN=HP1BP3 PE=1 SV=1	61.206	0	323.31	45.8	40.9	45.8	40.9	45.8	40.9	40.9	45.8	45.8	45.8	45.8	45.8	45.8	40.9	40.9	45.8	44	1222	25	4922200000	338520000	303080000	286800000	227560000	176080000	233880000	463780000	382330000	411630000	459540000	455790000	349930000	308780000	265110000	259380000	36.8405	32.9785	32.819	32.7393	32.4056	32.0355	32.445	33.4327
P62913	60S ribosomal protein L11	RPL11	sp|P62913|RL11_HUMAN 60S ribosomal protein L11 OS=Homo sapiens (Human) OX=9606 GN=RPL11 PE=1 SV=2	20.252	0	274.86	81.5	71.3	79.8	79.8	79.8	79.8	69.7	79.8	79.8	79.8	81.5	81.5	69.7	79.8	79.8	79.8	21	1210	10	33299000000	2883900000	2609500000	2388200000	2224300000	1944100000	2302300000	1884300000	1670000000	1780400000	2334100000	2604700000	1866800000	2399200000	2289200000	2117900000	38.2767	34.7473	34.6031	34.4752	34.3726	34.1784	34.4224	34.1333
P62269	40S ribosomal protein S18	RPS18	sp|P62269|RS18_HUMAN 40S ribosomal protein S18 OS=Homo sapiens (Human) OX=9606 GN=RPS18 PE=1 SV=3	17.718	0	187.35	69.7	67.8	67.8	67.8	67.8	67.8	67.8	67.8	67.8	67.8	67.8	69.7	67.8	67.8	67.8	67.8	27	1208	9	49969000000	3873900000	3535600000	3173100000	3049000000	2411500000	3204700000	2681400000	2299400000	2403900000	4457500000	4779800000	3685100000	3564500000	3429700000	3420100000	38.7102	35.0211	34.8892	34.7332	34.6756	34.3372	34.7475	34.4903
P62847	40S ribosomal protein S24	RPS24	sp|P62847|RS24_HUMAN 40S ribosomal protein S24 OS=Homo sapiens (Human) OX=9606 GN=RPS24 PE=1 SV=1	15.423	0	59.35	36.1	36.1	36.1	36.1	36.1	36.1	36.1	36.1	36.1	36.1	36.1	36.1	36.1	36.1	36.1	36.1	7	1195	6	32839000000	2829600000	2587700000	2416500000	2050000000	1612300000	2064000000	1869700000	1315000000	1612000000	2892800000	3043100000	1979000000	2292300000	2411600000	1863500000	37.5196	33.9829	33.854	33.7552	33.5179	33.1714	33.5278	33.3851
P61254	60S ribosomal protein L26	RPL26	sp|P61254|RL26_HUMAN 60S ribosomal protein L26 OS=Homo sapiens (Human) OX=9606 GN=RPL26 PE=1 SV=1	17.258	0	144.96	71.7	71.7	68.3	69.7	71.7	71.7	68.3	71.7	66.2	69.7	68.3	71.7	71.7	68.3	71.7	68.3	21	1187	6	52659000000	4762500000	3897200000	3663600000	3680100000	3116700000	3790800000	2893700000	2799200000	2831500000	3439600000	3989600000	3003700000	3573500000	3560600000	3657000000	38.201	34.734	34.4447	34.3555	34.3621	34.1223	34.4048	34.0152
P62280	40S ribosomal protein S11	RPS11	sp|P62280|RS11_HUMAN 40S ribosomal protein S11 OS=Homo sapiens (Human) OX=9606 GN=RPS11 PE=1 SV=3	18.431	0	176.71	70.9	70.9	70.9	70.9	69	69	70.9	69	69	70.9	70.9	70.9	70.9	70.9	70.9	70.9	24	1187	10	47035000000	4113900000	3502800000	3173700000	3267700000	2596700000	3393700000	2507700000	1977500000	2176500000	3317700000	3653400000	2833200000	3715800000	3553400000	3251600000	38.7749	35.2598	35.0278	34.8854	34.9276	34.596	34.9821	34.5456
P62263	40S ribosomal protein S14	RPS14	sp|P62263|RS14_HUMAN 40S ribosomal protein S14 OS=Homo sapiens (Human) OX=9606 GN=RPS14 PE=1 SV=3	16.273	0	323.31	70.2	43	70.2	43	70.2	70.2	70.2	70.2	70.2	70.2	70.2	70.2	70.2	70.2	70.2	70.2	12	1170	4	120510000000	10518000000	8601200000	8391100000	7867200000	6535300000	8320400000	7144000000	6008800000	6783700000	8649500000	9241300000	7344600000	8795500000	8595300000	7717600000	38.8104	35.2921	35.0019	34.9662	34.8732	34.6056	34.954	34.7341
Q8NC51	Plasminogen activator inhibitor 1 RNA-binding protein	SERBP1	sp|Q8NC51|PAIRB_HUMAN Plasminogen activator inhibitor 1 RNA-binding protein OS=Homo sapiens (Human) OX=9606 GN=SERBP1 PE=1 SV=2	44.965	0	323.31	55.1	55.1	55.1	55.1	55.1	55.1	55.1	54.4	54.4	54.4	54.4	54.4	54.4	55.1	55.1	54.4	30	1160	18	6615700000	626780000	484300000	525720000	483930000	414800000	613160000	299020000	260220000	302840000	439810000	423590000	401780000	435860000	545130000	358760000	36.7931	33.3933	33.0213	33.1397	33.0201	32.7978	33.3616	32.3256
Q9NZI8	Insulin-like growth factor 2 mRNA-binding protein 1	IGF2BP1	sp|Q9NZI8|IF2B1_HUMAN Insulin-like growth factor 2 mRNA-binding protein 1 OS=Homo sapiens (Human) OX=9606 GN=IGF2BP1 PE=1 SV=2	63.48	0	323.31	53.9	51.3	52.7	52.7	51.1	51.1	52.3	51.1	51.1	51	52.7	52.7	52.7	51.1	51.3	49.2	34	1139	30	4346800000	350360000	310460000	289960000	299620000	251170000	320660000	337340000	284050000	328710000	312410000	331710000	299480000	216740000	229450000	184690000	36.9242	33.2912	33.1167	33.0182	33.0654	32.811	33.1633	33.2365
Q14684	Ribosomal RNA processing protein 1 homolog B	RRP1B	sp|Q14684|RRP1B_HUMAN Ribosomal RNA processing protein 1 homolog B OS=Homo sapiens (Human) OX=9606 GN=RRP1B PE=1 SV=3	84.427	0	323.31	69.5	69.4	69.3	68.2	65.2	64.8	64.8	64.8	63.3	65.2	68.7	68.7	69	68.9	69	67.9	54	1105	33	1870300000	171010000	141890000	145260000	155290000	125940000	160810000	117150000	93541000	106750000	110690000	112150000	90417000	118420000	122800000	98185000	35.845	32.3939	32.1245	32.1584	32.2548	31.9525	32.3052	31.8481
P05387	60S acidic ribosomal protein P2	RPLP2	sp|P05387|RLA2_HUMAN 60S acidic ribosomal protein P2 OS=Homo sapiens (Human) OX=9606 GN=RPLP2 PE=1 SV=1	11.665	0	323.31	100	100	100	100	100	100	100	100	100	100	100	100	100	100	100	100	16	1086	5	69206000000	6116200000	5059100000	5701500000	5047800000	4088100000	4849700000	4479900000	3294600000	3981900000	4529600000	3745300000	3667400000	4835900000	5186300000	4622700000	38.3321	34.8319	34.5581	34.7306	34.5549	34.2507	34.4971	34.3828
Q9Y3U8	60S ribosomal protein L36	RPL36	sp|Q9Y3U8|RL36_HUMAN 60S ribosomal protein L36 OS=Homo sapiens (Human) OX=9606 GN=RPL36 PE=1 SV=3	12.254	0	59.015	51.4	51.4	51.4	51.4	51.4	51.4	51.4	51.4	51.4	51.4	51.4	51.4	51.4	51.4	51.4	51.4	11	1086	3	112470000000	9417800000	8178400000	8441600000	8030500000	6633400000	8089600000	7093200000	5723200000	6378000000	7492000000	8011600000	6308700000	7601400000	8057700000	7009600000	38.2957	34.7177	34.5141	34.5598	34.4878	34.212	34.4984	34.3088
O76021	Ribosomal L1 domain-containing protein 1	RSL1D1	sp|O76021|RL1D1_HUMAN Ribosomal L1 domain-containing protein 1 OS=Homo sapiens (Human) OX=9606 GN=RSL1D1 PE=1 SV=3	54.972	0	323.31	61.8	60.2	60.2	60.2	60.2	60.2	60.2	57.1	56.7	57.1	61.8	61.8	61.8	60.2	60.2	60.2	39	1082	22	4763700000	373930000	321720000	350840000	413020000	331150000	423860000	262470000	213000000	238820000	314040000	370780000	290370000	310520000	311230000	237960000	36.6088	32.9376	32.7206	32.8457	33.081	32.7623	33.1185	32.427
P25398	40S ribosomal protein S12	RPS12	sp|P25398|RS12_HUMAN 40S ribosomal protein S12 OS=Homo sapiens (Human) OX=9606 GN=RPS12 PE=1 SV=3	14.515	0	323.31	82.6	82.6	81.8	82.6	82.6	81.8	81.8	82.6	81.8	81.8	81.8	82.6	81.8	82.6	82.6	82.6	16	1065	7	55081000000	5035800000	4369800000	4305200000	3304700000	2643900000	3353200000	2538700000	1974500000	2395200000	4845000000	4806600000	4007300000	4133800000	4116400000	3251000000	38.4882	35.0369	34.8322	34.8108	34.4292	34.1074	34.4502	34.0488
P46778	60S ribosomal protein L21	RPL21	sp|P46778|RL21_HUMAN 60S ribosomal protein L21 OS=Homo sapiens (Human) OX=9606 GN=RPL21 PE=1 SV=2	18.565	0	89.521	53.1	53.1	51.2	53.1	53.1	53.1	53.1	53.1	51.2	53.1	53.1	53.1	51.2	51.2	53.1	53.1	15	1064	6	65264000000	5846700000	4883000000	4771300000	4382200000	3677400000	4574500000	4001000000	3282200000	3574000000	4601100000	4767100000	3857400000	4454100000	4514600000	4076900000	38.5105	35.0299	34.7701	34.7367	34.614	34.361	34.6759	34.4827
Q9BZE4	Nucleolar GTP-binding protein 1	GTPBP4	sp|Q9BZE4|NOG1_HUMAN Nucleolar GTP-binding protein 1 OS=Homo sapiens (Human) OX=9606 GN=GTPBP4 PE=1 SV=3	73.964	0	323.31	67.7	64.4	64.5	64.5	67.2	67.2	64.4	64.5	60.9	63.1	66.9	66.9	64.7	64.4	63.2	67.2	48	1057	33	2055500000	145860000	125090000	128200000	176320000	136120000	187220000	112520000	87043000	97747000	140840000	137250000	112740000	161120000	163870000	143600000	35.9812	32.1644	31.9428	31.9782	32.438	32.0647	32.5245	31.79
Q9GZR7	ATP-dependent RNA helicase DDX24	DDX24	sp|Q9GZR7|DDX24_HUMAN ATP-dependent RNA helicase DDX24 OS=Homo sapiens (Human) OX=9606 GN=DDX24 PE=1 SV=1	96.331	0	323.31	59.7	59.6	59.7	59.6	59.6	59.6	58.7	59.5	51.6	55.3	59.6	59.7	58.6	59.6	58.7	58.6	50	1048	43	1301800000	110560000	99934000	100240000	109820000	89957000	114650000	83850000	62267000	75669000	83074000	87426000	66086000	78330000	77559000	62331000	35.7041	32.1465	32.0007	32.0051	32.1369	31.849	32.1989	31.7476
P46087	Probable 28S rRNA (cytosine(4447)-C(5))-methyltransferase	NOP2	sp|P46087|NOP2_HUMAN Probable 28S rRNA (cytosine(4447)-C(5))-methyltransferase OS=Homo sapiens (Human) OX=9606 GN=NOP2 PE=1 SV=2	89.301	0	311.65	49.4	49.4	49.4	49.4	49.4	49.4	49.4	49.4	49.4	49.4	48	48	48	49.1	49.4	49.4	44	1032	32	3190900000	250310000	210250000	220830000	320630000	273630000	338100000	231600000	189420000	198630000	172240000	187880000	145950000	155190000	154810000	141450000	36.5713	32.8991	32.6475	32.7183	33.2563	33.0277	33.3328	32.787
Q9NX58	Cell growth-regulating nucleolar protein	LYAR	sp|Q9NX58|LYAR_HUMAN Cell growth-regulating nucleolar protein OS=Homo sapiens (Human) OX=9606 GN=LYAR PE=1 SV=2	43.614	0	323.31	59.1	58.8	58.8	59.1	59.1	59.1	59.1	59.1	59.1	59.1	58.8	58.8	58.8	54.1	58.8	57.8	36	1029	17	4238000000	305210000	251610000	257970000	369740000	306320000	389470000	285220000	255840000	254220000	277580000	288950000	243400000	257310000	245200000	249960000	36.0682	32.2727	31.9941	32.0301	32.5494	32.2779	32.6244	32.175
Q6PKG0	La-related protein 1	LARP1	sp|Q6PKG0|LARP1_HUMAN La-related protein 1 OS=Homo sapiens (Human) OX=9606 GN=LARP1 PE=1 SV=2	123.51	0	323.31	63.9	63.1	61.3	63.8	61.8	61.2	61.4	55.9	55.2	58.1	63	63.9	63	62.7	63	63.9	53	1027	60	806620000	87964000	64343000	67321000	44862000	33355000	43172000	25135000	20054000	24287000	80867000	70381000	64289000	62703000	68672000	49219000	35.4942	32.2973	31.8462	31.9114	31.3259	30.8983	31.2705	30.4901
Q99459	Cell division cycle 5-like protein	CDC5L	sp|Q99459|CDC5L_HUMAN Cell division cycle 5-like protein OS=Homo sapiens (Human) OX=9606 GN=CDC5L PE=1 SV=2	92.25	0	323.31	73.8	72.7	72.7	71.8	73.8	69.8	69.8	69.8	69.8	69.1	70.8	68.6	72.7	70.6	71.6	73.8	56	1026	38	1063000000	91039000	75667000	73036000	93161000	71847000	94877000	72192000	52341000	64869000	71720000	76882000	57862000	59626000	59501000	48417000	35.2335	31.6879	31.4211	31.37	31.7211	31.3464	31.7475	31.3533
Q02880	DNA topoisomerase 2-beta	TOP2B	sp|Q02880|TOP2B_HUMAN DNA topoisomerase 2-beta OS=Homo sapiens (Human) OX=9606 GN=TOP2B PE=1 SV=3	183.26	0	323.31	55.5	53.8	52.8	55	49.1	45.9	47.7	48.8	42.9	49.7	53.6	49.9	52	54.5	54.5	52.7	67	1019	87	489910000	42053000	37496000	39660000	23854000	18257000	23305000	22136000	15738000	20133000	39146000	36942000	28144000	51004000	52762000	39280000	35.3109	31.7686	31.6032	31.6841	30.9507	30.5648	30.9171	30.8428
P62841	40S ribosomal protein S15	RPS15	sp|P62841|RS15_HUMAN 40S ribosomal protein S15 OS=Homo sapiens (Human) OX=9606 GN=RPS15 PE=1 SV=2	17.04	0	159.72	57.9	57.9	55.2	55.2	55.2	55.2	55.2	55.2	55.2	55.2	57.9	57.9	57.9	55.2	55.2	55.2	9	1010	7	11712000000	1104100000	928990000	691430000	659950000	439120000	689680000	542380000	460170000	428680000	1217700000	1301800000	811310000	862430000	754920000	819540000	36.2546	32.8476	32.5984	32.1724	32.1052	31.5174	32.1687	31.8221
O14646	Chromodomain-helicase-DNA-binding protein 1	CHD1	sp|O14646|CHD1_HUMAN Chromodomain-helicase-DNA-binding protein 1 OS=Homo sapiens (Human) OX=9606 GN=CHD1 PE=1 SV=2	196.69	0	323.31	44.8	42.6	43.5	44.3	39.6	38.2	38.5	39.8	36.3	37.4	41	41.7	42.2	42.9	43.1	43.5	74	1003	84	444210000	51965000	41057000	42754000	19860000	14025000	18459000	17263000	13237000	16078000	31641000	30087000	23177000	44251000	43819000	36542000	35.119	32.0234	31.6834	31.7419	30.6356	30.1338	30.5302	30.4335
P46779	60S ribosomal protein L28	RPL28	sp|P46779|RL28_HUMAN 60S ribosomal protein L28 OS=Homo sapiens (Human) OX=9606 GN=RPL28 PE=1 SV=3	15.747	0	166.23	74.5	74.5	74.5	69.3	74.5	71.5	74.5	69.3	71.5	69.3	74.5	74.5	74.5	69.3	74.5	69.3	21	1000	8	33856000000	2697800000	2368000000	2006600000	2354900000	2090500000	2479700000	2096800000	1962000000	1909800000	2367600000	2682100000	1922300000	2336300000	2074200000	2506900000	37.9787	34.3291	34.141	33.9021	34.133	33.9612	34.2075	33.9655
P84098	60S ribosomal protein L19	RPL19	sp|P84098|RL19_HUMAN 60S ribosomal protein L19 OS=Homo sapiens (Human) OX=9606 GN=RPL19 PE=1 SV=1	23.466	0	213.56	45.9	45.9	45.9	42.3	42.3	45.9	45.9	42.3	45.9	45.4	45.9	45.9	45.9	42.3	45.9	42.3	17	986	6	46428000000	4637400000	2272000000	3274000000	3391100000	2738000000	3505300000	2871800000	2354500000	2574600000	3194800000	3498900000	2726700000	3124100000	3190700000	3073900000	38.0192	34.6956	33.6663	34.1934	34.2441	33.9354	34.2919	34.0043
Q9BVP2	Guanine nucleotide-binding protein-like 3	GNL3	sp|Q9BVP2|GNL3_HUMAN Guanine nucleotide-binding protein-like 3 OS=Homo sapiens (Human) OX=9606 GN=GNL3 PE=1 SV=2	61.992	0	323.31	61.4	61.4	61.4	60.5	60.3	58.1	61.4	57.6	48.3	58.1	60.8	61.4	61.4	60.3	60.3	58.1	45	965	26	2528500000	247820000	220190000	207330000	200030000	154510000	201340000	79315000	58038000	72119000	200620000	212900000	164650000	185100000	183690000	140850000	35.9361	32.5852	32.4146	32.3278	32.2761	31.9035	32.2855	30.9415
Q14690	Protein RRP5 homolog	PDCD11	sp|Q14690|RRP5_HUMAN Protein RRP5 homolog OS=Homo sapiens (Human) OX=9606 GN=PDCD11 PE=1 SV=3	208.7	0	323.31	48.2	42	45.9	39.6	41.7	41	44.7	41	38.5	40.7	43.6	43.9	42.2	39.6	41.2	41.8	75	960	95	290060000	22076000	19870000	18929000	26948000	21538000	28659000	21616000	14872000	19336000	19924000	20762000	16951000	13515000	14527000	10535000	34.6816	30.9658	30.8139	30.7439	31.2536	30.9302	31.3423	30.9354
P63244	Guanine nucleotide-binding protein subunit beta-2-like 1;Guanine nucleotide-binding protein subunit beta-2-like 1, N-terminally processed	GNB2L1	sp|P63244|RACK1_HUMAN Receptor of activated protein C kinase 1 OS=Homo sapiens (Human) OX=9606 GN=RACK1 PE=1 SV=3	35.076	0	323.31	83.6	83.6	83.6	83.6	83.3	82	83.3	82	81.4	82	83.6	83.6	83.6	83.6	83.6	83.3	26	954	20	8254200000	813230000	514320000	606580000	516650000	375030000	523550000	248150000	171240000	288730000	971140000	742810000	962620000	413040000	816910000	290260000	37.2644	33.9211	33.26	33.4981	33.2665	32.8044	33.2857	32.2085
Q6P158	Putative ATP-dependent RNA helicase DHX57	DHX57	sp|Q6P158|DHX57_HUMAN Putative ATP-dependent RNA helicase DHX57 OS=Homo sapiens (Human) OX=9606 GN=DHX57 PE=1 SV=2	155.6	0	323.31	46.2	42.5	42.4	41.7	40.9	42.4	40.9	42	39.9	42.8	45.1	44.4	43.7	45.1	42.3	41.8	59	931	74	504540000	44798000	41277000	43661000	33552000	27398000	35669000	25084000	18311000	22371000	39930000	39706000	33782000	36656000	35333000	27006000	35.1198	31.6264	31.5083	31.5893	31.2094	30.917	31.2976	30.7897
Q00839	Heterogeneous nuclear ribonucleoprotein U	HNRNPU	sp|Q00839|HNRPU_HUMAN Heterogeneous nuclear ribonucleoprotein U OS=Homo sapiens (Human) OX=9606 GN=HNRNPU PE=1 SV=6	90.583	0	323.31	45.5	44.5	45.5	41.9	41.7	40.7	41	41.9	41.7	41.9	45.3	40.6	41.6	45.5	41.9	41.7	42	926	37	2441500000	208850000	164810000	164700000	160970000	125570000	162840000	182950000	130280000	166570000	177540000	153740000	136950000	175700000	174070000	155920000	36.3946	32.8473	32.5057	32.5047	32.4716	32.1134	32.4884	32.6563
Q9NW13	RNA-binding protein 28	RBM28	sp|Q9NW13|RBM28_HUMAN RNA-binding protein 28 OS=Homo sapiens (Human) OX=9606 GN=RBM28 PE=1 SV=3	85.737	0	323.31	47	45.7	46.9	46.9	45.2	47	43.2	45.7	46.6	44.5	46.9	46.9	46.8	47	46.5	47	47	898	37	1164700000	82767000	75044000	72228000	63646000	50175000	64751000	71731000	62113000	68261000	107540000	115060000	85958000	88342000	81381000	75670000	35.3267	31.512	31.3707	31.3155	31.133	30.7899	31.1579	31.3056
Q8TDD1	ATP-dependent RNA helicase DDX54	DDX54	sp|Q8TDD1|DDX54_HUMAN ATP-dependent RNA helicase DDX54 OS=Homo sapiens (Human) OX=9606 GN=DDX54 PE=1 SV=2	98.594	0	323.31	58.3	57.1	58.3	58.2	58.2	55.1	57.1	51.4	46.9	55.6	52.7	52.8	53.3	57.1	57.1	57	50	895	46	1025200000	118400000	101280000	101820000	91375000	72096000	93160000	37740000	29024000	32139000	34157000	35536000	26609000	87795000	90873000	73222000	35.4569	32.3427	32.1174	32.125	31.9688	31.627	31.9968	30.6931
P39019	40S ribosomal protein S19	RPS19	sp|P39019|RS19_HUMAN 40S ribosomal protein S19 OS=Homo sapiens (Human) OX=9606 GN=RPS19 PE=1 SV=2	16.06	0	119.58	58.6	58.6	58.6	58.6	58.6	58.6	58.6	58.6	58.6	58.6	58.6	58.6	58.6	58.6	58.6	58.6	14	881	10	28711000000	2418900000	2087700000	1964100000	1771600000	1488700000	1842900000	1489900000	1313100000	1412400000	2405500000	2558300000	1928100000	2024300000	2090600000	1914800000	38.0628	34.4936	34.2812	34.1931	34.0443	33.7933	34.1013	33.7945
P83731	60S ribosomal protein L24	RPL24	sp|P83731|RL24_HUMAN 60S ribosomal protein L24 OS=Homo sapiens (Human) OX=9606 GN=RPL24 PE=1 SV=1	17.779	0	52.456	46.5	45.9	45.9	45.9	45.9	45.9	45.9	45.9	45.9	45.9	45.9	46.5	45.9	45.9	45.9	45.9	13	870	8	32407000000	2903900000	2573900000	2607500000	2066500000	1792000000	2195200000	1672900000	1315300000	1625300000	2503400000	2768900000	1984700000	2154000000	2365900000	1877900000	37.9156	34.4353	34.2613	34.28	33.9445	33.7389	34.0317	33.6397
O00567	Nucleolar protein 56	NOP56	sp|O00567|NOP56_HUMAN Nucleolar protein 56 OS=Homo sapiens (Human) OX=9606 GN=NOP56 PE=1 SV=4	66.049	0	323.31	70	67.3	69.9	69.7	70	70	70	70	70	68.5	69.9	70	68.5	69.9	70	69.9	40	865	31	1622700000	95445000	83692000	81077000	114030000	87881000	122860000	173920000	137780000	151570000	117870000	125060000	98327000	83920000	82638000	66648000	35.55	31.4624	31.2728	31.227	31.719	31.3432	31.8266	32.328
P11940	Polyadenylate-binding protein 1	PABPC1	sp|P11940|PABP1_HUMAN Polyadenylate-binding protein 1 OS=Homo sapiens (Human) OX=9606 GN=PABPC1 PE=1 SV=2	70.67	0	323.31	70.1	66.2	68.1	64.5	64.5	64.3	64.5	57.9	45.8	60.1	66.2	69.7	66.2	63.2	58.3	63.2	42	853	36	2243400000	243200000	179580000	168780000	205380000	158200000	203260000	62058000	55372000	59897000	182580000	157480000	164680000	129160000	157010000	116790000	36.233	33.0275	32.59	32.5005	32.7836	32.4071	32.7687	31.057
Q8TDN6	Ribosome biogenesis protein BRX1 homolog	BRIX1	sp|Q8TDN6|BRX1_HUMAN Ribosome biogenesis protein BRX1 homolog OS=Homo sapiens (Human) OX=9606 GN=BRIX1 PE=1 SV=2	41.401	0	301.14	70	70	70	70	70	70	70	70	70	70	70	70	70	70	70	69.7	24	841	20	3054600000	266510000	231570000	242250000	274660000	196760000	274780000	171630000	109800000	151400000	206310000	173220000	157360000	211660000	233960000	152730000	35.8303	32.3116	32.1088	32.1738	32.355	31.8738	32.3556	31.6766
P68363;P68366	Tubulin alpha-1B chain;Tubulin alpha-4A chain	TUBA1B;TUBA4A	sp|P68363|TBA1B_HUMAN Tubulin alpha-1B chain OS=Homo sapiens (Human) OX=9606 GN=TUBA1B PE=1 SV=1;sp|P68366|TBA4A_HUMAN Tubulin alpha-4A chain OS=Homo sapiens (Human) OX=9606 GN=TUBA4A PE=1 SV=1	50.151	0	323.31	61.4	61.4	61.4	61.4	61.4	59.9	61.4	61.4	55.4	61.4	61.4	61.4	61.4	61.4	61.4	59.9	25	838	21	3946000000	388470000	346000000	351940000	268390000	206740000	271960000	367390000	272340000	319130000	207240000	184530000	157660000	216230000	221650000	166340000	36.2701	32.9256	32.7585	32.783	32.3921	32.0156	32.4111	32.845
P62829	60S ribosomal protein L23	RPL23	sp|P62829|RL23_HUMAN 60S ribosomal protein L23 OS=Homo sapiens (Human) OX=9606 GN=RPL23 PE=1 SV=1	14.865	0	162.45	78.6	78.6	78.6	78.6	77.1	78.6	77.1	75.7	77.1	77.1	78.6	78.6	78.6	78.6	78.6	77.1	17	812	9	16415000000	1475600000	1674700000	1498900000	1132400000	929460000	1297200000	688520000	473480000	590420000	919340000	949090000	722920000	1488400000	1463800000	1111100000	37.1043	33.6286	33.8112	33.6512	33.2467	32.9617	33.4427	32.5289
Q8IY81	pre-rRNA processing protein FTSJ3	FTSJ3	sp|Q8IY81|SPB1_HUMAN pre-rRNA 2-O-ribose RNA methyltransferase FTSJ3 OS=Homo sapiens (Human) OX=9606 GN=FTSJ3 PE=1 SV=2	96.557	0	323.31	47.1	47.1	47.1	43.9	46	46.3	46	42.5	39.3	39.3	43.3	43.3	47.1	42.5	43.1	46.3	35	784	34	1826800000	169760000	141110000	140710000	99765000	79858000	99129000	117990000	81661000	102940000	168680000	164170000	133680000	116180000	120620000	90511000	35.8541	32.4264	32.1597	32.1556	31.6595	31.3384	31.6503	31.9016
Q08945	FACT complex subunit SSRP1	SSRP1	sp|Q08945|SSRP1_HUMAN FACT complex subunit SSRP1 OS=Homo sapiens (Human) OX=9606 GN=SSRP1 PE=1 SV=1	81.074	0	323.31	52.9	45.4	48.8	51.3	48.4	42	47	47	43.2	47.2	48.4	45.1	47.2	48	46.3	51.3	41	781	30	2635800000	306370000	241800000	242550000	111520000	79275000	113640000	124540000	82105000	107240000	246320000	215790000	179410000	199710000	219650000	165850000	36.2025	33.0976	32.7561	32.7606	31.6396	31.1472	31.6667	31.799
Q9UMS4	Pre-mRNA-processing factor 19	PRPF19	sp|Q9UMS4|PRP19_HUMAN Pre-mRNA-processing factor 19 OS=Homo sapiens (Human) OX=9606 GN=PRPF19 PE=1 SV=1	55.18	0	323.31	75.6	75.6	73.8	73.8	75.6	70.6	70.6	64.3	62.1	70.6	68.8	70.6	70.6	75.6	75.6	70.6	26	775	19	3382000000	294380000	267860000	277630000	283200000	200550000	275620000	199510000	119330000	170700000	245850000	264320000	216240000	193970000	222480000	150350000	35.9032	32.3811	32.2448	32.2965	32.3252	31.8273	32.286	31.8198
P22626	Heterogeneous nuclear ribonucleoproteins A2/B1	HNRNPA2B1	sp|P22626|ROA2_HUMAN Heterogeneous nuclear ribonucleoproteins A2/B1 OS=Homo sapiens (Human) OX=9606 GN=HNRNPA2B1 PE=1 SV=2	37.429	0	323.31	71.7	71.7	71.7	71.7	71.4	70.5	70.5	71.7	70.5	71.7	71.7	71.4	71.7	70.5	71.7	70.5	26	768	20	2471000000	220910000	157560000	153580000	129240000	97092000	120360000	170640000	124290000	155530000	233080000	209290000	189140000	166150000	187060000	157010000	35.5243	32.0408	31.5533	31.5164	31.2675	30.8547	31.1647	31.6683
P62888	60S ribosomal protein L30	RPL30	sp|P62888|RL30_HUMAN 60S ribosomal protein L30 OS=Homo sapiens (Human) OX=9606 GN=RPL30 PE=1 SV=2	12.784	0	177.53	68.7	68.7	68.7	60.9	60.9	68.7	68.7	60.9	68.7	60.9	68.7	68.7	68.7	68.7	68.7	60.9	10	765	6	40553000000	2947500000	3114700000	4362400000	2666200000	2599300000	2694400000	2053100000	1827800000	2070100000	2590600000	2699700000	2127100000	3285500000	3077300000	2437100000	37.8241	34.0418	34.1214	34.6075	33.8971	33.8605	33.9122	33.5202
P63220	40S ribosomal protein S21	RPS21	sp|P63220|RS21_HUMAN 40S ribosomal protein S21 OS=Homo sapiens (Human) OX=9606 GN=RPS21 PE=1 SV=1	9.1113	0	244.68	71.1	71.1	71.1	65.1	65.1	65.1	65.1	65.1	65.1	65.1	71.1	71.1	71.1	71.1	71.1	65.1	9	761	5	22762000000	2305500000	1611300000	1601900000	1625600000	1140900000	1498300000	892890000	750430000	920260000	2197400000	1810100000	1920700000	1390400000	1779200000	1317200000	36.7278	33.4243	32.9075	32.899	32.9203	32.4095	32.8026	32.0558
P30050	60S ribosomal protein L12	RPL12	sp|P30050|RL12_HUMAN 60S ribosomal protein L12 OS=Homo sapiens (Human) OX=9606 GN=RPL12 PE=1 SV=1	17.818	0	323.31	64.2	64.2	64.2	64.2	64.2	64.2	64.2	64.2	64.2	64.2	64.2	64.2	64.2	64.2	64.2	64.2	11	758	9	43297000000	3638600000	3488000000	4148400000	2773900000	2317300000	2975000000	2344500000	1737400000	2008500000	3120200000	3097200000	2454800000	3386300000	3360900000	2446400000	38.5035	34.9306	34.8697	35.1198	34.5392	34.2797	34.6402	34.2965
Q92841	Probable ATP-dependent RNA helicase DDX17	DDX17	sp|Q92841|DDX17_HUMAN Probable ATP-dependent RNA helicase DDX17 OS=Homo sapiens (Human) OX=9606 GN=DDX17 PE=1 SV=2	80.272	0	323.31	50.9	50.5	50.5	50.5	50.5	50.5	50.5	50.5	50.9	50.9	50.5	50.5	50.5	50.5	50.5	50.5	29	752	37	1234700000	96621000	78429000	77022000	83298000	61734000	87802000	88505000	74158000	86751000	91529000	91914000	72921000	84928000	89921000	69212000	35.411	31.7353	31.4344	31.4082	31.5212	31.089	31.5972	31.6087
Q86V81	THO complex subunit 4	ALYREF	sp|Q86V81|THOC4_HUMAN THO complex subunit 4 OS=Homo sapiens (Human) OX=9606 GN=ALYREF PE=1 SV=3	26.888	0	323.31	40.5	40.5	40.5	40.5	40.5	40.5	40.5	40.5	40.5	40.5	40.5	40.5	40.5	40.5	40.5	40.5	11	739	13	10161000000	948240000	799900000	775970000	703670000	505680000	705630000	640460000	385360000	577570000	820610000	849310000	606500000	654520000	702790000	485140000	36.9428	33.5211	33.2757	33.2319	33.0908	32.6141	33.0948	32.955
Q14676	Mediator of DNA damage checkpoint protein 1	MDC1	sp|Q14676|MDC1_HUMAN Mediator of DNA damage checkpoint protein 1 OS=Homo sapiens (Human) OX=9606 GN=MDC1 PE=1 SV=3	226.66	0	323.31	48.3	38.9	39.1	37.4	41.9	41.9	42.9	43.6	42.6	42	48.3	48.3	47.1	47.1	46.6	46.9	58	737	86	329900000	11633000	9804300	9463000	11984000	9675700	11971000	15191000	11927000	13290000	43846000	40464000	29645000	40528000	39163000	31317000	34.7237	29.8981	29.6512	29.6001	29.9408	29.6322	29.9393	30.2829
P62899	60S ribosomal protein L31	RPL31	sp|P62899|RL31_HUMAN 60S ribosomal protein L31 OS=Homo sapiens (Human) OX=9606 GN=RPL31 PE=1 SV=1	14.463	0	154.37	54.4	54.4	54.4	54.4	54.4	54.4	54.4	54.4	54.4	54.4	54.4	54.4	54.4	54.4	54.4	54.4	12	733	7	31931000000	2534900000	2095900000	1886000000	2420300000	1948200000	2477600000	2081000000	1876000000	1863900000	2128100000	2313300000	1774300000	2271600000	2005100000	2255200000	37.7016	34.0466	33.7722	33.62	33.9799	33.6668	34.0136	33.762
Q9BQ39	ATP-dependent RNA helicase DDX50	DDX50	sp|Q9BQ39|DDX50_HUMAN ATP-dependent RNA helicase DDX50 OS=Homo sapiens (Human) OX=9606 GN=DDX50 PE=1 SV=1	82.564	0	323.31	63.1	60.4	58.5	60.4	59.8	59.8	60.8	60.8	53.9	58.1	61.3	58.3	63.1	61.3	61.3	61.3	42	732	39	941670000	53407000	45933000	45761000	69042000	51465000	71455000	62384000	47730000	59089000	95093000	98312000	77301000	60429000	56697000	47568000	35.096	30.9559	30.7384	30.733	31.3264	30.9025	31.376	31.1801
Q13823	Nucleolar GTP-binding protein 2	GNL2	sp|Q13823|NOG2_HUMAN Nucleolar GTP-binding protein 2 OS=Homo sapiens (Human) OX=9606 GN=GNL2 PE=1 SV=1	83.654	0	323.31	54.7	54.7	53.8	54.7	50.6	50.5	46.1	50.6	46.2	50.8	50.2	50.5	50.6	54.4	50.9	54.7	43	712	33	1101800000	145590000	115250000	122550000	69972000	55512000	71009000	45807000	35914000	41639000	61135000	62218000	49891000	80678000	80565000	64090000	35.0816	32.1617	31.8246	31.9132	31.1047	30.7707	31.1259	30.4934
P09651;Q32P51	Heterogeneous nuclear ribonucleoprotein A1;Heterogeneous nuclear ribonucleoprotein A1, N-terminally processed;Heterogeneous nuclear ribonucleoprotein A1-like 2	HNRNPA1;HNRNPA1L2	sp|P09651|ROA1_HUMAN Heterogeneous nuclear ribonucleoprotein A1 OS=Homo sapiens (Human) OX=9606 GN=HNRNPA1 PE=1 SV=5;sp|Q32P51|RA1L2_HUMAN Heterogeneous nuclear ribonucleoprotein A1-like 2 OS=Homo sapiens (Human) OX=9606 GN=HNRNPA1L2 PE=2 SV=2	38.746	0	323.31	51.1	47.8	47.8	47.8	47.6	50.8	47.8	47.6	47.6	47	41.7	38.2	40.9	44.4	43.8	47.6	24	711	18	4308700000	421620000	304620000	311780000	436070000	309140000	401290000	265430000	185130000	223180000	213400000	178700000	187120000	285390000	298040000	287750000	36.1745	32.8213	32.3523	32.3859	32.8699	32.3736	32.75	32.1537
P42766	60S ribosomal protein L35	RPL35	sp|P42766|RL35_HUMAN 60S ribosomal protein L35 OS=Homo sapiens (Human) OX=9606 GN=RPL35 PE=1 SV=2	14.551	0	225.78	50.4	50.4	50.4	50.4	50.4	50.4	50.4	50.4	50.4	50.4	50.4	50.4	50.4	50.4	50.4	50.4	12	710	3	100190000000	9039000000	7565600000	7142800000	6812900000	5573400000	6855300000	5934700000	5137300000	5345600000	6709600000	7313300000	5677300000	7240200000	7158300000	6685800000	38.1289	34.6585	34.4018	34.3188	34.2506	33.9609	34.2595	34.0515
Q9NVP1	ATP-dependent RNA helicase DDX18	DDX18	sp|Q9NVP1|DDX18_HUMAN ATP-dependent RNA helicase DDX18 OS=Homo sapiens (Human) OX=9606 GN=DDX18 PE=1 SV=2	75.406	0	323.31	56.7	55.1	56.7	55.1	52.2	48.8	52.2	55.1	55.1	55.1	55.1	55.1	55.1	54.9	54.9	55.1	30	701	34	1052200000	86245000	79713000	78400000	59660000	49058000	60057000	76080000	52492000	68021000	90719000	92300000	73910000	62929000	71925000	50653000	35.0582	31.4494	31.3358	31.3118	30.9177	30.6355	30.9273	31.2685
O95793	Double-stranded RNA-binding protein Staufen homolog 1	STAU1	sp|O95793|STAU1_HUMAN Double-stranded RNA-binding protein Staufen homolog 1 OS=Homo sapiens (Human) OX=9606 GN=STAU1 PE=1 SV=2	63.182	0	323.31	61.9	61.9	61.9	61.9	61.9	61.9	61.9	61.9	61.9	61.9	57.5	56	57.5	61.9	61.9	61.9	37	692	32	1360000000	120390000	100700000	103970000	130640000	99081000	129670000	87545000	66830000	79605000	70261000	69001000	55459000	85811000	92878000	68142000	35.341	31.8431	31.5855	31.6317	31.9611	31.5621	31.9503	31.3835
P28370	Probable global transcription activator SNF2L1	SMARCA1	sp|P28370|SMCA1_HUMAN Probable global transcription activator SNF2L1 OS=Homo sapiens (Human) OX=9606 GN=SMARCA1 PE=1 SV=2	122.6	0	323.31	48.4	46.1	46.1	46.3	44.1	43.3	43.3	46.4	46.5	45	45.7	48.4	45.7	46.1	44.7	46.7	40	686	56	521180000	44321000	37012000	37201000	23214000	18208000	23823000	43162000	33127000	35453000	43832000	45214000	33259000	37518000	34949000	30886000	34.7646	31.2089	30.9489	30.9562	30.2759	29.9254	30.3132	31.1706
O60832	H/ACA ribonucleoprotein complex subunit 4	DKC1	sp|O60832|DKC1_HUMAN H/ACA ribonucleoprotein complex subunit DKC1 OS=Homo sapiens (Human) OX=9606 GN=DKC1 PE=1 SV=3	57.673	0	321.74	55.6	52.7	52.7	55.6	52.7	52.3	52.7	52.7	52.7	52.7	55.6	52.7	55.4	54.3	55.6	52.7	32	681	31	877240000	54198000	46639000	45182000	52970000	40192000	51710000	99745000	61821000	85336000	72959000	75127000	62699000	46167000	45579000	36915000	34.6626	30.6459	30.4292	30.3834	30.6129	30.2145	30.5781	31.5259
Q9NXF1	Testis-expressed sequence 10 protein	TEX10	sp|Q9NXF1|TEX10_HUMAN Testis-expressed protein 10 OS=Homo sapiens (Human) OX=9606 GN=TEX10 PE=1 SV=2	105.67	0	323.31	43.9	37.1	41	35.7	40.3	37.5	37.1	41.8	38.6	38.8	43.8	43.9	42.2	40.7	41.4	40.2	40	680	44	725710000	40589000	37409000	36444000	40293000	31483000	42347000	55965000	36659000	47156000	89764000	88288000	70923000	38436000	39312000	30644000	34.8942	30.734	30.6163	30.5787	30.7235	30.3674	30.7952	31.1975
Q7KZF4	Staphylococcal nuclease domain-containing protein 1	SND1	sp|Q7KZF4|SND1_HUMAN Staphylococcal nuclease domain-containing protein 1 OS=Homo sapiens (Human) OX=9606 GN=SND1 PE=1 SV=1	102	0	323.31	56.7	56.7	55.6	54.7	54.8	50.7	52.6	47.6	42.5	48.1	54.5	52.3	54.2	54.5	54.4	50.7	44	661	53	594140000	76977000	61533000	58063000	37089000	23339000	38630000	22967000	14311000	20051000	44127000	40226000	36565000	38701000	55862000	25702000	34.8742	31.9259	31.6028	31.5191	30.8724	30.2042	30.9311	30.1809
Q5JTH9	RRP12-like protein	RRP12	sp|Q5JTH9|RRP12_HUMAN RRP12-like protein OS=Homo sapiens (Human) OX=9606 GN=RRP12 PE=1 SV=2	143.7	0	323.31	44.1	36.5	40.6	41.1	44.1	41.6	42.9	38.9	34.2	35.6	38.8	38.2	40.6	41.4	38.4	40.8	44	659	66	330220000	22639000	19112000	21583000	34315000	26977000	34783000	14582000	11578000	12904000	22043000	23107000	18494000	23357000	23720000	21023000	34.3432	30.4767	30.2324	30.4078	31.0767	30.7296	31.0963	29.8421
P18077	60S ribosomal protein L35a	RPL35A	sp|P18077|RL35A_HUMAN 60S ribosomal protein L35a OS=Homo sapiens (Human) OX=9606 GN=RPL35A PE=1 SV=2	12.538	0	155.44	53.6	53.6	51.8	51.8	51.8	51.8	51.8	51.8	51.8	51.8	53.6	53.6	53.6	51.8	51.8	51.8	15	656	7	37144000000	3168700000	2770300000	2603300000	2666500000	2229900000	2624000000	2249800000	1977100000	2104500000	2590300000	2760500000	2143000000	2483300000	2435800000	2337200000	37.9198	34.3686	34.1747	34.085	34.1197	33.8617	34.0965	33.8744
P62857	40S ribosomal protein S28	RPS28	sp|P62857|RS28_HUMAN 40S ribosomal protein S28 OS=Homo sapiens (Human) OX=9606 GN=RPS28 PE=1 SV=1	7.8409	0	162.94	60.9	60.9	60.9	60.9	60.9	60.9	60.9	60.9	60.9	60.9	60.9	60.9	60.9	60.9	60.9	60.9	7	655	3	61005000000	4829900000	4135100000	4094000000	3820900000	3195000000	4030900000	2792100000	2661800000	2750200000	5927200000	5161900000	4535800000	4327700000	4704600000	4038200000	37.4132	33.7543	33.5302	33.5158	33.4163	33.1581	33.4935	32.9636
O96028	Histone-lysine N-methyltransferase NSD2	WHSC1	sp|O96028|NSD2_HUMAN Histone-lysine N-methyltransferase NSD2 OS=Homo sapiens (Human) OX=9606 GN=NSD2 PE=1 SV=1	152.26	0	323.31	53.2	49.5	49.5	48.2	48.8	43	47	44.8	39.4	44.2	51.5	47	49.5	47	50.7	49.6	51	649	71	317150000	28670000	24959000	23417000	18427000	15900000	20886000	17933000	15294000	18185000	21072000	22265000	17503000	26383000	25976000	20280000	34.3904	30.9228	30.7228	30.6308	30.285	30.0723	30.4658	30.2459
Q92522	Histone H1x	H1FX	sp|Q92522|H1X_HUMAN Histone H1x OS=Homo sapiens (Human) OX=9606 GN=H1FX PE=1 SV=1	22.487	0	112.7	46	46	46	46	46	40.4	46	46	46	46	46	46	46	46	46	46	15	639	11	11014000000	530210000	474300000	469880000	365700000	294410000	382280000	805850000	641240000	761200000	1423200000	1537500000	1203100000	753640000	736680000	635280000	36.8181	32.4414	32.2807	32.2672	31.9055	31.5927	31.9695	33.0454
Q9H6S0	Probable ATP-dependent RNA helicase YTHDC2	YTHDC2	sp|Q9H6S0|YTDC2_HUMAN 3-5 RNA helicase YTHDC2 OS=Homo sapiens (Human) OX=9606 GN=YTHDC2 PE=1 SV=2	160.25	0	318.54	43.5	38.3	42.4	40.3	38	41.3	38.8	42.4	38.8	42.3	40.9	38.8	41	41.7	39.1	39.9	50	636	75	278890000	21123000	18829000	19395000	18105000	13697000	18911000	21015000	13743000	17818000	22663000	23111000	20559000	17168000	18755000	13997000	34.284	30.5611	30.3953	30.438	30.3387	29.9361	30.4015	30.5537
Q99848	Probable rRNA-processing protein EBP2	EBNA1BP2	sp|Q99848|EBP2_HUMAN Probable rRNA-processing protein EBP2 OS=Homo sapiens (Human) OX=9606 GN=EBNA1BP2 PE=1 SV=2	34.852	0	255.78	55.2	52.6	52.6	52.6	55.2	55.2	52.6	52.6	52.6	52.6	52.6	52.6	52.6	52.6	52.6	52.6	22	635	15	2179100000	162820000	139710000	134120000	198820000	161740000	203030000	132210000	115630000	122200000	132960000	145490000	108510000	151300000	137030000	133530000	34.928	31.1856	30.9647	30.9058	31.4738	31.1761	31.504	30.8852
Q8IZL8	Proline-, glutamic acid- and leucine-rich protein 1	PELP1	sp|Q8IZL8|PELP1_HUMAN Proline-, glutamic acid- and leucine-rich protein 1 OS=Homo sapiens (Human) OX=9606 GN=PELP1 PE=1 SV=2	119.7	0	323.31	36.4	29.4	31	30.9	33.6	31	31	33.6	33.6	29.4	33.6	36.4	33.7	31	31	31	28	632	38	828080000	50454000	45034000	43183000	43659000	33056000	46282000	55614000	39764000	47305000	106700000	107010000	81803000	45410000	48171000	34644000	34.8731	30.8364	30.6724	30.6118	30.6277	30.2263	30.7119	30.9769
P0DMV8;P0DMV9	Heat shock 70 kDa protein 1A;Heat shock 70 kDa protein 1B	HSPA1A;HSPA1B	sp|P0DMV8|HS71A_HUMAN Heat shock 70 kDa protein 1A OS=Homo sapiens (Human) OX=9606 GN=HSPA1A PE=1 SV=1;sp|P0DMV9|HS71B_HUMAN Heat shock 70 kDa protein 1B OS=Homo sapiens (Human) OX=9606 GN=HSPA1B PE=1 SV=1	70.051	0	255.26	59.3	54.8	58.2	58.2	55.9	55.2	53.4	54.8	47	54.1	59.3	57.6	59.3	57.6	58.2	54.8	36	631	32	1035600000	70583000	53917000	50985000	101650000	78794000	101250000	44123000	37497000	36403000	91607000	81396000	74108000	73140000	73794000	66386000	34.9479	31.0728	30.6842	30.6036	31.599	31.2316	31.5933	30.395
Q13206	Probable ATP-dependent RNA helicase DDX10	DDX10	sp|Q13206|DDX10_HUMAN Probable ATP-dependent RNA helicase DDX10 OS=Homo sapiens (Human) OX=9606 GN=DDX10 PE=1 SV=2	100.89	0	323.31	45.7	43.1	43.1	45.6	43.1	41	43.1	43.7	40.1	43.7	42.3	44.5	45.7	45.7	44.8	45.7	40	619	45	551960000	45151000	34248000	36992000	36224000	28870000	36645000	33525000	25037000	30531000	40376000	44236000	38211000	42956000	41692000	37267000	34.5318	30.9201	30.5213	30.6325	30.6023	30.2749	30.6189	30.4906
P62851	40S ribosomal protein S25	RPS25	sp|P62851|RS25_HUMAN 40S ribosomal protein S25 OS=Homo sapiens (Human) OX=9606 GN=RPS25 PE=1 SV=1	13.742	0	101.79	39.2	39.2	39.2	39.2	39.2	39.2	39.2	39.2	39.2	39.2	39.2	39.2	39.2	39.2	39.2	39.2	11	596	5	57951000000	4557200000	4147500000	4231700000	3477300000	2949900000	3669400000	3107400000	2572100000	2817000000	4956800000	5345200000	4102700000	4000100000	4347400000	3669100000	38.076	34.4074	34.2716	34.3006	34.0172	33.7799	34.0948	33.855
P22087	rRNA 2-O-methyltransferase fibrillarin	FBL	sp|P22087|FBRL_HUMAN rRNA 2-O-methyltransferase fibrillarin OS=Homo sapiens (Human) OX=9606 GN=FBL PE=1 SV=2	33.784	0	323.31	68.8	62.6	62.6	62.6	62.6	59.5	62.6	62.6	62.6	62.6	62.6	68.8	68.8	57.3	59.8	62.6	21	595	19	2789500000	156720000	138080000	135620000	195090000	157040000	202440000	287120000	238340000	267540000	208440000	205750000	168450000	145860000	156280000	126740000	35.6253	31.4715	31.2888	31.2629	31.7875	31.4746	31.8408	32.345
Q1ED39	Lysine-rich nucleolar protein 1	KNOP1	sp|Q1ED39|KNOP1_HUMAN Lysine-rich nucleolar protein 1 OS=Homo sapiens (Human) OX=9606 GN=KNOP1 PE=1 SV=1	51.588	0	323.31	66.6	66.4	66.4	66.4	66.6	66.6	66.6	66.4	61.4	66.4	66.2	66.2	66.2	66.4	66.4	66.6	41	590	25	794660000	60285000	49006000	51309000	72123000	58521000	74961000	48490000	38496000	44249000	47524000	49331000	41338000	55835000	54834000	48359000	34.2097	30.4891	30.1904	30.2565	30.7478	30.4463	30.8035	30.1751
P38159	RNA-binding motif protein, X chromosome;RNA-binding motif protein, X chromosome, N-terminally processed	RBMX	sp|P38159|RBMX_HUMAN RNA-binding motif protein, X chromosome OS=Homo sapiens (Human) OX=9606 GN=RBMX PE=1 SV=3	42.331	0	323.31	52.7	50.6	50.6	52.7	50.1	52.2	50.6	52.2	52.2	52.7	52.7	52.7	52.2	52.7	52.7	50.1	26	587	25	1585800000	107070000	84079000	86300000	87225000	74432000	92950000	113910000	92015000	102760000	139040000	141260000	107210000	122730000	121960000	112850000	35.2064	31.3178	30.9691	31.0067	31.0221	30.7933	31.1138	31.4072
P11142	Heat shock cognate 71 kDa protein	HSPA8	sp|P11142|HSP7C_HUMAN Heat shock cognate 71 kDa protein OS=Homo sapiens (Human) OX=9606 GN=HSPA8 PE=1 SV=1	70.897	0	305.85	52.9	49.2	47.8	52.6	49.1	52.8	49.1	52.9	52.8	52.9	45.7	49.4	51.5	49.2	49.2	52.8	28	584	33	1103200000	130450000	78943000	92436000	72517000	57300000	75938000	79628000	60200000	73581000	76263000	62341000	53632000	65493000	69655000	54801000	35.0834	32.0033	31.2787	31.5064	31.1562	30.8164	31.2227	31.2912
O75367	Core histone macro-H2A.1	H2AFY	sp|O75367|H2AY_HUMAN Core histone macro-H2A.1 OS=Homo sapiens (Human) OX=9606 GN=MACROH2A1 PE=1 SV=4	39.617	0	263.63	51.3	51.3	51.3	51.3	51.3	51.3	51.3	51.3	51.3	51.3	51.3	51.3	51.3	51.3	51.3	51.3	17	583	18	2557900000	182570000	157520000	160030000	126880000	105620000	126540000	178390000	120660000	162770000	253130000	223920000	186340000	199730000	220940000	152830000	35.4222	31.6138	31.4009	31.4237	31.0889	30.8243	31.085	31.5804
P51991	Heterogeneous nuclear ribonucleoprotein A3	HNRNPA3	sp|P51991|ROA3_HUMAN Heterogeneous nuclear ribonucleoprotein A3 OS=Homo sapiens (Human) OX=9606 GN=HNRNPA3 PE=1 SV=2	39.594	0	323.31	50.5	46.3	50.5	50.5	49.5	49.5	50.5	49.5	49.5	50.5	50.5	50.5	50.5	49.5	49.5	49.5	23	575	19	1470600000	119620000	82949000	83846000	88416000	59142000	79357000	119670000	78388000	104610000	132990000	120940000	109820000	95332000	107240000	88264000	34.7017	31.0818	30.5536	30.5692	30.6457	30.0656	30.4898	31.0824
P60866	40S ribosomal protein S20	RPS20	sp|P60866|RS20_HUMAN 40S ribosomal protein S20 OS=Homo sapiens (Human) OX=9606 GN=RPS20 PE=1 SV=1	13.373	0	144.81	81.5	61.3	52.9	52.9	52.9	52.9	52.9	52.9	69.7	52.9	61.3	64.7	52.9	69.7	52.9	69.7	12	570	5	51614000000	4345800000	3794800000	3592400000	2945400000	2533900000	3366300000	2609600000	2260400000	2429300000	4458000000	4681400000	3693200000	3921200000	3755900000	3226400000	37.909	34.3389	34.1433	34.0642	33.7777	33.5607	33.9704	33.6031
Q01780	Exosome component 10	EXOSC10	sp|Q01780|EXOSX_HUMAN Exosome component 10 OS=Homo sapiens (Human) OX=9606 GN=EXOSC10 PE=1 SV=2	100.83	0	297.43	58.9	56.7	58.9	57.1	55.5	56.3	57.3	56.4	51.9	56.9	55.9	51.1	55	57.1	58	56.2	39	570	55	303000000	27501000	25796000	26282000	22925000	18556000	24586000	19323000	14835000	17951000	17019000	17898000	13206000	19894000	21548000	15684000	33.9561	30.4944	30.402	30.4289	30.2318	29.9268	30.3327	29.9852
O00571;O15523	ATP-dependent RNA helicase DDX3X;ATP-dependent RNA helicase DDX3Y	DDX3X;DDX3Y	sp|O00571|DDX3X_HUMAN ATP-dependent RNA helicase DDX3X OS=Homo sapiens (Human) OX=9606 GN=DDX3X PE=1 SV=3;sp|O15523|DDX3Y_HUMAN ATP-dependent RNA helicase DDX3Y OS=Homo sapiens (Human) OX=9606 GN=DDX3Y PE=1 SV=2	73.243	0	281.97	65.3	63.7	65.3	64	63.7	60.9	63.7	58.8	56.2	61.6	56.9	53.3	56.3	61.3	61.6	59.8	38	557	39	652550000	61107000	50454000	50908000	54524000	42298000	62086000	33868000	24172000	29034000	42084000	38804000	30767000	45067000	49119000	38252000	34.5669	31.1503	30.8739	30.8868	30.9858	30.6195	31.1732	30.2989
Q9H6F5	Coiled-coil domain-containing protein 86	CCDC86	sp|Q9H6F5|CCD86_HUMAN Coiled-coil domain-containing protein 86 OS=Homo sapiens (Human) OX=9606 GN=CCDC86 PE=1 SV=1	40.235	0	323.31	55.6	55.6	53.1	55.6	55.6	55.6	55.6	55.6	54.4	55.6	53.1	55.6	53.1	53.1	55.6	55.6	19	557	18	2110600000	219430000	172290000	161380000	201190000	163300000	200970000	82967000	70642000	75504000	119640000	139920000	106260000	137520000	134080000	125530000	35.1449	31.8791	31.5302	31.4358	31.7539	31.4529	31.7523	30.476
P46776	60S ribosomal protein L27a	RPL27A	sp|P46776|RL27A_HUMAN 60S ribosomal protein L27a OS=Homo sapiens (Human) OX=9606 GN=RPL27A PE=1 SV=2	16.561	0	323.31	47.3	47.3	39.9	39.9	47.3	47.3	47.3	47.3	47.3	47.3	39.9	39.9	39.9	47.3	47.3	47.3	11	556	7	43712000000	3895000000	3289200000	3249500000	2955300000	2325300000	3079800000	2414500000	1980500000	2091000000	3632300000	3399200000	2601900000	3113100000	3021500000	2664200000	38.1547	34.6663	34.4224	34.4049	34.268	33.9221	34.3276	33.9764
P07305	Histone H1.0;Histone H1.0, N-terminally processed	H1F0	sp|P07305|H10_HUMAN Histone H1.0 OS=Homo sapiens (Human) OX=9606 GN=H1-0 PE=1 SV=3	20.863	0	92.864	34.5	34.5	34.5	34.5	33.5	33.5	33.5	34.5	34.5	34.5	34.5	34.5	34	34.5	34.5	34	12	554	5	23981000000	1459400000	1285000000	1128200000	247700000	234170000	259460000	3602400000	3506000000	3277400000	2077800000	2403400000	1729800000	946750000	824580000	998420000	36.803	32.7647	32.5811	32.3933	30.2059	30.1248	30.2729	34.0682
P42696	RNA-binding protein 34	RBM34	sp|P42696|RBM34_HUMAN RNA-binding protein 34 OS=Homo sapiens (Human) OX=9606 GN=RBM34 PE=1 SV=2	48.564	0	307.09	62.8	61.2	61.2	61.2	61.2	61.2	61.2	61.2	61.2	61.2	61.2	61.2	61.2	61.2	61.2	62.8	34	553	27	1314400000	133200000	113180000	113240000	83166000	60779000	82814000	105800000	78635000	87979000	64869000	70404000	51160000	96418000	93377000	79343000	35.0466	31.7439	31.509	31.5097	31.0644	30.6119	31.0583	31.4117
Q9BRJ6	Uncharacterized protein C7orf50	C7orf50	sp|Q9BRJ6|CG050_HUMAN Uncharacterized protein C7orf50 OS=Homo sapiens (Human) OX=9606 GN=C7orf50 PE=1 SV=1	22.083	0	323.31	59.8	59.8	59.8	59.8	59.8	59.8	59.8	59.8	59.8	59.8	59.8	59.8	59.8	59.8	59.8	59.8	18	549	9	4737000000	453690000	374140000	377860000	244730000	213010000	258090000	319500000	234160000	282690000	392860000	415630000	331990000	297070000	309950000	231590000	35.3113	31.9271	31.6489	31.6632	31.0366	30.8363	31.1132	31.4212
Q03164	Histone-lysine N-methyltransferase 2A;MLL cleavage product N320;MLL cleavage product C180	KMT2A	sp|Q03164|KMT2A_HUMAN Histone-lysine N-methyltransferase 2A OS=Homo sapiens (Human) OX=9606 GN=KMT2A PE=1 SV=5	431.76	0	323.31	23.4	19.7	21.3	19.8	19.9	19.8	21.4	20.9	20.6	22.1	22.4	22.2	22.5	20.9	19.1	20	62	548	160	86869000	6860400	5474000	5232600	5279300	4353700	5729200	6259100	4801000	6083500	8679400	8489100	6645700	4749500	4447800	3784400	33.6943	30.0318	29.7061	29.641	29.6539	29.3757	29.7718	29.8995
Q9UHB9	Signal recognition particle subunit SRP68	SRP68	sp|Q9UHB9|SRP68_HUMAN Signal recognition particle subunit SRP68 OS=Homo sapiens (Human) OX=9606 GN=SRP68 PE=1 SV=2	70.729	0	323.31	60.8	59.5	59.5	57.9	57.9	54.5	59.2	55.2	51.4	53.6	59.2	59.2	59.2	57.9	59	57.7	36	533	34	546160000	50262000	43198000	43103000	39404000	29123000	39695000	35819000	24507000	31230000	47572000	47552000	38650000	26558000	29405000	20082000	34.1122	30.6704	30.4519	30.4487	30.3193	29.8831	30.3299	30.1816
P61513	60S ribosomal protein L37a	RPL37A	sp|P61513|RL37A_HUMAN 60S ribosomal protein L37a OS=Homo sapiens (Human) OX=9606 GN=RPL37A PE=1 SV=2	10.275	0	78.159	67.4	67.4	67.4	67.4	67.4	67.4	59.8	67.4	67.4	67.4	67.4	67.4	67.4	67.4	67.4	67.4	8	525	4	47748000000	3842700000	3579100000	3598400000	3377200000	3103800000	3475700000	2898600000	2561900000	2733200000	2981800000	3077000000	2532500000	3348800000	3304000000	3333700000	37.4747	33.8395	33.7369	33.7447	33.6532	33.5314	33.6947	33.4327
Q13283	Ras GTPase-activating protein-binding protein 1	G3BP1	sp|Q13283|G3BP1_HUMAN Ras GTPase-activating protein-binding protein 1 OS=Homo sapiens (Human) OX=9606 GN=G3BP1 PE=1 SV=1	52.164	0	288.08	61.4	61.4	60.9	60.7	59.4	59.7	59.7	48.3	47.2	48.7	56.2	44	49.1	59.7	57.1	49.6	25	520	22	1529800000	207070000	159870000	157460000	161320000	120030000	175200000	58224000	44025000	49265000	48920000	42638000	39165000	85008000	116840000	64751000	34.9701	32.085	31.7118	31.6898	31.7248	31.2983	31.8439	30.2545
O76094	Signal recognition particle subunit SRP72	SRP72	sp|O76094|SRP72_HUMAN Signal recognition particle subunit SRP72 OS=Homo sapiens (Human) OX=9606 GN=SRP72 PE=1 SV=3	74.605	0	323.31	55.4	53.8	49.6	55.4	53.8	53.8	53.8	53.4	53.8	53.8	55.4	55	55.4	55	55.4	51.9	30	517	33	692010000	61653000	55187000	55866000	48659000	36787000	51948000	48472000	35528000	45145000	55688000	55725000	45113000	34933000	37100000	24211000	34.4106	30.922	30.7622	30.7799	30.5806	30.1771	30.675	30.5751
P83881	60S ribosomal protein L36a	RPL36A	sp|P83881|RL36A_HUMAN 60S ribosomal protein L36a OS=Homo sapiens (Human) OX=9606 GN=RPL36A PE=1 SV=2	12.441	0	144.27	72.6	72.6	71.7	72.6	71.7	70.8	72.6	72.6	65.1	72.6	72.6	72.6	72.6	71.7	71.7	65.1	19	515	4	21633000000	1691200000	1308900000	1033500000	1683600000	1501600000	1725900000	1453400000	1454100000	1364700000	1301500000	1468300000	1030200000	1615400000	1199500000	1801200000	36.3325	32.6554	32.2857	31.9449	32.6489	32.4839	32.6847	32.4368
Q8N9T8	Protein KRI1 homolog	KRI1	sp|Q8N9T8|KRI1_HUMAN Protein KRI1 homolog OS=Homo sapiens (Human) OX=9606 GN=KRI1 PE=1 SV=3	82.597	0	323.31	39.4	36.1	36.6	35.3	37.7	34.6	38.1	38.1	36.4	37.7	39.4	39	39.4	34.1	32.1	33	32	513	27	1027100000	68430000	53890000	55097000	68306000	49525000	69348000	74995000	50039000	59150000	116520000	115080000	93303000	57560000	54152000	41708000	34.6908	30.783	30.4384	30.4703	30.7804	30.3166	30.8022	30.9152
Q99575	Ribonucleases P/MRP protein subunit POP1	POP1	sp|Q99575|POP1_HUMAN Ribonucleases P/MRP protein subunit POP1 OS=Homo sapiens (Human) OX=9606 GN=POP1 PE=1 SV=2	114.71	0	323.31	52.4	47.4	46.4	47.9	50.5	52.4	50.5	42.5	39.2	41.8	43.9	43	42.9	48.6	44.6	46.5	43	512	53	346660000	30176000	22918000	24243000	46688000	37626000	49729000	14400000	11386000	13720000	15954000	15620000	12792000	18561000	17920000	14927000	34.0969	30.5748	30.178	30.259	31.2044	30.8932	31.2955	29.5075
Q9UKV3	Apoptotic chromatin condensation inducer in the nucleus	ACIN1	sp|Q9UKV3|ACINU_HUMAN Apoptotic chromatin condensation inducer in the nucleus OS=Homo sapiens (Human) OX=9606 GN=ACIN1 PE=1 SV=2	151.86	0	323.31	38.6	30.9	25.8	27.7	31.5	30.4	32.9	30.5	32.5	32.9	38.6	37.7	36.5	37.9	38.6	37.7	44	509	68	305150000	9428500	7077600	7684000	8223800	5685200	9588800	7171600	5504400	6599900	45994000	33336000	28213000	46719000	45415000	38511000	34.2724	29.2561	28.8423	28.9609	29.0588	28.5262	29.2804	28.8613
P35268	60S ribosomal protein L22	RPL22	sp|P35268|RL22_HUMAN 60S ribosomal protein L22 OS=Homo sapiens (Human) OX=9606 GN=RPL22 PE=1 SV=2	14.787	0	136.15	69.5	69.5	69.5	69.5	69.5	69.5	69.5	69.5	69.5	69.5	69.5	69.5	69.5	69.5	69.5	69.5	10	505	4	71355000000	6855800000	5941400000	6026700000	4337900000	3661200000	4445500000	3507000000	2846100000	3376000000	5204400000	5672500000	4325000000	5143700000	5622800000	4389500000	38.0543	34.6747	34.4681	34.4887	34.0143	33.7697	34.0497	33.7076
Q96ME7	Zinc finger protein 512	ZNF512	sp|Q96ME7|ZN512_HUMAN Zinc finger protein 512 OS=Homo sapiens (Human) OX=9606 GN=ZNF512 PE=1 SV=2	64.681	0	323.31	58	57.7	57.3	56.3	51.5	53.1	52.7	53.8	53.1	53.8	57.8	57.7	57.1	57.8	57.8	57.7	31	502	23	1168600000	81105000	66156000	69614000	57204000	46628000	62149000	83137000	63577000	73318000	87417000	72798000	65304000	124290000	121240000	94664000	34.6457	30.7968	30.5029	30.5764	30.2932	29.9982	30.4128	30.8326
Q9Y2X3	Nucleolar protein 58	NOP58	sp|Q9Y2X3|NOP58_HUMAN Nucleolar protein 58 OS=Homo sapiens (Human) OX=9606 GN=NOP58 PE=1 SV=1	59.578	0	323.31	47.4	47.3	47.3	47.3	47.3	43.9	46.7	47.3	43.5	47.4	47.3	47.3	47.3	44.8	47.3	46.3	26	502	24	1130300000	68240000	54757000	57084000	68912000	56657000	73154000	126440000	97296000	119170000	91330000	88952000	77421000	55415000	54218000	41245000	34.659	30.6091	30.2915	30.3515	30.6232	30.3407	30.7094	31.4989
Q9NVU7	Protein SDA1 homolog	SDAD1	sp|Q9NVU7|SDA1_HUMAN Protein SDA1 homolog OS=Homo sapiens (Human) OX=9606 GN=SDAD1 PE=1 SV=3	79.87	0	281.65	34.5	34.5	34.5	34.4	34.5	34.1	34.1	32.3	29.7	32.3	34.5	34.4	34.5	34.5	34.5	34.1	31	496	35	513500000	48600000	40984000	43516000	45649000	35874000	46712000	26319000	19395000	21714000	31076000	30620000	25212000	34359000	33849000	29625000	34.0651	30.6637	30.4178	30.5043	30.5733	30.2257	30.6066	29.7789
O15226	NF-kappa-B-repressing factor	NKRF	sp|O15226|NKRF_HUMAN NF-kappa-B-repressing factor OS=Homo sapiens (Human) OX=9606 GN=NKRF PE=1 SV=2	77.672	0	323.31	57.1	54.1	52.2	49.1	55.8	53.3	55.8	55.8	44.8	48.3	45.4	46.7	55.7	55.7	55.8	55.7	42	494	40	381140000	26968000	21862000	21388000	38025000	29656000	36490000	29992000	22695000	25531000	21435000	20941000	20360000	22184000	23522000	20096000	33.8277	30.0066	29.7038	29.6722	30.5024	30.1437	30.4429	30.16
Q86UE4	Protein LYRIC	MTDH	sp|Q86UE4|LYRIC_HUMAN Protein LYRIC OS=Homo sapiens (Human) OX=9606 GN=MTDH PE=1 SV=2	63.836	0	323.31	49.3	47.8	49.3	49.3	47.4	49.3	49.3	49.3	42.6	44.5	47.4	43.8	45.4	49.3	49.3	49.3	26	492	24	1236100000	136010000	111900000	111250000	98646000	73456000	101280000	61430000	48664000	60505000	58375000	62604000	52604000	89789000	97344000	72220000	34.7881	31.6041	31.3226	31.3142	31.1407	30.7153	31.1787	30.4574
P68104;Q5VTE0;Q05639	Elongation factor 1-alpha 1;Putative elongation factor 1-alpha-like 3;Elongation factor 1-alpha 2	EEF1A1;EEF1A1P5;EEF1A2	sp|P68104|EF1A1_HUMAN Elongation factor 1-alpha 1 OS=Homo sapiens (Human) OX=9606 GN=EEF1A1 PE=1 SV=1;sp|Q5VTE0|EF1A3_HUMAN Putative elongation factor 1-alpha-like 3 OS=Homo sapiens (Human) OX=9606 GN=EEF1A1P5 PE=5 SV=1;sp|Q05639|EF1A2_HUMAN Elongation fac	50.14	0	207.93	50	50	42.6	42.6	42.6	47.6	45	42.6	42.6	45	41.3	41.3	42.6	47.6	47.6	47.6	19	490	21	1683800000	176300000	129590000	138280000	148120000	107600000	149630000	94072000	74251000	72733000	53589000	38008000	39753000	169970000	134330000	157570000	35.0414	31.7858	31.3417	31.4353	31.5345	31.0734	31.5491	30.8796
Q14692	Ribosome biogenesis protein BMS1 homolog	BMS1	sp|Q14692|BMS1_HUMAN Ribosome biogenesis protein BMS1 homolog OS=Homo sapiens (Human) OX=9606 GN=BMS1 PE=1 SV=1	145.81	0	323.31	40.6	37.9	34.8	40	40	40	40	40.5	32.9	31.4	38.1	38.6	38.4	37.7	36.6	37.1	45	483	51	306590000	25689000	22232000	22170000	18170000	13658000	18206000	21915000	15790000	19005000	30999000	32519000	24884000	14651000	14856000	11848000	33.8642	30.287	30.0785	30.0746	29.7875	29.3757	29.7903	30.0579
P67809	Nuclease-sensitive element-binding protein 1	YBX1	sp|P67809|YBOX1_HUMAN Y-box-binding protein 1 OS=Homo sapiens (Human) OX=9606 GN=YBX1 PE=1 SV=3	35.924	0	323.31	69.8	69.8	69.8	69.8	69.8	69.8	69.8	54	54	54	50.3	50.3	50.3	54	51.2	54	19	479	13	4130600000	697460000	508090000	526730000	363280000	291530000	370260000	168190000	147430000	167840000	61174000	53623000	68155000	251810000	251810000	203210000	35.6441	33.078	32.621	32.6729	32.1369	31.8195	32.1644	31.026
Q14694	Ubiquitin carboxyl-terminal hydrolase 10	USP10	sp|Q14694|UBP10_HUMAN Ubiquitin carboxyl-terminal hydrolase 10 OS=Homo sapiens (Human) OX=9606 GN=USP10 PE=1 SV=2	87.133	0	323.31	52.6	50.5	47.7	51.5	45.5	46.4	46.4	39.6	43.4	40.2	46.6	47.7	50.8	46.7	44.9	48.5	29	476	37	648930000	75163000	69596000	62087000	55550000	41557000	60968000	20708000	15097000	19330000	38140000	37130000	31769000	42296000	51444000	28098000	34.483	31.373	31.262	31.0972	30.9367	30.518	31.071	29.5131
P68431;Q71DI3;P84243;Q16695;Q6NXT2	Histone H3.1;Histone H3.2;Histone H3.3;Histone H3.1t;Histone H3.3C	HIST1H3A;HIST2H3A;H3F3A;HIST3H3;H3F3C	sp|P68431|H31_HUMAN Histone H3.1 OS=Homo sapiens (Human) OX=9606 GN=H3C2 PE=1 SV=2;sp|Q71DI3|H32_HUMAN Histone H3.2 OS=Homo sapiens (Human) OX=9606 GN=HIST2H3C PE=1 SV=3;sp|P84243|H33_HUMAN Histone H3.3 OS=Homo sapiens (Human) OX=9606 GN=H3-3B PE=1 SV=2;sp	15.404	0	51.645	46.3	46.3	46.3	46.3	46.3	46.3	46.3	46.3	46.3	46.3	46.3	46.3	39.7	46.3	46.3	46.3	15	468	4	66178000000	4435000000	3699700000	3835600000	4322700000	3132700000	3932600000	3826400000	3359100000	3254900000	5309100000	4824900000	4612900000	6184800000	5982800000	5464400000	37.9456	34.0463	33.7848	33.8369	34.0093	33.5448	33.8728	33.8334
Q9HCE1	Putative helicase MOV-10	MOV10	sp|Q9HCE1|MOV10_HUMAN Helicase MOV-10 OS=Homo sapiens (Human) OX=9606 GN=MOV10 PE=1 SV=2	113.67	0	302.78	46.8	45.9	46.8	46	38.7	37	40.3	44.2	41.8	42	46	43	42.1	45	44	43.1	42	467	55	296060000	32188000	28663000	30072000	11121000	8640800	12213000	27274000	21077000	24205000	17993000	15538000	14547000	18302000	18856000	15368000	33.9226	30.7213	30.554	30.6232	29.1881	28.8241	29.3232	30.4824
Q6PGP7	Tetratricopeptide repeat protein 37	TTC37	sp|Q6PGP7|TTC37_HUMAN Tetratricopeptide repeat protein 37 OS=Homo sapiens (Human) OX=9606 GN=TTC37 PE=1 SV=1	175.48	0	323.31	35	33.7	33.1	32.5	31.1	29	31.3	26.9	26.3	27.3	33.1	32.9	32.9	32.5	32.7	31.8	44	462	79	236350000	19275000	17435000	17641000	10983000	7601800	11788000	10218000	7973900	9746100	23570000	23974000	19994000	19533000	22857000	13765000	34.1202	30.504	30.3593	30.3762	29.6926	29.1617	29.7946	29.5884
Q8WWQ0	PH-interacting protein	PHIP	sp|Q8WWQ0|PHIP_HUMAN PH-interacting protein OS=Homo sapiens (Human) OX=9606 GN=PHIP PE=1 SV=2	206.69	0	323.31	37.1	32.5	32.8	33.2	31.5	27.7	26.3	32.2	28.3	33.3	34.9	35.4	34.4	35.9	35.4	35.3	52	457	84	169050000	11116000	9153700	9776100	6131700	4078700	5291700	7619500	5211000	6629500	14519000	12393000	9992100	25030000	24383000	17721000	33.7252	29.7984	29.5182	29.6132	28.9402	28.352	28.7276	29.2536
Q9NYF8	Bcl-2-associated transcription factor 1	BCLAF1	sp|Q9NYF8|BCLF1_HUMAN Bcl-2-associated transcription factor 1 OS=Homo sapiens (Human) OX=9606 GN=BCLAF1 PE=1 SV=2	106.12	0	194.77	33	22.3	23.6	19.7	23.6	24.6	25.8	23.5	25.5	24.7	30.5	28.5	28.5	27.1	28.3	27.1	27	457	35	446780000	22089000	16067000	16226000	22686000	16854000	24351000	22114000	18408000	20808000	61605000	55955000	42655000	38706000	34314000	33944000	33.8642	29.5261	29.0669	29.0811	29.5646	29.1358	29.6668	29.5277
P62266	40S ribosomal protein S23	RPS23	sp|P62266|RS23_HUMAN 40S ribosomal protein S23 OS=Homo sapiens (Human) OX=9606 GN=RPS23 PE=1 SV=3	15.807	0	111.43	54.5	54.5	54.5	54.5	54.5	54.5	54.5	54.5	54.5	54.5	54.5	54.5	54.5	54.5	54.5	54.5	11	450	6	29034000000	2295000000	2193300000	1820900000	1782800000	1460000000	1882300000	1552100000	1514200000	1451400000	2515600000	2743800000	2095100000	1947700000	1853500000	1926600000	37.342	33.6808	33.6154	33.347	33.3165	33.0283	33.3948	33.1165
Q8N5C6	S1 RNA-binding domain-containing protein 1	SRBD1	sp|Q8N5C6|SRBD1_HUMAN S1 RNA-binding domain-containing protein 1 OS=Homo sapiens (Human) OX=9606 GN=SRBD1 PE=1 SV=2	111.77	0	299.35	46.5	43.5	45.5	45.5	41.1	44.1	42.6	43	40.2	43.8	45.5	43.4	45.5	42.2	43.4	41.5	39	449	59	233190000	19305000	17226000	17812000	12931000	10690000	13811000	17358000	12609000	15281000	20381000	20822000	17618000	13455000	13640000	10255000	33.6796	30.0851	29.9208	29.969	29.5069	29.2324	29.6019	29.9319
P51116	Fragile X mental retardation syndrome-related protein 2	FXR2	sp|P51116|FXR2_HUMAN Fragile X mental retardation syndrome-related protein 2 OS=Homo sapiens (Human) OX=9606 GN=FXR2 PE=1 SV=2	74.222	0	323.31	70.1	59.6	59.6	53.9	53.6	52.9	55.3	70.1	69.7	70.1	62.1	56.9	56.8	54.7	60.6	57.1	38	447	35	793220000	38760000	35206000	34150000	29466000	22720000	32467000	141870000	116050000	129920000	51273000	52899000	39206000	23323000	26069000	19835000	34.6924	30.3373	30.1986	30.1546	29.9418	29.5667	30.0817	32.2092
Q9Y4W2	Ribosomal biogenesis protein LAS1L	LAS1L	sp|Q9Y4W2|LAS1L_HUMAN Ribosomal biogenesis protein LAS1L OS=Homo sapiens (Human) OX=9606 GN=LAS1L PE=1 SV=2	83.064	0	323.31	55	51.2	49.6	51	53.5	48.8	53.3	52.7	41.3	53.3	52.7	52.7	52.7	49	51.4	55	33	446	40	559360000	35569000	29007000	31490000	29572000	23257000	29394000	39439000	24032000	30662000	77517000	69455000	54083000	30755000	32937000	22188000	34.3811	30.406	30.1119	30.2303	30.1397	29.7931	30.131	30.555
P55265	Double-stranded RNA-specific adenosine deaminase	ADAR	sp|P55265|DSRAD_HUMAN Double-stranded RNA-specific adenosine deaminase OS=Homo sapiens (Human) OX=9606 GN=ADAR PE=1 SV=4	136.06	0	298.16	40.5	38.9	38.9	40.5	38.2	31.7	39	39	33.8	38.2	34.9	35.7	34.9	38.2	38.1	36.5	39	445	69	178340000	17557000	14918000	14606000	9717300	7358800	11752000	14562000	11085000	12128000	10660000	11600000	8672200	11511000	13660000	8552200	33.5185	30.1741	29.939	29.9086	29.3206	28.9196	29.5949	29.9043
Q9H8H2	Probable ATP-dependent RNA helicase DDX31	DDX31	sp|Q9H8H2|DDX31_HUMAN Probable ATP-dependent RNA helicase DDX31 OS=Homo sapiens (Human) OX=9606 GN=DDX31 PE=1 SV=2	94.086	0	261.74	59	44.1	49.2	49.1	56.1	53.1	56.1	44.2	40.9	47.6	57.9	56.1	47.5	53.3	53.3	59	38	445	47	264700000	17949000	17405000	18000000	22050000	16861000	23546000	12104000	7978900	10335000	22867000	23241000	17271000	19527000	20746000	14824000	33.5344	29.6519	29.6076	29.6561	29.9489	29.5618	30.0436	29.0836
Q13610	Periodic tryptophan protein 1 homolog	PWP1	sp|Q13610|PWP1_HUMAN Periodic tryptophan protein 1 homolog OS=Homo sapiens (Human) OX=9606 GN=PWP1 PE=1 SV=1	55.827	0	323.31	47.7	47.7	47.7	47.7	47.7	47.7	47.7	41.5	41.5	41.5	47.7	37.7	42.3	42.3	40.7	40.7	19	444	23	1325200000	147090000	115740000	120210000	117990000	80899000	111670000	71499000	33360000	58539000	86247000	83035000	62636000	89433000	92843000	54027000	34.8271	31.6557	31.3099	31.3645	31.3377	30.7932	31.2583	30.615
Q14669	E3 ubiquitin-protein ligase TRIP12	TRIP12	sp|Q14669|TRIPC_HUMAN E3 ubiquitin-protein ligase TRIP12 OS=Homo sapiens (Human) OX=9606 GN=TRIP12 PE=1 SV=1	220.43	0	323.31	28.2	23.2	23.7	23.6	22.9	23.9	24	25.4	23.8	24.3	25	25.4	26.5	21.5	24.9	24.9	42	444	98	92530000	6368000	5740400	5313400	4365400	3600800	4579300	8101400	5294500	7443700	8747800	8162300	6717600	6045300	6550300	5499800	33.0781	29.2171	29.0674	28.9559	28.6724	28.3946	28.7414	29.5645
P62979;A0A2R8Y422	Ubiquitin-40S ribosomal protein S27a;Ubiquitin;40S ribosomal protein S27a	RPS27A	sp|P62979|RS27A_HUMAN Ubiquitin-40S ribosomal protein S27a OS=Homo sapiens (Human) OX=9606 GN=RPS27A PE=1 SV=2;tr|A0A2R8Y422|A0A2R8Y422_HUMAN Ubiquitin-like domain-containing protein OS=Homo sapiens (Human) OX=9606 GN=ENSG00000231767 PE=4 SV=1	17.965	0	226.34	42.9	42.9	42.9	42.9	37.2	42.9	37.2	42.9	42.9	42.9	42.9	42.9	42.9	42.9	42.9	42.9	6	443	6	33745000000	2999700000	2515500000	2648500000	1986400000	1662500000	2157900000	1755700000	1394900000	1809500000	2627500000	2713000000	2159800000	2499100000	2736900000	2078300000	37.5589	34.0671	33.8132	33.8875	33.4725	33.2157	33.5919	33.2943
Q49A26	Putative oxidoreductase GLYR1	GLYR1	sp|Q49A26|GLYR1_HUMAN Putative oxidoreductase GLYR1 OS=Homo sapiens (Human) OX=9606 GN=GLYR1 PE=1 SV=4	60.547	0	252.62	54.4	47.9	54.4	52.6	54.4	54.2	54.4	54.2	49.2	52.6	51.7	54.2	54.4	47.7	52.8	49.2	22	443	28	765790000	50551000	45415000	44761000	57593000	47537000	62654000	53399000	37887000	47331000	64666000	61930000	51090000	49899000	52826000	38246000	34.3197	30.3986	30.244	30.2231	30.5867	30.3099	30.7082	30.4777
Q13601	KRR1 small subunit processome component homolog	KRR1	sp|Q13601|KRR1_HUMAN KRR1 small subunit processome component homolog OS=Homo sapiens (Human) OX=9606 GN=KRR1 PE=1 SV=4	43.664	0	166.51	45.1	45.1	45.1	45.1	44.1	43.6	43.6	44.6	43.6	45.1	45.1	45.1	45.1	44.6	45.1	44.1	21	442	17	1179300000	98909000	74971000	86803000	85620000	60121000	90114000	75598000	45635000	62809000	112100000	117060000	90894000	61333000	71676000	45613000	34.2227	30.6471	30.2473	30.4588	30.4389	29.9289	30.5127	30.2593
Q8NHQ9	ATP-dependent RNA helicase DDX55	DDX55	sp|Q8NHQ9|DDX55_HUMAN ATP-dependent RNA helicase DDX55 OS=Homo sapiens (Human) OX=9606 GN=DDX55 PE=1 SV=3	68.546	0	222.83	52.5	50.5	50.5	50.5	52.5	47.2	50.5	43.8	43.8	52.5	50.5	50.5	50.5	50.5	52.5	50.5	32	442	33	445910000	41664000	38042000	36030000	24805000	20458000	26850000	19456000	14732000	18159000	44167000	44669000	34902000	29651000	31092000	21237000	33.7766	30.3567	30.2255	30.1471	29.6085	29.3305	29.7228	29.2581
Q8NI36	WD repeat-containing protein 36	WDR36	sp|Q8NI36|WDR36_HUMAN WD repeat-containing protein 36 OS=Homo sapiens (Human) OX=9606 GN=WDR36 PE=1 SV=1	105.32	0	323.31	44.4	41.5	44.3	43	43.1	43.1	43	43	38.9	42.3	44.3	44.4	44.4	44.3	44.3	41	36	441	45	305950000	23230000	20527000	19708000	23140000	18795000	23987000	18866000	12683000	15510000	25418000	26257000	22285000	19039000	20502000	15999000	33.6806	29.9614	29.7829	29.7241	29.9557	29.6557	30.0076	29.6611
Q71RC2	La-related protein 4	LARP4	sp|Q71RC2|LARP4_HUMAN La-related protein 4 OS=Homo sapiens (Human) OX=9606 GN=LARP4 PE=1 SV=3	80.595	0	323.31	40.3	37.2	37.2	40.3	40.3	39.2	37.2	31.2	29	31.8	37.2	40.3	38.8	40.3	39.1	38.8	22	440	26	545740000	65805000	44996000	45978000	49611000	37666000	54641000	16648000	13910000	16037000	30630000	26848000	27256000	39309000	43274000	33135000	33.7241	30.6721	30.1237	30.1548	30.2646	29.8672	30.404	28.6893
Q15050	Ribosome biogenesis regulatory protein homolog	RRS1	sp|Q15050|RRS1_HUMAN Ribosome biogenesis regulatory protein homolog OS=Homo sapiens (Human) OX=9606 GN=RRS1 PE=1 SV=2	41.193	0	254.45	57	49.3	55.6	49.3	49.3	55.6	49.3	55.6	50.4	53.7	52.6	56.4	55.1	55.6	53.7	53.4	28	433	18	824200000	58792000	47181000	45338000	86119000	64807000	88970000	61378000	41827000	54354000	49448000	53106000	39320000	44394000	49516000	39650000	33.7884	29.9791	29.6616	29.6042	30.5297	30.1195	30.5768	30.0411
Q12906	Interleukin enhancer-binding factor 3	ILF3	sp|Q12906|ILF3_HUMAN Interleukin enhancer-binding factor 3 OS=Homo sapiens (Human) OX=9606 GN=ILF3 PE=1 SV=3	95.337	0	305.48	37.9	34.3	32.8	31.4	31.4	32.8	32.8	31.4	29.9	32.8	37.8	32.7	31.4	32.4	31.4	34.1	29	432	37	448370000	45348000	31546000	28663000	34164000	26548000	34809000	32057000	25537000	31532000	29659000	24772000	26114000	24862000	30114000	22644000	33.9496	30.644	30.1204	29.9821	30.2355	29.8715	30.2624	30.1436
Q9UII4	E3 ISG15--protein ligase HERC5	HERC5	sp|Q9UII4|HERC5_HUMAN E3 ISG15--protein ligase HERC5 OS=Homo sapiens (Human) OX=9606 GN=HERC5 PE=1 SV=2	116.85	0	220.52	38.8	38.8	37.2	38.8	38.8	38	38.6	38.8	38.8	38	30	28.4	34.4	37.2	38.8	37	28	428	54	263640000	33348000	28199000	29879000	18108000	11815000	16682000	21076000	12893000	17294000	10794000	10693000	8631600	15479000	17850000	10894000	33.7288	30.746	30.504	30.5875	29.865	29.249	29.7467	30.084
Q15022	Polycomb protein SUZ12	SUZ12	sp|Q15022|SUZ12_HUMAN Polycomb protein SUZ12 OS=Homo sapiens (Human) OX=9606 GN=SUZ12 PE=1 SV=3	83.054	0	323.31	59.3	54.9	53.6	54.9	54.9	54.9	54.9	59.3	49.4	49.4	59.3	59.3	59.3	59.3	59.3	59.3	31	427	37	397540000	30728000	24857000	26122000	27215000	21798000	31088000	32148000	20057000	26092000	28209000	26849000	21238000	30800000	29383000	20952000	33.776	30.0825	29.7766	29.8482	29.9074	29.5872	30.0994	30.1477
Q07955	Serine/arginine-rich splicing factor 1	SRSF1	sp|Q07955|SRSF1_HUMAN Serine/arginine-rich splicing factor 1 OS=Homo sapiens (Human) OX=9606 GN=SRSF1 PE=1 SV=2	27.744	0	73.964	53.2	53.2	53.2	53.2	53.2	53.2	53.2	53.2	53.2	53.2	53.2	53.2	53.2	53.2	53.2	53.2	19	420	13	1085500000	79525000	50854000	53098000	70235000	48617000	57232000	70105000	52229000	68889000	120440000	94269000	94935000	68901000	83604000	72590000	33.7162	29.9453	29.3003	29.3626	29.7661	29.2354	29.4708	29.7634
Q13895	Bystin	BYSL	sp|Q13895|BYST_HUMAN Bystin OS=Homo sapiens (Human) OX=9606 GN=BYSL PE=1 SV=3	49.601	0	140.98	49	49	49	49	49	49	49	43.7	45.3	41.9	49	47.4	49	49	49	49	24	419	25	551210000	46627000	36419000	35303000	51265000	40392000	57140000	22859000	18461000	20489000	38709000	38120000	31927000	38984000	39077000	35438000	33.6819	30.1185	29.762	29.7172	30.2553	29.9114	30.4119	29.0901
Q8WTT2	Nucleolar complex protein 3 homolog	NOC3L	sp|Q8WTT2|NOC3L_HUMAN Nucleolar complex protein 3 homolog OS=Homo sapiens (Human) OX=9606 GN=NOC3L PE=1 SV=1	92.547	0	240.3	38.9	37.8	38.9	38	38.9	37.1	38.9	37.8	31.5	33.1	36.9	36	37.9	38.9	38	38.9	33	418	34	452560000	39826000	33624000	34110000	33979000	26421000	33758000	23884000	16075000	18130000	30330000	29669000	23143000	38744000	39866000	31006000	33.841	30.3347	30.0904	30.1111	30.1056	29.7426	30.0962	29.597
Q9Y3C1	Nucleolar protein 16	NOP16	sp|Q9Y3C1|NOP16_HUMAN Nucleolar protein 16 OS=Homo sapiens (Human) OX=9606 GN=NOP16 PE=1 SV=2	21.188	0	221.27	70.8	70.8	70.8	70.8	70.8	68.5	70.8	70.8	68	70.8	70.8	66.9	70.8	66.3	70.2	70.8	18	418	10	2256400000	212350000	169150000	164100000	181920000	142280000	186730000	104590000	78584000	94605000	179210000	189300000	137150000	143130000	149730000	123570000	34.3933	30.9838	30.6557	30.6119	30.7607	30.4061	30.7983	29.9621
P07910;O60812;B2RXH8;A0A0G2JNQ3	Heterogeneous nuclear ribonucleoproteins C1/C2;Heterogeneous nuclear ribonucleoprotein C-like 1;Heterogeneous nuclear ribonucleoprotein C-like 2	HNRNPC;HNRNPCL1;HNRNPCL2	sp|P07910|HNRPC_HUMAN Heterogeneous nuclear ribonucleoproteins C1/C2 OS=Homo sapiens (Human) OX=9606 GN=HNRNPC PE=1 SV=4;sp|O60812|HNRC1_HUMAN Heterogeneous nuclear ribonucleoprotein C-like 1 OS=Homo sapiens (Human) OX=9606 GN=HNRNPCL1 PE=1 SV=1;sp|B2RXH8|	33.67	0	133.53	51.3	41.2	41.2	37.6	41.2	37.6	38.9	41.2	37.6	41.2	51.3	41.2	51.3	41.2	51.3	41.2	17	415	17	1971400000	136540000	103380000	96475000	107450000	75275000	110040000	135990000	97767000	125900000	231650000	207400000	180310000	126420000	132590000	104210000	34.964	31.1122	30.7109	30.6111	30.7666	30.2532	30.8009	31.1064
Q12899	Tripartite motif-containing protein 26	TRIM26	sp|Q12899|TRI26_HUMAN Tripartite motif-containing protein 26 OS=Homo sapiens (Human) OX=9606 GN=TRIM26 PE=1 SV=1	62.165	0	177.79	51.4	48.4	51.4	51.4	48.4	48.4	48.4	48.4	43.4	48.4	51.4	45.5	48.4	51.4	51.4	51.4	26	413	27	522120000	51123000	43008000	45468000	40939000	35176000	49433000	28306000	19745000	26792000	30214000	25075000	22670000	37094000	40287000	26785000	33.7147	30.3623	30.113	30.1932	30.0419	29.823	30.3139	29.5095
O43143	Pre-mRNA-splicing factor ATP-dependent RNA helicase DHX15	DHX15	sp|O43143|DHX15_HUMAN Pre-mRNA-splicing factor ATP-dependent RNA helicase DHX15 OS=Homo sapiens (Human) OX=9606 GN=DHX15 PE=1 SV=2	90.932	0	101.91	44.4	41.4	41.5	38	40.3	37.5	37	37.7	34.7	37.7	41.4	41.5	43	41.4	41.5	38.5	31	411	39	301230000	21738000	19614000	15710000	24987000	18505000	24095000	22034000	16741000	19900000	23574000	23140000	21599000	16340000	19312000	13943000	33.4517	29.6591	29.5108	29.1906	29.8601	29.4268	29.8076	29.6786
Q8WYP5	Protein ELYS	AHCTF1	sp|Q8WYP5|ELYS_HUMAN Protein ELYS OS=Homo sapiens (Human) OX=9606 GN=AHCTF1 PE=1 SV=3	252.5	0	323.31	33.1	26.4	26.1	26.6	26.7	27.1	29.6	30	24.4	28.4	29.6	25.3	27	28.6	29.5	30	51	410	108	100620000	8222900	6762600	6632400	6402000	5022900	6588800	6198400	4443900	5658300	7624300	6634200	5248000	8710700	9287300	7185800	33.3392	29.7261	29.444	29.416	29.365	29.015	29.4065	29.3184
Q8IY37	Probable ATP-dependent RNA helicase DHX37	DHX37	sp|Q8IY37|DHX37_HUMAN Probable ATP-dependent RNA helicase DHX37 OS=Homo sapiens (Human) OX=9606 GN=DHX37 PE=1 SV=1	129.54	0	243.71	36.6	33.6	36	31.5	35.3	34.3	35.4	33.5	29.6	31	30.6	31.8	29.2	35.2	33.4	31	37	408	54	237600000	21135000	17929000	15487000	21666000	17629000	22363000	12138000	9385000	10746000	13192000	15197000	11084000	17533000	17498000	14620000	33.5788	30.088	29.8506	29.6394	30.1239	29.8263	30.1695	29.2879
Q5SY16	Polynucleotide 5-hydroxyl-kinase NOL9	NOL9	sp|Q5SY16|NOL9_HUMAN Polynucleotide 5-hydroxyl-kinase NOL9 OS=Homo sapiens (Human) OX=9606 GN=NOL9 PE=1 SV=1	79.322	0	149.35	38.7	33.9	38.7	33.9	30.5	30.5	33.9	33.9	30.5	33.9	38.7	38	38.7	38.7	38.7	38.6	20	407	26	576540000	39411000	32718000	33975000	31789000	22096000	31506000	42466000	24627000	32404000	70231000	67492000	51103000	35531000	37044000	24141000	33.8033	29.9326	29.664	29.7184	29.6225	29.0977	29.6096	30.0402
P49207	60S ribosomal protein L34	RPL34	sp|P49207|RL34_HUMAN 60S ribosomal protein L34 OS=Homo sapiens (Human) OX=9606 GN=RPL34 PE=1 SV=3	13.293	0	20.8	34.2	34.2	34.2	34.2	34.2	34.2	34.2	34.2	30.8	34.2	34.2	34.2	34.2	34.2	34.2	34.2	8	400	6	27266000000	2124400000	1884300000	1714700000	1897700000	1764100000	1944600000	1620500000	1641700000	1617800000	1876400000	2146200000	1569700000	1790300000	1758800000	1914900000	37.2514	33.5694	33.3964	33.2602	33.4065	33.3012	33.4418	33.1788
Q15477	Helicase SKI2W	SKIV2L	sp|Q15477|SKIV2_HUMAN Helicase SKI2W OS=Homo sapiens (Human) OX=9606 GN=SKIV2L PE=1 SV=3	137.75	0	240.21	45	40	41.9	43.2	30.9	34.3	37.7	35.6	31.1	35.6	41.8	42.6	41.8	41.9	44.3	40.7	42	400	61	176010000	14871000	13125000	14111000	5079200	4187400	6966200	6996700	5014900	6689600	19677000	17850000	16516000	15518000	19380000	10026000	33.3219	29.7568	29.5765	29.6811	28.2069	27.9284	28.6627	28.669
P38919	Eukaryotic initiation factor 4A-III;Eukaryotic initiation factor 4A-III, N-terminally processed	EIF4A3	sp|P38919|IF4A3_HUMAN Eukaryotic initiation factor 4A-III OS=Homo sapiens (Human) OX=9606 GN=EIF4A3 PE=1 SV=4	46.871	0	251.22	61.8	48.2	48.2	50.6	44	46	47.2	48.7	47.7	42.8	61.8	61.8	61.8	61.8	61.8	58.9	28	398	23	1052400000	49087000	36582000	37974000	37440000	30290000	39864000	38693000	30639000	32981000	146840000	126790000	106750000	119830000	116710000	101910000	34.4946	30.0724	29.6482	29.7021	29.6816	29.3759	29.7721	29.7291
P48634	Protein PRRC2A	PRRC2A	sp|P48634|PRC2A_HUMAN Protein PRRC2A OS=Homo sapiens (Human) OX=9606 GN=PRRC2A PE=1 SV=3	228.86	0	323.31	27	27	25.4	25.1	26.3	26.9	26.1	25	26.1	24.8	24.6	20.1	20.2	26.1	25.5	25.5	35	398	106	104510000	14401000	10249000	10522000	8436600	6607000	9066800	5100200	4275200	4987800	3618400	3309300	2676200	7268200	7574400	6417800	33.367	30.5076	30.0169	30.0548	29.7362	29.3835	29.8401	29.01
Q9NUD5	Zinc finger CCHC domain-containing protein 3	ZCCHC3	sp|Q9NUD5|ZCHC3_HUMAN Zinc finger CCHC domain-containing protein 3 OS=Homo sapiens (Human) OX=9606 GN=ZCCHC3 PE=1 SV=2	43.547	0	201.05	62.3	59.8	62.3	59.8	59.8	51.6	59.8	57.3	51.6	54.1	62.3	59.8	59.8	59.8	59.8	59.8	19	389	25	528060000	44952000	37446000	43960000	34300000	26742000	33553000	24914000	18778000	23209000	46879000	43369000	42239000	37482000	39895000	30340000	33.6199	30.0657	29.8021	30.0335	29.6755	29.3165	29.6438	29.2143
P63173	60S ribosomal protein L38	RPL38	sp|P63173|RL38_HUMAN 60S ribosomal protein L38 OS=Homo sapiens (Human) OX=9606 GN=RPL38 PE=1 SV=2	8.2178	0	42.111	57.1	57.1	57.1	57.1	57.1	57.1	57.1	57.1	57.1	57.1	57.1	57.1	57.1	57.1	57.1	57.1	8	388	3	18519000000	2256800000	1738700000	1751400000	1318000000	1042200000	1533300000	770510000	556690000	722070000	959490000	986320000	758130000	1317200000	1943700000	864410000	35.6932	32.6566	32.2803	32.2908	31.8807	31.542	32.0989	31.1062
Q8ND82	Zinc finger protein 280C	ZNF280C	sp|Q8ND82|Z280C_HUMAN Zinc finger protein 280C OS=Homo sapiens (Human) OX=9606 GN=ZNF280C PE=1 SV=1	83.095	0	262.97	50.7	39.8	47.9	44.5	50.7	49.7	49.8	48	43	44.2	41.9	40.8	40.8	46.9	45.2	45.3	29	388	38	362200000	17636000	15408000	15774000	58872000	45593000	60328000	18151000	15916000	17297000	13770000	12592000	10969000	20728000	19494000	19671000	33.6802	29.32	29.1251	29.159	31.059	30.6902	31.0943	29.3615
Q9H6R4	Nucleolar protein 6	NOL6	sp|Q9H6R4|NOL6_HUMAN Nucleolar protein 6 OS=Homo sapiens (Human) OX=9606 GN=NOL6 PE=1 SV=2	127.59	0	262.21	36.7	34.6	36.5	36	29.9	32.5	32.9	36.7	32.5	32.8	33.7	36.6	34.2	33.8	33.2	27.8	32	388	48	237630000	27228000	23753000	24852000	9554100	8121900	11367000	20435000	15600000	19968000	16521000	16514000	13693000	11111000	11261000	7653200	33.4091	30.2835	30.0865	30.1518	28.7727	28.5383	29.0233	29.8695
Q14444	Caprin-1	CAPRIN1	sp|Q14444|CAPR1_HUMAN Caprin-1 OS=Homo sapiens (Human) OX=9606 GN=CAPRIN1 PE=1 SV=2	78.365	0	323.31	29.2	27.4	29.2	29.2	29.2	29.2	29.2	29.2	27.4	29.2	20.7	27.4	23.6	27.4	26.2	27.4	19	386	21	1160400000	157790000	119360000	114010000	130030000	97136000	138050000	57715000	47363000	53277000	12268000	25772000	15766000	63352000	75744000	52801000	34.5043	31.6257	31.2231	31.157	31.3466	30.9259	31.433	30.1747
Q6PK04	Coiled-coil domain-containing protein 137	CCDC137	sp|Q6PK04|CC137_HUMAN Coiled-coil domain-containing protein 137 OS=Homo sapiens (Human) OX=9606 GN=CCDC137 PE=1 SV=1	33.231	0	96.654	60.2	60.2	60.2	56.7	58.8	60.2	60.2	60.2	60.2	60.2	60.2	60.2	60.2	60.2	60.2	60.2	19	386	13	1026600000	110680000	81870000	88068000	65921000	53637000	62834000	66286000	53626000	63504000	61971000	69987000	53120000	68130000	68415000	58510000	33.6356	30.4222	29.9873	30.0926	29.6747	29.3772	29.6055	29.6826
Q9H7B2	Ribosome production factor 2 homolog	RPF2	sp|Q9H7B2|RPF2_HUMAN Ribosome production factor 2 homolog OS=Homo sapiens (Human) OX=9606 GN=RPF2 PE=1 SV=2	35.582	0	153.52	50.7	48	50.7	48	50.7	50.7	48	50.7	48	50.7	48	48	48	50.7	48	50.7	18	380	14	1014100000	70335000	62121000	58176000	106520000	82339000	93179000	68157000	47387000	61806000	59811000	63279000	49004000	68108000	65347000	58483000	33.7249	29.8751	29.6959	29.6013	30.4738	30.1024	30.2808	29.8297
Q9BV38	WD repeat-containing protein 18	WDR18	sp|Q9BV38|WDR18_HUMAN WD repeat-containing protein 18 OS=Homo sapiens (Human) OX=9606 GN=WDR18 PE=1 SV=2	47.405	0	208.49	46.1	44.2	44.9	44.2	39.1	38.4	38.4	38.4	38.4	39.1	46.1	46.1	46.1	45.4	44.2	40.3	19	375	19	1138000000	48447000	53812000	52770000	52495000	49761000	62671000	70910000	64616000	71509000	156590000	172030000	118060000	56470000	57445000	50391000	34.3318	29.7778	29.9293	29.9011	29.8936	29.8164	30.1493	30.3274
iRTconcat			sp|iRTconcat|	14.166	0	71.601	100	100	91	100	100	100	100	91	91	100	91	91	91	91	91	100	11	372	11	9722200000	610040000	651370000	534720000	659250000	734000000	776820000	565660000	803550000	673860000	574980000	781040000	580680000	762680000	399380000	614160000	36.638	32.6438	32.7383	32.4537	32.7557	32.9106	32.9924	32.5348
P47914	60S ribosomal protein L29	RPL29	sp|P47914|RL29_HUMAN 60S ribosomal protein L29 OS=Homo sapiens (Human) OX=9606 GN=RPL29 PE=1 SV=2	17.752	0	36.417	23.3	23.3	23.3	23.3	23.3	23.3	23.3	23.3	23.3	23.3	23.3	23.3	23.3	23.3	23.3	23.3	6	369	4	49671000000	4583200000	3060100000	2698700000	3846500000	3117600000	3979000000	3410100000	3130000000	3004100000	2748500000	3181800000	2362600000	3669400000	3070800000	3809200000	37.5317	34.0937	33.5109	33.3296	33.8409	33.5377	33.8898	33.6671
Q86U86	Protein polybromo-1	PBRM1	sp|Q86U86|PB1_HUMAN Protein polybromo-1 OS=Homo sapiens (Human) OX=9606 GN=PBRM1 PE=1 SV=1	192.95	0	166.04	29.8	27.4	27.3	27.2	28	28.7	28.2	28.4	27.8	28.6	25.8	27	28.6	28.1	29.2	29.2	43	369	83	129890000	9603700	8010700	8244900	8945300	7108400	8885000	10450000	8689500	9540000	7956000	7952100	6911100	9379500	9588400	8626300	33.3278	29.5702	29.3085	29.3501	29.4677	29.1361	29.458	29.6921
Q8IUF8	Bifunctional lysine-specific demethylase and histidyl-hydroxylase MINA	MINA	sp|Q8IUF8|RIOX2_HUMAN Ribosomal oxygenase 2 OS=Homo sapiens (Human) OX=9606 GN=RIOX2 PE=1 SV=1	52.8	0	121.41	51.2	50.3	48	51.2	50.3	49	48.8	48.8	44.3	44.7	48.2	46	51.2	50.3	51.2	49	23	366	19	611570000	45731000	40360000	39031000	47289000	33771000	48603000	21387000	17523000	18363000	53497000	52495000	42538000	53106000	55305000	42577000	33.4359	29.6946	29.5144	29.466	29.7429	29.2572	29.7825	28.5981
Q03701	CCAAT/enhancer-binding protein zeta	CEBPZ	sp|Q03701|CEBPZ_HUMAN CCAAT/enhancer-binding protein zeta OS=Homo sapiens (Human) OX=9606 GN=CEBPZ PE=1 SV=3	120.97	0	139.23	33.7	29.1	28.6	28.1	30.2	30.6	32.6	32.6	31.7	32.6	29.5	29.6	30.6	29.7	30.6	29.3	32	362	48	211580000	13266000	10289000	12883000	16452000	13878000	17088000	17452000	12208000	16006000	16625000	16913000	13301000	12016000	12566000	10641000	33.2416	29.2462	28.8796	29.2039	29.5567	29.3112	29.6114	29.6418
Q96SB4	SRSF protein kinase 1	SRPK1	sp|Q96SB4|SRPK1_HUMAN SRSF protein kinase 1 OS=Homo sapiens (Human) OX=9606 GN=SRPK1 PE=1 SV=2	74.324	0	215.55	39.5	39.5	39.5	38.3	39.5	39.5	39.5	39.5	34.7	39.5	39.2	39.5	39.5	38.3	38.3	39.2	22	362	28	358780000	38360000	29944000	30762000	32256000	22070000	33545000	19485000	14155000	17113000	16195000	16299000	14593000	25522000	26423000	22063000	33.2259	30.0005	29.6431	29.682	29.7504	29.2029	29.8069	29.0232
P10412	Histone H1.4	HIST1H1E	sp|P10412|H14_HUMAN Histone H1.4 OS=Homo sapiens (Human) OX=9606 GN=H1-4 PE=1 SV=2	21.865	0	58.852	40.6	40.6	40.6	35.2	39.7	40.6	40.6	39.7	40.6	39.7	40.6	40.6	40.6	40.6	40.6	40.6	4	361	9	40740000000	3534100000	2811000000	3667500000	3326900000	1547400000	2146700000	1736100000	1301300000	1859900000	3386900000	4229700000	3009400000	2855600000	3139700000	2187400000	38.4157	34.8886	34.5584	34.9421	34.8015	33.6972	34.1695	33.8631
Q15397	Pumilio domain-containing protein KIAA0020	KIAA0020	sp|Q15397|PUM3_HUMAN Pumilio homolog 3 OS=Homo sapiens (Human) OX=9606 GN=PUM3 PE=1 SV=3	73.584	0	232.7	40.6	38.3	37.7	37.7	39	38.6	36.3	37.7	36.3	40.6	38.9	38.9	38.9	37.7	40.6	40.3	26	361	34	249790000	20839000	18118000	17602000	10877000	7657200	10567000	20847000	13459000	17053000	24847000	24992000	20946000	13958000	15873000	12151000	32.9836	29.4003	29.1984	29.1567	28.4622	27.9558	28.4205	29.4008
Q92499	ATP-dependent RNA helicase DDX1	DDX1	sp|Q92499|DDX1_HUMAN ATP-dependent RNA helicase DDX1 OS=Homo sapiens (Human) OX=9606 GN=DDX1 PE=1 SV=2	82.431	0	277.47	49.7	49.7	49.7	49.7	49.7	47.2	44.7	33.2	30.5	31.8	43.5	42.8	45	49.7	47.2	40.9	31	360	39	384510000	37510000	35172000	34925000	49101000	34581000	49624000	8293200	5338500	7236100	15507000	15867000	14285000	27143000	32625000	17305000	33.8039	30.4462	30.3533	30.3432	30.8347	30.3289	30.8499	28.2689
Q7Z478	ATP-dependent RNA helicase DHX29	DHX29	sp|Q7Z478|DHX29_HUMAN ATP-dependent RNA helicase DHX29 OS=Homo sapiens (Human) OX=9606 GN=DHX29 PE=1 SV=2	155.23	0	209.2	36.3	30.8	30.8	33.5	31.7	31.1	32.8	30.3	29.2	32.1	27.3	29.7	29.4	29.7	29.8	31	39	358	71	130700000	12191000	9053900	10183000	9491000	7155400	11809000	9109100	5739200	8560700	7690800	9445900	7459300	7790600	9270000	5751300	33.1114	29.6891	29.2599	29.4294	29.3279	28.9203	29.6431	29.2686
O00425	Insulin-like growth factor 2 mRNA-binding protein 3	IGF2BP3	sp|O00425|IF2B3_HUMAN Insulin-like growth factor 2 mRNA-binding protein 3 OS=Homo sapiens (Human) OX=9606 GN=IGF2BP3 PE=1 SV=2	63.704	0	249.22	53.7	50.3	47.5	50.3	49.2	50.4	50.3	52	53.7	52	48.7	45.9	49.7	49.2	52	52	26	357	29	395820000	36863000	30546000	29551000	16214000	13449000	14731000	43360000	35370000	43340000	24104000	24920000	21779000	20503000	22880000	18211000	33.4183	29.9936	29.7224	29.6747	28.8087	28.539	28.6703	30.2278
Q9Y221	60S ribosome subunit biogenesis protein NIP7 homolog	NIP7	sp|Q9Y221|NIP7_HUMAN 60S ribosome subunit biogenesis protein NIP7 homolog OS=Homo sapiens (Human) OX=9606 GN=NIP7 PE=1 SV=1	20.462	0	278.43	84.4	68.9	84.4	84.4	68.9	68.9	84.4	68.9	80	80	84.4	84.4	83.3	66.7	68.9	83.3	14	356	10	2391600000	227020000	190830000	195290000	240670000	168460000	226240000	152700000	91197000	130460000	152610000	151120000	113750000	117770000	136690000	96796000	34.4773	31.0802	30.8296	30.863	31.1644	30.6498	31.0752	30.5081
O15381	Nuclear valosin-containing protein-like	NVL	sp|O15381|NVL_HUMAN Nuclear valosin-containing protein-like OS=Homo sapiens (Human) OX=9606 GN=NVL PE=1 SV=1	95.05	0	260.32	50.8	48.5	47.8	49.5	49.9	49.9	49.5	50.4	41.1	46.8	36.8	39	38.8	48.8	49.5	48.4	39	354	47	259480000	25906000	22441000	22758000	20152000	15990000	21439000	17189000	12707000	15496000	7966100	9680600	8023100	21357000	22049000	16330000	33.5057	30.1814	29.9742	29.9944	29.819	29.4852	29.9084	29.5896
Q8WXX5	DnaJ homolog subfamily C member 9	DNAJC9	sp|Q8WXX5|DNJC9_HUMAN DnaJ homolog subfamily C member 9 OS=Homo sapiens (Human) OX=9606 GN=DNAJC9 PE=1 SV=1	29.909	0	198.55	60.8	60.8	60.8	57.3	58.1	60.8	60.8	57.3	60.8	58.1	58.1	58.1	58.1	60.8	60.8	60.8	20	352	13	1602300000	171110000	130220000	119040000	126830000	93984000	127660000	109720000	85009000	102450000	57391000	56741000	45437000	134660000	134710000	107320000	34.2779	31.0508	30.6568	30.5273	30.6188	30.1864	30.6282	30.4097
Q9Y5J1	U3 small nucleolar RNA-associated protein 18 homolog	UTP18	sp|Q9Y5J1|UTP18_HUMAN U3 small nucleolar RNA-associated protein 18 homolog OS=Homo sapiens (Human) OX=9606 GN=UTP18 PE=1 SV=3	62.003	0	193.27	54.1	48.7	45	48.7	48.7	48.7	54.1	48.7	38.1	48.7	45.5	47.1	54.1	48.7	48.7	54.1	23	348	27	376610000	32710000	25668000	26106000	32147000	25888000	34255000	20237000	14362000	17003000	25167000	28151000	21612000	24831000	26302000	22170000	33.2433	29.7181	29.3684	29.3928	29.6931	29.3807	29.7847	29.0254
Q9NQ55	Suppressor of SWI4 1 homolog	PPAN	sp|Q9NQ55|SSF1_HUMAN Suppressor of SWI4 1 homolog OS=Homo sapiens (Human) OX=9606 GN=PPAN PE=2 SV=1	53.193	0	300.02	44.8	40	43.3	38.5	40	38.5	40	38.5	38.5	37	40	44.8	44.8	43.3	38.5	38.5	18	347	21	667640000	51677000	39158000	38253000	56251000	42869000	61007000	35515000	27494000	27240000	51944000	58001000	40001000	51313000	44824000	42089000	33.7068	30.0153	29.6151	29.5814	30.1377	29.7457	30.2548	29.4742
O75475	PC4 and SFRS1-interacting protein	PSIP1	sp|O75475|PSIP1_HUMAN PC4 and SFRS1-interacting protein OS=Homo sapiens (Human) OX=9606 GN=PSIP1 PE=1 SV=1	60.103	0	323.31	43.4	43.2	38.1	43.4	32.8	30	35.5	40.9	39.2	43	38.1	38.3	38.3	43.4	40.9	38.1	24	345	28	500840000	40675000	35156000	33501000	15018000	11666000	16446000	33812000	28394000	32071000	51190000	52607000	42914000	39961000	38957000	28472000	33.7072	30.085	29.8746	29.805	28.6476	28.2831	28.7786	29.8184
Q9H0S4	Probable ATP-dependent RNA helicase DDX47	DDX47	sp|Q9H0S4|DDX47_HUMAN Probable ATP-dependent RNA helicase DDX47 OS=Homo sapiens (Human) OX=9606 GN=DDX47 PE=1 SV=1	50.646	0	323.31	59.6	51.9	55.2	59.6	51.2	55.2	55.2	51.2	47.9	55.6	55.6	59.6	55.2	55.2	59.6	55.2	23	345	20	780480000	77921000	68540000	70348000	64806000	46833000	67349000	34438000	26948000	31174000	48185000	52526000	41866000	50570000	58068000	40905000	33.8618	30.5374	30.3524	30.39	30.2715	29.803	30.3271	29.3594
Q9UN86	Ras GTPase-activating protein-binding protein 2	G3BP2	sp|Q9UN86|G3BP2_HUMAN Ras GTPase-activating protein-binding protein 2 OS=Homo sapiens (Human) OX=9606 GN=G3BP2 PE=1 SV=2	54.12	0	235.33	42.5	40.2	40.2	42.5	36.7	35.3	36.7	34.9	34.6	34.9	39.2	33	36.9	35.1	38.4	40.7	17	342	22	832000000	107720000	76333000	77745000	86665000	61822000	89643000	49133000	34354000	43589000	29815000	29962000	26027000	38661000	48013000	32521000	34.0914	31.1421	30.6452	30.6717	30.8284	30.3411	30.8771	30.0096
Q4G0J3	La-related protein 7	LARP7	sp|Q4G0J3|LARP7_HUMAN La-related protein 7 OS=Homo sapiens (Human) OX=9606 GN=LARP7 PE=1 SV=1	66.898	0	185.23	49.8	46.7	45.9	47.1	47.1	47.1	47.1	47.1	48.1	46.7	48.5	46.6	46.9	45.5	47.1	45.5	28	341	28	414820000	30465000	24046000	26073000	33446000	26790000	34681000	30615000	23508000	29096000	28554000	29170000	25925000	24620000	25408000	22420000	33.4353	29.668	29.3267	29.4434	29.8027	29.4825	29.855	29.6751
Q8N3C0	Activating signal cointegrator 1 complex subunit 3	ASCC3	sp|Q8N3C0|ASCC3_HUMAN Activating signal cointegrator 1 complex subunit 3 OS=Homo sapiens (Human) OX=9606 GN=ASCC3 PE=1 SV=3	251.46	0	211.09	28.7	24.3	25.4	24.6	26.2	26.3	26.1	19.5	19.2	19.8	24.3	21.8	26.2	22.7	23.1	20.4	50	341	120	75861000	6480900	5747600	5779800	7020400	5375500	8111000	2759600	1944000	2226900	6374700	5752400	5314200	4689100	5778500	2506400	33.0837	29.5346	29.3614	29.3695	29.65	29.2649	29.8583	28.303
Q9UKD2	mRNA turnover protein 4 homolog	MRTO4	sp|Q9UKD2|MRT4_HUMAN mRNA turnover protein 4 homolog OS=Homo sapiens (Human) OX=9606 GN=MRTO4 PE=1 SV=2	27.56	0	152.01	63.6	63.6	63.6	63.6	63.6	63.6	63.6	63.6	63.6	63.6	63.6	63.6	60.3	63.6	63.6	63.6	16	341	15	1147800000	111500000	91024000	89282000	101410000	76676000	101030000	62479000	51425000	58301000	59236000	60525000	50142000	80509000	85281000	69000000	34.0031	30.6394	30.3467	30.3187	30.5026	30.0991	30.4971	29.8038
Q8IWS0	PHD finger protein 6	PHF6	sp|Q8IWS0|PHF6_HUMAN PHD finger protein 6 OS=Homo sapiens (Human) OX=9606 GN=PHF6 PE=1 SV=1	41.29	0	323.31	63	63	63	63	63	55.3	63	55.3	51	63	57	57	57	63	63	58.6	19	340	21	840730000	77171000	61492000	63145000	64992000	55268000	77260000	54959000	49199000	53890000	40607000	39856000	34479000	58462000	58199000	51751000	34.0394	30.5939	30.2662	30.3044	30.346	30.1122	30.5956	30.1041
Q9Y2R4	Probable ATP-dependent RNA helicase DDX52	DDX52	sp|Q9Y2R4|DDX52_HUMAN Probable ATP-dependent RNA helicase DDX52 OS=Homo sapiens (Human) OX=9606 GN=DDX52 PE=1 SV=3	67.497	0	323.31	51.4	44.4	51.4	43.4	44.4	39.6	44.2	36.2	36.2	36.2	51.4	51.4	46.7	46.7	42.1	40.6	23	340	28	395200000	38775000	33756000	32158000	32858000	24410000	30450000	17886000	12376000	16302000	28023000	30067000	22045000	27553000	28563000	19975000	33.3653	30.016	29.816	29.746	29.7771	29.3483	29.6673	28.8997
Q5C9Z4	Nucleolar MIF4G domain-containing protein 1	NOM1	sp|Q5C9Z4|NOM1_HUMAN Nucleolar MIF4G domain-containing protein 1 OS=Homo sapiens (Human) OX=9606 GN=NOM1 PE=1 SV=1	96.256	0	318.54	34.9	32.2	32.2	32.2	30.6	30.6	29.5	32.2	28.6	28.6	32.2	32.4	33.8	30.6	30.6	30.6	24	338	43	252280000	26925000	23210000	23073000	12460000	9603900	13068000	13799000	10278000	11215000	20100000	18878000	17454000	18214000	17181000	16818000	33.3367	30.1087	29.8945	29.886	28.997	28.6215	29.0658	29.1443
Q9H307	Pinin	PNN	sp|Q9H307|PININ_HUMAN Pinin OS=Homo sapiens (Human) OX=9606 GN=PNN PE=1 SV=5	81.627	0	233.55	38.8	33.1	27.1	26.1	31.7	34.2	31.1	36	31.8	37.2	38.8	38.6	38.6	37.1	37.2	37	34	338	34	453130000	18160000	12512000	13047000	15034000	13365000	16535000	16485000	11940000	14546000	61139000	47525000	41091000	60421000	55356000	55970000	33.8428	29.2017	28.6643	28.7247	28.9292	28.7594	29.0665	29.0621
P35251	Replication factor C subunit 1	RFC1	sp|P35251|RFC1_HUMAN Replication factor C subunit 1 OS=Homo sapiens (Human) OX=9606 GN=RFC1 PE=1 SV=4	128.25	0	305.64	37.9	37.3	37.9	35.4	36.8	30.2	33.3	34.8	29.8	33.9	32.9	31.9	35.8	36	33.3	36.8	33	337	57	187930000	16782000	15798000	14894000	15400000	11715000	15782000	13924000	9888400	12170000	9534000	9361700	7413500	12336000	11814000	11119000	33.3185	29.8333	29.7461	29.6611	29.7093	29.3148	29.7447	29.564
Q12788	Transducin beta-like protein 3	TBL3	sp|Q12788|TBL3_HUMAN Transducin beta-like protein 3 OS=Homo sapiens (Human) OX=9606 GN=TBL3 PE=1 SV=2	89.034	0	220.71	41	39.4	41	41	38.1	39.4	39.4	41	39	41	38.9	38.9	41	41	35.4	41	22	337	45	222930000	16278000	16482000	16699000	14349000	11849000	14919000	12959000	10262000	11923000	19977000	21523000	17402000	14134000	13793000	10387000	33.2239	29.4483	29.4663	29.4851	29.2663	28.9901	29.3225	29.1193
Q9Y4P3	Transducin beta-like protein 2	TBL2	sp|Q9Y4P3|TBL2_HUMAN Transducin beta-like protein 2 OS=Homo sapiens (Human) OX=9606 GN=TBL2 PE=1 SV=1	49.797	0	124.6	57.3	53.5	57.3	57.3	57.3	57	52.6	55.3	52.3	57.3	55.3	55.3	53.5	57.3	57.3	57.3	27	333	26	458100000	43417000	39610000	41560000	23618000	16622000	25594000	25681000	21441000	22859000	35425000	36636000	30602000	32807000	33971000	28261000	33.4716	30.0723	29.9399	30.0091	29.1938	28.687	29.3097	29.3146
Q96GQ7	Probable ATP-dependent RNA helicase DDX27	DDX27	sp|Q96GQ7|DDX27_HUMAN Probable ATP-dependent RNA helicase DDX27 OS=Homo sapiens (Human) OX=9606 GN=DDX27 PE=1 SV=2	89.834	0	242.92	42	38.3	39.7	37.8	34	34	40.6	31.9	30	28.5	40.6	41.2	42	36.6	38.1	34.9	32	331	38	332040000	16095000	14352000	14060000	37077000	30128000	39513000	17594000	12633000	14831000	53150000	27831000	19854000	11814000	13195000	9913100	33.5546	29.1881	29.0226	28.993	30.3919	30.0926	30.4838	29.3165
Q13310	Polyadenylate-binding protein 4	PABPC4	sp|Q13310|PABP4_HUMAN Polyadenylate-binding protein 4 OS=Homo sapiens (Human) OX=9606 GN=PABPC4 PE=1 SV=1	70.782	0	323.31	52.6	48.9	49.5	47.2	44.6	45.8	45.8	44.3	38.7	38.7	46.3	50	46.3	44.6	48.9	46	18	330	32	394630000	50540000	34160000	32981000	25406000	18132000	27536000	10824000	7192100	10037000	30238000	29988000	30582000	28197000	35369000	23450000	33.5559	30.5909	30.0258	29.9751	29.5987	29.1121	29.7148	28.3678
Q9BQ67	Glutamate-rich WD repeat-containing protein 1	GRWD1	sp|Q9BQ67|GRWD1_HUMAN Glutamate-rich WD repeat-containing protein 1 OS=Homo sapiens (Human) OX=9606 GN=GRWD1 PE=1 SV=1	49.419	0	205.7	42.6	37.7	39.5	39.5	42.6	42.6	42.6	42.6	35.9	42.6	39.5	42.6	39.5	42.6	42.6	42.6	18	329	21	889590000	65918000	51458000	53788000	81551000	59767000	84283000	46618000	29563000	42736000	74559000	73828000	59757000	56559000	65230000	43974000	34.1209	30.3665	30.0092	30.0732	30.6735	30.2252	30.721	29.8667
Q9UNQ2	Probable dimethyladenosine transferase	DIMT1	sp|Q9UNQ2|DIM1_HUMAN Probable dimethyladenosine transferase OS=Homo sapiens (Human) OX=9606 GN=DIMT1 PE=1 SV=1	35.236	0	79.148	58.8	56.2	56.2	56.2	58.8	58.8	58.8	56.2	56.2	56.2	56.2	56.2	56.2	56.2	56.2	56.2	16	323	18	819920000	65852000	58508000	57391000	62103000	51912000	66613000	24615000	15429000	22802000	71699000	73258000	58212000	65713000	75635000	50173000	33.7808	30.1426	29.972	29.9442	30.0581	29.7995	30.1592	28.723
Q15269;A0A0B4J2E5	Periodic tryptophan protein 2 homolog	PWP2	sp|Q15269|PWP2_HUMAN Periodic tryptophan protein 2 homolog OS=Homo sapiens (Human) OX=9606 GN=PWP2 PE=2 SV=2;tr|A0A0B4J2E5|A0A0B4J2E5_HUMAN Uncharacterized protein OS=Homo sapiens (Human) OX=9606 GN=LOC102724159 PE=1 SV=1	102.45	0	226.8	37.5	33.6	36.3	36.3	36.3	34.5	36.3	36.3	32.5	36.3	37.5	34.9	36.1	34.4	36.3	36.3	28	315	39	234140000	17143000	16005000	16433000	17672000	13307000	17862000	14263000	10123000	13368000	19113000	20869000	16690000	14457000	16091000	10744000	33.0882	29.3165	29.2175	29.2555	29.3604	28.9511	29.3758	29.0512
Q9P0M6	Core histone macro-H2A.2	H2AFY2	sp|Q9P0M6|H2AW_HUMAN Core histone macro-H2A.2 OS=Homo sapiens (Human) OX=9606 GN=H2AFY2 PE=1 SV=3	40.058	0	323.31	57.8	48.7	45.7	57.8	57.8	55.1	57.8	57.8	57.8	57.8	57.8	54.8	57.8	57.8	57.8	57.8	13	313	19	786570000	41659000	31934000	35347000	40098000	30721000	43368000	57346000	43225000	51431000	105650000	81099000	77587000	54703000	50819000	41587000	33.7989	29.5601	29.1765	29.323	29.505	29.1207	29.618	30.0212
Q9Y3I0	tRNA-splicing ligase RtcB homolog	RTCB	sp|Q9Y3I0|RTCB_HUMAN RNA-splicing ligase RtcB homolog OS=Homo sapiens (Human) OX=9606 GN=RTCB PE=1 SV=1	55.21	0	162.97	49.7	43.4	45	45.7	49.7	49.7	49.7	38.6	40	42.2	41.2	37.8	43.4	43.4	43.4	43.4	24	313	24	587260000	58744000	50035000	48991000	78595000	53902000	83444000	14208000	9461900	12859000	23815000	25229000	20547000	37270000	44995000	25163000	33.7144	30.3929	30.1613	30.131	30.8129	30.2689	30.8992	28.3452
O15479	Melanoma-associated antigen B2	MAGEB2	sp|O15479|MAGB2_HUMAN Melanoma-associated antigen B2 OS=Homo sapiens (Human) OX=9606 GN=MAGEB2 PE=1 SV=3	35.277	0	83.15	45.1	21.3	19.1	13.5	45.1	42	45.1	38.2	38.2	42	42	45.1	38.2	27.9	34.8	30.1	21	312	13	2002900000	7677400	5546700	5817200	417300000	341670000	441640000	123010000	99045000	114300000	147510000	147510000	115910000	10975000	14400000	10552000	34.5998	26.5726	26.1036	26.1723	32.3369	32.0485	32.4188	30.5747
Q92794	Histone acetyltransferase KAT6A	KAT6A	sp|Q92794|KAT6A_HUMAN Histone acetyltransferase KAT6A OS=Homo sapiens (Human) OX=9606 GN=KAT6A PE=1 SV=2	225.03	0	285.58	24.5	23	22.6	23.7	21.5	22.9	23.1	24.4	20	23.4	22.9	24.4	24.5	23	22.3	22.2	34	311	74	111230000	8050300	6953800	7461600	6745900	5778300	7341700	7658600	5594700	6832900	9182700	9926300	7846600	8086200	7550000	6215200	32.9384	29.1501	28.9388	29.0405	28.895	28.6717	29.0171	29.0781
Q9H4L4	Sentrin-specific protease 3	SENP3	sp|Q9H4L4|SENP3_HUMAN Sentrin-specific protease 3 OS=Homo sapiens (Human) OX=9606 GN=SENP3 PE=1 SV=2	65.009	0	249.53	35.5	34.8	32.2	31.9	31.4	31.9	32.2	32.6	34.8	32.2	35.5	35.5	35.5	31	34.8	35.2	17	311	21	496870000	26106000	22252000	21163000	19513000	16231000	20951000	35658000	26894000	30087000	70850000	71174000	49118000	27637000	33397000	25841000	33.2806	29.0302	28.7998	28.7273	28.6102	28.3446	28.7128	29.48
P09661	U2 small nuclear ribonucleoprotein A	SNRPA1	sp|P09661|RU2A_HUMAN U2 small nuclear ribonucleoprotein A OS=Homo sapiens (Human) OX=9606 GN=SNRPA1 PE=1 SV=2	28.415	0	192	52.2	52.2	52.2	51.4	51.4	52.2	51.4	51.8	51.4	52.2	51	51.4	51	51.8	51	52.2	20	310	10	1277000000	156730000	114900000	119610000	64680000	58024000	70449000	80738000	61120000	70373000	67150000	63875000	54518000	104450000	101520000	88910000	33.572	30.5456	30.0977	30.1557	29.2687	29.1121	29.392	29.5887
O43390	Heterogeneous nuclear ribonucleoprotein R	HNRNPR	sp|O43390|HNRPR_HUMAN Heterogeneous nuclear ribonucleoprotein R OS=Homo sapiens (Human) OX=9606 GN=HNRNPR PE=1 SV=1	70.942	0	112.64	44.2	42.8	42.8	40.4	38.5	36.2	40.4	39	38.5	35.2	43.8	44.2	42.8	38.5	37.3	40.4	29	309	34	433240000	36153000	33836000	35634000	24748000	20759000	27012000	29473000	22373000	28501000	33308000	33211000	30615000	26962000	27417000	23234000	33.778	30.1951	30.0995	30.1743	29.6483	29.3947	29.7745	29.9004
Q9UNX4	WD repeat-containing protein 3	WDR3	sp|Q9UNX4|WDR3_HUMAN WD repeat-containing protein 3 OS=Homo sapiens (Human) OX=9606 GN=WDR3 PE=1 SV=1	106.1	0	198.09	39.7	36.9	38.2	38.2	33.6	33.9	33.6	34.5	29.2	31.5	35	38.2	38.2	37.9	35.7	36.9	28	309	48	162330000	12198000	11531000	11487000	11811000	9088100	11296000	10076000	5894000	8555000	14120000	14871000	12059000	10669000	11021000	7654900	32.8593	29.1251	29.044	29.0385	29.0786	28.7005	29.0143	28.8494
P42677	40S ribosomal protein S27	RPS27	sp|P42677|RS27_HUMAN 40S ribosomal protein S27 OS=Homo sapiens (Human) OX=9606 GN=RPS27 PE=1 SV=3	9.461	0	44.129	42.9	42.9	42.9	42.9	42.9	42.9	42.9	42.9	42.9	42.9	42.9	42.9	42.9	42.9	42.9	42.9	7	308	4	15540000000	1625000000	1306700000	1259800000	1262200000	960960000	1433200000	689210000	631330000	643520000	745200000	780820000	639190000	1211200000	1404200000	947820000	35.8553	32.5978	32.2833	32.2305	32.2333	31.8399	32.4166	31.3603
Q9Y520	Protein PRRC2C	PRRC2C	sp|Q9Y520|PRC2C_HUMAN Protein PRRC2C OS=Homo sapiens (Human) OX=9606 GN=PRRC2C PE=1 SV=4	316.91	0	323.31	20.6	19.1	18.6	18.8	18.6	19.4	19.6	18	17.4	17.5	14	11.4	13.3	17.9	19.2	18.2	38	307	104	75595000	8132400	6709900	6220500	7106400	5661500	7889500	4205400	3500700	3784400	2267600	2195000	1772900	5554400	5612000	4982700	32.8722	29.6557	29.3783	29.269	29.4611	29.1332	29.6119	28.7042
P60709	Actin, cytoplasmic 1;Actin, cytoplasmic 1, N-terminally processed	ACTB	sp|P60709|ACTB_HUMAN Actin, cytoplasmic 1 OS=Homo sapiens (Human) OX=9606 GN=ACTB PE=1 SV=1	41.736	0	290.39	64.8	64.5	64	64.5	52	52.8	56.5	64.3	56.8	64.3	64.5	64	56.5	64	64.5	64.3	20	306	20	599140000	38250000	30880000	30459000	22774000	16151000	20351000	95219000	68154000	76384000	37282000	31146000	27010000	37620000	33910000	33546000	33.4803	29.5109	29.2021	29.1823	28.7628	28.2671	28.6006	30.8267
P62854;Q5JNZ5	40S ribosomal protein S26;Putative 40S ribosomal protein S26-like 1	RPS26;RPS26P11	sp|P62854|RS26_HUMAN 40S ribosomal protein S26 OS=Homo sapiens (Human) OX=9606 GN=RPS26 PE=1 SV=3;sp|Q5JNZ5|RS26L_HUMAN Putative 40S ribosomal protein S26-like 1 OS=Homo sapiens (Human) OX=9606 GN=RPS26P11 PE=5 SV=1	13.015	0	35.921	50.4	50.4	50.4	50.4	50.4	50.4	50.4	50.4	50.4	50.4	50.4	50.4	50.4	50.4	50.4	50.4	7	306	5	32819000000	3143100000	2731500000	2624300000	2185600000	1224600000	2135900000	1822400000	1314800000	1532600000	2411400000	2475300000	2046900000	2462700000	2643100000	2064700000	37.2557	33.8714	33.669	33.6112	33.3473	32.5116	33.3142	33.0851
Q9NU22	Midasin	MDN1	sp|Q9NU22|MDN1_HUMAN Midasin OS=Homo sapiens (Human) OX=9606 GN=MDN1 PE=1 SV=2	632.81	0	293.1	17.2	13.3	13.6	14.2	12.7	12.2	13	13	11.7	12.7	15.5	15.2	16.1	9.9	10.4	8.6	68	304	282	26035000	2219400	2036500	2181000	1499900	1021500	1557300	1439800	991720	1319000	3265500	3347800	2757400	794410	1071000	532390	32.7735	29.2213	29.0972	29.1961	28.656	28.1019	28.7101	28.597
Q9Y2W1	Thyroid hormone receptor-associated protein 3	THRAP3	sp|Q9Y2W1|TR150_HUMAN Thyroid hormone receptor-associated protein 3 OS=Homo sapiens (Human) OX=9606 GN=THRAP3 PE=1 SV=2	108.66	0	323.31	26.8	26	21.8	23.8	25	23	24.7	25.4	23.6	26	26.8	23.9	26.8	26	26	26	20	303	42	296720000	16637000	11515000	12657000	13790000	10071000	13805000	16020000	12160000	14325000	40194000	34230000	28215000	26708000	24025000	22372000	33.5368	29.3802	28.8493	28.9857	29.1095	28.6561	29.1111	29.3257
P49711	Transcriptional repressor CTCF	CTCF	sp|P49711|CTCF_HUMAN Transcriptional repressor CTCF OS=Homo sapiens (Human) OX=9606 GN=CTCF PE=1 SV=1	82.785	0	323.31	45	34	33.6	39.5	41.1	35.2	37.8	43.5	44.7	41.8	41.7	39.3	41.7	32.3	39.6	41.1	23	299	24	265500000	24587000	17963000	17738000	16292000	11310000	17390000	20617000	15751000	16648000	20521000	17757000	18104000	16789000	19307000	14722000	32.5691	29.1364	28.6835	28.6653	28.5426	28.0161	28.6367	28.8823
Q9H0D6	5-3 exoribonuclease 2	XRN2	sp|Q9H0D6|XRN2_HUMAN 5-3 exoribonuclease 2 OS=Homo sapiens (Human) OX=9606 GN=XRN2 PE=1 SV=1	108.58	0	201.32	33.6	32.8	28.4	30.2	33.6	30.9	30.9	30.8	29.4	30.9	33.5	33.6	33.6	28.7	28.9	30.2	27	296	47	215500000	13808000	11062000	12013000	21771000	15729000	22156000	15291000	11104000	14057000	15597000	14600000	12322000	12166000	12971000	10856000	33.2378	29.2736	28.9536	29.0727	29.9306	29.4615	29.9557	29.4207
P31943	Heterogeneous nuclear ribonucleoprotein H;Heterogeneous nuclear ribonucleoprotein H, N-terminally processed	HNRNPH1	sp|P31943|HNRH1_HUMAN Heterogeneous nuclear ribonucleoprotein H OS=Homo sapiens (Human) OX=9606 GN=HNRNPH1 PE=1 SV=4	49.229	0	214.33	46.1	46.1	46.1	46.1	43.2	41.4	43.2	43.2	43.2	46.1	43.2	46.1	46.1	46.1	46.1	41.4	15	295	18	975910000	83655000	66589000	70244000	61011000	44258000	58972000	65790000	44466000	59385000	78048000	67175000	64642000	74552000	80087000	57033000	34.0321	30.4879	30.1587	30.2358	30.0325	29.5694	29.9835	30.1413
O75530	Polycomb protein EED	EED	sp|O75530|EED_HUMAN Polycomb protein EED OS=Homo sapiens (Human) OX=9606 GN=EED PE=1 SV=2	50.197	0	100.34	46.7	46.7	46.7	46.7	46.7	46.7	46.7	46.7	46.7	44.2	46.7	46.7	46.7	46.7	46.7	46.7	19	293	25	409800000	30168000	26152000	28614000	25452000	22103000	29178000	28072000	23017000	28614000	30879000	30819000	25076000	28302000	29978000	23375000	33.2542	29.4904	29.2843	29.4141	29.2451	29.0416	29.4422	29.3865
O75683	Surfeit locus protein 6	SURF6	sp|O75683|SURF6_HUMAN Surfeit locus protein 6 OS=Homo sapiens (Human) OX=9606 GN=SURF6 PE=1 SV=3	41.45	0	207.23	46	46	45.4	35.7	35.7	35.7	35.2	35.2	35.2	35.7	46	35.2	46	35.2	33.2	35.7	18	293	15	937280000	92871000	79291000	63253000	73128000	63559000	79917000	47254000	44899000	50008000	63588000	57972000	54202000	58575000	56140000	52621000	33.7108	30.3757	30.1476	29.8215	30.0308	29.8285	30.1589	29.4008
P05386	60S acidic ribosomal protein P1	RPLP1	sp|P05386|RLA1_HUMAN 60S acidic ribosomal protein P1 OS=Homo sapiens (Human) OX=9606 GN=RPLP1 PE=1 SV=1	11.514	0	294.39	71.1	71.1	71.1	71.1	71.1	71.1	71.1	71.1	67.5	71.1	71.1	71.1	71.1	71.1	71.1	71.1	4	292	3	34442000000	3256500000	2856700000	3168000000	2582100000	1779500000	2324500000	2167400000	513820000	1512300000	2586100000	2126300000	2058300000	2663600000	2927100000	1920000000	36.5885	33.1857	32.9967	33.1459	32.8508	32.3138	32.6992	32.5983
Q06787	Fragile X mental retardation protein 1	FMR1	sp|Q06787|FMR1_HUMAN Synaptic functional regulator FMR1 OS=Homo sapiens (Human) OX=9606 GN=FMR1 PE=1 SV=1	71.174	0	284.67	54.7	47.2	50	43	47.9	45.3	50.6	53.3	54.7	50.6	47.6	47.6	46.7	43.5	42.4	48.1	32	289	33	321910000	21023000	19094000	18992000	20714000	14502000	20061000	41838000	30531000	37811000	22188000	22288000	17966000	13325000	12971000	8603700	33.3065	29.3698	29.231	29.2233	29.3485	28.8342	29.3023	30.3628
Q92615	La-related protein 4B	LARP4B	sp|Q92615|LAR4B_HUMAN La-related protein 4B OS=Homo sapiens (Human) OX=9606 GN=LARP4B PE=1 SV=3	80.551	0	257.15	43.4	40.2	41.2	39.8	40.9	38.8	42.3	36.4	35	34.4	41.1	43.4	43.4	40.9	39.3	37.8	27	287	32	224910000	15266000	11588000	11422000	14532000	11703000	15554000	7415800	5763400	5388000	29467000	25121000	26234000	15990000	18451000	11016000	32.7448	28.8638	28.4661	28.4453	28.7927	28.4804	28.8908	27.8221
Q9NRL2	Bromodomain adjacent to zinc finger domain protein 1A	BAZ1A	sp|Q9NRL2|BAZ1A_HUMAN Bromodomain adjacent to zinc finger domain protein 1A OS=Homo sapiens (Human) OX=9606 GN=BAZ1A PE=1 SV=2	178.7	0	242.97	26.8	23.2	21.8	24.7	25.8	24.9	25.3	24.2	22.4	24.2	20.5	19.7	22.9	24.7	23.5	24.3	33	285	69	107070000	9354400	8077300	8503000	8846300	6923900	9282000	6868100	5097800	6286200	6024900	5801900	4766800	7802800	7054300	6382900	32.7825	29.2658	29.054	29.1281	29.1852	28.8317	29.2545	28.82
Q9NUQ6	SPATS2-like protein	SPATS2L	sp|Q9NUQ6|SPS2L_HUMAN SPATS2-like protein OS=Homo sapiens (Human) OX=9606 GN=SPATS2L PE=1 SV=2	61.728	0	175.76	46.4	46.4	43.4	45	39.6	41.9	42.7	46.4	44.1	46.4	41	41	41	44.8	44.8	40.5	21	284	32	246620000	25382000	22363000	22927000	15531000	15623000	20693000	19703000	16452000	17542000	9103600	9822200	7976400	15356000	15542000	12606000	32.8777	29.5973	29.4146	29.4506	28.8886	28.8972	29.3026	29.2319
O75934	Pre-mRNA-splicing factor SPF27	BCAS2	sp|O75934|SPF27_HUMAN Pre-mRNA-splicing factor SPF27 OS=Homo sapiens (Human) OX=9606 GN=BCAS2 PE=1 SV=1	26.131	0	178.19	61.8	61.8	61.8	61.8	61.8	61.8	61.8	61.8	61.8	61.8	61.8	61.8	61.8	61.8	61.8	61.8	13	283	13	985510000	91950000	73564000	72111000	78724000	50347000	91074000	61522000	43921000	56792000	70225000	76286000	59495000	57075000	55161000	47264000	33.5768	30.1548	29.8329	29.8042	29.9307	29.2858	30.141	29.575
P51114	Fragile X mental retardation syndrome-related protein 1	FXR1	sp|P51114|FXR1_HUMAN Fragile X mental retardation syndrome-related protein 1 OS=Homo sapiens (Human) OX=9606 GN=FXR1 PE=1 SV=3	69.72	0	323.31	51.5	46.2	43.5	39.8	47.7	43.3	47.8	48.6	51.5	51.5	41.1	38.2	43.8	36.9	41.1	32.2	28	283	28	412530000	24234000	23266000	17536000	21245000	14012000	22668000	73393000	56742000	66463000	21398000	21779000	17202000	11025000	12564000	9002700	33.4273	29.3379	29.2791	28.8711	29.148	28.5476	29.2415	30.9365
Q15910	Histone-lysine N-methyltransferase EZH2	EZH2	sp|Q15910|EZH2_HUMAN Histone-lysine N-methyltransferase EZH2 OS=Homo sapiens (Human) OX=9606 GN=EZH2 PE=1 SV=2	85.362	0	165.24	44.2	40.5	39.1	43.2	43.2	44.2	43.2	43.2	39.3	41.2	39.5	42.1	42.1	43	43	44.2	23	283	32	249080000	17579000	14642000	17146000	19002000	15829000	19487000	19269000	14365000	17027000	14525000	16227000	12810000	19115000	18310000	13744000	32.892	29.0674	28.8036	29.0314	29.1797	28.9161	29.216	29.1997
P62273	40S ribosomal protein S29	RPS29	sp|P62273|RS29_HUMAN 40S ribosomal protein S29 OS=Homo sapiens (Human) OX=9606 GN=RPS29 PE=1 SV=2	6.6767	0	32.082	48.2	48.2	48.2	48.2	48.2	48.2	48.2	48.2	48.2	48.2	48.2	48.2	48.2	48.2	48.2	48.2	4	281	2	59089000000	5130900000	3930000000	3843000000	3793600000	3094200000	3948900000	3204000000	2487200000	3118300000	4995400000	5259400000	3961300000	4160900000	4231400000	3930500000	36.7822	33.2566	32.8719	32.8396	32.8209	32.5269	32.8788	32.5772
Q9NUL3	Double-stranded RNA-binding protein Staufen homolog 2	STAU2	sp|Q9NUL3|STAU2_HUMAN Double-stranded RNA-binding protein Staufen homolog 2 OS=Homo sapiens (Human) OX=9606 GN=STAU2 PE=1 SV=2	62.608	0	154.57	50.9	50.9	48.9	48.9	50.9	48.9	48.9	50.9	48.9	50.9	46.8	47.7	48.1	48.9	48.9	48.9	21	281	33	266030000	20083000	17547000	18003000	21281000	17253000	22264000	21499000	17443000	19721000	15166000	16202000	12165000	15448000	17142000	14817000	33.0314	29.3039	29.1091	29.1461	29.3875	29.0848	29.4526	29.4021
Q5T3I0	G patch domain-containing protein 4	GPATCH4	sp|Q5T3I0|GPTC4_HUMAN G patch domain-containing protein 4 OS=Homo sapiens (Human) OX=9606 GN=GPATCH4 PE=1 SV=2	50.381	0	323.31	51.6	48.7	46	43	48.7	48.7	48.7	42.2	43.5	44.2	44.2	46	46.6	48.7	48.7	48.4	21	280	27	674130000	75462000	63956000	63434000	56105000	46032000	57471000	26739000	19886000	23779000	32176000	32666000	28689000	51988000	53508000	42243000	34.0834	30.9242	30.6855	30.6736	30.4965	30.2111	30.5312	29.4273
O00541	Pescadillo homolog	PES1	sp|O00541|PESC_HUMAN Pescadillo homolog OS=Homo sapiens (Human) OX=9606 GN=PES1 PE=1 SV=1	68.002	0	152.86	47.1	44	44	40.8	43.7	44	44	45.6	41.3	45.6	42.7	42	43.9	44.2	44.4	45.6	24	279	29	440450000	42248000	35030000	32816000	39923000	31497000	41175000	21392000	16560000	18479000	27780000	30677000	24205000	25944000	28633000	24088000	33.5724	30.1904	29.9201	29.8259	30.1087	29.7667	30.1533	29.2086
P42285	Superkiller viralicidic activity 2-like 2	SKIV2L2	sp|P42285|MTREX_HUMAN Exosome RNA helicase MTR4 OS=Homo sapiens (Human) OX=9606 GN=MTREX PE=1 SV=3	117.8	0	107.06	36.2	32.1	34.1	32.1	34.4	33.6	35.3	35.2	27.8	33.5	35.3	30.6	29	35.2	31.7	35.2	31	279	58	151070000	12195000	11928000	12478000	10171000	7698500	11592000	8876900	5889900	7555800	11705000	12879000	9988100	9868600	10624000	7617900	33.0286	29.3977	29.3658	29.4308	29.1359	28.7341	29.3246	28.9396
Q9Y3T9	Nucleolar complex protein 2 homolog	NOC2L	sp|Q9Y3T9|NOC2L_HUMAN Nucleolar complex protein 2 homolog OS=Homo sapiens (Human) OX=9606 GN=NOC2L PE=1 SV=4	84.918	0	127.98	25.6	25.6	25.6	25.2	25.6	25.6	25.6	25.2	25.2	25.2	25.6	25.6	25.6	25.2	25.6	25.2	21	279	28	439930000	34619000	27665000	27965000	35618000	26976000	36281000	25104000	18713000	23784000	30016000	31966000	24116000	33126000	34451000	29530000	33.52	29.8524	29.5289	29.5445	29.8935	29.4926	29.9201	29.3888
Q6P2Q9	Pre-mRNA-processing-splicing factor 8	PRPF8	sp|Q6P2Q9|PRP8_HUMAN Pre-mRNA-processing-splicing factor 8 OS=Homo sapiens (Human) OX=9606 GN=PRPF8 PE=1 SV=2	273.6	0	226.67	25.5	17.3	17.8	16	17.2	16.5	18.5	22	17.7	21.5	24.5	20.6	21	19.1	19.7	18	48	277	127	50249000	2900900	2414000	2216100	2379600	1799100	2535900	4232600	2556200	3790700	6637000	5315500	4623600	3130300	3589100	2128000	32.5713	28.4567	28.1916	28.0683	28.1709	27.7676	28.2628	29.0018
Q96PK6	RNA-binding protein 14	RBM14	sp|Q96PK6|RBM14_HUMAN RNA-binding protein 14 OS=Homo sapiens (Human) OX=9606 GN=RBM14 PE=1 SV=2	69.491	0	165.1	41	39.6	38.4	38.4	41	34.2	39.8	34.2	34.2	34.2	37.1	41	38.4	39.6	38.4	39.8	22	274	23	467780000	39868000	31262000	31960000	30119000	24628000	32857000	30962000	27152000	30003000	30788000	32572000	25206000	33629000	37411000	29364000	33.3248	29.7723	29.4215	29.4533	29.3677	29.0773	29.4933	29.4075
Q9GZR2	RNA exonuclease 4	REXO4	sp|Q9GZR2|REXO4_HUMAN RNA exonuclease 4 OS=Homo sapiens (Human) OX=9606 GN=REXO4 PE=1 SV=2	46.671	0	206.86	67.1	67.1	65.2	67.1	67.1	67.1	67.1	67.1	59	59	67.1	65.2	67.1	67.1	67.1	67.1	23	271	24	406330000	29141000	21008000	22941000	28814000	23245000	32204000	28454000	22276000	25772000	35220000	34620000	29125000	25335000	25760000	22411000	33.183	29.3815	28.9094	29.0364	29.3652	29.0554	29.5257	29.3471
O00566	U3 small nucleolar ribonucleoprotein protein MPP10	MPHOSPH10	sp|O00566|MPP10_HUMAN U3 small nucleolar ribonucleoprotein protein MPP10 OS=Homo sapiens (Human) OX=9606 GN=MPHOSPH10 PE=1 SV=2	78.863	0	187.2	35.5	35.5	34.5	35.5	32.9	30.4	31.7	31.7	32.9	30.2	35.5	35.5	35.5	33.9	35.5	35.5	18	270	28	240470000	22911000	16435000	18693000	14424000	11196000	14238000	13643000	10811000	12003000	22763000	21862000	18825000	13847000	15538000	13282000	32.6486	29.2569	28.7776	28.9634	28.5894	28.2239	28.5706	28.509
Q15287	RNA-binding protein with serine-rich domain 1	RNPS1	sp|Q15287|RNPS1_HUMAN RNA-binding protein with serine-rich domain 1 OS=Homo sapiens (Human) OX=9606 GN=RNPS1 PE=1 SV=1	34.208	0	151.14	29.2	26.9	26.9	26.9	29.2	29.2	29.2	29.2	26.9	29.2	29.2	29.2	29.2	29.2	29.2	29.2	8	270	12	966580000	29621000	19300000	21403000	35757000	26402000	36677000	37039000	22907000	31754000	146020000	110250000	95108000	121890000	125370000	107080000	33.4333	28.4051	27.7871	27.9363	28.6767	28.2391	28.7133	28.7275
Q9NQS7	Inner centromere protein	INCENP	sp|Q9NQS7|INCE_HUMAN Inner centromere protein OS=Homo sapiens (Human) OX=9606 GN=INCENP PE=1 SV=3	105.43	0	142.95	32.4	27.3	29.3	27.3	29.3	26.7	29.7	27.3	26.7	30.4	27.3	29.3	26.9	27.3	32.4	32.4	21	269	41	174470000	14388000	13169000	11848000	8233800	7473400	8684200	11983000	10271000	11156000	14927000	15373000	10917000	11411000	13328000	11307000	32.7359	29.1359	29.0082	28.8557	28.3307	28.1909	28.4075	28.8721
P78316	Nucleolar protein 14	NOP14	sp|P78316|NOP14_HUMAN Nucleolar protein 14 OS=Homo sapiens (Human) OX=9606 GN=NOP14 PE=1 SV=3	97.667	0	134.53	33.5	30.3	30.9	30.8	31.9	31.9	33.5	29.2	27.5	27.8	31.9	29.6	30.3	31	30.2	30.1	25	267	38	185930000	14928000	10884000	12124000	18699000	13380000	22451000	8679700	5854600	7887200	13513000	14046000	12299000	9978700	12053000	9153200	32.7181	29.0795	28.6237	28.7793	29.4044	28.9215	29.6682	28.2971
P43243	Matrin-3	MATR3	sp|P43243|MATR3_HUMAN Matrin-3 OS=Homo sapiens (Human) OX=9606 GN=MATR3 PE=1 SV=2	94.622	0	189	27.9	25.7	25.6	23.5	25.7	26.8	25.6	25.6	26.7	27.9	23.4	22.3	23.5	26.8	23.5	26.8	23	266	37	225580000	19925000	15389000	14557000	14135000	11556000	14683000	17473000	13440000	14836000	17733000	16233000	14251000	14237000	14339000	12797000	32.9585	29.4575	29.0848	29.0047	28.9622	28.6716	29.0171	29.2681
P56182	Ribosomal RNA processing protein 1 homolog A	RRP1	sp|P56182|RRP1_HUMAN Ribosomal RNA processing protein 1 homolog A OS=Homo sapiens (Human) OX=9606 GN=RRP1 PE=1 SV=1	52.839	0	129.6	34.9	34.9	34.9	34.9	34.9	34.9	34.9	33	34.9	34.9	34.9	34.9	34.9	34.9	34.9	34.9	15	265	25	288620000	29851000	24804000	24387000	26418000	22381000	30589000	11384000	8891200	9311300	13511000	14018000	12200000	20878000	21388000	18608000	32.7485	29.4751	29.2079	29.1835	29.2989	29.0596	29.5104	28.0844
P78527	DNA-dependent protein kinase catalytic subunit	PRKDC	sp|P78527|PRKDC_HUMAN DNA-dependent protein kinase catalytic subunit OS=Homo sapiens (Human) OX=9606 GN=PRKDC PE=1 SV=3	469.08	0	323.31	27.1	25.6	25.4	26	10	9.6	9.4	22.7	19.3	18.5	10.2	6.6	11.2	7.9	12.4	7.5	87	265	220	35259000	7404400	6582500	6795500	722130	488320	783890	3213600	2400900	2615700	913930	559520	706750	713800	908520	449860	32.8529	30.6013	30.4315	30.4775	27.2433	26.6788	27.3617	29.3971
P37108	Signal recognition particle 14 kDa protein	SRP14	sp|P37108|SRP14_HUMAN Signal recognition particle 14 kDa protein OS=Homo sapiens (Human) OX=9606 GN=SRP14 PE=1 SV=2	14.57	0	71.495	45.6	45.6	45.6	45.6	45.6	45.6	45.6	45.6	45.6	45.6	45.6	45.6	45.6	44.9	45.6	45.6	9	263	7	4610100000	429500000	371020000	350690000	408690000	319310000	410450000	205930000	148430000	180320000	320420000	349480000	267450000	292690000	312840000	242860000	34.9095	31.4854	31.2743	31.193	31.4138	31.0578	31.42	30.4249
Q13263	Transcription intermediary factor 1-beta	TRIM28	sp|Q13263|TIF1B_HUMAN Transcription intermediary factor 1-beta OS=Homo sapiens (Human) OX=9606 GN=TRIM28 PE=1 SV=5	88.549	0	323.31	46.9	42.3	33.8	41.9	44.3	43.2	44.3	41.9	36.5	39.9	44.6	42.5	44.6	39.3	42.3	42.3	26	263	32	312190000	16842000	11886000	11946000	22770000	17429000	23475000	20429000	14749000	18859000	39179000	37278000	30249000	16048000	17536000	13514000	33.2179	29.0055	28.5027	28.51	29.4406	29.055	29.4846	29.2841
Q9UJV9	Probable ATP-dependent RNA helicase DDX41	DDX41	sp|Q9UJV9|DDX41_HUMAN Probable ATP-dependent RNA helicase DDX41 OS=Homo sapiens (Human) OX=9606 GN=DDX41 PE=1 SV=2	69.837	0	74.034	48.4	48.4	48.4	45.8	35	33	36.2	40.5	41.8	43.2	45.8	48.4	46.5	45.8	45.8	45.8	26	262	42	211610000	21129000	17782000	17263000	6551500	4427100	6820100	12502000	9518400	12392000	22037000	20933000	16557000	15774000	15348000	12579000	33.0492	29.7251	29.4762	29.4335	28.0357	27.4703	28.0937	28.968
Q71UI9;P0C0S5	Histone H2A.V;Histone H2A.Z	H2AFV;H2AFZ	sp|Q71UI9|H2AV_HUMAN Histone H2A.V OS=Homo sapiens (Human) OX=9606 GN=H2AFV PE=1 SV=3;sp|P0C0S5|H2AZ_HUMAN Histone H2A.Z OS=Homo sapiens (Human) OX=9606 GN=H2AZ1 PE=1 SV=2	13.509	0	54.061	53.9	31.2	31.2	31.2	31.2	31.2	31.2	31.2	31.2	31.2	31.2	31.2	53.9	53.9	53.9	31.2	4	259	5	11131000000	679400000	642300000	548010000	349200000	273750000	377680000	520320000	444530000	450300000	1660900000	1510800000	1233700000	872950000	870210000	696740000	35.6958	31.6616	31.5806	31.3515	30.7014	30.3503	30.8145	31.2768
Q9BSC4	Nucleolar protein 10	NOL10	sp|Q9BSC4|NOL10_HUMAN Nucleolar protein 10 OS=Homo sapiens (Human) OX=9606 GN=NOL10 PE=1 SV=1	80.301	0	290.01	43.2	43.2	41.7	42	37.4	37.5	37.4	32.8	32.8	30.2	37.5	37.5	43.2	43.2	42	42	21	258	34	179640000	20524000	17486000	16235000	10844000	8692100	12228000	10207000	8005400	9868200	11072000	12752000	10011000	11837000	11462000	8420100	32.508	29.3783	29.1471	29.04	28.4579	28.1387	28.6312	28.3704
Q9P2K5	Myelin expression factor 2	MYEF2	sp|Q9P2K5|MYEF2_HUMAN Myelin expression factor 2 OS=Homo sapiens (Human) OX=9606 GN=MYEF2 PE=1 SV=3	64.121	0	254.67	42.2	32.5	34.8	27.3	34.5	35.5	33.3	40.7	40.7	40.7	39.2	39.2	37.5	30.7	26.3	30.7	24	253	25	330430000	13784000	10292000	10067000	17159000	12646000	17316000	61928000	40699000	53687000	24633000	25832000	20512000	7689000	7960900	6228800	32.9436	28.3603	27.9389	27.907	28.6763	28.236	28.6895	30.5279
O43660	Pleiotropic regulator 1	PLRG1	sp|O43660|PLRG1_HUMAN Pleiotropic regulator 1 OS=Homo sapiens (Human) OX=9606 GN=PLRG1 PE=1 SV=1	57.193	0	188.41	35	35	33.1	35	35	33.1	35	32.9	34.8	34.8	34.8	31.3	34.8	31.3	35	32.9	14	250	30	243980000	21429000	17913000	18098000	22912000	16298000	23733000	14759000	9829200	12996000	15540000	15606000	14872000	13371000	15511000	11115000	32.7691	29.2599	29.0014	29.0162	29.3565	28.8651	29.4073	28.722
Q8WVM0	Dimethyladenosine transferase 1, mitochondrial	TFB1M	sp|Q8WVM0|TFB1M_HUMAN Dimethyladenosine transferase 1, mitochondrial OS=Homo sapiens (Human) OX=9606 GN=TFB1M PE=1 SV=1	39.542	0	159.23	57.5	57.5	57.5	57.5	55.5	39	55.5	46.8	35.8	39	57.5	57.5	57.5	57.5	57.5	57.5	17	250	22	404030000	39390000	35259000	33319000	21384000	16249000	22372000	19145000	13922000	18272000	36796000	39825000	30845000	27198000	29927000	20124000	33.0493	29.6908	29.5309	29.4493	28.8095	28.4132	28.8746	28.6499
P05198	Eukaryotic translation initiation factor 2 subunit 1	EIF2S1	sp|P05198|IF2A_HUMAN Eukaryotic translation initiation factor 2 subunit 1 OS=Homo sapiens (Human) OX=9606 GN=EIF2S1 PE=1 SV=3	36.112	0	205.1	66.3	62.9	66.3	66.3	60.3	66.3	62.9	62.9	66.3	62.9	56.8	60.3	59.4	61.6	66.3	62.9	19	248	22	367530000	47121000	41178000	37858000	30721000	23401000	35454000	19136000	14659000	17947000	11372000	14035000	11430000	20300000	28220000	14694000	32.9127	29.9494	29.7548	29.6335	29.3321	28.9395	29.5389	28.6492
P45973	Chromobox protein homolog 5	CBX5	sp|P45973|CBX5_HUMAN Chromobox protein homolog 5 OS=Homo sapiens (Human) OX=9606 GN=CBX5 PE=1 SV=1	22.225	0	156.45	59.2	59.2	59.2	59.2	59.2	59.2	59.2	59.2	46.1	59.2	59.2	59.2	59.2	59.2	59.2	59.2	12	248	10	1465400000	77827000	60383000	63381000	92797000	63731000	92794000	88882000	60119000	76565000	194930000	175230000	133280000	100360000	106060000	79045000	33.7706	29.5357	29.1696	29.2395	29.7895	29.2474	29.7895	29.7273
Q92900	Regulator of nonsense transcripts 1	UPF1	sp|Q92900|RENT1_HUMAN Regulator of nonsense transcripts 1 OS=Homo sapiens (Human) OX=9606 GN=UPF1 PE=1 SV=2	124.34	0	174.9	33	31.3	25.6	28.4	32.2	33	32.2	32.2	30.7	31.3	29	30.8	31	32.2	30.1	31	29	248	58	105410000	7962200	5170200	5892500	8467900	6824700	7392300	7498700	5756500	6525900	7711400	8270600	7521900	7431700	6972900	6011800	32.5094	28.7827	28.1598	28.3485	28.8716	28.5603	28.6756	28.6962
P62136	Serine/threonine-protein phosphatase PP1-alpha catalytic subunit	PPP1CA	sp|P62136|PP1A_HUMAN Serine/threonine-protein phosphatase PP1-alpha catalytic subunit OS=Homo sapiens (Human) OX=9606 GN=PPP1CA PE=1 SV=1	37.512	0	139.26	57.9	53.9	57.9	53.9	57.9	53.9	53.9	53.9	53.9	53.3	54.8	54.8	54.8	54.8	53.9	53.9	20	246	18	674280000	60117000	52036000	59627000	50142000	41994000	53747000	43045000	26629000	39859000	42358000	36781000	32050000	46402000	54184000	35313000	33.4987	30.0112	29.8029	29.9994	29.7494	29.4936	29.8496	29.5293
Q14137	Ribosome biogenesis protein BOP1	BOP1	sp|Q14137|BOP1_HUMAN Ribosome biogenesis protein BOP1 OS=Homo sapiens (Human) OX=9606 GN=BOP1 PE=1 SV=2	83.629	0	188.66	41.6	37.3	34.7	39.1	35.5	41.6	38.7	32.8	28.4	34.5	37.3	37.3	34.7	40.1	38.9	35.5	23	246	34	229680000	22387000	14568000	15166000	19931000	12484000	19745000	11497000	8317000	10231000	18557000	17391000	13854000	16625000	15968000	12959000	32.8625	29.5036	28.8838	28.9418	29.336	28.661	29.3225	28.5422
Q8NB90	Spermatogenesis-associated protein 5	SPATA5	sp|Q8NB90|AFG2H_HUMAN ATPase family protein 2 homolog OS=Homo sapiens (Human) OX=9606 GN=SPATA5 PE=1 SV=3	97.903	0	323.01	45.2	37	40.5	40	40.3	42.8	44	38.5	28.3	32.9	41.5	40.8	40	40.2	40.8	37.4	31	246	49	148900000	9845700	9597600	8635900	16797000	14181000	18195000	5785900	4331200	5078300	10158000	10008000	7232300	10782000	10897000	7377800	32.7645	28.8458	28.8089	28.6566	29.6164	29.3722	29.7318	28.0788
Q9BYG3	MKI67 FHA domain-interacting nucleolar phosphoprotein	NIFK	sp|Q9BYG3|MK67I_HUMAN MKI67 FHA domain-interacting nucleolar phosphoprotein OS=Homo sapiens (Human) OX=9606 GN=NIFK PE=1 SV=1	34.222	0	205.91	62.5	62.5	62.5	52.6	52.6	52.6	52.6	52.6	48.8	52.6	52.2	62.1	62.5	62.5	52.6	62.5	20	245	15	586170000	56626000	47327000	49580000	40360000	31336000	38350000	26171000	17872000	23549000	42905000	43037000	33697000	48518000	47600000	39241000	33.0336	29.6619	29.403	29.4701	29.1733	28.8082	29.0996	28.5483
O14647	Chromodomain-helicase-DNA-binding protein 2	CHD2	sp|O14647|CHD2_HUMAN Chromodomain-helicase-DNA-binding protein 2 OS=Homo sapiens (Human) OX=9606 GN=CHD2 PE=1 SV=2	211.34	0	278.7	24.6	21.4	19.1	21.2	19.5	19.5	20.2	22.8	22.4	22	21.5	22.8	22.6	21.9	23.4	22.8	29	243	81	90139000	5131300	4520900	4787800	2695700	2153900	2867400	7939100	5852800	6820200	9674800	10040000	7430600	7521800	7237300	5465000	32.7655	28.6308	28.448	28.5308	27.7021	27.3783	27.7912	29.2604
P00761	Trypsin		sp|P00761|TRYP_PIG Trypsin OS=Sus scrofa PE=1 SV=1	24.409	0	323.31	39	39	39	39	39	39	39	39	39	39	39	39	39	39	39	39	6	242	11	3885700000	315360000	184650000	187860000	336410000	292120000	378440000	350070000	350160000	257530000	131210000	74656000	99615000	308950000	247040000	371610000	35.3149	31.6918	30.9196	30.9445	31.7851	31.5815	31.9549	31.8425
P52292	Importin subunit alpha-1	KPNA2	sp|P52292|IMA1_HUMAN Importin subunit alpha-1 OS=Homo sapiens (Human) OX=9606 GN=KPNA2 PE=1 SV=1	57.861	0	323.31	37.6	35.3	30.2	35.3	32.5	35.9	37.6	32.5	30.8	32.5	30.8	32.5	35.3	28.5	35.3	35.9	13	241	20	492740000	51306000	41147000	39633000	38086000	26673000	38105000	43815000	26130000	39786000	28855000	29976000	23773000	21521000	28066000	15869000	33.1982	29.9345	29.6162	29.5621	29.5047	28.9908	29.5054	29.7068
Q16576	Histone-binding protein RBBP7	RBBP7	sp|Q16576|RBBP7_HUMAN Histone-binding protein RBBP7 OS=Homo sapiens (Human) OX=9606 GN=RBBP7 PE=1 SV=1	47.82	0	288.98	52.5	43.5	43.5	52.5	43.5	42.1	42.1	42.8	42.1	43.5	43.5	43.5	52.5	51.1	51.1	41.4	18	241	16	584480000	38650000	32751000	34558000	36185000	28282000	35757000	41758000	34987000	40981000	56475000	54672000	41502000	36134000	41917000	29873000	33.1226	29.204	28.965	29.0425	29.1089	28.7534	29.0917	29.3156
Q9BUJ2	Heterogeneous nuclear ribonucleoprotein U-like protein 1	HNRNPUL1	sp|Q9BUJ2|HNRL1_HUMAN Heterogeneous nuclear ribonucleoprotein U-like protein 1 OS=Homo sapiens (Human) OX=9606 GN=HNRNPUL1 PE=1 SV=2	95.737	0	136.29	23.2	21.6	21.6	23.2	23.2	21.8	23.2	23.2	23.2	21.6	23.2	23.2	20.2	20.6	21.6	21.6	16	241	35	234930000	14633000	12325000	12675000	11217000	8567200	11047000	21880000	14794000	20072000	25043000	23733000	21401000	12977000	14318000	10249000	32.9369	28.932	28.6843	28.7247	28.5484	28.1597	28.5265	29.5124
Q13151	Heterogeneous nuclear ribonucleoprotein A0	HNRNPA0	sp|Q13151|ROA0_HUMAN Heterogeneous nuclear ribonucleoprotein A0 OS=Homo sapiens (Human) OX=9606 GN=HNRNPA0 PE=1 SV=1	30.84	0	287.45	54.1	51.5	51.5	51.5	53.8	43.3	40.7	54.1	43	40.7	51.5	51.1	51.1	51.5	54.1	51.5	19	240	13	936450000	79346000	68151000	71417000	52780000	40330000	51625000	63042000	42873000	53429000	86606000	84099000	69259000	63167000	63311000	47020000	33.5031	29.9421	29.7227	29.7902	29.3539	28.9658	29.322	29.6103
E9PRG8	Uncharacterized protein C11orf98	C11orf98	sp|E9PRG8|CK098_HUMAN Uncharacterized protein C11orf98 OS=Homo sapiens (Human) OX=9606 GN=C11orf98 PE=4 SV=2	14.234	0	84.406	51.2	51.2	51.2	51.2	51.2	51.2	51.2	51.2	44.7	51.2	44.7	44.7	44.7	44.7	51.2	51.2	8	238	6	3707700000	384750000	301010000	304120000	249290000	206080000	277280000	189130000	154230000	176970000	288830000	314960000	249940000	208510000	215340000	187260000	34.3728	31.1043	30.7502	30.765	30.4782	30.2036	30.6317	30.0798
Q9Y483	Metal-response element-binding transcription factor 2	MTF2	sp|Q9Y483|MTF2_HUMAN Metal-response element-binding transcription factor 2 OS=Homo sapiens (Human) OX=9606 GN=MTF2 PE=1 SV=3	67.089	0	323.31	39.1	36.3	35.8	36.3	39.1	34.4	36.3	36.3	39.1	36.3	39.1	36.3	36.3	39.1	36.3	36.3	19	238	32	258100000	19846000	14868000	16600000	17682000	13923000	17741000	21139000	15179000	17984000	18098000	17741000	13680000	19781000	18248000	15594000	32.9434	29.2423	28.8257	28.9847	29.0758	28.7309	29.0806	29.3334
O95696	Bromodomain-containing protein 1	BRD1	sp|O95696|BRD1_HUMAN Bromodomain-containing protein 1 OS=Homo sapiens (Human) OX=9606 GN=BRD1 PE=1 SV=1	119.52	0	134.44	34.1	29.3	27.2	26	28	28	27.8	30.1	21.6	26	24.7	24	24.9	31	31.3	32	26	237	53	101920000	7453100	6431100	5844300	5993300	5181600	6417800	7417700	4833700	6552600	7060300	6550300	4996400	9544300	9326700	8319700	32.3308	28.5573	28.3446	28.2065	28.2429	28.0329	28.3416	28.5505
Q9UG63	ATP-binding cassette sub-family F member 2	ABCF2	sp|Q9UG63|ABCF2_HUMAN ATP-binding cassette sub-family F member 2 OS=Homo sapiens (Human) OX=9606 GN=ABCF2 PE=1 SV=2	71.289	0	98.735	38.4	34.8	36.6	34.8	33.7	35.2	38.4	31.9	32.6	35	19.1	23.9	25.5	32.7	33.7	36.3	26	236	33	216090000	27730000	23282000	22173000	19950000	13791000	27867000	8178500	5703000	6949400	3585500	4280000	4946600	12690000	26729000	8229800	32.7314	29.7694	29.5171	29.4467	29.2943	28.7616	29.7765	28.0078
Q9UGY1	Nucleolar protein 12	NOL12	sp|Q9UGY1|NOL12_HUMAN Nucleolar protein 12 OS=Homo sapiens (Human) OX=9606 GN=NOL12 PE=1 SV=1	24.663	0	159.88	60.6	60.6	60.6	60.6	60.6	60.6	60.6	60.6	60.6	60.6	60.6	60.6	60.6	60.6	60.6	60.6	14	236	9	695330000	81692000	64909000	61681000	55059000	37849000	58904000	29473000	17992000	24369000	32097000	31453000	27129000	61274000	65215000	46230000	32.543	29.4536	29.1218	29.0483	28.8844	28.3437	28.9818	27.9828
Q9Y3B9	RRP15-like protein	RRP15	sp|Q9Y3B9|RRP15_HUMAN RRP15-like protein OS=Homo sapiens (Human) OX=9606 GN=RRP15 PE=1 SV=2	31.484	0	42.911	33.3	33.3	31.6	31.6	33.3	33.3	31.6	31.6	31.6	29.8	33.3	31.6	31.6	31.6	31.6	31.6	13	236	16	807660000	60273000	45299000	43872000	71864000	60549000	75506000	40449000	34791000	36878000	57703000	62664000	47990000	59800000	54735000	55289000	33.5892	29.845	29.433	29.3868	30.0987	29.8516	30.1701	29.2696
Q96L73	Histone-lysine N-methyltransferase, H3 lysine-36 and H4 lysine-20 specific	NSD1	sp|Q96L73|NSD1_HUMAN Histone-lysine N-methyltransferase, H3 lysine-36 specific OS=Homo sapiens (Human) OX=9606 GN=NSD1 PE=1 SV=1	296.65	0	315.33	23.1	23.1	21.7	21.9	21.7	22.4	22.6	19.8	19.7	20.2	20.5	18.7	21.1	22.1	21.6	21.6	39	233	137	54868000	5433300	3865400	4318700	3845500	3797900	4281700	3189500	3072000	3143500	3581700	3003500	2404900	4071900	3785300	3073200	32.8075	29.4714	28.9802	29.1402	28.9728	28.9548	29.1278	28.7029
Q9H7E9	UPF0488 protein C8orf33	C8orf33	sp|Q9H7E9|CH033_HUMAN UPF0488 protein C8orf33 OS=Homo sapiens (Human) OX=9606 GN=C8orf33 PE=1 SV=1	24.992	0	249.72	52.4	52.4	52.4	50.7	52.4	50.7	52.4	50.7	50.7	50.7	52.4	52.4	52.4	52.4	52.4	52.4	12	233	10	1089400000	95227000	74181000	75633000	112360000	93853000	112780000	57856000	49026000	53398000	56474000	64666000	50380000	64847000	72180000	56544000	33.3428	29.8268	29.4665	29.4944	30.0655	29.8058	30.0709	29.1079
O00411	DNA-directed RNA polymerase, mitochondrial	POLRMT	sp|O00411|RPOM_HUMAN DNA-directed RNA polymerase, mitochondrial OS=Homo sapiens (Human) OX=9606 GN=POLRMT PE=1 SV=2	138.62	0	167.67	36.7	31.4	30.1	27.2	28.8	31.4	31.9	30.2	26.6	32.9	32.6	34.6	34.6	28.3	26.3	28.6	30	231	59	109430000	8019700	7017900	5558100	7479700	6051200	8451100	8554300	5767900	6888400	11032000	10745000	9281800	5194200	5228800	4160500	32.5881	28.8178	28.6253	28.2888	28.7172	28.4114	28.8934	28.9109
Q9BXS6	Nucleolar and spindle-associated protein 1	NUSAP1	sp|Q9BXS6|NUSAP_HUMAN Nucleolar and spindle-associated protein 1 OS=Homo sapiens (Human) OX=9606 GN=NUSAP1 PE=1 SV=1	49.451	0	89.972	51	46.3	48.3	46.7	46.3	44	44.7	46.3	49	48.3	48.3	51	48.3	44.7	44	39.7	21	231	24	215130000	19601000	16121000	15687000	8489600	6778000	9929600	15894000	14644000	14258000	22034000	25493000	19372000	9518400	9327800	7985300	32.2656	28.8094	28.5274	28.4881	27.6022	27.2774	27.8283	28.507
O95251	Histone acetyltransferase KAT7	KAT7	sp|O95251|KAT7_HUMAN Histone acetyltransferase KAT7 OS=Homo sapiens (Human) OX=9606 GN=KAT7 PE=1 SV=1	70.642	0	161.75	40.8	35.2	37.6	38.8	37	27.8	32.4	34.7	30.9	31.4	39	37.6	33.1	37.8	37	32.4	22	230	28	241390000	18687000	16333000	17551000	13263000	10278000	13617000	13450000	10263000	11901000	17108000	17285000	12242000	24732000	24268000	20413000	32.6541	28.9629	28.7686	28.8724	28.4683	28.1003	28.5062	28.4885
P82650	28S ribosomal protein S22, mitochondrial	MRPS22	sp|P82650|RT22_HUMAN 28S ribosomal protein S22, mitochondrial OS=Homo sapiens (Human) OX=9606 GN=MRPS22 PE=1 SV=1	41.28	0	240.23	59.2	44.4	41.1	43.3	45.6	51.1	43.3	45.6	39.7	48.9	53.6	56.9	53.6	53.6	46.7	50.3	19	230	24	360260000	10028000	8724400	9312800	26007000	19199000	24375000	18245000	12365000	21146000	53785000	50508000	41649000	22865000	24561000	17486000	33.0094	27.8425	27.6416	27.7358	29.2174	28.7795	29.1239	28.706
Q9NY93	Probable ATP-dependent RNA helicase DDX56	DDX56	sp|Q9NY93|DDX56_HUMAN Probable ATP-dependent RNA helicase DDX56 OS=Homo sapiens (Human) OX=9606 GN=DDX56 PE=1 SV=1	61.589	0	94.059	34.6	31.3	31.3	31.3	32.7	34.6	31.3	33.1	30.3	34.6	33.1	31.3	31.3	31.3	31.3	32.7	17	230	30	177200000	14286000	11938000	11943000	13331000	11343000	13867000	10109000	8410800	9545800	13598000	13745000	10470000	11472000	12754000	10384000	32.3077	28.675	28.416	28.4165	28.5752	28.3422	28.632	28.176
Q13242	Serine/arginine-rich splicing factor 9	SRSF9	sp|Q13242|SRSF9_HUMAN Serine/arginine-rich splicing factor 9 OS=Homo sapiens (Human) OX=9606 GN=SRSF9 PE=1 SV=1	25.542	0	46.192	66.5	62.9	57.5	62.9	66.5	62.9	62.9	62.9	66.5	62.9	66.5	66.5	66.5	54.8	62.9	66.5	15	228	15	567200000	36996000	23456000	25333000	31430000	25317000	32288000	32907000	24873000	31443000	74478000	61976000	53853000	35901000	40787000	36167000	32.9862	29.0478	28.3903	28.5014	28.8125	28.5005	28.8514	28.8788
Q9BU76	Multiple myeloma tumor-associated protein 2	MMTAG2	sp|Q9BU76|MMTA2_HUMAN Multiple myeloma tumor-associated protein 2 OS=Homo sapiens (Human) OX=9606 GN=MMTAG2 PE=1 SV=1	29.411	0	56.419	49.4	49.4	49.4	44.9	40.7	48.7	40.7	44.1	48.7	44.1	44.9	49.4	49.4	49.4	44.9	49.4	14	227	15	777800000	82879000	61942000	67388000	28895000	23460000	31987000	51693000	41758000	46562000	57762000	58179000	46449000	61533000	66049000	51266000	33.4417	30.2114	29.7913	29.9129	28.6912	28.3906	28.8379	29.5303
O75643	U5 small nuclear ribonucleoprotein 200 kDa helicase	SNRNP200	sp|O75643|U520_HUMAN U5 small nuclear ribonucleoprotein 200 kDa helicase OS=Homo sapiens (Human) OX=9606 GN=SNRNP200 PE=1 SV=2	244.5	0	217.77	21.3	19.6	17.9	19.9	16.2	13.9	17.5	19.6	14.5	18.2	21.3	18.4	19.6	15.7	17.9	14.7	34	226	118	44618000	3518000	2855400	3023100	1765100	1215100	1947600	3814300	2508500	2989400	5564200	5026600	3752200	2338900	2730100	1569400	32.2938	28.629	28.3279	28.4102	27.634	27.0953	27.7759	28.7456
Q9H501	ESF1 homolog	ESF1	sp|Q9H501|ESF1_HUMAN ESF1 homolog OS=Homo sapiens (Human) OX=9606 GN=ESF1 PE=1 SV=1	98.795	0	143.63	29.5	29.4	28.4	27.1	29.5	29.3	29.5	24.6	25.7	24	24.6	26.3	24	28.1	26.2	29.5	22	226	38	123940000	13160000	11284000	11097000	11718000	9336600	12450000	4839700	3109900	4614800	6913700	7261700	5557000	7561100	8514700	6521600	32.133	28.8976	28.6758	28.6516	28.7302	28.4024	28.8176	27.4544
P16402	Histone H1.3	HIST1H1D	sp|P16402|H13_HUMAN Histone H1.3 OS=Homo sapiens (Human) OX=9606 GN=H1-3 PE=1 SV=2	22.35	0	36.208	40.3	40.3	40.3	34.8	39.4	40.3	40.3	39.4	40.3	39.4	40.3	40.3	40.3	40.3	40.3	40.3	3	223	10	7746000000	727150000	590920000	585800000	284650000	235900000	300440000	410660000	305530000	458440000	562380000	632870000	437340000	756640000	853020000	604200000	36.1727	32.7596	32.4603	32.4478	31.4065	31.1355	31.4844	31.9353
Q9HC36	rRNA methyltransferase 3, mitochondrial	RNMTL1	sp|Q9HC36|MRM3_HUMAN rRNA methyltransferase 3, mitochondrial OS=Homo sapiens (Human) OX=9606 GN=MRM3 PE=1 SV=2	47.019	0	176.2	36.2	33.3	36.2	33.3	33.3	36.2	33.3	32.1	31.2	36.2	33.3	36.2	33.3	33.3	33.3	33.3	15	222	17	333330000	16773000	12889000	14800000	20094000	15690000	16295000	28805000	24904000	28148000	30657000	33586000	25281000	20936000	20980000	23491000	32.3998	28.0871	27.7071	27.9066	28.3477	27.9908	28.0454	28.8673
O43172	U4/U6 small nuclear ribonucleoprotein Prp4	PRPF4	sp|O43172|PRP4_HUMAN U4/U6 small nuclear ribonucleoprotein Prp4 OS=Homo sapiens (Human) OX=9606 GN=PRPF4 PE=1 SV=2	58.449	0	86.389	50.8	50.8	50.8	50.8	50.8	50.8	50.8	43.3	42.3	44.3	44.6	42.9	39.8	49	50.8	50.8	20	221	30	191710000	19732000	17403000	17321000	19718000	14795000	20724000	8753000	6305600	8747100	9416800	9617700	7480000	11299000	11283000	9117000	32.4213	29.1409	28.9597	28.9529	29.1399	28.7255	29.2117	27.9682
Q93077;Q7L7L0;P04908	Histone H2A type 1-C;Histone H2A type 3;Histone H2A type 1-B/E	HIST1H2AC;HIST3H2A;HIST1H2AB	sp|Q93077|H2A1C_HUMAN Histone H2A type 1-C OS=Homo sapiens (Human) OX=9606 GN=HIST1H2AC PE=1 SV=3;sp|Q7L7L0|H2A3_HUMAN Histone H2A type 3 OS=Homo sapiens (Human) OX=9606 GN=HIST3H2A PE=1 SV=3;sp|P04908|H2A1B_HUMAN Histone H2A type 1-B/E OS=Homo sapiens (Hu	14.105	0	44.81	58.5	58.5	58.5	58.5	57.7	57.7	58.5	58.5	57.7	58.5	58.5	58.5	58.5	58.5	58.5	58.5	2	221	5	11608000000	898970000	772110000	724610000	222490000	272210000	317810000	430280000	281300000	396480000	1369100000	1363100000	993810000	1262700000	1276900000	1025700000	35.7563	32.0656	31.8462	31.7545	30.0512	30.342	30.5655	31.0026
Q12905	Interleukin enhancer-binding factor 2	ILF2	sp|Q12905|ILF2_HUMAN Interleukin enhancer-binding factor 2 OS=Homo sapiens (Human) OX=9606 GN=ILF2 PE=1 SV=2	43.062	0	76.284	47.9	45.1	45.1	45.1	47.9	45.1	45.1	45.1	40.8	37.9	45.1	47.9	47.9	47.9	45.1	45.1	15	220	19	483080000	43379000	32739000	34160000	35204000	25466000	36070000	31317000	26799000	34303000	36134000	28643000	31967000	28635000	35504000	22756000	33.0956	29.6184	29.2125	29.2738	29.3172	28.85	29.3522	29.1484
Q9NWT1	p21-activated protein kinase-interacting protein 1	PAK1IP1	sp|Q9NWT1|PK1IP_HUMAN p21-activated protein kinase-interacting protein 1 OS=Homo sapiens (Human) OX=9606 GN=PAK1IP1 PE=1 SV=2	43.963	0	104.78	45.4	42.3	42.9	45.4	36.5	36.5	36.5	42.3	36.5	32.1	42.9	40.8	45.4	45.4	44.9	42.9	16	219	20	441350000	35894000	30173000	30503000	35703000	26230000	36590000	22716000	13988000	16392000	36817000	36119000	31002000	31145000	33050000	25032000	33.0393	29.4192	29.1687	29.1844	29.4114	28.9667	29.4469	28.7591
Q13243	Serine/arginine-rich splicing factor 5	SRSF5	sp|Q13243|SRSF5_HUMAN Serine/arginine-rich splicing factor 5 OS=Homo sapiens (Human) OX=9606 GN=SRSF5 PE=1 SV=1	31.263	0	110.61	36	36	36	36	36	34.2	34.2	36	32	36	36	36	36	36	36	34.2	11	217	8	1530300000	142040000	107760000	107850000	91122000	59760000	82881000	101220000	61634000	84625000	152260000	133480000	122400000	97219000	106590000	79477000	33.5112	30.0817	29.6832	29.6845	29.4413	28.8327	29.3045	29.593
P38646	Stress-70 protein, mitochondrial	HSPA9	sp|P38646|GRP75_HUMAN Stress-70 protein, mitochondrial OS=Homo sapiens (Human) OX=9606 GN=HSPA9 PE=1 SV=2	73.68	0	193.02	39.5	39.5	36.1	36.8	39.5	39.5	39.5	38.1	30.6	39.5	39.5	39.5	39.5	39.5	38.1	39.5	20	214	38	144160000	13868000	8891700	8792700	8351100	6021100	8135600	8869400	6565900	8150100	16057000	13484000	12480000	8765700	8312500	7417800	32.3511	28.9731	28.332	28.3158	28.2415	27.7695	28.2037	28.3283
P11021	78 kDa glucose-regulated protein	HSPA5	sp|P11021|BIP_HUMAN Endoplasmic reticulum chaperone BiP OS=Homo sapiens (Human) OX=9606 GN=HSPA5 PE=1 SV=2	72.332	0	161.46	43.9	43.4	41.4	43.7	41	34.1	41.6	43.7	41	41.4	39.4	32.7	35.6	38.1	42.2	43.7	27	213	30	212910000	24299000	16896000	16461000	14051000	8992500	13736000	17962000	13640000	15888000	13390000	10835000	10864000	11925000	12751000	11219000	32.5726	29.4413	28.917	28.8795	28.6511	28.0072	28.6184	29.0053
Q2NL82	Pre-rRNA-processing protein TSR1 homolog	TSR1	sp|Q2NL82|TSR1_HUMAN Pre-rRNA-processing protein TSR1 homolog OS=Homo sapiens (Human) OX=9606 GN=TSR1 PE=1 SV=1	91.809	0	109.4	35.1	30.6	31.6	32.8	31.8	31.1	32.8	27.2	19.5	30.1	29.6	29.7	29.7	32.8	33.1	32.8	25	211	33	175050000	18731000	15615000	16247000	12738000	8441300	12763000	4942800	3595800	5069000	11372000	14359000	9764600	15498000	16576000	9334200	32.4275	29.2033	28.9408	28.9981	28.647	28.0534	28.6499	27.2813
P84090	Enhancer of rudimentary homolog	ERH	sp|P84090|ERH_HUMAN Enhancer of rudimentary homolog OS=Homo sapiens (Human) OX=9606 GN=ERH PE=1 SV=1	12.259	0	115.96	46.2	44.2	44.2	44.2	44.2	44.2	44.2	44.2	44.2	46.2	46.2	46.2	46.2	46.2	46.2	44.2	8	209	5	4635900000	252910000	168740000	175420000	213980000	157000000	208820000	279040000	182800000	224390000	635810000	581040000	480660000	375990000	382460000	316810000	34.4321	30.2359	29.6522	29.7081	29.9948	29.5481	29.9596	30.3778
O75151	Lysine-specific demethylase PHF2	PHF2	sp|O75151|PHF2_HUMAN Lysine-specific demethylase PHF2 OS=Homo sapiens (Human) OX=9606 GN=PHF2 PE=1 SV=4	120.77	0	123.56	31.3	28.4	28.4	28.8	27.9	25	30.7	29.6	27.4	27	31.3	28.6	31.3	28.4	25.2	28.9	24	207	48	131520000	10503000	8722600	7760200	7789100	5052700	8004200	9612400	5509000	7724300	13878000	12959000	11741000	7985500	8221900	6059600	32.5557	28.9093	28.6413	28.4726	28.478	27.8536	28.5173	28.7814
O75533	Splicing factor 3B subunit 1	SF3B1	sp|O75533|SF3B1_HUMAN Splicing factor 3B subunit 1 OS=Homo sapiens (Human) OX=9606 GN=SF3B1 PE=1 SV=3	145.83	0	243.89	32.4	30.4	29.7	28.5	28	27.6	31.1	31.7	26.8	32.4	27.6	27.6	28.2	27.3	31.3	27.4	28	206	62	92012000	6008500	4945500	4390000	5051600	3858900	5138600	7787400	5985100	7601300	9615800	8032600	7256000	5813800	6126900	4400100	32.4095	28.4728	28.1919	28.02	28.2225	27.8339	28.2471	28.8469
P78362	SRSF protein kinase 2;SRSF protein kinase 2 N-terminal;SRSF protein kinase 2 C-terminal	SRPK2	sp|P78362|SRPK2_HUMAN SRSF protein kinase 2 OS=Homo sapiens (Human) OX=9606 GN=SRPK2 PE=1 SV=3	77.526	0	78.717	28.8	27	28.8	24.6	27	27	27	28.8	26.9	28.8	28.8	28.8	28.8	27.6	25.9	27	14	206	29	154870000	12852000	11683000	11070000	8171900	6786500	8807400	10232000	7720700	8907900	13629000	12465000	11660000	11313000	10334000	9237400	32.0645	28.4735	28.3359	28.2582	27.8203	27.5522	27.9283	28.1445
P41091;Q2VIR3	Eukaryotic translation initiation factor 2 subunit 3;Putative eukaryotic translation initiation factor 2 subunit 3-like protein	EIF2S3;EIF2S3L	sp|P41091|IF2G_HUMAN Eukaryotic translation initiation factor 2 subunit 3 OS=Homo sapiens (Human) OX=9606 GN=EIF2S3 PE=1 SV=3;sp|Q2VIR3|IF2GL_HUMAN Eukaryotic translation initiation factor 2 subunit 3B OS=Homo sapiens (Human) OX=9606 GN=EIF2S3B PE=2 SV=2	51.109	0	152.42	40.7	40.7	40.7	40.7	40.7	40.7	40.7	40.7	36.7	40.7	35	36.2	38.6	40.7	40.7	40.7	14	204	21	605610000	70674000	66285000	63248000	52198000	39247000	56084000	33800000	21203000	30541000	19100000	18407000	18484000	39324000	49234000	27778000	33.5662	30.467	30.3745	30.3068	30.0299	29.6184	30.1334	29.4028
P49458	Signal recognition particle 9 kDa protein	SRP9	sp|P49458|SRP09_HUMAN Signal recognition particle 9 kDa protein OS=Homo sapiens (Human) OX=9606 GN=SRP9 PE=1 SV=2	10.112	0	92.665	67.4	67.4	67.4	67.4	67.4	67.4	67.4	65.1	65.1	67.4	67.4	67.4	67.4	67.4	67.4	65.1	8	204	7	4045700000	386760000	305970000	323640000	326000000	260420000	331580000	212940000	158050000	213150000	266500000	280770000	232080000	245080000	278830000	223930000	34.7211	31.3342	30.9962	31.0772	31.0877	30.7637	31.1122	30.4732
Q6DKI1	60S ribosomal protein L7-like 1	RPL7L1	sp|Q6DKI1|RL7L_HUMAN 60S ribosomal protein L7-like 1 OS=Homo sapiens (Human) OX=9606 GN=RPL7L1 PE=1 SV=2	29.669	0	59.058	50.2	43.1	42.7	43.1	34.1	43.1	40.4	43.1	34.5	42.7	50.2	50.2	50.2	50.2	43.1	40	12	203	14	546800000	49095000	42260000	42544000	32549000	25590000	33946000	24919000	14918000	22159000	56526000	57161000	44386000	38319000	33275000	29153000	32.8338	29.3564	29.1401	29.1498	28.7634	28.4164	28.8241	28.3781
Q9BVJ6	U3 small nucleolar RNA-associated protein 14 homolog A	UTP14A	sp|Q9BVJ6|UT14A_HUMAN U3 small nucleolar RNA-associated protein 14 homolog A OS=Homo sapiens (Human) OX=9606 GN=UTP14A PE=1 SV=1	87.977	0	198.3	45.7	43.2	45.7	42.2	45.7	40.6	44.6	43.2	33.3	35.7	25.6	34	30.7	41.4	41	33.7	26	202	40	120960000	14253000	10961000	10655000	13899000	10042000	13719000	6377900	4507900	5301500	3500500	4367000	3442600	6934000	7722600	5272700	32.1718	29.0867	28.7078	28.6669	29.0504	28.5815	29.0316	27.9266
Q14978	Nucleolar and coiled-body phosphoprotein 1	NOLC1	sp|Q14978|NOLC1_HUMAN Nucleolar and coiled-body phosphoprotein 1 OS=Homo sapiens (Human) OX=9606 GN=NOLC1 PE=1 SV=2	73.602	0	44.461	24.6	20.9	20.9	19.5	18.2	18.6	19.6	19.7	19.7	19.6	24.6	24.6	23.6	21.3	20.9	24.2	18	199	33	165280000	10626000	10964000	6391300	8907100	7141100	9401800	8921300	8481200	7587600	14966000	16800000	11983000	14469000	12257000	16385000	32.3447	28.3854	28.4307	27.6521	28.1309	27.8121	28.2089	28.1332
O75607	Nucleoplasmin-3	NPM3	sp|O75607|NPM3_HUMAN Nucleoplasmin-3 OS=Homo sapiens (Human) OX=9606 GN=NPM3 PE=1 SV=3	19.343	0	274.17	51.7	51.7	51.7	51.7	51.7	51.7	51.7	51.7	47.2	51.7	51.7	51.7	51.7	51.7	51.7	51.7	6	197	8	2160700000	223300000	206380000	199170000	141700000	92595000	139820000	77775000	45634000	66371000	208840000	211200000	153990000	135810000	162580000	95543000	34.0089	30.7344	30.6207	30.5695	30.0783	29.4644	30.059	29.2128
Q9BRT6	Protein LLP homolog	LLPH	sp|Q9BRT6|LLPH_HUMAN Protein LLP homolog OS=Homo sapiens (Human) OX=9606 GN=LLPH PE=1 SV=1	15.225	0	108.21	42.6	42.6	42.6	42.6	42.6	42.6	42.6	42.6	39.5	42.6	42.6	42.6	42.6	42.6	42.6	42.6	5	197	3	3578000000	429640000	310820000	354820000	279360000	198630000	291290000	174970000	116090000	160480000	271100000	229230000	166650000	223150000	208010000	163790000	33.3215	30.2635	29.7965	29.9875	29.6425	29.1505	29.7028	28.9675
P04264	Keratin, type II cytoskeletal 1	KRT1	sp|P04264|K2C1_HUMAN Keratin, type II cytoskeletal 1 OS=Homo sapiens GN=KRT1 PE=1 SV=6	66.038	0	215.17	51.4	29.3	16.9	42.7	50.5	49.7	42.1	48.8	44.7	48.8	9.8	10.4	29.2	48.8	47	38	32	195	31	240510000	6686900	2245800	10154000	27930000	45747000	17007000	25515000	19771000	17717000	925080	1453200	5784600	21757000	28703000	9117100	32.7957	27.6271	26.053	28.2297	29.6895	30.4014	28.9738	29.559
P16989	Y-box-binding protein 3	YBX3	sp|P16989|YBOX3_HUMAN Y-box-binding protein 3 OS=Homo sapiens (Human) OX=9606 GN=YBX3 PE=1 SV=4	40.089	0	323.31	65.3	65.3	65.3	65.3	65.3	65.3	65.3	65.3	65.3	63.4	62.9	56.7	65.3	65.3	63.4	65.3	11	194	13	691500000	86646000	62267000	62134000	75281000	53694000	68007000	29598000	26829000	23372000	30066000	24800000	27544000	42297000	43129000	35837000	33.0656	30.0691	29.5924	29.5893	29.8662	29.3787	29.7196	28.5194
Q9BVI4	Nucleolar complex protein 4 homolog	NOC4L	sp|Q9BVI4|NOC4L_HUMAN Nucleolar complex protein 4 homolog OS=Homo sapiens (Human) OX=9606 GN=NOC4L PE=1 SV=1	58.467	0	144.27	39	30	32.6	36.8	36.8	39	34.7	36.8	30	34.7	32.2	30	30	30	30	34.3	16	193	30	187660000	13946000	11240000	12474000	19546000	15950000	20502000	8398900	5587800	7555400	14923000	15495000	11780000	10015000	11524000	8720400	32.3904	28.6403	28.3291	28.4793	29.1273	28.8339	29.1961	27.9087
O95625	Zinc finger and BTB domain-containing protein 11	ZBTB11	sp|O95625|ZBT11_HUMAN Zinc finger and BTB domain-containing protein 11 OS=Homo sapiens (Human) OX=9606 GN=ZBTB11 PE=1 SV=2	119.38	0	108.76	20.7	16.5	15.3	19.3	20.7	19.4	20.7	19.4	20.7	20.7	18.3	17.9	20.7	19.7	20.7	20.7	15	192	42	137180000	7802800	6487400	7550300	12947000	9292500	14388000	7413800	6446300	7170300	10019000	12521000	10036000	8429000	9049900	7623900	32.4238	28.2879	28.0215	28.2404	29.0184	28.5399	29.1707	28.2141
Q9BZI7	Regulator of nonsense transcripts 3B	UPF3B	sp|Q9BZI7|REN3B_HUMAN Regulator of nonsense transcripts 3B OS=Homo sapiens (Human) OX=9606 GN=UPF3B PE=1 SV=1	57.761	0	105.49	33.5	31.5	31.7	33.5	33.5	33.5	33.5	28.4	33.5	33.5	29.4	31.5	33.3	33.5	33.5	33.5	17	192	18	246870000	30714000	25599000	24970000	16111000	11253000	17650000	14595000	13541000	13870000	9257800	13353000	7449300	18883000	14120000	15502000	32.0491	29.0423	28.7795	28.7436	28.1115	27.5938	28.2431	27.969
Q16629	Serine/arginine-rich splicing factor 7	SRSF7	sp|Q16629|SRSF7_HUMAN Serine/arginine-rich splicing factor 7 OS=Homo sapiens (Human) OX=9606 GN=SRSF7 PE=1 SV=1	27.366	0	205.19	33.6	33.6	31.5	31.5	31.5	31.5	31.5	31.5	31.5	31.5	33.6	33.6	33.6	33.6	33.6	31.5	10	189	10	1441400000	93973000	72056000	64131000	73852000	55363000	72926000	85843000	60768000	85932000	179610000	152490000	137600000	109250000	115580000	82055000	33.7468	29.8077	29.4245	29.2564	29.4601	29.0443	29.4419	29.6771
Q9NY61	Protein AATF	AATF	sp|Q9NY61|AATF_HUMAN Protein AATF OS=Homo sapiens (Human) OX=9606 GN=AATF PE=1 SV=1	63.132	0	131.53	44.8	41.8	42.1	44.8	41.8	40.4	39.1	40.4	40.4	40.4	43.4	40.2	40.7	42.1	40.4	43.4	20	189	23	260250000	25770000	24518000	27449000	18587000	12399000	17278000	14225000	8626200	13046000	20251000	18077000	13737000	15863000	18798000	11628000	32.4789	29.1427	29.0709	29.2338	28.6713	28.0873	28.566	28.2855
O43159	Ribosomal RNA-processing protein 8	RRP8	sp|O43159|RRP8_HUMAN Ribosomal RNA-processing protein 8 OS=Homo sapiens (Human) OX=9606 GN=RRP8 PE=1 SV=2	50.714	0	135.16	49.6	41.2	44.5	43.2	46.5	46.5	46.5	46.5	49.1	49.1	49.1	49.6	49.6	46.5	44.5	46.5	22	188	25	291850000	12889000	9334900	11173000	21118000	17324000	22791000	25028000	19169000	22569000	31815000	34888000	25643000	14309000	12661000	11134000	32.7645	28.2635	27.798	28.0573	28.9759	28.6901	29.0858	29.2209
P78346	Ribonuclease P protein subunit p30	RPP30	sp|P78346|RPP30_HUMAN Ribonuclease P protein subunit p30 OS=Homo sapiens (Human) OX=9606 GN=RPP30 PE=1 SV=1	29.321	0	69.345	60.8	52.2	51.9	55.6	60.8	57.5	53.7	56	56.3	60.8	55.6	60.8	55.6	55.6	57.1	57.1	15	188	15	270180000	20170000	15465000	15191000	23570000	19119000	24401000	14140000	9869900	14821000	22525000	24485000	19254000	16670000	18932000	11565000	31.9162	28.1726	27.7894	27.7636	28.3973	28.0954	28.4473	27.6602
Q9BVQ7	Spermatogenesis-associated protein 5-like protein 1	SPATA5L1	sp|Q9BVQ7|SPA5L_HUMAN Spermatogenesis-associated protein 5-like protein 1 OS=Homo sapiens (Human) OX=9606 GN=SPATA5L1 PE=1 SV=2	80.709	0	142.13	45	33.5	43.7	43.7	39.6	38.4	45	29.6	28.8	34.7	40.4	40.4	40.1	36.3	43.7	42.9	25	187	43	102520000	6529700	7180400	7631300	10917000	9122100	12020000	3685600	2899800	3417100	7018100	6967700	5255700	7140100	7756800	4982700	32.0376	28.0649	28.2019	28.2898	28.8063	28.5472	28.9451	27.2397
Q9NRX1	RNA-binding protein PNO1	PNO1	sp|Q9NRX1|PNO1_HUMAN RNA-binding protein PNO1 OS=Homo sapiens (Human) OX=9606 GN=PNO1 PE=1 SV=1	27.924	0	88.828	58.7	58.7	58.7	58.7	58.7	58.7	58.7	54.4	49.2	54.4	54.4	54.4	54.4	54.4	58.7	52	13	187	14	398380000	43831000	35309000	34892000	32317000	29850000	39495000	14424000	12209000	12178000	23663000	20624000	19440000	30018000	30172000	19959000	32.3769	29.1928	28.8809	28.8637	28.7532	28.6386	29.0425	27.5893
Q7Z2T5	TRMT1-like protein	TRMT1L	sp|Q7Z2T5|TRM1L_HUMAN TRMT1-like protein OS=Homo sapiens (Human) OX=9606 GN=TRMT1L PE=1 SV=2	81.746	0	175.39	57.6	45.6	43.2	48.8	47.6	46.4	48.8	50.2	47.1	50.2	37.9	40	46.1	43.4	48.8	48.8	27	186	40	140400000	11855000	9971200	11421000	10450000	8844900	11297000	11392000	8834200	10545000	6739200	7868700	6694800	8066500	9464600	6951500	32.3869	28.8209	28.5713	28.7672	28.639	28.3984	28.7514	28.7634
Q53HL2	Borealin	CDCA8	sp|Q53HL2|BOREA_HUMAN Borealin OS=Homo sapiens (Human) OX=9606 GN=CDCA8 PE=1 SV=2	31.323	0	124.56	70.7	61.4	65.7	67.9	67.9	53.9	60.4	70.7	59.3	61.4	62.5	62.1	65.7	60.4	60.4	58.2	18	185	15	381280000	34610000	30099000	31495000	17770000	12732000	17967000	32248000	20756000	25372000	29160000	28100000	23325000	28228000	27712000	21705000	32.4132	28.9516	28.7501	28.8155	27.9898	27.5089	28.0057	28.8496
Q15393	Splicing factor 3B subunit 3	SF3B3	sp|Q15393|SF3B3_HUMAN Splicing factor 3B subunit 3 OS=Homo sapiens (Human) OX=9606 GN=SF3B3 PE=1 SV=4	135.58	0	129.39	24.4	21.3	22.5	19.1	20	20.5	21.1	21.1	18.5	18.7	24.4	22.7	24.4	23.1	21.8	22.4	22	183	52	101050000	6019100	5687700	4702700	5219300	3894000	5861800	8158600	6106200	6616500	12388000	10358000	8352800	6124300	6602600	4957400	32.2909	28.2215	28.1399	27.8655	28.0158	27.5933	28.1833	28.6603
Q9NZM5	Glioma tumor suppressor candidate region gene 2 protein	GLTSCR2	sp|Q9NZM5|NOP53_HUMAN Ribosome biogenesis protein NOP53 OS=Homo sapiens (Human) OX=9606 GN=NOP53 PE=1 SV=2	54.389	0	158.38	39.5	30.5	38.9	34.9	35.1	39.5	35.1	32.6	33.5	37	39.5	39.5	39.3	39.5	38.9	36.6	15	183	15	480830000	37351000	29596000	33031000	49778000	39504000	45819000	31479000	18885000	26546000	32035000	32274000	25654000	29589000	27526000	21762000	32.7478	29.0615	28.7258	28.8842	29.4759	29.1424	29.3563	28.8148
Q5QJE6	Deoxynucleotidyltransferase terminal-interacting protein 2	DNTTIP2	sp|Q5QJE6|TDIF2_HUMAN Deoxynucleotidyltransferase terminal-interacting protein 2 OS=Homo sapiens (Human) OX=9606 GN=DNTTIP2 PE=1 SV=2	84.468	0	196.43	31.6	31.6	31.6	31.6	29.2	30.4	29.2	29	26.3	27.9	26.3	31.6	29	29	31.6	31.6	18	182	35	130390000	13962000	11154000	9502800	9072800	6360000	8993000	6539600	5531000	6183800	10756000	10670000	7383600	7677500	9367600	7234700	32.0875	28.8643	28.5403	28.3092	28.2424	27.7299	28.2296	27.7701
Q8IX01	SURP and G-patch domain-containing protein 2	SUGP2	sp|Q8IX01|SUGP2_HUMAN SURP and G-patch domain-containing protein 2 OS=Homo sapiens (Human) OX=9606 GN=SUGP2 PE=1 SV=2	120.21	0	152.78	31.7	28.3	28.5	28.4	21.8	25.6	23.8	30.3	28.4	31.7	29.7	29.7	30.8	29.7	27.2	26.3	26	180	46	91788000	6202800	5839400	5389600	2718900	2560000	3261100	10052000	7661500	9497800	8830700	9272500	7298300	4865500	4269600	4068300	31.9753	28.0881	28.0009	27.8853	26.8982	26.8113	27.1605	28.7845
P38935	DNA-binding protein SMUBP-2	IGHMBP2	sp|P38935|SMBP2_HUMAN DNA-binding protein SMUBP-2 OS=Homo sapiens (Human) OX=9606 GN=IGHMBP2 PE=1 SV=3	109.15	0	215.88	39.3	33	34.2	28.6	36.9	25.7	35.2	30.1	25.7	28.9	18.2	21.6	25.6	29.6	32.3	31.5	27	179	56	78151000	10344000	8965100	8642800	6688700	4222500	6744700	3371600	2661000	3462700	1983300	2213000	2109300	5812200	6541700	4388100	32.0271	29.1097	28.9033	28.8504	28.4807	27.817	28.4927	27.4924
O60506	Heterogeneous nuclear ribonucleoprotein Q	SYNCRIP	sp|O60506|HNRPQ_HUMAN Heterogeneous nuclear ribonucleoprotein Q OS=Homo sapiens (Human) OX=9606 GN=SYNCRIP PE=1 SV=2	69.602	0	190.43	45.6	44.1	42.2	37.4	44.1	44	40	39	29.9	40	45.6	35.3	42.2	38	39.5	38	17	177	32	204690000	22025000	16821000	16136000	15889000	11544000	14131000	11032000	5635700	9151000	17446000	13247000	14750000	11958000	15049000	9873700	32.6088	29.3927	29.0038	28.9438	28.9215	28.4607	28.7524	28.3952
P83916	Chromobox protein homolog 1	CBX1	sp|P83916|CBX1_HUMAN Chromobox protein homolog 1 OS=Homo sapiens (Human) OX=9606 GN=CBX1 PE=1 SV=1	21.418	0	138.59	34.6	28.1	34.6	34.6	34.6	34.6	34.6	28.1	28.1	28.1	34.6	34.6	34.6	34.6	34.6	34.6	9	176	8	840730000	53602000	44291000	40383000	65468000	41892000	65601000	36604000	22950000	34489000	97077000	83728000	66007000	69350000	79103000	40191000	32.6471	28.6758	28.4005	28.2673	28.9643	28.3202	28.9672	28.1255
Q8NFW8	N-acylneuraminate cytidylyltransferase	CMAS	sp|Q8NFW8|NEUA_HUMAN N-acylneuraminate cytidylyltransferase OS=Homo sapiens (Human) OX=9606 GN=CMAS PE=1 SV=2	48.379	0	116.38	44.5	44.5	44.2	44.5	40.1	40.1	40.1	37.3	34.3	40.1	42.2	44.2	44.2	44.5	44.2	37.3	17	176	23	394400000	43186000	33315000	41581000	27828000	21767000	28182000	20846000	12205000	19756000	24464000	25165000	18842000	28480000	29687000	19100000	33.0787	29.8876	29.5132	29.833	29.2536	28.8992	29.2718	28.8368
Q9NQT5	Exosome complex component RRP40	EXOSC3	sp|Q9NQT5|EXOS3_HUMAN Exosome complex component RRP40 OS=Homo sapiens (Human) OX=9606 GN=EXOSC3 PE=1 SV=3	29.572	0	140.39	59.3	59.3	59.3	59.3	59.3	59.3	59.3	53.8	40.4	53.8	58.9	48	58.9	58.9	59.3	56.7	13	176	14	443120000	48326000	41104000	38796000	27551000	23870000	33281000	26240000	20845000	24711000	27533000	31651000	24252000	26112000	29531000	19316000	32.5305	29.3336	29.1001	29.0167	28.523	28.316	28.7955	28.4526
P55201	Peregrin	BRPF1	sp|P55201|BRPF1_HUMAN Peregrin OS=Homo sapiens (Human) OX=9606 GN=BRPF1 PE=1 SV=2	137.5	0	59.814	17.9	16.7	16.7	16.7	17.3	17.3	17.2	17.3	15.4	17.9	17.9	17.9	17.8	16.7	17.3	17.9	19	175	60	67993000	4768300	3728900	3992800	4533400	3383900	4276900	4366900	3414100	4469100	6364600	6159900	4419500	5001500	4904400	4208900	31.9258	28.0919	27.7372	27.8359	28.0191	27.5972	27.9351	27.9651
P62995	Transformer-2 protein homolog beta	TRA2B	sp|P62995|TRA2B_HUMAN Transformer-2 protein homolog beta OS=Homo sapiens (Human) OX=9606 GN=TRA2B PE=1 SV=1	33.665	0	70.92	39.6	32.6	38.9	39.6	39.6	32.6	32.6	32.6	25	32.3	39.6	32.6	39.6	32.6	39.6	39.6	12	174	12	551350000	31917000	22278000	22838000	34657000	26526000	33884000	39190000	26779000	35864000	57607000	36934000	44953000	46809000	46764000	44354000	32.6234	28.5128	27.994	28.0299	28.6316	28.2459	28.5991	28.809
Q96AG4	Leucine-rich repeat-containing protein 59	LRRC59	sp|Q96AG4|LRC59_HUMAN Leucine-rich repeat-containing protein 59 OS=Homo sapiens (Human) OX=9606 GN=LRRC59 PE=1 SV=1	34.93	0	166.52	47.6	47.6	47.6	47.6	47.6	47.6	47.6	42.7	42	42.7	42.7	42.7	42.7	47.6	47.6	47.6	11	174	14	400340000	40279000	40853000	38412000	32843000	19492000	39729000	14410000	8339900	13672000	24633000	24936000	17732000	30688000	31747000	22573000	32.384	29.0709	29.0913	29.0024	28.7764	28.0237	29.0511	27.5879
P52597	Heterogeneous nuclear ribonucleoprotein F;Heterogeneous nuclear ribonucleoprotein F, N-terminally processed	HNRNPF	sp|P52597|HNRPF_HUMAN Heterogeneous nuclear ribonucleoprotein F OS=Homo sapiens (Human) OX=9606 GN=HNRNPF PE=1 SV=3	45.671	0	153.67	48	48	48	40.2	40.2	40.2	40.2	40.2	40.2	40.2	48	48	48	48	48	40.2	10	173	15	363810000	32034000	24444000	25419000	25083000	17841000	26152000	22970000	17912000	20278000	29364000	25926000	21257000	26293000	26357000	22478000	32.3455	28.84	28.4499	28.5063	28.4871	27.9956	28.5473	28.3601
Q7Z2W4	Zinc finger CCCH-type antiviral protein 1	ZC3HAV1	sp|Q7Z2W4|ZCCHV_HUMAN Zinc finger CCCH-type antiviral protein 1 OS=Homo sapiens (Human) OX=9606 GN=ZC3HAV1 PE=1 SV=3	101.43	0	297.12	31.3	30	26.9	28.9	28.9	28.9	28.2	28.9	30.2	28.9	25.9	27.4	25.9	28.9	23.2	27.7	20	173	57	79148000	6938600	5419000	5507600	5382100	4240500	5384200	6868700	6332200	7009900	4524400	4985900	3844800	4657400	4135700	3916500	32.0709	28.5591	28.2025	28.2259	28.1926	27.8487	28.1932	28.5445
Q86VM9	Zinc finger CCCH domain-containing protein 18	ZC3H18	sp|Q86VM9|ZCH18_HUMAN Zinc finger CCCH domain-containing protein 18 OS=Homo sapiens (Human) OX=9606 GN=ZC3H18 PE=1 SV=2	106.38	0	119.18	19.8	15.5	15.2	15.2	15.5	15.2	17.4	16.4	17.2	16.4	18.6	18.6	17.5	16.6	15.5	18.8	16	173	43	128620000	5575200	4928500	4823900	4458300	4107500	6123200	8089700	4986300	5212000	18065000	15366000	12892000	9883400	11930000	12181000	32.3648	27.8368	27.659	27.628	27.5144	27.3961	27.9721	28.3739
Q15029	116 kDa U5 small nuclear ribonucleoprotein component	EFTUD2	sp|Q15029|U5S1_HUMAN 116 kDa U5 small nuclear ribonucleoprotein component OS=Homo sapiens (Human) OX=9606 GN=EFTUD2 PE=1 SV=1	109.43	0	104.38	31.2	28.6	28.1	27.4	26.6	25.9	28.5	31.2	23.8	26.1	31.2	31.1	30	28.5	27.8	28.2	24	172	51	92177000	6296800	4229900	5272900	4735100	3373300	5372800	6791600	5050600	6165700	10801000	9766700	7628300	6420600	5847000	4424700	32.1303	28.2586	27.6847	28.0026	27.8474	27.3582	28.0297	28.3677
P40938	Replication factor C subunit 3	RFC3	sp|P40938|RFC3_HUMAN Replication factor C subunit 3 OS=Homo sapiens (Human) OX=9606 GN=RFC3 PE=1 SV=2	40.556	0	99.264	41.9	41.6	41.9	41.6	39	37.9	41.6	41.9	41.9	41.9	39	39	35.1	41.6	41.9	41.9	13	170	21	188400000	17206000	14024000	15115000	12767000	10425000	13721000	14099000	11243000	13044000	9951800	9809800	7608000	13211000	13377000	12796000	31.8815	28.4287	28.1337	28.2418	27.9982	27.7058	28.1022	28.1414
P61964	WD repeat-containing protein 5	WDR5	sp|P61964|WDR5_HUMAN WD repeat-containing protein 5 OS=Homo sapiens (Human) OX=9606 GN=WDR5 PE=1 SV=1	36.588	0	68.614	42.2	38.9	41.3	38.9	33.8	38.9	31.4	31.4	34.7	31.4	38.9	38.9	38.9	38.9	41.3	31.4	10	169	16	363690000	28624000	21340000	22523000	24204000	19840000	24037000	19173000	21599000	20111000	34390000	31138000	28376000	23171000	22511000	22657000	32.4381	28.7707	28.347	28.4249	28.5287	28.2419	28.5187	28.1926
P35249	Replication factor C subunit 4	RFC4	sp|P35249|RFC4_HUMAN Replication factor C subunit 4 OS=Homo sapiens (Human) OX=9606 GN=RFC4 PE=1 SV=2	39.681	0	211.87	57	49.6	54.3	57	49.9	57	57	52.3	41	47.9	50.1	44.4	47.9	54	52.6	57	16	168	19	200640000	17895000	17135000	17677000	12319000	11123000	15302000	12021000	8974000	11386000	11976000	14171000	11393000	14097000	13591000	11584000	31.828	28.341	28.2783	28.3233	27.8023	27.655	28.1151	27.7671
Q9Y224	UPF0568 protein C14orf166	C14orf166	sp|Q9Y224|RTRAF_HUMAN RNA transcription, translation and transport factor protein OS=Homo sapiens (Human) OX=9606 GN=RTRAF PE=1 SV=1	28.068	0	84.086	44.3	44.3	44.3	44.3	44.3	44.3	44.3	44.3	35.7	35.7	44.3	40.2	44.3	44.3	44.3	44.3	9	168	16	398900000	39693000	39768000	34154000	45786000	30193000	46306000	10632000	7062800	7661700	22729000	23560000	18991000	23553000	33482000	15324000	32.5714	29.2424	29.2451	29.0256	29.4484	28.8477	29.4647	27.3419
P38432	Coilin	COIL	sp|P38432|COIL_HUMAN Coilin OS=Homo sapiens (Human) OX=9606 GN=COIL PE=1 SV=1	62.608	0	142.98	31.9	31.9	30.2	31.9	30	28.5	28.5	31.9	26.6	28.5	30	30	28.5	30	28.5	28.5	17	166	26	202070000	21073000	17955000	17608000	15225000	12959000	16744000	17351000	12668000	14601000	9218200	9593600	7349700	10092000	11222000	8415300	32.2907	29.0293	28.7984	28.7701	28.5604	28.3279	28.6976	28.749
P62891;Q59GN2	60S ribosomal protein L39;Putative 60S ribosomal protein L39-like 5	RPL39;RPL39P5	sp|P62891|RL39_HUMAN 60S ribosomal protein L39 OS=Homo sapiens (Human) OX=9606 GN=RPL39 PE=1 SV=2;sp|Q59GN2|R39L5_HUMAN Putative 60S ribosomal protein L39-like 5 OS=Homo sapiens (Human) OX=9606 GN=RPL39P5 PE=5 SV=2	6.4066	0	10.636	23.5	23.5	23.5	23.5	23.5	23.5	23.5	23.5	23.5	23.5	23.5	23.5	23.5	23.5	23.5	23.5	3	166	1	75212000000	7365300000	5513200000	6029100000	5312100000	4446700000	5412200000	4182800000	3252800000	3759600000	4762300000	4861000000	4187200000	5357600000	6133300000	4637200000	36.1302	32.7781	32.3602	32.4893	32.3066	32.0501	32.3336	31.9618
Q7Z7K6	Centromere protein V	CENPV	sp|Q7Z7K6|CENPV_HUMAN Centromere protein V OS=Homo sapiens (Human) OX=9606 GN=CENPV PE=1 SV=1	29.946	0	214.9	54.5	54.5	54.5	54.5	54.5	54.5	54.5	54.5	54.5	54.5	45.8	54.5	50.9	54.5	54.5	54.5	8	166	12	527580000	47841000	41910000	40281000	34833000	28060000	38679000	56435000	41143000	54443000	21510000	22443000	16435000	30034000	28024000	25508000	32.5598	29.0967	28.9058	28.8486	28.6389	28.3269	28.79	29.335
O95478	Ribosome biogenesis protein NSA2 homolog	NSA2	sp|O95478|NSA2_HUMAN Ribosome biogenesis protein NSA2 homolog OS=Homo sapiens (Human) OX=9606 GN=NSA2 PE=1 SV=1	30.065	0	68.495	54.2	54.2	54.2	54.2	50	50	50	50	54.2	46.2	50	50	50	50	50	45.8	13	165	11	757650000	69093000	65358000	61976000	42215000	34956000	42599000	42199000	36506000	40273000	63984000	69130000	53812000	47059000	46444000	42045000	32.9564	29.5015	29.4213	29.3446	28.7907	28.5184	28.8038	28.7901
P82930	28S ribosomal protein S34, mitochondrial	MRPS34	sp|P82930|RT34_HUMAN 28S ribosomal protein S34, mitochondrial OS=Homo sapiens (Human) OX=9606 GN=MRPS34 PE=1 SV=2	25.65	0	127.3	56	52.3	42.7	44.5	55.5	55.5	50.5	55.5	41.3	53.7	55.5	56	55.5	55.5	50.5	55.5	12	165	12	393300000	11626000	8724200	9364300	30241000	23692000	31306000	22573000	15087000	20244000	52961000	53493000	41503000	25820000	25116000	21554000	32.136	27.0558	26.6415	26.7437	28.435	28.0829	28.4849	28.013
Q13185	Chromobox protein homolog 3	CBX3	sp|Q13185|CBX3_HUMAN Chromobox protein homolog 3 OS=Homo sapiens (Human) OX=9606 GN=CBX3 PE=1 SV=4	20.811	0	97.131	43.7	43.7	43.7	43.7	43.7	43.7	43.7	43.7	37.2	43.7	43.7	43.7	43.7	43.7	43.7	43.7	6	165	7	3291500000	188060000	147100000	150320000	262750000	202550000	261230000	166380000	137250000	160380000	270180000	245380000	192080000	306360000	351600000	249840000	34.4234	30.294	29.9396	29.9708	30.7765	30.4011	30.7681	30.1173
Q92878	DNA repair protein RAD50	RAD50	sp|Q92878|RAD50_HUMAN DNA repair protein RAD50 OS=Homo sapiens (Human) OX=9606 GN=RAD50 PE=1 SV=1	153.89	0	135.9	33	16.2	14.9	11.6	2.7	2.8	3.8	6.9	5.9	7.2	31.8	28.6	28.3	31.5	31.5	30.9	36	165	73	55712000	1339200	916800	713740	62410	62999	190240	341320	208780	291630	7344800	6623400	4968900	11715000	11124000	9809300	31.9213	26.5427	25.9961	25.6349	22.1193	22.1329	23.7273	24.5706
P84103	Serine/arginine-rich splicing factor 3	SRSF3	sp|P84103|SRSF3_HUMAN Serine/arginine-rich splicing factor 3 OS=Homo sapiens (Human) OX=9606 GN=SRSF3 PE=1 SV=1	19.329	0	200.78	44.5	44.5	44.5	44.5	44.5	44.5	44.5	44.5	41.5	41.5	44.5	44.5	44.5	44.5	44.5	44.5	8	163	7	1878500000	150920000	118110000	105820000	116990000	93100000	108050000	138470000	97792000	120030000	180060000	172040000	123680000	121620000	137560000	94199000	33.6142	29.9766	29.6229	29.4644	29.6092	29.2796	29.4945	29.8523
Q86XZ4	Spermatogenesis-associated serine-rich protein 2	SPATS2	sp|Q86XZ4|SPAS2_HUMAN Spermatogenesis-associated serine-rich protein 2 OS=Homo sapiens (Human) OX=9606 GN=SPATS2 PE=1 SV=1	59.544	0	230.74	49.2	45	39.4	41.3	43.5	49.2	39.4	37.1	39.4	36.3	26.4	30.3	34.3	39.4	38.9	37.1	16	163	27	152390000	16752000	14048000	14763000	14048000	11110000	13882000	9417100	7820900	8688800	4562900	4894000	4572500	9584800	10282000	7959600	31.938	28.7527	28.4988	28.5703	28.4987	28.1603	28.4816	27.9217
Q9Y2P8	RNA 3-terminal phosphate cyclase-like protein	RCL1	sp|Q9Y2P8|RCL1_HUMAN RNA 3-terminal phosphate cyclase-like protein OS=Homo sapiens (Human) OX=9606 GN=RCL1 PE=1 SV=3	40.842	0	89.349	29.8	29.8	29.8	29.8	25.7	29.8	29.8	29.8	29.8	29.8	29.8	29.8	29.8	29.8	29.8	29.8	10	163	20	289260000	22623000	21223000	21334000	9980500	10646000	11984000	20324000	16279000	19539000	32961000	34206000	27328000	15175000	14669000	10984000	32.4297	28.7532	28.6611	28.6686	27.5726	27.6657	27.8365	28.5986
O43818	U3 small nucleolar RNA-interacting protein 2	RRP9	sp|O43818|U3IP2_HUMAN U3 small nucleolar RNA-interacting protein 2 OS=Homo sapiens (Human) OX=9606 GN=RRP9 PE=1 SV=1	51.84	0	274.89	21.5	21.5	21.3	21.3	21.5	21.5	21.5	21.5	21.5	21.5	21.3	21.3	21.3	21.5	20	21.5	11	162	23	294240000	18208000	15728000	13423000	27662000	22954000	28840000	25186000	21764000	24817000	23605000	21538000	20657000	11770000	6716700	11371000	32.656	28.6416	28.4304	28.2018	29.245	28.9758	29.3051	29.1097
Q9GZS3	WD repeat-containing protein 61;WD repeat-containing protein 61, N-terminally processed	WDR61	sp|Q9GZS3|WDR61_HUMAN WD repeat-containing protein 61 OS=Homo sapiens (Human) OX=9606 GN=WDR61 PE=1 SV=1	33.58	0	118.45	48.5	43.6	45.9	43.6	39.3	39	43.6	42	22.6	45.9	48.5	34.1	46.2	43.6	46.2	48.5	11	162	15	392410000	45822000	36002000	32894000	12080000	6720500	13636000	14259000	9169100	12309000	48594000	33667000	35977000	29317000	39178000	22790000	32.4547	29.3564	29.0085	28.8782	27.433	26.5871	27.6078	27.6722
Q15024	Exosome complex component RRP42	EXOSC7	sp|Q15024|EXOS7_HUMAN Exosome complex component RRP42 OS=Homo sapiens (Human) OX=9606 GN=EXOSC7 PE=1 SV=3	31.821	0	129.4	49.1	45.7	45	43.3	49.1	45.7	48.5	45	45	45	45	46	42.6	45	43.3	48.5	11	161	18	325940000	30977000	25311000	27602000	25472000	19414000	25617000	19162000	15669000	18947000	20372000	21257000	13794000	21044000	23385000	17915000	32.45	29.0546	28.7632	28.8882	28.7723	28.3806	28.7805	28.3617
P62316	Small nuclear ribonucleoprotein Sm D2	SNRPD2	sp|P62316|SMD2_HUMAN Small nuclear ribonucleoprotein Sm D2 OS=Homo sapiens (Human) OX=9606 GN=SNRPD2 PE=1 SV=1	13.527	0	87.519	44.9	38.1	44.9	38.1	38.1	44.9	38.1	44.9	44.9	44.9	38.1	38.1	38.1	32.2	32.2	38.1	8	160	7	679750000	53101000	42305000	37515000	46527000	38148000	51842000	67338000	64653000	52519000	40412000	35892000	34946000	30147000	33502000	50901000	32.1478	28.4696	28.1417	27.9683	28.2789	27.9925	28.435	28.8123
Q13435	Splicing factor 3B subunit 2	SF3B2	sp|Q13435|SF3B2_HUMAN Splicing factor 3B subunit 2 OS=Homo sapiens (Human) OX=9606 GN=SF3B2 PE=1 SV=2	100.23	0	141.81	35.3	32.1	28.6	32.3	32.5	26.9	30.3	35.3	32.1	30.8	32.2	33.3	32.1	28.6	32.5	32.5	20	160	45	105960000	7684500	5491700	5253000	6001500	3849700	5700200	9945600	7861900	8396200	10485000	9993400	7729300	5899700	6522300	5149600	32.1509	28.3654	27.8807	27.8165	28.0088	27.3682	27.9344	28.7375
Q92804	TATA-binding protein-associated factor 2N	TAF15	sp|Q92804|RBP56_HUMAN TATA-binding protein-associated factor 2N OS=Homo sapiens (Human) OX=9606 GN=TAF15 PE=1 SV=1	61.829	0	222.53	30.9	30.9	28.9	30.9	30.9	29.1	30.9	30.9	26	30.9	21.3	16.7	21.3	27	30.9	30.9	11	160	31	309040000	41294000	27481000	29080000	31284000	19203000	25246000	13857000	8826800	12441000	4571300	5500900	6041400	25650000	34540000	24025000	33.1574	30.2536	29.6661	29.7477	29.8531	29.149	29.5437	28.6783
Q8NCA5	Protein FAM98A	FAM98A	sp|Q8NCA5|FA98A_HUMAN Protein FAM98A OS=Homo sapiens (Human) OX=9606 GN=FAM98A PE=1 SV=2	55.272	0	127.81	29.7	27.2	27.2	27.2	25.1	29.5	29.7	21.6	12.4	25.3	16.4	18.3	22.8	29.7	25.5	27.8	13	159	23	210040000	19803000	15238000	15205000	28134000	18927000	31224000	5131300	4260400	5138100	9092800	9101400	8006400	14189000	16074000	10517000	32.1697	28.7628	28.3848	28.3816	29.2694	28.6975	29.4197	26.8145
Q96EY4	Translation machinery-associated protein 16	TMA16	sp|Q96EY4|TMA16_HUMAN Translation machinery-associated protein 16 OS=Homo sapiens (Human) OX=9606 GN=TMA16 PE=1 SV=2	23.864	0	197.81	46.8	46.8	46.8	41.9	46.8	45.8	46.8	33.5	36.9	36.9	41.9	42.9	34.5	45.8	46.8	41.9	14	159	9	843710000	90721000	78296000	65751000	91946000	60438000	88505000	19108000	12136000	16331000	55127000	52709000	29790000	67822000	70559000	44475000	32.8221	29.6049	29.3924	29.1404	29.6242	29.0189	29.5692	27.3576
Q9NVN8	Guanine nucleotide-binding protein-like 3-like protein	GNL3L	sp|Q9NVN8|GNL3L_HUMAN Guanine nucleotide-binding protein-like 3-like protein OS=Homo sapiens (Human) OX=9606 GN=GNL3L PE=1 SV=1	65.572	0	102.25	44.8	41.2	39.5	43.3	36.4	38	39.3	25.9	24.4	28.2	23.9	24.2	18.7	32.8	36.4	32.8	20	159	31	138490000	18593000	15091000	17183000	14000000	12430000	16407000	3398700	3057600	3459300	3465700	2960400	2629200	8526300	10849000	6442700	31.9994	29.1025	28.8013	28.9887	28.6932	28.5216	28.922	26.6508
Q96GD4	Aurora kinase B	AURKB	sp|Q96GD4|AURKB_HUMAN Aurora kinase B OS=Homo sapiens (Human) OX=9606 GN=AURKB PE=1 SV=3	39.31	0	50.853	43.3	43.3	43.3	43.3	43.3	39	43.3	43.3	39	43.3	43.3	43.3	43.3	43.3	43.3	43.3	16	157	21	220830000	17647000	17630000	17127000	9495900	7672000	10588000	15308000	12025000	13661000	20866000	20540000	14635000	15414000	15075000	13143000	32.1107	28.4652	28.4638	28.4221	27.5712	27.2635	27.7283	28.2602
Q92552	28S ribosomal protein S27, mitochondrial	MRPS27	sp|Q92552|RT27_HUMAN 28S ribosomal protein S27, mitochondrial OS=Homo sapiens (Human) OX=9606 GN=MRPS27 PE=1 SV=3	47.611	0	142.21	39.6	37.4	37.4	32.4	39.6	34.5	39.6	34.5	34.5	34.5	39.6	39.6	39.6	39.6	39.6	37.4	12	156	25	177610000	6305400	5175400	4046400	14883000	10525000	14060000	10148000	7238800	8428100	23310000	22094000	18606000	11851000	12127000	8812200	32.048	27.232	26.947	26.5921	28.471	27.9711	28.3889	27.9185
O43395	U4/U6 small nuclear ribonucleoprotein Prp3	PRPF3	sp|O43395|PRPF3_HUMAN U4/U6 small nuclear ribonucleoprotein Prp3 OS=Homo sapiens (Human) OX=9606 GN=PRPF3 PE=1 SV=2	77.528	0	104.73	33.2	29.7	30.9	29.7	33.2	33.2	33.2	29.7	28.6	28.6	29.3	28.4	30.9	29.7	30.9	30.9	17	155	33	145190000	14474000	12208000	11574000	16917000	13779000	17530000	6143400	4853100	5480700	6407600	6165600	5333000	8253200	9337400	6731200	32.1577	28.8313	28.5857	28.5088	29.0564	28.7604	29.1077	27.595
O75569	Interferon-inducible double-stranded RNA-dependent protein kinase activator A	PRKRA	sp|O75569|PRKRA_HUMAN Interferon-inducible double-stranded RNA-dependent protein kinase activator A OS=Homo sapiens (Human) OX=9606 GN=PRKRA PE=1 SV=1	34.404	0	61.463	49.2	46.3	49.2	46.3	46.3	46.3	46.3	49.2	33.2	49.2	46.3	49.2	46.3	49.2	46.3	49.2	12	155	14	321940000	31151000	28369000	31717000	17327000	12331000	17510000	24172000	16862000	20182000	21750000	21810000	16704000	23704000	22082000	16269000	32.0696	28.7001	28.5652	28.7261	27.8539	27.3632	27.869	28.3342
Q9Y3A4	Ribosomal RNA-processing protein 7 homolog A	RRP7A	sp|Q9Y3A4|RRP7A_HUMAN Ribosomal RNA-processing protein 7 homolog A OS=Homo sapiens (Human) OX=9606 GN=RRP7A PE=1 SV=2	32.334	0	112.12	46.8	46.8	46.8	46.8	46.8	46.8	46.8	46.8	40.4	46.8	46.8	46.8	46.8	46.8	46.8	46.8	12	155	15	309310000	35306000	33644000	31041000	16225000	13116000	15837000	19783000	13930000	18354000	18611000	18719000	13980000	22125000	22944000	15692000	32.1114	28.9803	28.9107	28.7945	27.8586	27.5517	27.8237	28.1447
O00422	Histone deacetylase complex subunit SAP18	SAP18	sp|O00422|SAP18_HUMAN Histone deacetylase complex subunit SAP18 OS=Homo sapiens (Human) OX=9606 GN=SAP18 PE=1 SV=1	17.561	0	92.169	61.4	32.7	39.9	39.9	35.3	47.7	35.3	47.7	24.8	35.3	61.4	61.4	49	61.4	61.4	52.3	10	153	11	325330000	7176800	7954000	5555800	10836000	10778000	11194000	9669500	11315000	9270900	48369000	43874000	29636000	38672000	32871000	48157000	31.7367	26.2343	26.3827	25.865	26.8287	26.821	26.8756	26.6645
Q9H9L3	Interferon-stimulated 20 kDa exonuclease-like 2	ISG20L2	sp|Q9H9L3|I20L2_HUMAN Interferon-stimulated 20 kDa exonuclease-like 2 OS=Homo sapiens (Human) OX=9606 GN=ISG20L2 PE=1 SV=1	39.153	0	99.053	37.1	25.2	32	32	29.7	29.7	32	30.3	21.8	25.2	29.7	29.7	29.7	29.7	32	29.7	11	153	21	174630000	17468000	14072000	13124000	11042000	8696300	12404000	10372000	6560300	8446100	12709000	13520000	10248000	12211000	13728000	10035000	31.7721	28.4505	28.1386	28.0381	27.7887	27.4443	27.9565	27.6985
Q96MU7	YTH domain-containing protein 1	YTHDC1	sp|Q96MU7|YTDC1_HUMAN YTH domain-containing protein 1 OS=Homo sapiens (Human) OX=9606 GN=YTHDC1 PE=1 SV=3	84.699	0	73.178	25.3	19	15.3	20.1	22.4	15.5	18.7	18.7	16.2	16.2	25	20.4	20.1	25.3	25.3	17.9	16	151	23	148010000	6127100	2879700	3552200	4328900	3810900	4734900	8041600	5892900	5525200	20833000	21954000	15163000	16565000	14650000	13949000	31.6647	27.0703	25.9811	26.2839	26.5691	26.3853	26.6984	27.4626
P40937	Replication factor C subunit 5	RFC5	sp|P40937|RFC5_HUMAN Replication factor C subunit 5 OS=Homo sapiens (Human) OX=9606 GN=RFC5 PE=1 SV=1	38.496	0	85.433	46.5	44.4	44.4	44.4	46.5	44.4	44.4	46.5	40.3	44.4	44.4	44.4	44.4	44.4	44.4	44.4	12	150	24	156740000	15241000	14511000	15406000	11249000	8625600	9760300	9994100	4948300	8300100	10669000	10624000	8053400	10052000	11590000	7712600	31.8087	28.4464	28.3756	28.462	28.0083	27.6252	27.8035	27.8376
Q13838;O00148	Spliceosome RNA helicase DDX39B;ATP-dependent RNA helicase DDX39A	DDX39B;DDX39A	sp|Q13838|DX39B_HUMAN Spliceosome RNA helicase DDX39B OS=Homo sapiens (Human) OX=9606 GN=DDX39B PE=1 SV=1;sp|O00148|DX39A_HUMAN ATP-dependent RNA helicase DDX39A OS=Homo sapiens (Human) OX=9606 GN=DDX39A PE=1 SV=2	48.991	0	115.7	44.2	39.3	39.3	37.1	31.8	39.3	39	39.3	39.3	39.3	44.2	39.3	41.4	39.3	41.4	41.4	14	150	19	310000000	16926000	10720000	8774000	13674000	8104200	11122000	10693000	7397600	8904000	54529000	34633000	36832000	29496000	32285000	25907000	32.4556	28.2606	27.6017	27.3128	27.9529	27.1982	27.6549	27.5981
Q2TB10	Zinc finger protein 800	ZNF800	sp|Q2TB10|ZN800_HUMAN Zinc finger protein 800 OS=Homo sapiens (Human) OX=9606 GN=ZNF800 PE=1 SV=1	75.235	0	175.71	34.8	29.4	32.7	30	29.4	30.4	30.6	33.6	31	31.8	33.6	32.4	30.6	29.4	29.5	29.4	18	150	33	141300000	8998900	13975000	8428600	6317100	4251400	6604500	12546000	8708200	15182000	14342000	13409000	10498000	6470600	7008900	4559000	32.1186	28.1457	28.7808	28.0512	27.6352	27.0639	27.6994	28.6252
Q96GA3	Protein LTV1 homolog	LTV1	sp|Q96GA3|LTV1_HUMAN Protein LTV1 homolog OS=Homo sapiens (Human) OX=9606 GN=LTV1 PE=1 SV=1	54.854	0	106.09	33.5	31.2	31.2	22.1	31.2	23.6	30.7	23.6	21.9	23.4	30.9	23.2	30.5	33.5	33.5	31.2	14	149	19	262980000	25397000	20035000	19909000	21099000	16509000	21630000	11273000	6551400	10199000	17574000	15718000	13676000	20811000	23620000	18978000	32.2183	28.8461	28.5039	28.4948	28.5786	28.2246	28.6145	27.6743
Q16531	DNA damage-binding protein 1	DDB1	sp|Q16531|DDB1_HUMAN DNA damage-binding protein 1 OS=Homo sapiens (Human) OX=9606 GN=DDB1 PE=1 SV=1	126.97	0	124.22	26.1	21	23	22.8	21.8	24.2	21.4	22.9	19.8	22.5	24.5	20.3	23.4	26.1	26.1	24.3	22	148	55	87371000	6147600	5854700	6986300	4290100	3507200	3833300	4213800	2379000	3468900	6459800	4874100	3969000	11285000	12357000	7745500	32.162	28.333	28.2625	28.5175	27.8139	27.5233	27.6515	27.7881
Q9NX24	H/ACA ribonucleoprotein complex subunit 2	NHP2	sp|Q9NX24|NHP2_HUMAN H/ACA ribonucleoprotein complex subunit 2 OS=Homo sapiens (Human) OX=9606 GN=NHP2 PE=1 SV=1	17.201	0	164.95	38.6	38.6	38.6	38.6	38.6	38.6	38.6	38.6	38.6	38.6	38.6	38.6	38.6	37.9	38.6	38.6	6	148	7	818040000	47718000	41901000	46245000	43953000	34205000	49472000	92181000	66954000	79486000	69646000	68135000	60350000	41790000	43216000	32791000	32.415	28.3154	28.1279	28.2701	28.1968	27.835	28.3675	29.2653
Q9UBU9	Nuclear RNA export factor 1	NXF1	sp|Q9UBU9|NXF1_HUMAN Nuclear RNA export factor 1 OS=Homo sapiens (Human) OX=9606 GN=NXF1 PE=1 SV=1	70.182	0	72.783	43.9	39.7	43.9	37.2	35.4	35.4	32.5	29.6	29.6	28.3	35.7	28.8	37.2	32.5	32.5	32.5	20	148	31	143450000	17238000	14542000	12513000	13372000	9344500	12187000	8417700	6147900	8103600	6743400	6941100	5802500	7422500	8507600	6170300	32.0502	28.9932	28.7479	28.5311	28.6269	28.1099	28.493	27.9592
Q9UNZ5	Leydig cell tumor 10 kDa protein homolog	C19orf53	sp|Q9UNZ5|L10K_HUMAN Leydig cell tumor 10 kDa protein homolog OS=Homo sapiens (Human) OX=9606 GN=C19orf53 PE=1 SV=1	10.576	0	13.691	26.3	26.3	26.3	26.3	26.3	26.3	26.3	26.3	26.3	26.3	26.3	26.3	26.3	26.3	26.3	26.3	7	147	5	723950000	70843000	67451000	60333000	50942000	39930000	50354000	37175000	36183000	31037000	43965000	53144000	40432000	45811000	40548000	55800000	31.7532	28.4001	28.3292	28.1684	27.9243	27.5729	27.9075	27.4697
Q14498	RNA-binding protein 39	RBM39	sp|Q14498|RBM39_HUMAN RNA-binding protein 39 OS=Homo sapiens (Human) OX=9606 GN=RBM39 PE=1 SV=2	59.379	0	120.63	41.5	35.1	26	30.2	27.4	24.9	30.4	31.9	22.3	31.9	41.5	41.5	38.5	35.1	27.4	19.8	17	146	24	168490000	9935400	7839700	7320000	8472300	6480300	9805300	15943000	10966000	14586000	20695000	19435000	14655000	7944100	8388200	6022600	31.913	27.8291	27.4873	27.3884	27.5992	27.2126	27.8101	28.5114
P07437	Tubulin beta chain	TUBB	sp|P07437|TBB5_HUMAN Tubulin beta chain OS=Homo sapiens (Human) OX=9606 GN=TUBB PE=1 SV=2	49.67	0	108.8	62.8	62.8	62.8	62.8	62.8	62.8	62.8	62.8	56.8	62.8	61.9	62.8	62.8	62.8	62.8	62.8	5	145	20	594100000	76153000	61246000	62709000	34595000	25964000	36677000	42513000	32759000	36690000	28512000	25608000	28551000	38372000	39343000	24410000	33.4681	30.5044	30.19	30.2241	29.366	28.952	29.4503	29.6633
P55769	NHP2-like protein 1;NHP2-like protein 1, N-terminally processed	NHP2L1	sp|P55769|NH2L1_HUMAN NHP2-like protein 1 OS=Homo sapiens (Human) OX=9606 GN=SNU13 PE=1 SV=3	14.173	0	29.693	46.1	32.8	32.8	28.1	28.1	28.1	28.1	46.1	46.1	39.8	39.1	32.8	39.1	28.1	28.1	28.1	8	145	8	1259200000	70482000	61720000	55275000	78291000	63068000	80971000	152690000	119080000	126830000	97245000	106270000	83282000	55052000	57829000	51151000	33.2299	29.0707	28.8792	28.7201	29.2223	28.9104	29.2709	30.186
Q13620	Cullin-4B	CUL4B	sp|Q13620|CUL4B_HUMAN Cullin-4B OS=Homo sapiens (Human) OX=9606 GN=CUL4B PE=1 SV=4	103.98	0	103.8	27.9	22.8	23.8	21.9	24.3	22.9	22.8	21.5	21.2	21.8	21.9	20.3	21.9	25.3	24.2	27.9	24	144	56	66632000	4701700	3989100	3819300	4114200	2804000	3691900	2673900	2098200	2396800	3858900	3530900	3013800	9331600	8966000	7642300	31.7971	27.9721	27.735	27.6722	27.7796	27.2265	27.6233	27.1579
Q9Y3B2	Exosome complex component CSL4	EXOSC1	sp|Q9Y3B2|EXOS1_HUMAN Exosome complex component CSL4 OS=Homo sapiens (Human) OX=9606 GN=EXOSC1 PE=1 SV=1	21.452	0	53.751	52.8	52.8	52.8	52.8	52.8	52.8	52.8	52.8	52.8	52.8	44.1	52.8	52.8	52.8	52.8	52.8	8	142	9	469960000	43820000	38819000	38254000	34140000	27597000	36699000	30387000	25500000	29658000	25208000	32187000	22692000	31523000	29559000	23914000	31.9779	28.555	28.3802	28.359	28.1949	27.8879	28.2992	28.0269
Q9BXP5	Serrate RNA effector molecule homolog	SRRT	sp|Q9BXP5|SRRT_HUMAN Serrate RNA effector molecule homolog OS=Homo sapiens (Human) OX=9606 GN=SRRT PE=1 SV=1	100.67	0	119.29	38.5	14.6	12.6	16.1	18	17.8	21.8	23.6	21.3	23.1	36.5	36.4	36.5	35.4	31.4	34	31	141	44	117210000	2192100	1953300	1725900	2285200	1669900	2656600	3841700	2675500	3103100	24806000	19013000	16112000	12868000	11560000	10750000	32.264	26.5233	26.3569	26.1783	26.5833	26.1308	26.8006	27.3328
O60287	Nucleolar pre-ribosomal-associated protein 1	URB1	sp|O60287|NPA1P_HUMAN Nucleolar pre-ribosomal-associated protein 1 OS=Homo sapiens (Human) OX=9606 GN=URB1 PE=1 SV=4	254.39	0	101.83	18.1	15.9	14.1	15.6	15.9	15.5	17	14.2	14.7	15.1	13.7	13.7	14.2	14.4	14.4	14.7	31	139	112	34416000	2537100	2315500	2346200	3514700	2803000	4134900	2028800	1470000	1813200	1697300	1981700	1771600	2137500	2275100	1589000	31.8439	28.0821	27.9502	27.9693	28.5523	28.2259	28.7868	27.7596
Q53GS7	Nucleoporin GLE1	GLE1	sp|Q53GS7|GLE1_HUMAN Nucleoporin GLE1 OS=Homo sapiens (Human) OX=9606 GN=GLE1 PE=1 SV=2	79.835	0	95.187	28.5	28.5	28.5	28.4	25.2	22.8	25.2	25.2	22.8	22.8	24.6	23.6	27.2	26.8	26.6	25.1	16	139	32	82018000	9273100	8464700	8018100	6477400	4705500	6952100	5041100	3535800	4260800	3758100	4165400	3390700	5190000	5331800	3453500	31.2895	28.1446	28.013	27.9348	27.627	27.166	27.729	27.2654
Q96A72	Protein mago nashi homolog 2	MAGOHB	sp|Q96A72|MGN2_HUMAN Protein mago nashi homolog 2 OS=Homo sapiens (Human) OX=9606 GN=MAGOHB PE=1 SV=1	17.276	0	105.77	85.8	67.6	65.5	57.4	70.9	70.9	70.9	70.9	70.9	56.8	85.8	81.8	85.8	85.8	85.8	85.8	11	139	10	646230000	24861000	14577000	16854000	20507000	20332000	27575000	26590000	17335000	15423000	82215000	64071000	65116000	87653000	91516000	71604000	32.5894	27.8893	27.1191	27.3285	27.6115	27.5992	28.0388	27.9863
P33778;Q16778;P23527;P06899;Q8N257	Histone H2B type 1-B;Histone H2B type 2-E;Histone H2B type 1-O;Histone H2B type 1-J;Histone H2B type 3-B	HIST1H2BB;HIST2H2BE;HIST1H2BO;HIST1H2BJ;HIST3H2BB	sp|P33778|H2B1B_HUMAN Histone H2B type 1-B OS=Homo sapiens (Human) OX=9606 GN=HIST1H2BB PE=1 SV=2;sp|Q16778|H2B2E_HUMAN Histone H2B type 2-E OS=Homo sapiens (Human) OX=9606 GN=HIST2H2BE PE=1 SV=3;sp|P23527|H2B1O_HUMAN Histone H2B type 1-O OS=Homo sapiens (	13.95	0	6.6338	50.8	45.2	49.2	43.7	43.7	49.2	43.7	49.2	49.2	49.2	50.8	50.8	43.7	49.2	43.7	49.2	3	136	7	24476000000	1887000000	1739300000	1259500000	1338100000	1131000000	1342400000	1320700000	1104300000	923990000	2600900000	1722900000	1877800000	2632700000	1923900000	1671700000	37.318	33.6208	33.5032	33.0375	33.1248	32.8823	33.1295	33.1061
P14866	Heterogeneous nuclear ribonucleoprotein L	HNRNPL	sp|P14866|HNRPL_HUMAN Heterogeneous nuclear ribonucleoprotein L OS=Homo sapiens (Human) OX=9606 GN=HNRNPL PE=1 SV=2	64.132	0	186.44	35.5	35.1	35.5	35.5	33.6	35.1	35.5	30.2	35.1	35.5	27.5	27.5	35.1	35.1	35.5	33.6	11	136	20	247030000	20207000	15164000	16781000	14209000	12438000	19820000	13399000	10400000	14875000	18379000	18399000	20462000	17601000	21064000	13834000	32.2021	28.5903	28.1761	28.3223	28.0823	27.8902	28.5624	27.9975
P82663	28S ribosomal protein S25, mitochondrial	MRPS25	sp|P82663|RT25_HUMAN 28S ribosomal protein S25, mitochondrial OS=Homo sapiens (Human) OX=9606 GN=MRPS25 PE=1 SV=1	20.116	0	168.12	78.6	69.4	63	55.5	61.8	69.4	69.4	69.4	61.3	55.5	78.6	78.6	78.6	78.6	64.7	63	13	136	9	438580000	14841000	11384000	12442000	25665000	19986000	29518000	24103000	13319000	19488000	73896000	73805000	56496000	24718000	21989000	16931000	31.8782	26.993	26.6105	26.7387	27.7833	27.4225	27.985	27.6927
Q9HC52	Chromobox protein homolog 8	CBX8	sp|Q9HC52|CBX8_HUMAN Chromobox protein homolog 8 OS=Homo sapiens (Human) OX=9606 GN=CBX8 PE=1 SV=3	43.395	0	85.124	42.2	32.1	34.7	39.6	33.2	30.6	30.6	33.2	38	30.6	34.7	39.6	34.7	37.3	39.6	39.6	12	136	21	136000000	9435200	7513000	7986700	7466000	5638200	7033300	11759000	10256000	11634000	11846000	11373000	8410100	9620400	9028900	6998700	31.4113	27.5619	27.2332	27.3215	27.2243	26.8191	27.1381	27.8795
P09132	Signal recognition particle 19 kDa protein	SRP19	sp|P09132|SRP19_HUMAN Signal recognition particle 19 kDa protein OS=Homo sapiens (Human) OX=9606 GN=SRP19 PE=1 SV=3	16.156	0	88.375	46.5	46.5	46.5	46.5	46.5	46.5	46.5	46.5	46.5	46.5	38.2	38.2	38.2	38.2	38.2	46.5	11	135	7	433270000	36722000	31760000	41997000	27224000	32953000	27589000	18944000	13884000	19494000	34223000	36098000	24974000	29545000	35675000	22189000	31.4981	27.9375	27.7281	28.1311	27.5057	27.7813	27.5249	26.9826
Q08J23	tRNA (cytosine(34)-C(5))-methyltransferase	NSUN2	sp|Q08J23|NSUN2_HUMAN RNA cytosine C(5)-methyltransferase NSUN2 OS=Homo sapiens (Human) OX=9606 GN=NSUN2 PE=1 SV=2	86.47	0	94.405	37.5	37.3	32.9	37.5	34.6	35.5	34.3	35.2	28.4	30	25.9	22.2	26.2	30.1	32.3	27.5	22	135	44	72675000	9616000	6340500	7049700	6759200	4933300	6940100	3810200	2677700	3607500	3417800	2663600	2946600	3622200	5467900	2822300	31.5744	28.6564	28.0556	28.2086	28.1478	27.6936	28.1859	27.3209
Q5T280	Putative methyltransferase C9orf114	C9orf114	sp|Q5T280|CI114_HUMAN Putative methyltransferase C9orf114 OS=Homo sapiens (Human) OX=9606 GN=SPOUT1 PE=1 SV=3	42.008	0	56.73	41.8	41.8	41.8	41.8	38	27.1	32.2	38.3	33	38.3	41.8	41.8	41.5	38.3	41.5	38	12	132	20	182850000	17874000	14495000	14802000	7055800	4812700	7027900	7555100	5151700	6892400	22456000	22529000	17394000	12547000	12792000	9467600	31.768	28.4133	28.1109	28.1413	27.0723	26.5203	27.0666	27.1709
P20042	Eukaryotic translation initiation factor 2 subunit 2	EIF2S2	sp|P20042|IF2B_HUMAN Eukaryotic translation initiation factor 2 subunit 2 OS=Homo sapiens (Human) OX=9606 GN=EIF2S2 PE=1 SV=2	38.388	0	135.41	42.6	36.3	42.3	42.3	42.3	42	42.3	39.3	42.3	42.3	35.1	35.4	35.1	36.3	42.3	42.3	17	131	20	195140000	18267000	19014000	20124000	18432000	15258000	19817000	11278000	10153000	11371000	5256600	6343300	5109200	12108000	13559000	9049300	31.8619	28.4447	28.5024	28.5843	28.4576	28.185	28.5622	27.7489
P49411	Elongation factor Tu, mitochondrial	TUFM	sp|P49411|EFTU_HUMAN Elongation factor Tu, mitochondrial OS=Homo sapiens (Human) OX=9606 GN=TUFM PE=1 SV=2	49.541	0	53.69	40.5	31.2	24.8	36.7	38.7	38.1	37.4	40.5	40.5	40.3	29.9	29	32.5	40.3	36.1	34.5	15	129	30	85015000	4513300	3328200	4663200	5661000	4646000	5705600	9379700	7400500	6329200	6199500	5194900	5131500	6487200	4660500	5714700	31.2481	27.0127	26.5732	27.0597	27.3395	27.0544	27.3509	28.068
P08670	Vimentin	VIM	sp|P08670|VIME_HUMAN Vimentin OS=Homo sapiens (Human) OX=9606 GN=VIM PE=1 SV=4	53.651	0	94.101	52.8	41.6	44.8	44.4	43.6	43.6	43.6	52.8	49.8	52.8	40.8	33.3	30	32	31.8	35.2	21	128	34	101690000	8319800	7243400	6872700	6280200	4493800	7746300	15434000	11627000	12731000	3988400	3845700	2981800	4040400	3046700	3036400	31.687	28.0756	27.8757	27.7999	27.6699	27.187	27.9725	28.9671
Q7L0Y3	Mitochondrial ribonuclease P protein 1	TRMT10C	sp|Q7L0Y3|TM10C_HUMAN tRNA methyltransferase 10 homolog C OS=Homo sapiens (Human) OX=9606 GN=TRMT10C PE=1 SV=2	47.346	0	70.725	42.9	40.7	42.9	42.9	42.9	42.9	38.5	35.5	34	38.5	38.7	33.5	38.7	42.9	42.9	42.9	13	128	26	110470000	7420800	7118800	7594900	8872600	6611600	9786600	6624300	4524400	6452200	7628800	6742700	6561700	8427800	8837200	7269000	31.4196	27.5236	27.4637	27.5571	27.7814	27.357	27.9228	27.3598
Q9Y5S9	RNA-binding protein 8A	RBM8A	sp|Q9Y5S9|RBM8A_HUMAN RNA-binding protein 8A OS=Homo sapiens (Human) OX=9606 GN=RBM8A PE=1 SV=1	19.889	0	323.31	44.8	44.8	44.8	44.8	44.8	44.8	44.8	43.7	43.7	43.7	44.8	44.8	44.8	44.8	44.8	44.8	7	128	8	901930000	45271000	34689000	33898000	34383000	23713000	34736000	32632000	21755000	25111000	117450000	94446000	85998000	115520000	115950000	86377000	32.7485	28.4321	28.048	28.0147	28.0352	27.4992	28.0499	27.9598
P56537	Eukaryotic translation initiation factor 6	EIF6	sp|P56537|IF6_HUMAN Eukaryotic translation initiation factor 6 OS=Homo sapiens (Human) OX=9606 GN=EIF6 PE=1 SV=1	26.599	0	110.33	46.1	46.1	46.1	46.1	46.1	46.1	46.1	46.1	46.1	36.3	36.3	36.3	26.1	46.1	46.1	46.1	7	127	9	1527100000	123520000	100620000	115320000	152090000	123640000	164580000	65982000	49794000	60497000	101730000	107270000	81950000	97234000	105210000	77609000	33.678	30.0501	29.7543	29.951	30.3503	30.0515	30.4641	29.1455
Q9H2U1	ATP-dependent RNA helicase DHX36	DHX36	sp|Q9H2U1|DHX36_HUMAN ATP-dependent DNA/RNA helicase DHX36 OS=Homo sapiens (Human) OX=9606 GN=DHX36 PE=1 SV=2	114.76	0	75.187	26	23.8	20.6	21.4	24.5	24.4	22.9	22.9	21.7	26	22.9	18.1	23.1	24.4	26	24.5	18	127	48	60677000	4285600	2592600	2744000	5948800	4535800	5563500	3665700	2578500	3470300	4710000	3802800	3648500	4283400	5203600	3644200	31.4396	27.616	26.8909	26.9728	28.0891	27.6979	27.9925	27.3906
Q9Y6M1	Insulin-like growth factor 2 mRNA-binding protein 2	IGF2BP2	sp|Q9Y6M1|IF2B2_HUMAN Insulin-like growth factor 2 mRNA-binding protein 2 OS=Homo sapiens (Human) OX=9606 GN=IGF2BP2 PE=1 SV=2	66.121	0	166.59	40.4	37.6	37.6	37.6	37.6	35.6	35.9	36.1	37.7	37.7	37.6	37.6	40.4	35.6	35.9	34.2	17	127	28	138540000	9857700	9569500	9180000	6371500	5121900	5767400	11232000	9531100	12184000	14721000	14134000	14533000	5384500	6788400	4167600	31.8531	28.0402	27.9974	27.9374	27.4105	27.0956	27.2669	28.2284
Q9UN81	LINE-1 retrotransposable element ORF1 protein	L1RE1	sp|Q9UN81|LORF1_HUMAN LINE-1 retrotransposable element ORF1 protein OS=Homo sapiens (Human) OX=9606 GN=L1RE1 PE=1 SV=1	40.055	0	55.636	28.4	25.7	25.7	25.7	28.4	28.4	28.4	28.4	28.4	28.4	28.4	28.4	28.4	25.7	28.4	28.4	10	126	16	278900000	22002000	19665000	18140000	24993000	20149000	27056000	25218000	20808000	25043000	13316000	12753000	11512000	12734000	14831000	10681000	32.0552	28.3911	28.2291	28.1127	28.575	28.2642	28.6895	28.588
Q96C57	Uncharacterized protein C12orf43	C12orf43	sp|Q96C57|CSTOS_HUMAN Protein CUSTOS OS=Homo sapiens (Human) OX=9606 GN=CUSTOS PE=1 SV=2	28.17	0	142.97	59.2	59.2	59.2	59.2	59.2	59.2	59.2	59.2	58.8	59.2	59.2	51.5	58.8	53.8	59.2	59.2	12	125	14	298560000	26583000	20745000	21735000	28318000	22373000	31022000	21354000	16687000	18703000	17297000	18956000	14772000	12931000	16349000	10732000	31.9608	28.4713	28.1136	28.1808	28.5626	28.2226	28.6941	28.1553
Q92922	SWI/SNF complex subunit SMARCC1	SMARCC1	sp|Q92922|SMRC1_HUMAN SWI/SNF complex subunit SMARCC1 OS=Homo sapiens (Human) OX=9606 GN=SMARCC1 PE=1 SV=3	122.87	0	88.224	18.6	14.3	14.3	17.1	15.1	17.1	16.6	15.7	15.7	17.7	13.5	14.3	14.9	18.6	16.6	18.6	13	124	49	42968000	3331100	2678700	3345700	3009700	2364100	3208500	3022500	2131700	2643200	2558700	2574200	2001800	3638000	3558600	2901400	30.9714	27.2822	26.9679	27.2886	27.1359	26.7876	27.2282	27.142
Q9P031	Thyroid transcription factor 1-associated protein 26	CCDC59	sp|Q9P031|TAP26_HUMAN Thyroid transcription factor 1-associated protein 26 OS=Homo sapiens (Human) OX=9606 GN=CCDC59 PE=1 SV=2	28.669	0	41.414	36.5	36.5	36.1	36.5	36.1	36.1	36.1	36.1	29.9	36.1	36.5	36.5	36.5	36.5	36.5	36.1	9	124	9	544130000	41327000	33990000	32014000	42481000	31735000	42936000	21771000	18632000	19877000	48032000	50247000	39837000	41516000	41547000	38186000	32.1893	28.4705	28.1885	28.1021	28.5102	28.0895	28.5256	27.5458
P26196	Probable ATP-dependent RNA helicase DDX6	DDX6	sp|P26196|DDX6_HUMAN Probable ATP-dependent RNA helicase DDX6 OS=Homo sapiens (Human) OX=9606 GN=DDX6 PE=1 SV=2	54.416	0	188.52	41.4	35.4	41.4	29.6	37.9	38.5	41.4	37.9	32.1	33.3	33.3	27.5	29.2	32.5	35.4	25.1	13	123	28	169210000	19453000	16958000	15131000	19904000	14601000	20710000	8154700	4928800	6478800	6997700	7519500	6453900	7305100	9345100	5274700	32.1416	29.0208	28.8228	28.6584	29.0539	28.6069	29.1112	27.7665
Q9BYN8	28S ribosomal protein S26, mitochondrial	MRPS26	sp|Q9BYN8|RT26_HUMAN 28S ribosomal protein S26, mitochondrial OS=Homo sapiens (Human) OX=9606 GN=MRPS26 PE=1 SV=1	24.211	0	80.664	39	36.1	36.1	25.9	36.1	36.1	36.1	36.6	36.1	36.6	38.5	39	39	38.5	36.6	36.1	13	123	11	290850000	8133600	5818900	4290100	22098000	17031000	22617000	19118000	12275000	17210000	39471000	38447000	34875000	16555000	16089000	16819000	31.5751	26.4149	25.9317	25.492	27.8569	27.4811	27.8903	27.6479
P04843	Dolichyl-diphosphooligosaccharide--protein glycosyltransferase subunit 1	RPN1	sp|P04843|RPN1_HUMAN Dolichyl-diphosphooligosaccharide--protein glycosyltransferase subunit 1 OS=Homo sapiens (Human) OX=9606 GN=RPN1 PE=1 SV=1	68.569	0	80.926	47.3	40.4	37.6	37.2	37.6	34.1	36.2	30.3	34.1	33.8	39	44.3	41.5	36.2	32.8	31.6	20	122	37	76421000	6936200	5149300	5336400	6141500	3626000	6311600	3609600	2747000	3233300	7213800	8347800	6142000	3662100	5251200	2713200	31.3969	27.9352	27.5054	27.5569	27.7596	26.9994	27.799	26.9929
Q5RKV6	Exosome complex component MTR3	EXOSC6	sp|Q5RKV6|EXOS6_HUMAN Exosome complex component MTR3 OS=Homo sapiens (Human) OX=9606 GN=EXOSC6 PE=1 SV=1	28.235	0	76.648	40.8	37.9	37.9	40.8	37.5	37.5	37.5	34.6	37.5	34.6	31.6	34.6	34.6	37.5	37.5	37.5	9	122	10	461630000	42348000	37597000	33629000	35296000	29770000	38035000	30921000	27424000	32327000	23694000	24711000	20409000	30945000	28358000	26162000	32.1041	28.6577	28.486	28.3251	28.3949	28.1493	28.5028	28.204
Q9UNX3	60S ribosomal protein L26-like 1	RPL26L1	sp|Q9UNX3|RL26L_HUMAN 60S ribosomal protein L26-like 1 OS=Homo sapiens (Human) OX=9606 GN=RPL26L1 PE=1 SV=1	17.256	0	10.144	69	69	65.5	69	69	69	65.5	69	65.5	69	65.5	69	69	65.5	69	65.5	4	122	6	2118400000	226940000	139940000	118730000	160920000	134610000	179530000	142250000	125860000	130560000	123750000	144370000	115920000	136430000	98372000	140170000	33.5652	30.3428	29.6452	29.4081	29.8468	29.5892	30.0046	29.6689
O15504	Nucleoporin-like protein 2	NUPL2	sp|O15504|NUP42_HUMAN Nucleoporin NUP42 OS=Homo sapiens (Human) OX=9606 GN=NUP42 PE=1 SV=1	44.871	0	127.78	32.2	32.2	31.9	31.9	31.9	32.2	31.9	31.9	27	31.9	31.9	31.9	26	31.9	32.2	31.9	9	121	19	182810000	18906000	17099000	18034000	12626000	11089000	13469000	11552000	8313200	9831800	8307600	8559700	7054500	13830000	14048000	10089000	31.6937	28.4203	28.2753	28.3522	27.8378	27.6505	27.9311	27.7096
Q9NY12	H/ACA ribonucleoprotein complex subunit 1	GAR1	sp|Q9NY12|GAR1_HUMAN H/ACA ribonucleoprotein complex subunit 1 OS=Homo sapiens (Human) OX=9606 GN=GAR1 PE=1 SV=1	22.348	0	27.632	37.3	37.3	37.3	33.2	37.3	37.3	37.3	37.3	37.3	37.3	37.3	37.3	37.3	37.3	37.3	37.3	7	121	11	550870000	37791000	34239000	36946000	41644000	32774000	42903000	38300000	31903000	33602000	42918000	40621000	34549000	36471000	38100000	28112000	32.4966	28.631	28.4886	28.5984	28.7711	28.4255	28.814	28.6503
Q00059	Transcription factor A, mitochondrial	TFAM	sp|Q00059|TFAM_HUMAN Transcription factor A, mitochondrial OS=Homo sapiens (Human) OX=9606 GN=TFAM PE=1 SV=1	29.096	0	28.933	39	36.2	37	32.9	39	39	39	35.8	30.9	36.2	34.1	34.1	37	36.2	30.9	36.2	10	120	16	283060000	29164000	18644000	19676000	26437000	21850000	26695000	16672000	15402000	18304000	18992000	15557000	16171000	12197000	14031000	13265000	32.0765	28.7977	28.1522	28.2299	28.656	28.3811	28.6701	27.991
Q13868	Exosome complex component RRP4	EXOSC2	sp|Q13868|EXOS2_HUMAN Exosome complex component RRP4 OS=Homo sapiens (Human) OX=9606 GN=EXOSC2 PE=1 SV=2	32.789	0	81.923	43.7	40.3	40.3	43.7	40.3	40.3	43.7	40.3	34.5	34.8	40.3	29	40.3	40.3	40.3	40.3	12	120	14	300340000	29164000	26799000	26018000	22298000	17809000	21866000	19414000	11534000	16670000	20143000	20658000	15212000	19738000	19644000	13371000	31.9694	28.6051	28.483	28.4404	28.2178	27.8934	28.1896	28.018
Q8N8A6	ATP-dependent RNA helicase DDX51	DDX51	sp|Q8N8A6|DDX51_HUMAN ATP-dependent RNA helicase DDX51 OS=Homo sapiens (Human) OX=9606 GN=DDX51 PE=1 SV=3	72.456	0	83.653	26.3	21.2	23.1	26.3	22.1	23.9	26.3	26.3	23.9	21	20.7	18.9	20.7	22.1	23.9	21	13	120	35	75665000	5861500	5710600	5204600	7222300	6550400	9064100	5097500	3402800	3637000	3735900	3376500	2821800	4908900	5536600	3534300	31.3024	27.6121	27.5745	27.4406	27.9133	27.7725	28.241	27.4106
Q9Y3Y2	Chromatin target of PRMT1 protein	CHTOP	sp|Q9Y3Y2|CHTOP_HUMAN Chromatin target of PRMT1 protein OS=Homo sapiens (Human) OX=9606 GN=CHTOP PE=1 SV=2	26.396	0	118.99	30.2	30.2	30.2	30.2	30.2	30.2	30.2	30.2	30.2	30.2	30.2	30.2	30.2	30.2	30.2	30.2	7	120	9	587080000	36132000	27833000	29129000	31329000	23781000	33449000	57986000	46280000	55134000	41955000	43315000	35513000	44867000	42866000	37511000	32.2989	28.2767	27.9002	27.9659	28.0709	27.6732	28.1654	28.9591
Q8WWM7	Ataxin-2-like protein	ATXN2L	sp|Q8WWM7|ATX2L_HUMAN Ataxin-2-like protein OS=Homo sapiens (Human) OX=9606 GN=ATXN2L PE=1 SV=2	113.37	0	105.66	26.2	21.6	21.3	22.4	25.4	26.2	25.3	15.7	14.9	16.1	18.1	18.9	22.3	18.8	16.3	18	19	119	39	96541000	11500000	8448900	8353300	14583000	10886000	14452000	2189000	1829800	1996600	3374200	4018300	3711800	4000900	3918300	3279800	31.81	28.7405	28.2957	28.2793	29.0832	28.6613	29.0702	26.3473
Q9UIF9	Bromodomain adjacent to zinc finger domain protein 2A	BAZ2A	sp|Q9UIF9|BAZ2A_HUMAN Bromodomain adjacent to zinc finger domain protein 2A OS=Homo sapiens (Human) OX=9606 GN=BAZ2A PE=1 SV=4	211.2	0	121.21	17.1	12.7	15.1	15.2	14.6	15.6	14.5	15.6	17.1	15.2	11.8	12.7	8.8	14.2	14	14.6	26	118	66	52486000	4116100	3583600	3545500	3415300	3307500	3826100	5320600	4298500	4815200	2934200	2570800	1724000	2953100	3327900	2747700	31.6898	28.0172	27.8174	27.8019	27.748	27.7017	27.9118	28.3876
P51532	Transcription activator BRG1	SMARCA4	sp|P51532|SMCA4_HUMAN Transcription activator BRG1 OS=Homo sapiens (Human) OX=9606 GN=SMARCA4 PE=1 SV=2	184.64	0	59.768	11.9	10.7	11.4	11.4	10.4	11.3	11.9	10.4	10.4	11.9	9.5	8.7	11	10.7	10.4	11	16	117	63	55184000	4237800	3672600	4015100	4016300	3040900	3809700	3668200	3191300	4230700	3387000	3331700	2973300	4095300	4184300	3330300	31.695	27.9922	27.7856	27.9143	27.9147	27.5134	27.8385	27.7839
Q8WWK9	Cytoskeleton-associated protein 2	CKAP2	sp|Q8WWK9|CKAP2_HUMAN Cytoskeleton-associated protein 2 OS=Homo sapiens (Human) OX=9606 GN=CKAP2 PE=1 SV=1	76.986	0	92.353	31.5	24.7	26.6	26.6	26.6	24.7	26.6	29.1	29.1	30.3	18	17	22	21.7	23.6	24.7	15	117	39	92853000	8362900	6257000	6909500	8691300	6357600	9642300	10478000	7856700	9679300	2764000	2822300	2746200	3378700	3350300	3556500	31.7539	28.281	27.8624	28.0055	28.3365	27.8855	28.4863	28.6063
P18583	Protein SON	SON	sp|P18583|SON_HUMAN Protein SON OS=Homo sapiens (Human) OX=9606 GN=SON PE=1 SV=4	263.83	0	131.64	13.3	10.9	10.9	8.7	8.9	8.9	8.9	8.9	9.4	8.9	11.8	12.2	11.8	12.2	12.2	11.9	19	116	75	41373000	2238100	1990700	1742500	1986400	1561000	2044800	2157700	1716300	1998700	5785000	5973500	4524800	2676400	2636200	2340800	31.531	27.3227	27.1536	26.9616	27.1505	26.8028	27.1923	27.2698
P23284	Peptidyl-prolyl cis-trans isomerase B	PPIB	sp|P23284|PPIB_HUMAN Peptidyl-prolyl cis-trans isomerase B OS=Homo sapiens (Human) OX=9606 GN=PPIB PE=1 SV=2	23.742	0	38.507	50	50	50	50	50	43.5	50	50	46.8	50	50	50	50	50	50	50	10	116	12	322090000	33422000	20672000	24632000	17770000	11838000	22607000	15396000	6905700	16292000	30533000	24059000	24069000	17569000	42367000	13955000	31.8478	28.5792	27.8861	28.139	27.6679	27.0819	28.0152	27.461
Q8NEJ9	Neuroguidin	NGDN	sp|Q8NEJ9|NGDN_HUMAN Neuroguidin OS=Homo sapiens (Human) OX=9606 GN=NGDN PE=1 SV=1	35.894	0	102.87	41.6	41.6	41.6	38.4	22.2	25.7	25.4	30.2	21.3	25.7	41.3	41.3	30.2	41.6	30.2	41	11	116	14	239950000	30937000	27646000	22289000	11568000	11805000	14551000	15566000	9083500	11303000	15539000	16747000	13744000	12762000	12661000	13744000	31.6455	28.6902	28.5279	28.2172	27.271	27.3003	27.602	27.6993
O00139	Kinesin-like protein KIF2A	KIF2A	sp|O00139|KIF2A_HUMAN Kinesin-like protein KIF2A OS=Homo sapiens (Human) OX=9606 GN=KIF2A PE=1 SV=3	79.954	0	43.585	24.6	20.7	24.6	23.4	23.4	24.5	24.6	23.4	24.5	23.4	18.6	19.3	16.3	23.4	22.1	23.5	16	115	35	114120000	9860000	9250100	8629300	9277100	7946400	10966000	10055000	8902700	9031100	4991700	2984500	2486700	6782100	6658200	6298600	31.8953	28.3624	28.2703	28.1701	28.2745	28.0511	28.5158	28.3908
Q9GZL7	Ribosome biogenesis protein WDR12	WDR12	sp|Q9GZL7|WDR12_HUMAN Ribosome biogenesis protein WDR12 OS=Homo sapiens (Human) OX=9606 GN=WDR12 PE=1 SV=2	47.707	0	203.43	34.8	34.8	34.8	34.8	34.8	34.8	34.8	34.8	28.4	30	34.8	33.1	34.8	34.8	34.8	34.8	13	114	22	243320000	21236000	15874000	15632000	21859000	17883000	23046000	14212000	9191000	11981000	16962000	14527000	13558000	16365000	15577000	15419000	32.3177	28.7994	28.3796	28.3575	28.8411	28.5515	28.9175	28.22
P05204	Non-histone chromosomal protein HMG-17	HMGN2	sp|P05204|HMGN2_HUMAN Non-histone chromosomal protein HMG-17 OS=Homo sapiens (Human) OX=9606 GN=HMGN2 PE=1 SV=3	9.3926	0	120.5	53.3	53.3	53.3	53.3	53.3	53.3	53.3	53.3	53.3	53.3	53.3	53.3	51.1	53.3	53.3	53.3	6	113	2	1013500000	82603000	44591000	51749000	59749000	51335000	74811000	63991000	57692000	51812000	43276000	40376000	37351000	126420000	96158000	131560000	30.9166	27.2997	26.4102	26.6251	26.8324	26.6134	27.1567	26.9313
Q96JP5	E3 ubiquitin-protein ligase ZFP91	ZFP91	sp|Q96JP5|ZFP91_HUMAN E3 ubiquitin-protein ligase ZFP91 OS=Homo sapiens (Human) OX=9606 GN=ZFP91 PE=1 SV=1	63.444	0	73.037	16.7	16.7	16.7	16.7	16.7	16.3	16.7	16.7	16.7	16.7	16.7	16.7	16.7	16.7	16.7	16.7	8	113	25	95748000	10216000	6671900	6942900	6445100	4017700	6752100	5862400	5493400	5471200	5443500	5676000	5059200	7245100	7346800	7105100	31.1566	27.9281	27.3135	27.3709	27.2636	26.5818	27.3307	27.1269
Q99496	E3 ubiquitin-protein ligase RING2	RNF2	sp|Q99496|RING2_HUMAN E3 ubiquitin-protein ligase RING2 OS=Homo sapiens (Human) OX=9606 GN=RNF2 PE=1 SV=1	37.655	0	41.174	39.9	34.8	34.2	34.8	34.8	26.8	33.9	34.8	33.9	34.8	31.5	25.9	31.5	34.8	33.9	34.8	11	113	15	174520000	13547000	8836400	10780000	12101000	7137200	11234000	16761000	11515000	14845000	10662000	7505300	7836900	16229000	13163000	12372000	31.2858	27.5983	26.982	27.2687	27.4355	26.6738	27.3283	27.9055
Q9NV31	U3 small nucleolar ribonucleoprotein protein IMP3	IMP3	sp|Q9NV31|IMP3_HUMAN U3 small nucleolar ribonucleoprotein protein IMP3 OS=Homo sapiens (Human) OX=9606 GN=IMP3 PE=1 SV=1	21.85	0	65.712	71.2	71.2	71.2	71.2	71.2	71.2	71.2	71.2	71.2	71.2	71.2	71.2	71.2	71.2	71.2	71.2	10	113	10	394180000	37113000	30135000	32305000	22292000	16123000	21045000	24042000	12353000	20292000	38108000	35435000	29199000	26631000	30889000	18214000	31.8762	28.4673	28.1669	28.2672	27.732	27.2645	27.6489	27.841
O00488	Zinc finger protein 593	ZNF593	sp|O00488|ZN593_HUMAN Zinc finger protein 593 OS=Homo sapiens (Human) OX=9606 GN=ZNF593 PE=1 SV=2	15.199	0	63.941	69.4	62.7	62.7	61.2	69.4	69.4	69.4	62.7	61.2	53.7	60.4	53.7	60.4	53.7	53.7	60.4	8	112	6	685500000	78314000	62934000	69319000	83343000	70797000	86885000	30062000	20025000	28339000	30389000	22912000	23910000	27863000	30224000	20184000	31.9375	28.8077	28.4923	28.6317	28.8975	28.6621	28.9576	27.4264
Q14103	Heterogeneous nuclear ribonucleoprotein D0	HNRNPD	sp|Q14103|HNRPD_HUMAN Heterogeneous nuclear ribonucleoprotein D0 OS=Homo sapiens (Human) OX=9606 GN=HNRNPD PE=1 SV=1	38.434	0	52.125	33.8	33.8	33.8	27.6	33.8	33.8	33.8	27.6	27.6	27.6	33.8	33.8	26.8	27.6	33.8	27.6	11	112	13	264520000	19485000	16314000	16076000	21310000	17950000	20469000	17159000	15481000	18166000	21138000	17130000	15913000	14687000	17597000	15650000	31.6793	27.9163	27.66	27.6389	28.0455	27.798	27.9874	27.7329
P35637	RNA-binding protein FUS	FUS	sp|P35637|FUS_HUMAN RNA-binding protein FUS OS=Homo sapiens (Human) OX=9606 GN=FUS PE=1 SV=1	53.425	0	93.494	14.1	14.1	14.1	14.1	14.1	14.1	14.1	14.1	14.1	14.1	9.3	9.3	9.3	14.1	14.1	14.1	5	111	13	680420000	102870000	74959000	67766000	63933000	36094000	60959000	28010000	19003000	26386000	10167000	11818000	9194500	48530000	84062000	36662000	33.0423	30.3167	29.86	29.7145	29.6305	28.8057	29.5618	28.4398
P55209	Nucleosome assembly protein 1-like 1	NAP1L1	sp|P55209|NP1L1_HUMAN Nucleosome assembly protein 1-like 1 OS=Homo sapiens (Human) OX=9606 GN=NAP1L1 PE=1 SV=1	45.374	0	144.14	27.9	27.6	27.6	27.6	27.9	19.7	27.9	14.8	14.8	14.8	27.6	27.9	27.6	27.9	27.6	27.9	7	111	14	329260000	32339000	24090000	23057000	24886000	17694000	25418000	10385000	7922900	9222200	27522000	20890000	21568000	29821000	32718000	21729000	32.102	28.7541	28.3293	28.2661	28.3762	27.8841	28.4067	27.1154
Q16527	Cysteine and glycine-rich protein 2	CSRP2	sp|Q16527|CSRP2_HUMAN Cysteine and glycine-rich protein 2 OS=Homo sapiens (Human) OX=9606 GN=CSRP2 PE=1 SV=3	20.954	0	117.02	63.2	58	63.2	58	58	63.2	58	57.5	63.2	63.2	48.7	48.7	39.9	63.2	58	63.2	11	111	11	345700000	39536000	23399000	27454000	22096000	17709000	20850000	19093000	22546000	19657000	7957800	5586700	3787800	41468000	28803000	45760000	31.8244	28.6961	27.9394	28.17	27.8567	27.5374	27.773	27.646
Q9Y4C8	Probable RNA-binding protein 19	RBM19	sp|Q9Y4C8|RBM19_HUMAN Probable RNA-binding protein 19 OS=Homo sapiens (Human) OX=9606 GN=RBM19 PE=1 SV=3	107.33	0	61.805	17	17	17	17	17	17	17	14	10.4	14	17	17	17	17	17	15	12	111	46	84894000	7017200	7623700	6567900	6284800	4976500	6666700	4482100	3443300	3839800	6822800	7668200	6171300	5156900	4427400	3745100	31.8627	28.266	28.3856	28.1705	28.107	27.7703	28.1921	27.6193
Q9H5H4	Zinc finger protein 768	ZNF768	sp|Q9H5H4|ZN768_HUMAN Zinc finger protein 768 OS=Homo sapiens (Human) OX=9606 GN=ZNF768 PE=1 SV=2	60.228	0	33.115	29.3	19.1	16.3	21.1	26.7	26.7	26.7	26.7	21.9	26.7	23.9	26.5	26.5	21.7	23.9	19.1	13	110	25	102880000	4101200	3369500	4462200	7691600	6910900	8364700	6752100	6043100	5044500	10221000	12501000	10923000	5423300	5680000	5388200	31.2602	26.6115	26.328	26.7331	27.5187	27.3643	27.6398	27.3307
Q9HAF1	Chromatin modification-related protein MEAF6	MEAF6	sp|Q9HAF1|EAF6_HUMAN Chromatin modification-related protein MEAF6 OS=Homo sapiens (Human) OX=9606 GN=MEAF6 PE=1 SV=1	21.635	0	66.624	36.1	25.1	36.1	36.1	25.1	25.1	25.1	25.1	25.1	25.1	36.1	36.1	36.1	25.1	36.1	25.1	6	110	6	482810000	40754000	33747000	34387000	29005000	18714000	29177000	29054000	16579000	23974000	43243000	44517000	30632000	38959000	40017000	30049000	31.4319	27.8654	27.5932	27.6203	27.3748	26.7427	27.3833	27.3772
Q9NPD3	Exosome complex component RRP41	EXOSC4	sp|Q9NPD3|EXOS4_HUMAN Exosome complex component RRP41 OS=Homo sapiens (Human) OX=9606 GN=EXOSC4 PE=1 SV=3	26.383	0	30.148	34.3	34.3	34.3	34.3	34.3	34.3	34.3	34.3	26.5	34.3	34.3	34.3	22.9	34.3	31	34.3	7	110	10	453480000	43487000	35934000	35984000	33637000	27047000	36927000	29684000	22592000	26273000	26491000	32778000	19883000	29241000	30285000	23237000	32.0784	28.696	28.4208	28.4228	28.3255	28.0109	28.4601	28.1451
Q9UKM9	RNA-binding protein Raly	RALY	sp|Q9UKM9|RALY_HUMAN RNA-binding protein Raly OS=Homo sapiens (Human) OX=9606 GN=RALY PE=1 SV=1	32.463	0	39.163	35	35	35	32	32	32.4	35	35	35	35	35	35	35	32.4	32	32.4	10	110	18	140460000	8239000	7269900	5743300	8844100	7551300	9507400	10634000	8907400	9776400	15296000	14965000	11225000	7423500	7107300	7973600	31.2355	27.1439	26.9634	26.6234	27.2462	27.0182	27.3505	27.5122
O75531	Barrier-to-autointegration factor;Barrier-to-autointegration factor, N-terminally processed	BANF1	sp|O75531|BAF_HUMAN Barrier-to-autointegration factor OS=Homo sapiens (Human) OX=9606 GN=BANF1 PE=1 SV=1	10.058	0	75.758	56.2	55.1	55.1	55.1	55.1	55.1	55.1	56.2	56.2	56.2	55.1	56.2	55.1	56.2	56.2	55.1	8	109	6	752540000	35418000	18350000	32438000	27701000	20033000	29104000	38485000	23487000	28439000	129530000	97366000	82872000	69871000	74575000	44869000	32.0721	27.663	26.7142	27.5362	27.3083	26.8409	27.3797	27.7828
Q9NP64	Nucleolar protein of 40 kDa	ZCCHC17	sp|Q9NP64|NO40_HUMAN Nucleolar protein of 40 kDa OS=Homo sapiens (Human) OX=9606 GN=ZCCHC17 PE=1 SV=1	27.569	0	69.501	33.2	33.2	33.2	22.8	29	33.2	33.2	33.2	33.2	27	33.2	33.2	33.2	33.2	22.8	29	8	109	10	394350000	33658000	26255000	21491000	28589000	23227000	30796000	31071000	22884000	22564000	34324000	33182000	30020000	23021000	17053000	16212000	31.8768	28.3264	27.968	27.6792	28.0909	27.7912	28.1982	28.211
Q9NRW3	DNA dC->dU-editing enzyme APOBEC-3C	APOBEC3C	sp|Q9NRW3|ABC3C_HUMAN DNA dC->dU-editing enzyme APOBEC-3C OS=Homo sapiens (Human) OX=9606 GN=APOBEC3C PE=1 SV=2	22.826	0	45.405	36.3	36.3	36.3	36.3	36.3	26.8	36.3	36.3	26.8	26.8	36.3	36.3	36.3	36.3	36.3	36.3	5	108	10	474080000	41349000	34937000	34380000	31281000	21479000	29857000	41177000	38439000	34095000	26212000	19704000	19285000	32777000	35872000	33234000	32.1425	28.6233	28.3802	28.357	28.2207	27.6784	28.1535	28.6173
Q9UHA3	Probable ribosome biogenesis protein RLP24	RSL24D1	sp|Q9UHA3|RLP24_HUMAN Probable ribosome biogenesis protein RLP24 OS=Homo sapiens (Human) OX=9606 GN=RSL24D1 PE=1 SV=1	19.621	0	24.268	39.9	35.6	39.9	35.6	39.9	39.9	39.9	35.6	37.4	39.9	39.9	39.9	35.6	39.9	39.9	35.6	7	108	4	869720000	70321000	68851000	63005000	87577000	61137000	86090000	27830000	17897000	27760000	79282000	78529000	52012000	58492000	59605000	31330000	31.696	28.0674	28.037	27.909	28.3841	27.8656	28.3593	26.7301
Q9ULW3	Activator of basal transcription 1	ABT1	sp|Q9ULW3|ABT1_HUMAN Activator of basal transcription 1 OS=Homo sapiens (Human) OX=9606 GN=ABT1 PE=1 SV=1	31.079	0	38.914	42.3	42.3	37.9	42.3	41.9	41.9	38.2	35.3	31.2	41.9	41.9	41.9	41.9	31.6	38.2	42.3	10	108	16	166400000	17814000	14071000	14438000	12870000	10639000	14597000	5161200	4468100	4757900	13948000	10667000	8659700	11098000	12277000	10934000	31.3101	28.0865	27.7462	27.7834	27.6175	27.3428	27.7991	26.2993
Q9UQ80	Proliferation-associated protein 2G4	PA2G4	sp|Q9UQ80|PA2G4_HUMAN Proliferation-associated protein 2G4 OS=Homo sapiens (Human) OX=9606 GN=PA2G4 PE=1 SV=3	43.786	0	173.26	54.6	48.7	51	51	54.6	51	46.4	35.3	19	40.4	18.8	18.5	28.9	48	52.3	40.6	18	108	22	163890000	25508000	19930000	21706000	11571000	9023900	19717000	3218000	695100	3839200	1259600	1531100	2441300	10343000	28126000	4979200	31.7476	29.0639	28.7079	28.831	27.9234	27.5648	28.6924	26.0772
P54132	Bloom syndrome protein	BLM	sp|P54132|BLM_HUMAN Bloom syndrome protein OS=Homo sapiens (Human) OX=9606 GN=BLM PE=1 SV=1	159	0	101.75	21.2	17.6	20.5	19.3	16.7	17.2	17.9	20.5	16.7	18.4	12.7	10.2	9.7	18.7	16.7	20.6	19	107	74	35434000	4752300	4001700	4073800	1951500	1701100	2112600	2838800	1883300	2427900	1216900	947920	725640	2297300	2528900	1973900	31.2881	28.3896	28.1417	28.1674	27.1056	26.9075	27.22	27.6463
Q7Z417	Nuclear fragile X mental retardation-interacting protein 2	NUFIP2	sp|Q7Z417|NUFP2_HUMAN Nuclear fragile X mental retardation-interacting protein 2 OS=Homo sapiens (Human) OX=9606 GN=NUFIP2 PE=1 SV=1	76.12	0	122.15	29.1	27.3	24	25.5	27.3	25.6	27.3	26	22.4	24	24.2	25.6	26.2	22.2	23.6	23.6	16	107	26	149020000	18372000	11993000	13265000	18806000	14010000	20727000	4096500	3315300	3729000	7139200	8590200	6441700	5969300	7459500	5111200	31.8514	28.8314	28.2161	28.3616	28.8651	28.4404	29.0054	26.6664
Q13247	Serine/arginine-rich splicing factor 6	SRSF6	sp|Q13247|SRSF6_HUMAN Serine/arginine-rich splicing factor 6 OS=Homo sapiens (Human) OX=9606 GN=SRSF6 PE=1 SV=2	39.586	0	45.265	31.7	31.7	31.7	31.7	31.7	31.7	31.7	31.7	31.7	31.7	29.7	31.7	31.7	31.7	31.7	29.7	8	106	15	236900000	15405000	11811000	9690300	17417000	12172000	16331000	13892000	13431000	13021000	22051000	19180000	17118000	19048000	17595000	18734000	31.7266	27.7838	27.4005	27.115	27.9609	27.444	27.868	27.6346
Q14146	Unhealthy ribosome biogenesis protein 2 homolog	URB2	sp|Q14146|URB2_HUMAN Unhealthy ribosome biogenesis protein 2 homolog OS=Homo sapiens (Human) OX=9606 GN=URB2 PE=1 SV=2	170.54	0	63.442	19.3	14.4	14.5	12.3	18.4	18	17.1	16.7	14.2	15.7	10	12.3	14.8	16.4	14.8	13	25	106	70	35482000	2743300	2522300	2200900	3777600	3300200	3590600	2086700	1250300	1840000	1699200	1982600	1857300	2514000	2541300	1576000	31.2099	27.5168	27.3956	27.1989	27.9783	27.7834	27.9051	27.1221
Q14807	Kinesin-like protein KIF22	KIF22	sp|Q14807|KIF22_HUMAN Kinesin-like protein KIF22 OS=Homo sapiens (Human) OX=9606 GN=KIF22 PE=1 SV=5	73.261	0	97.658	34.7	32.6	32	33.1	34.7	29.8	34.7	32	31.1	34.7	28.4	32.5	34.7	34.7	32.2	34.7	15	106	37	70912000	5102100	4651200	4896700	5154600	3584200	6020100	4248000	3160600	4151600	4880800	5794800	4828000	5159000	4897700	4382700	31.289	27.4921	27.3587	27.4328	27.5069	26.9826	27.7309	27.2278
Q8NDF8	Non-canonical poly(A) RNA polymerase PAPD5	PAPD5	sp|Q8NDF8|PAPD5_HUMAN Terminal nucleotidyltransferase 4B OS=Homo sapiens (Human) OX=9606 GN=TENT4B PE=1 SV=2	63.266	0	60.785	30.4	28.8	28.8	20.8	25.3	22	25.3	22.4	15.9	23.3	28.8	30.4	25.9	23.8	24.3	30.4	11	106	28	93607000	8877000	6553000	6143500	5833500	3591000	6294100	4495900	2594100	3963700	10311000	9830700	5714800	6318000	8159800	4927100	31.2875	27.889	27.451	27.358	27.2833	26.5833	27.393	26.9076
P05141;P12235	ADP/ATP translocase 2;ADP/ATP translocase 2, N-terminally processed;ADP/ATP translocase 1	SLC25A5;SLC25A4	sp|P05141|ADT2_HUMAN ADP/ATP translocase 2 OS=Homo sapiens (Human) OX=9606 GN=SLC25A5 PE=1 SV=7;sp|P12235|ADT1_HUMAN ADP/ATP translocase 1 OS=Homo sapiens (Human) OX=9606 GN=SLC25A4 PE=1 SV=4	32.852	0	16.933	26.8	23.8	24.2	24.2	26.8	26.8	26.8	26.8	26.8	26.8	19.8	17.1	19.8	22.8	19.8	16.8	8	105	19	112130000	9501900	8947900	10345000	9899500	7181300	11114000	11376000	9377200	9195300	4675500	3590500	4415200	4080300	5313200	3119100	30.9885	27.4277	27.341	27.5504	27.4868	27.0238	27.6538	27.6873
Q9Y3B7	39S ribosomal protein L11, mitochondrial	MRPL11	sp|Q9Y3B7|RM11_HUMAN 39S ribosomal protein L11, mitochondrial OS=Homo sapiens (Human) OX=9606 GN=MRPL11 PE=1 SV=1	20.683	0	48.061	57.8	53.1	53.1	57.8	57.8	57.8	57.8	53.1	57.8	57.8	53.1	53.1	53.1	57.8	53.1	51.6	10	105	13	189670000	9005000	8584200	8700300	15706000	13080000	18110000	10653000	8830100	9370100	19412000	19801000	17067000	11282000	11298000	8776300	31.1994	26.8028	26.7338	26.753	27.6052	27.3413	27.8107	27.0452
P13645	Keratin, type I cytoskeletal 10	KRT10	sp|P13645|K1C10_HUMAN Keratin, type I cytoskeletal 10 OS=Homo sapiens GN=KRT10 PE=1 SV=6	58.826	0	134.81	39.2	21.9	10.8	24.1	31.3	39.2	27.2	32.2	34.2	27.6	3.6	10.4	25.3	32.2	26.7	27.4	21	104	26	158650000	4668000	1383000	2902700	12271000	55722000	16971000	12002000	13595000	9832500	322990	717420	5393700	9785400	6094200	6991100	31.9417	26.8548	25.0998	26.1694	28.2492	30.4322	28.717	28.2172
Q96G21	U3 small nucleolar ribonucleoprotein protein IMP4	IMP4	sp|Q96G21|IMP4_HUMAN U3 small nucleolar ribonucleoprotein protein IMP4 OS=Homo sapiens (Human) OX=9606 GN=IMP4 PE=1 SV=1	33.756	0	50.227	36.8	36.8	36.8	36.8	36.8	36.8	36.8	36.8	31.6	36.8	36.8	36.8	36.8	36.8	36.8	36.8	8	104	15	188740000	16457000	14230000	14517000	9657000	7721100	10629000	10571000	7743100	9483300	19441000	19478000	15730000	12287000	12210000	8586400	31.3987	27.8791	27.6693	27.6981	27.1101	26.7873	27.2483	27.2405
Q96T37	Putative RNA-binding protein 15	RBM15	sp|Q96T37|RBM15_HUMAN RNA-binding protein 15 OS=Homo sapiens (Human) OX=9606 GN=RBM15 PE=1 SV=2	107.19	0	94.518	22.4	20	18.6	19	18.9	20.4	18	22.4	21.4	21	21	18.8	20	20.1	17.7	17.8	15	104	54	52520000	2877700	2656900	2729500	3015900	2565500	3169200	5097800	3614900	4224400	5506300	4805300	3820900	3279600	2930200	2226200	31.4013	27.2114	27.0962	27.1351	27.2791	27.0457	27.3506	28.0363
Q5JPE7;P69849	Nodal modulator 2;Nodal modulator 3	NOMO2;NOMO3	sp|Q5JPE7|NOMO2_HUMAN Nodal modulator 2 OS=Homo sapiens (Human) OX=9606 GN=NOMO2 PE=1 SV=1;sp|P69849|NOMO3_HUMAN Nodal modulator 3 OS=Homo sapiens (Human) OX=9606 GN=NOMO3 PE=3 SV=2	139.44	0	78.879	18.3	14.3	12.9	14.7	12.9	13	11.5	9.9	7.6	11.5	16.6	14.3	16.6	14.3	17.5	12.9	15	103	66	27235000	2858700	2219200	2471900	1511400	999960	1599000	933580	450980	746710	2977400	2495100	2286700	1785700	2816000	1082400	30.7433	27.4914	27.126	27.2816	26.5719	25.9759	26.6531	25.8768
Q7Z5J4	Retinoic acid-induced protein 1	RAI1	sp|Q7Z5J4|RAI1_HUMAN Retinoic acid-induced protein 1 OS=Homo sapiens (Human) OX=9606 GN=RAI1 PE=1 SV=2	203.35	0	120.7	24.9	8.7	12.2	12.4	11.4	9.3	8.3	20.6	19.2	21.5	24.4	21.3	22.9	20.9	21.8	21.5	26	103	87	39456000	1019500	1184500	1255900	914300	577320	957400	3448300	2449400	2909900	5337500	4731500	3862300	3986500	4033900	2787200	31.6767	26.4023	26.6188	26.7032	26.2452	25.582	26.3117	28.1604
Q7Z6E9	E3 ubiquitin-protein ligase RBBP6	RBBP6	sp|Q7Z6E9|RBBP6_HUMAN E3 ubiquitin-protein ligase RBBP6 OS=Homo sapiens (Human) OX=9606 GN=RBBP6 PE=1 SV=1	201.56	0	147.96	20.4	11.3	8.3	10.3	11.8	8.3	10.6	13.4	10.4	12.1	19.7	18.2	19.8	16.7	17.6	16.9	23	103	76	42326000	1692500	1028600	1172600	1880400	1025700	1477200	2321800	1451600	1808400	6973600	5707400	5127100	3538000	3993100	3128000	31.583	26.9387	26.2202	26.4092	27.0905	26.2161	26.7424	27.3948
Q92945	Far upstream element-binding protein 2	KHSRP	sp|Q92945|FUBP2_HUMAN Far upstream element-binding protein 2 OS=Homo sapiens (Human) OX=9606 GN=KHSRP PE=1 SV=4	73.114	0	90.856	28.3	27	25.7	22.8	28.3	25.6	28.3	27	20.5	24.1	20.8	14.2	20.8	28.3	26.3	27	13	103	35	84669000	7885800	4057800	5115900	7345500	5536000	6283400	5890500	5387900	4561700	2665400	1465500	1897100	9765300	6944000	9867500	31.4646	28.0401	27.0815	27.4159	27.9377	27.5297	27.7124	27.6193
P35250	Replication factor C subunit 2	RFC2	sp|P35250|RFC2_HUMAN Replication factor C subunit 2 OS=Homo sapiens (Human) OX=9606 GN=RFC2 PE=1 SV=3	39.157	0	50.858	51.4	50.8	51.4	45.8	50.8	50.8	51.4	50.8	48	47.5	45.2	45.2	45.2	51.4	41	48	14	101	22	180680000	16556000	15647000	16506000	12505000	9525300	13726000	11692000	9727400	10993000	10766000	10639000	7522700	12246000	10891000	11735000	31.8883	28.4403	28.3588	28.4359	28.0354	27.6428	28.1698	27.9384
Q00341	Vigilin	HDLBP	sp|Q00341|VIGLN_HUMAN Vigilin OS=Homo sapiens (Human) OX=9606 GN=HDLBP PE=1 SV=2	141.45	0	111.47	22.6	21.6	16.2	18.5	16.2	13.3	12.2	17.6	15.2	14.6	20	20.3	21.4	21.4	21.4	17	19	101	66	46138000	6016300	3478400	4060800	1378600	880810	1609900	2000100	1312300	1769400	4916600	4365700	4687800	3210600	4995600	1455300	31.5038	28.5648	27.7744	27.9977	26.4392	25.7929	26.6629	26.9761
Q08170	Serine/arginine-rich splicing factor 4	SRSF4	sp|Q08170|SRSF4_HUMAN Serine/arginine-rich splicing factor 4 OS=Homo sapiens (Human) OX=9606 GN=SRSF4 PE=1 SV=2	56.678	0	55.239	23.9	21.7	20.4	23.9	23.9	23.9	21.3	23.9	23.9	23.9	22.3	23.7	23.7	23.7	21.3	22.3	13	101	13	801180000	65221000	47501000	46539000	46480000	37767000	48063000	54110000	48135000	52135000	73345000	69312000	57645000	51280000	56957000	46695000	33.2779	29.6593	29.2019	29.1724	29.1705	28.8711	29.2189	29.3898
Q15365	Poly(rC)-binding protein 1	PCBP1	sp|Q15365|PCBP1_HUMAN Poly(rC)-binding protein 1 OS=Homo sapiens (Human) OX=9606 GN=PCBP1 PE=1 SV=2	37.497	0	206.92	61.2	58.1	49.4	49.4	49.4	49.4	43	52.5	52.5	52.5	59	54.2	58.1	49.4	49.4	61.2	12	101	17	233710000	17201000	13867000	13576000	12774000	9697200	13127000	17902000	13849000	14846000	21452000	17545000	14062000	18746000	16596000	18467000	31.8876	28.1235	27.8127	27.782	27.6942	27.2966	27.7336	28.1811
O75494	Serine/arginine-rich splicing factor 10	SRSF10	sp|O75494|SRS10_HUMAN Serine/arginine-rich splicing factor 10 OS=Homo sapiens (Human) OX=9606 GN=SRSF10 PE=1 SV=1	31.3	0	39.101	22.9	18.3	18.3	18.3	18.3	18.3	18.3	18.3	18.3	18.3	22.9	18.3	22.9	22.9	18.3	18.3	9	100	9	318430000	21726000	13709000	14083000	15289000	10725000	15816000	20585000	15017000	16629000	36387000	28306000	27684000	30963000	28760000	22751000	31.4163	27.5428	26.8785	26.9174	27.0359	26.5244	27.0848	27.4651
Q09161	Nuclear cap-binding protein subunit 1	NCBP1	sp|Q09161|NCBP1_HUMAN Nuclear cap-binding protein subunit 1 OS=Homo sapiens (Human) OX=9606 GN=NCBP1 PE=1 SV=1	91.838	0	95.825	27.5	14.7	12.5	17.8	17.1	16.3	15.6	17.2	13.3	14.9	24.7	23.3	27.5	25.3	23.8	23.8	18	100	34	83639000	3067100	2339000	2259500	3024400	1820700	2792600	3055300	2311900	2702100	15181000	11255000	10483000	8253700	8199100	6894000	31.4051	26.6359	26.245	26.1951	26.6157	25.8836	26.5006	26.6303
O14654	Insulin receptor substrate 4	IRS4	sp|O14654|IRS4_HUMAN Insulin receptor substrate 4 OS=Homo sapiens (Human) OX=9606 GN=IRS4 PE=1 SV=1	133.77	0	138.71	26.3	20.1	22.2	21.4	20.7	25.4	23.9	24.3	22.8	18.1	17.6	17.7	17	24.2	21	23.4	22	99	59	51637000	4776400	3481600	3725900	2857600	2809400	3222300	2868000	2074000	2066200	2721200	2853000	2004800	5879400	5653200	4643800	31.5046	28.0701	27.614	27.7118	27.329	27.3045	27.5023	27.3342
Q03188	Centromere protein C	CENPC	sp|Q03188|CENPC_HUMAN Centromere protein C OS=Homo sapiens (Human) OX=9606 GN=CENPC PE=1 SV=2	106.83	0	73.433	21.6	17.7	14.4	17.9	21.6	21.6	21.6	21.6	17.2	21.6	21.6	19.5	18.5	18.9	18	18	14	99	49	49302000	2683500	1868200	1655500	4022700	3056100	4149400	4035400	3048200	3800400	5016500	5123300	3846600	2524400	2463400	2008100	31.1699	26.9704	26.4479	26.2735	27.5544	27.158	27.5992	27.559
Q9H0U9	Testis-specific Y-encoded-like protein 1	TSPYL1	sp|Q9H0U9|TSYL1_HUMAN Testis-specific Y-encoded-like protein 1 OS=Homo sapiens (Human) OX=9606 GN=TSPYL1 PE=1 SV=3	49.192	0	71.546	28.8	24.9	26.8	24.9	26.8	28.8	26.8	26.8	28.8	26.8	26.8	24.5	26.8	26.8	24.9	26.8	10	99	23	159580000	14368000	11672000	12383000	16134000	14474000	14919000	12860000	9584700	11308000	8783500	8027800	4808700	7304900	6844000	6106100	31.7733	28.2999	28.0001	28.0854	28.4672	28.3105	28.3542	28.14
P35659	Protein DEK	DEK	sp|P35659|DEK_HUMAN Protein DEK OS=Homo sapiens (Human) OX=9606 GN=DEK PE=1 SV=1	42.674	0	24.696	24.5	14.9	19.2	14.7	24.5	14.9	24.5	24.5	19.5	19.5	19.5	14.7	14.9	19.5	24.5	19.5	8	98	21	100080000	6862500	6191300	4962300	6694000	4546100	8451700	10009000	6502700	8564200	8155700	5419400	4991800	5697800	8854300	4172800	30.9688	27.1026	26.9542	26.6349	27.0667	26.5085	27.4032	27.6471
P49368	T-complex protein 1 subunit gamma	CCT3	sp|P49368|TCPG_HUMAN T-complex protein 1 subunit gamma OS=Homo sapiens (Human) OX=9606 GN=CCT3 PE=1 SV=4	60.533	0	73.781	44	44	44	44	33.4	30.5	33.8	44	40.4	41.8	8.3	4.8	8.3	28.8	23.1	22.6	19	98	31	113870000	27509000	23452000	24859000	2573500	2069600	2930900	8998900	6369300	7437900	637630	220730	470410	2549300	2098400	1694300	31.717	29.6676	29.4374	29.5215	26.2495	25.9351	26.4371	28.0555
Q14011	Cold-inducible RNA-binding protein	CIRBP	sp|Q14011|CIRBP_HUMAN Cold-inducible RNA-binding protein OS=Homo sapiens (Human) OX=9606 GN=CIRBP PE=1 SV=1	18.648	0	40.466	37.2	32	37.2	37.2	37.2	37.2	33.1	37.2	37.2	33.1	37.2	37.2	37.2	37.2	37.2	33.1	7	98	10	458620000	43460000	39471000	38976000	25995000	18330000	25491000	33072000	23746000	31426000	33911000	36457000	26732000	27945000	31583000	22026000	32.0947	28.6951	28.5562	28.538	27.9537	27.4496	27.9254	28.301
Q8N3Z6	Zinc finger CCHC domain-containing protein 7	ZCCHC7	sp|Q8N3Z6|ZCHC7_HUMAN Zinc finger CCHC domain-containing protein 7 OS=Homo sapiens (Human) OX=9606 GN=ZCCHC7 PE=1 SV=2	63.052	0	66.522	22.5	22.3	22.5	22.5	22.5	22.5	22.5	22.5	18.8	18.8	22.3	22.5	22.5	20.3	22.5	22.5	9	98	20	107580000	9260700	6980900	7490500	7790600	5982100	7713600	5771400	4587100	4790400	8935000	9196500	7371900	8045100	7227700	6437300	31.0028	27.4646	27.0569	27.1586	27.2152	26.8341	27.2009	26.7824
Q8N5F7	NF-kappa-B-activating protein	NKAP	sp|Q8N5F7|NKAP_HUMAN NF-kappa-B-activating protein OS=Homo sapiens (Human) OX=9606 GN=NKAP PE=1 SV=1	47.138	0	81.837	21.9	21.9	21.9	21.9	21.9	21.9	21.9	21.9	15.9	21.9	21.9	21.9	21.9	21.9	21.9	21.9	5	98	17	187140000	17390000	9189200	12761000	12491000	6933400	11008000	13638000	8955100	10296000	15436000	13263000	11737000	15654000	15352000	13034000	31.567	28.1392	27.219	27.6927	27.6619	26.8126	27.4795	27.7886
P09486	SPARC	SPARC	sp|P09486|SPRC_HUMAN SPARC OS=Homo sapiens (Human) OX=9606 GN=SPARC PE=1 SV=1	34.632	0	40.949	25.1	5.3	18.8	5.3	17.8	18.8	15.5	5.3	25.1	8.3	5.3	18.8	5.3	25.1	5.3	25.1	5	97	13	89284000	3766200	10012000	2718300	4973200	3320900	11950000	3461400	7598100	2632800	4033100	7344300	1504700	17109000	3080800	5779700	30.1123	25.5451	26.9557	25.0747	25.9462	25.3636	27.2109	25.4234
Q13885;Q9BVA1	Tubulin beta-2A chain;Tubulin beta-2B chain	TUBB2A;TUBB2B	sp|Q13885|TBB2A_HUMAN Tubulin beta-2A chain OS=Homo sapiens (Human) OX=9606 GN=TUBB2A PE=1 SV=1;sp|Q9BVA1|TBB2B_HUMAN Tubulin beta-2B chain OS=Homo sapiens (Human) OX=9606 GN=TUBB2B PE=1 SV=1	49.906	0	123.79	63.8	63.8	63.8	63.8	63.8	63.8	63.8	63.8	56.6	63.8	62.9	61.8	63.8	61.8	61.1	61.8	7	97	20	326880000	40349000	24913000	26232000	19732000	14314000	20653000	38466000	23686000	31415000	16103000	13808000	11629000	16347000	17096000	12142000	32.6061	29.588	28.8923	28.9667	28.556	28.0928	28.6218	29.519
Q96MX3	Zinc finger protein 48	ZNF48	sp|Q96MX3|ZNF48_HUMAN Zinc finger protein 48 OS=Homo sapiens (Human) OX=9606 GN=ZNF48 PE=1 SV=2	67.819	0	29.273	19.3	19.3	11.7	9.5	17.2	17.2	19.3	19.3	17.2	19.3	16.8	19.3	19.3	19.3	19.3	16.2	9	97	28	65981000	4249700	2275100	2362000	4871900	4281300	5759000	5148800	3901400	4553400	6325800	7104500	5463200	3673900	3415900	2594900	30.7829	26.8263	25.9248	25.9789	27.0234	26.837	27.2647	27.1032
Q9BRU9	rRNA-processing protein UTP23 homolog	UTP23	sp|Q9BRU9|UTP23_HUMAN rRNA-processing protein UTP23 homolog OS=Homo sapiens (Human) OX=9606 GN=UTP23 PE=1 SV=2	28.402	0	105.78	53	43.4	53	48.6	39.4	39.4	52.6	25.3	31.7	25.3	53	53	53	47.8	43.4	47.8	11	97	8	363460000	26245000	24382000	27133000	27216000	20797000	31219000	16605000	13068000	14539000	35294000	38593000	33718000	20490000	18195000	15966000	31.4372	27.6455	27.5393	27.6936	27.698	27.3099	27.8959	26.9851
P10809	60 kDa heat shock protein, mitochondrial	HSPD1	sp|P10809|CH60_HUMAN 60 kDa heat shock protein, mitochondrial OS=Homo sapiens (Human) OX=9606 GN=HSPD1 PE=1 SV=2	61.054	0	72.277	35.3	28.6	35.3	33.7	31.4	24.6	35.3	35.3	30	35.3	27.4	23	30.4	33	30.7	31.9	16	96	32	73378000	7285700	6374800	6571900	4167600	3144100	5307700	5434500	4124500	4102000	3154100	2022100	2781200	7395900	4983100	6528600	31.1288	27.7966	27.6039	27.6479	26.9908	26.5842	27.3397	27.3738
Q9Y2R9	28S ribosomal protein S7, mitochondrial	MRPS7	sp|Q9Y2R9|RT07_HUMAN 28S ribosomal protein S7, mitochondrial OS=Homo sapiens (Human) OX=9606 GN=MRPS7 PE=1 SV=2	28.134	0	54.848	49.6	41.7	45	49.6	39.7	49.6	41.7	49.6	49.6	46.7	49.6	49.2	49.6	36.4	49.6	49.2	12	96	13	270200000	15130000	16708000	16267000	12064000	10424000	11778000	17032000	13291000	14446000	31432000	30695000	26512000	16812000	22239000	15366000	31.7099	27.5513	27.6944	27.6559	27.2246	27.0138	27.19	27.7222
P51398	28S ribosomal protein S29, mitochondrial	DAP3	sp|P51398|RT29_HUMAN 28S ribosomal protein S29, mitochondrial OS=Homo sapiens (Human) OX=9606 GN=DAP3 PE=1 SV=1	45.566	0	43.403	32.2	30.9	32.2	29.6	30.9	27.4	25.1	32.2	26.6	32.2	32.2	32.2	32.2	32.2	32.2	32.2	10	95	22	119440000	7089700	6911900	6371900	4115100	3073000	4059900	6789800	4162800	6094900	16446000	15617000	14125000	8644900	9195700	6740300	31.2911	27.2167	27.1801	27.0627	26.4319	26.0106	26.4124	27.1544
Q6P5R6	60S ribosomal protein L22-like 1	RPL22L1	sp|Q6P5R6|RL22L_HUMAN 60S ribosomal protein L22-like 1 OS=Homo sapiens (Human) OX=9606 GN=RPL22L1 PE=1 SV=2	14.606	0	50.53	66.4	24.6	44.3	24.6	46.7	66.4	66.4	66.4	66.4	66.4	66.4	56.6	56.6	34.4	54.1	42.6	6	95	4	1911400000	33250000	34692000	27509000	239520000	181120000	265820000	205060000	190160000	166630000	206810000	145710000	122830000	32291000	31692000	28330000	32.832	26.9869	27.0481	26.7135	29.8356	29.4324	29.9859	29.6115
Q96QE3	ATPase family AAA domain-containing protein 5	ATAD5	sp|Q96QE3|ATAD5_HUMAN ATPase family AAA domain-containing protein 5 OS=Homo sapiens (Human) OX=9606 GN=ATAD5 PE=1 SV=4	207.57	0	136.18	19.7	17.8	18.4	16.2	14.5	12.8	13.6	14	11.9	13.4	12.7	15.2	12	15.9	15.9	17.1	24	94	102	24060000	3119500	2750200	2172700	1364200	1013300	1230700	1225800	773860	1013100	1274900	1519500	1035500	1987500	1918400	1661100	31.1925	28.2453	28.0635	27.7235	27.0521	26.623	26.9035	26.8977
Q9BQ75	Protein CMSS1	CMSS1	sp|Q9BQ75|CMS1_HUMAN Protein CMSS1 OS=Homo sapiens (Human) OX=9606 GN=CMSS1 PE=1 SV=2	31.884	0	31.165	29	22.6	29	22.2	29	29	29	29	26.2	29	29	29	29	25.4	29	29	10	94	11	512060000	28765000	25045000	23638000	40055000	32339000	41533000	26233000	21285000	24419000	45862000	53095000	42617000	35776000	39534000	31863000	32.3912	28.2372	28.0375	27.954	28.7149	28.4062	28.7672	28.1043
Q9UL40	Zinc finger protein 346	ZNF346	sp|Q9UL40|ZN346_HUMAN Zinc finger protein 346 OS=Homo sapiens (Human) OX=9606 GN=ZNF346 PE=1 SV=1	32.932	0	81.331	44.6	40.5	40.5	40.5	40.5	31.6	40.5	44.6	27.6	44.6	40.5	40.5	40.5	40.5	40.5	40.5	9	94	14	211990000	16646000	13099000	11856000	14397000	10697000	15561000	16966000	9163200	14554000	20366000	18137000	15883000	10972000	14671000	9021900	31.4668	27.7961	27.4503	27.3065	27.5866	27.158	27.6988	27.8235
Q9Y265	RuvB-like 1	RUVBL1	sp|Q9Y265|RUVB1_HUMAN RuvB-like 1 OS=Homo sapiens (Human) OX=9606 GN=RUVBL1 PE=1 SV=1	50.227	0	62.698	32.5	25.9	28.7	29.6	32.5	32.5	28.7	32.5	32.5	32.5	28.7	28.7	30	29.6	29.6	32.5	10	94	22	89584000	5802100	5323500	4874500	6634100	5233300	6430700	6656500	4628000	5550600	7970100	7487400	6272900	6095700	6065900	4559200	30.8762	26.9276	26.8034	26.6763	27.1209	26.7787	27.076	27.1257
P61011	Signal recognition particle 54 kDa protein	SRP54	sp|P61011|SRP54_HUMAN Signal recognition particle 54 kDa protein OS=Homo sapiens (Human) OX=9606 GN=SRP54 PE=1 SV=1	55.704	0	117.06	29.6	29.6	26	29.6	26	20.2	21.8	17.5	17.5	17.5	21.6	21.6	26	23.8	26	17.5	13	93	30	72524000	8428700	7281600	7326200	5596100	3721600	5918900	2612700	2201500	2757800	5363600	4542600	3883500	4514600	5371100	3003700	31.0188	27.9138	27.7027	27.7116	27.3229	26.7344	27.4038	26.224
P61978	Heterogeneous nuclear ribonucleoprotein K	HNRNPK	sp|P61978|HNRPK_HUMAN Heterogeneous nuclear ribonucleoprotein K OS=Homo sapiens (Human) OX=9606 GN=HNRNPK PE=1 SV=1	50.976	0	65.014	32.6	30.2	32.6	27.6	24.8	30.2	30.2	30.2	25.3	32.6	23.1	28.3	27.2	32.6	32.2	29.8	11	93	23	113170000	8642500	8423400	7116800	6627600	5754800	8778400	8765100	5464200	7851400	7499500	7552000	7094900	7823200	9605900	6167700	31.2774	27.5666	27.5295	27.2864	27.1836	26.9799	27.5891	27.5869
Q9Y388	RNA-binding motif protein, X-linked 2	RBMX2	sp|Q9Y388|RBMX2_HUMAN RNA-binding motif protein, X-linked 2 OS=Homo sapiens (Human) OX=9606 GN=RBMX2 PE=1 SV=2	37.335	0	21.397	20.2	13.7	20.2	17.1	20.2	20.2	20.2	20.2	20.2	20.2	20.2	20.2	20.2	20.2	19.6	19.6	8	93	12	212370000	14713000	13467000	10801000	16731000	13853000	17349000	16412000	17095000	16614000	11900000	15141000	11368000	13747000	10290000	12893000	31.247	27.3956	27.2679	26.9496	27.581	27.3086	27.6333	27.5532
P08621	U1 small nuclear ribonucleoprotein 70 kDa	SNRNP70	sp|P08621|RU17_HUMAN U1 small nuclear ribonucleoprotein 70 kDa OS=Homo sapiens (Human) OX=9606 GN=SNRNP70 PE=1 SV=2	51.556	0	54.059	27.7	24.3	23.6	13.3	26.5	27.7	26.5	27.7	26.5	26.5	26.5	24.5	27.7	27.7	26.5	23.6	11	92	17	131980000	6901900	6243500	3234900	13442000	11202000	14949000	9197100	7150800	7933100	11741000	9919300	8967600	7502800	7329100	6263900	31.0632	26.806	26.6614	25.7127	27.7677	27.5047	27.921	27.2202
P62314	Small nuclear ribonucleoprotein Sm D1	SNRPD1	sp|P62314|SMD1_HUMAN Small nuclear ribonucleoprotein Sm D1 OS=Homo sapiens (Human) OX=9606 GN=SNRPD1 PE=1 SV=1	13.281	0	40.912	37.8	37.8	37.8	37.8	37.8	37.8	37.8	37.8	37.8	37.8	37.8	37.8	37.8	37.8	37.8	37.8	3	92	4	1170100000	110020000	96198000	93961000	66455000	53874000	66456000	93767000	50886000	83967000	88723000	80971000	58136000	69082000	96397000	61253000	32.124	28.7132	28.5195	28.4855	27.9859	27.683	27.9859	28.4826
P62318	Small nuclear ribonucleoprotein Sm D3	SNRPD3	sp|P62318|SMD3_HUMAN Small nuclear ribonucleoprotein Sm D3 OS=Homo sapiens (Human) OX=9606 GN=SNRPD3 PE=1 SV=1	13.916	0	42.065	37.3	37.3	37.3	37.3	37.3	37.3	37.3	37.3	37.3	37.3	20.6	20.6	37.3	37.3	37.3	37.3	4	92	6	850830000	69410000	71147000	65533000	60216000	54249000	68048000	58093000	42508000	55566000	56320000	51207000	46558000	48100000	60838000	43033000	32.2493	28.6336	28.6693	28.5507	28.4286	28.2781	28.605	28.3768
P82933	28S ribosomal protein S9, mitochondrial	MRPS9	sp|P82933|RT09_HUMAN 28S ribosomal protein S9, mitochondrial OS=Homo sapiens (Human) OX=9606 GN=MRPS9 PE=1 SV=2	45.834	0	80.622	36.9	24	24	26.3	30.3	21.2	25.8	34.1	29.3	22.5	36.9	34.3	30.3	22.7	24.2	25.8	13	92	25	88729000	4284700	4300100	4330100	4454400	2892700	4845000	4297100	2934700	3217700	13435000	13208000	9056600	6073900	6250000	5149700	31.0467	26.6747	26.6798	26.6898	26.7307	26.1078	26.8519	26.6788
Q68CP9	AT-rich interactive domain-containing protein 2	ARID2	sp|Q68CP9|ARID2_HUMAN AT-rich interactive domain-containing protein 2 OS=Homo sapiens (Human) OX=9606 GN=ARID2 PE=1 SV=2	197.39	0	156.25	15	12.2	8.7	9.8	11.8	12.6	12.8	15	13.3	15	10.7	8.7	10.4	12.9	12.2	13.4	16	92	67	35273000	2843200	1630100	1975800	2300200	1757300	2837200	3201100	2751800	3032300	2008000	1708300	1595600	2924600	2512900	2194900	31.1382	27.5051	26.7025	26.9801	27.1994	26.811	27.5021	27.6762
Q8TED0	U3 small nucleolar RNA-associated protein 15 homolog	UTP15	sp|Q8TED0|UTP15_HUMAN U3 small nucleolar RNA-associated protein 15 homolog OS=Homo sapiens (Human) OX=9606 GN=UTP15 PE=1 SV=3	58.414	0	53.041	31.5	31.5	31.5	31.5	25.3	25.3	31.5	27.8	18.9	26.6	31.5	26.8	26.8	26.8	28.4	29.5	11	92	27	75048000	5929000	5563100	5367500	5200600	4228500	5527900	5177100	3336700	4463000	7527900	6444200	5573500	3744200	3807500	3157200	30.9162	27.2542	27.1623	27.1107	27.0652	26.7666	27.1532	27.0586
Q9H9Y2	Ribosome production factor 1	RPF1	sp|Q9H9Y2|RPF1_HUMAN Ribosome production factor 1 OS=Homo sapiens (Human) OX=9606 GN=RPF1 PE=1 SV=2	40.11	0	38.235	34.4	26.9	24.1	26.9	26.9	26.9	26.9	34.4	34.4	26.9	24.1	34.4	26.9	34.4	26.9	34.4	9	92	14	148870000	8801300	7367500	8870300	9604400	8437200	10204000	9923400	7411400	6806000	6865000	12777000	6394500	20476000	11936000	12992000	30.9568	26.8767	26.62	26.8879	27.0026	26.8157	27.0899	27.0498
Q9NSI2	Protein FAM207A	FAM207A	sp|Q9NSI2|F207A_HUMAN Protein FAM207A OS=Homo sapiens (Human) OX=9606 GN=FAM207A PE=1 SV=2	25.456	0	77.449	57	56.5	57	57	57	57	57	48.3	41.3	31.3	57	56.5	57	57	52.2	56.5	13	92	11	213940000	17041000	15542000	14496000	23546000	19018000	25299000	6370200	4736400	4265000	15824000	16560000	12282000	14351000	13519000	11090000	31.132	27.4819	27.3492	27.2486	27.9484	27.6403	28.052	26.0623
P08579	U2 small nuclear ribonucleoprotein B	SNRPB2	sp|P08579|RU2B_HUMAN U2 small nuclear ribonucleoprotein B OS=Homo sapiens (Human) OX=9606 GN=SNRPB2 PE=1 SV=1	25.486	0	34.446	32.4	32.4	32.4	32.4	31.6	31.6	32.4	32.4	32.4	31.6	31.6	21.3	32.4	31.6	31.6	31.6	6	91	10	437080000	47479000	40150000	42316000	25443000	20941000	26039000	27118000	23579000	27894000	24962000	23075000	22668000	29492000	27553000	28369000	32.0253	28.8227	28.5808	28.6566	27.9227	27.6418	27.9561	28.0147
Q07666	KH domain-containing, RNA-binding, signal transduction-associated protein 1	KHDRBS1	sp|Q07666|KHDR1_HUMAN KH domain-containing, RNA-binding, signal transduction-associated protein 1 OS=Homo sapiens (Human) OX=9606 GN=KHDRBS1 PE=1 SV=1	48.227	0	24.877	18.7	18.7	17.8	18.7	18.7	18.7	18.7	17.8	18.7	18.7	17.8	17.8	17.8	18.7	18.7	18.7	6	91	11	173750000	18380000	12004000	11393000	13387000	10218000	14969000	11156000	12019000	11226000	9823300	7729100	6957900	11555000	12148000	10788000	30.8319	27.5911	26.9764	26.901	27.1338	26.7441	27.2949	26.8707
P62987;P0CG48;P0CG47	Ubiquitin-60S ribosomal protein L40;Ubiquitin;60S ribosomal protein L40;Polyubiquitin-C;Ubiquitin;Polyubiquitin-B;Ubiquitin	UBA52;UBC;UBB	sp|P62987|RL40_HUMAN Ubiquitin-60S ribosomal protein L40 OS=Homo sapiens (Human) OX=9606 GN=UBA52 PE=1 SV=2;sp|P0CG48|UBC_HUMAN Polyubiquitin-C OS=Homo sapiens (Human) OX=9606 GN=UBC PE=1 SV=3;sp|P0CG47|UBB_HUMAN Polyubiquitin-B OS=Homo sapiens (Human) OX=	14.728	0	7.8325	28.1	28.1	28.1	28.1	21.1	28.1	21.1	28.1	28.1	28.1	28.1	28.1	28.1	28.1	28.1	28.1	2	89	6	194360000	14296000	15975000	10524000	10609000	23016000	12296000	4499800	22210000	5352200	10279000	13940000	9912900	13324000	8083300	20044000	30.1192	26.354	26.5142	25.9121	25.9237	27.041	26.1367	24.6864
Q68D10	Protein SPT2 homolog	SPTY2D1	sp|Q68D10|SPT2_HUMAN Protein SPT2 homolog OS=Homo sapiens (Human) OX=9606 GN=SPTY2D1 PE=1 SV=3	75.598	0	75.524	35.5	29.9	28	29.9	31.2	31.2	31.2	26.9	28	31.1	26.7	25.3	24.1	27.2	32.7	26	16	89	41	75443000	8804300	5948100	6376900	7142700	5656100	7153700	4273000	3174300	4637400	4031800	3878800	2873500	3860200	4175400	3457000	31.5265	28.4273	27.8615	27.962	28.1256	27.7889	28.1278	27.3843
Q6NW34	Uncharacterized protein C3orf17	C3orf17	sp|Q6NW34|NEPRO_HUMAN Nucleolus and neural progenitor protein OS=Homo sapiens (Human) OX=9606 GN=NEPRO PE=1 SV=3	64.551	0	50.25	20.1	18.3	18.3	18.3	20.1	20.1	18	20.1	20.1	20.1	20.1	20.1	20.1	18.3	18.3	18	10	89	35	64224000	3684800	3248200	3630700	5707800	5174900	5894500	4138300	3637100	4092600	4928100	5421100	4110900	3700900	3901300	2952900	31.0659	26.9425	26.7605	26.9212	27.5738	27.4324	27.6202	27.1099
Q96CT7	Coiled-coil domain-containing protein 124	CCDC124	sp|Q96CT7|CC124_HUMAN Coiled-coil domain-containing protein 124 OS=Homo sapiens (Human) OX=9606 GN=CCDC124 PE=1 SV=1	25.835	0	45.859	33.2	33.2	33.2	29.1	31.8	33.2	33.2	29.1	31.8	33.2	29.1	29.1	29.1	27.8	33.2	31.8	8	89	12	201510000	37320000	25590000	25408000	12157000	9720800	17588000	6552500	3984900	6310800	6583500	7690000	5143500	11808000	18955000	6696100	31.1712	28.7384	28.194	28.1837	27.1202	26.7976	27.653	26.2286
O00255	Menin	MEN1	sp|O00255|MEN1_HUMAN Menin OS=Homo sapiens (Human) OX=9606 GN=MEN1 PE=1 SV=4	68.023	0	105.15	22.1	20.2	20.2	22.1	16.9	16.9	16.9	16.9	16.9	15.1	20.2	20.2	20.2	18.4	22.1	15.1	9	88	31	73607000	6475300	5631700	5502900	4593900	3597000	4552600	5216800	3266200	5069200	6327700	6385200	5123600	4046100	4138300	3681000	31.0875	27.5807	27.3793	27.346	27.0855	26.7326	27.0724	27.2689
Q969V3	Nicalin	NCLN	sp|Q969V3|NCLN_HUMAN Nicalin OS=Homo sapiens (Human) OX=9606 GN=NCLN PE=1 SV=2	62.974	0	82.029	30.9	26.6	27.4	30.9	27.4	25.4	29.3	24.2	22.6	25.8	29.3	29	29	29.3	30.9	30.9	13	88	25	87054000	7690400	6704800	7974600	4953400	2620200	6279700	3596500	1848000	2721700	8091200	7740700	6303200	6629800	9993200	3906800	31.0193	27.5185	27.3206	27.5709	26.8839	25.9651	27.2261	26.422
Q9Y230	RuvB-like 2	RUVBL2	sp|Q9Y230|RUVB2_HUMAN RuvB-like 2 OS=Homo sapiens (Human) OX=9606 GN=RUVBL2 PE=1 SV=3	51.156	0	64.657	38.4	34.1	35.6	26.3	38.4	35.6	38.4	37.6	37.6	38.4	38.4	34.8	34.8	32.4	35.2	37.6	14	88	27	79552000	5260800	4867000	3218400	5728100	4370500	6571000	5653800	4318700	5376500	7611300	6646500	5963100	4257900	4959100	4749300	31.0003	27.0817	26.9695	26.3728	27.2045	26.8142	27.4026	27.1857
P60842	Eukaryotic initiation factor 4A-I	EIF4A1	sp|P60842|IF4A1_HUMAN Eukaryotic initiation factor 4A-I OS=Homo sapiens (Human) OX=9606 GN=EIF4A1 PE=1 SV=1	46.153	0	54.319	46.1	46.1	46.1	46.1	43.6	32	37.9	37.7	32	32	37.9	37.9	37.9	37.9	46.1	37.9	11	87	23	106570000	16535000	14748000	14311000	4043500	3177900	4364100	5189200	3447300	3987200	6889600	6412000	5442700	5978600	7653900	4392900	31.1908	28.5026	28.3376	28.2941	26.4707	26.1232	26.5808	26.8306
Q9P015	39S ribosomal protein L15, mitochondrial	MRPL15	sp|Q9P015|RM15_HUMAN 39S ribosomal protein L15, mitochondrial OS=Homo sapiens (Human) OX=9606 GN=MRPL15 PE=1 SV=1	33.419	0	48.438	44.9	40.5	37.5	41.9	40.5	44.9	44.9	40.5	24	34.5	37.5	40.5	44.9	31.4	37.5	31.4	11	87	17	96207000	7433500	6630100	6893500	8396500	8122800	8298600	5220400	3154400	4263800	9514900	9943200	7817300	3719300	4335300	2463300	30.6071	26.9131	26.748	26.8043	27.0888	27.041	27.0719	26.4032
P02769	Serum albumin	ALB	sp|P02769|ALBU_BOVIN Serum albumin OS=Bos taurus GN=ALB PE=1 SV=4	69.293	0	85.284	27.8	17.1	23.7	13.2	20.4	17.6	26	25.5	24.5	19.1	13.7	18.3	7.1	27.8	15.7	24.1	14	86	40	60479000	2724700	6376200	1419000	3214200	1783800	9864100	3435500	7376500	2331200	1401200	3455700	484880	10855000	1427100	4330000	31.1719	26.6996	27.9262	25.7584	26.938	26.0885	28.5557	27.034
P35527	Keratin, type I cytoskeletal 9	KRT9	sp|P35527|K1C9_HUMAN Keratin, type I cytoskeletal 9 OS=Homo sapiens GN=KRT9 PE=1 SV=3	62.064	0	323.31	51.2	27.6	13.3	36.3	46.5	42.4	35.6	46.5	45.9	40.9	3.7	8.8	17.8	51.2	51.2	34	19	86	26	85794000	2408300	756780	5047200	11974000	6235000	3526100	10493000	8686700	5754300	249660	452480	1152400	8468600	18055000	2533800	31.0548	25.9	24.2299	26.9675	28.2139	27.2724	26.4501	28.0234
Q9NQT4	Exosome complex component RRP46	EXOSC5	sp|Q9NQT4|EXOS5_HUMAN Exosome complex component RRP46 OS=Homo sapiens (Human) OX=9606 GN=EXOSC5 PE=1 SV=1	25.249	0	70.024	44.3	44.3	44.3	44.3	28.9	28.9	44.3	28.9	18.7	18.7	44.3	44.3	44.3	44.3	44.3	44.3	7	86	12	189080000	18037000	19202000	21657000	11145000	8831600	11413000	9235000	6561300	8705400	13128000	13775000	10459000	13944000	14702000	8281800	31.0793	27.6894	27.7798	27.9533	26.9949	26.6592	27.0291	26.7236
Q9UPP1	Histone lysine demethylase PHF8	PHF8	sp|Q9UPP1|PHF8_HUMAN Histone lysine demethylase PHF8 OS=Homo sapiens (Human) OX=9606 GN=PHF8 PE=1 SV=3	117.86	0	80.378	18.6	17.2	17.2	16.6	17.2	17.7	18.6	15.4	17.9	18.6	16.2	14.8	17.8	18.6	17.9	18.6	13	86	43	69107000	6970100	5738500	6047800	4621000	2930400	5148400	2897300	2943900	3435100	4024000	3974500	3576100	5767000	5932800	5100600	31.4686	28.159	27.8785	27.9543	27.566	26.909	27.7219	26.8926
P62304	Small nuclear ribonucleoprotein E	SNRPE	sp|P62304|RUXE_HUMAN Small nuclear ribonucleoprotein E OS=Homo sapiens (Human) OX=9606 GN=SNRPE PE=1 SV=1	10.803	0	10.477	29.3	29.3	29.3	29.3	29.3	29.3	29.3	29.3	29.3	29.3	29.3	29.3	29.3	29.3	29.3	29.3	3	85	4	737140000	64224000	56741000	55070000	42692000	30524000	37520000	50687000	29936000	40633000	65250000	63202000	50371000	49241000	63333000	37717000	31.4574	27.9366	27.7579	27.7148	27.3475	26.8634	27.1612	27.5951
Q13547	Histone deacetylase 1	HDAC1	sp|Q13547|HDAC1_HUMAN Histone deacetylase 1 OS=Homo sapiens (Human) OX=9606 GN=HDAC1 PE=1 SV=1	55.102	0	41.261	27.8	24.3	26.1	26.1	20.5	24.3	24.5	27.8	25.9	27.8	23.4	23.4	26.1	27.8	26.1	27.8	11	85	21	143460000	10375000	10775000	9933200	7303200	5427900	9013300	13131000	10211000	11787000	9015100	8692800	8471100	9908100	10992000	8425600	31.4884	27.699	27.7535	27.6362	27.1924	26.7643	27.4959	28.0388
P61619	Protein transport protein Sec61 subunit alpha isoform 1	SEC61A1	sp|P61619|S61A1_HUMAN Protein transport protein Sec61 subunit alpha isoform 1 OS=Homo sapiens (Human) OX=9606 GN=SEC61A1 PE=1 SV=2	52.264	0	17.474	13.2	13.2	13.2	13.2	13.2	13.2	13.2	13.2	13.2	13.2	13.2	13.2	13.2	13.2	13.2	13.2	5	84	16	113620000	10029000	8480500	7894500	8679500	5802800	10588000	6230300	4910400	4850100	7113800	8040300	6460800	9612000	8972700	5953400	30.7596	27.2577	27.0157	26.9124	27.0492	26.4683	27.3359	26.5709
O43175	D-3-phosphoglycerate dehydrogenase	PHGDH	sp|O43175|SERA_HUMAN D-3-phosphoglycerate dehydrogenase OS=Homo sapiens (Human) OX=9606 GN=PHGDH PE=1 SV=4	56.65	0	45.599	30.8	28.5	30.8	26.6	14.6	14.6	12.9	18.4	24.4	18.4	18.6	18.6	18.6	21	18.6	22.1	13	83	24	85094000	14838000	11089000	11132000	2422600	2215400	1563100	6689900	6095600	6316000	3199600	2442200	2376500	5609300	3495600	5609000	30.9275	28.4077	27.9876	27.9932	25.7931	25.6641	25.1609	27.2585
P53582	Methionine aminopeptidase 1	METAP1	sp|P53582|MAP11_HUMAN Methionine aminopeptidase 1 OS=Homo sapiens (Human) OX=9606 GN=METAP1 PE=1 SV=2	43.215	0	101.63	46.1	33.7	43.5	41.2	46.1	32.9	46.1	35.5	27.5	28.5	46.1	39.4	36.8	31.3	33.9	28.5	12	83	24	121180000	9821100	8275700	8436200	15393000	9612900	16885000	6926300	4293400	5488000	8425700	7878700	5968600	3959400	6615400	3202200	31.4375	27.8124	27.5654	27.5931	28.4607	27.7815	28.5942	27.3086
P55060	Exportin-2	CSE1L	sp|P55060|XPO2_HUMAN Exportin-2 OS=Homo sapiens (Human) OX=9606 GN=CSE1L PE=1 SV=3	110.42	0.0065598	2.0532	2.3	2.3	0.8	0.8	0.8	0.8	2.3	2.3	2.3	2.3	0.8	0.8	0.8	0.8	2.3	2.3	2	83	52	2657700000	423070000	402650000	359730	0	0	98542	154500	110930	363540000	3207400	1324700	476190000	507820000	131380	479000000	37.008	34.3568	34.2854	24.157	NA	NA	22.2889	22.9377
Q9ULX3	RNA-binding protein NOB1	NOB1	sp|Q9ULX3|NOB1_HUMAN RNA-binding protein NOB1 OS=Homo sapiens (Human) OX=9606 GN=NOB1 PE=1 SV=1	46.674	0	29.262	22.8	20.6	20.6	22.8	22.8	22.8	22.8	20.1	6.8	14.6	14.6	20.1	20.1	20.6	20.6	16.5	8	83	23	77585000	7799000	7163400	7312300	7298900	5975600	9780300	1394700	468400	1288100	4240300	4583600	3697100	5350400	8230000	3003300	30.7329	27.4184	27.2958	27.3254	27.3228	27.0342	27.745	24.9351
P14678;P63162	Small nuclear ribonucleoprotein-associated proteins B and B;Small nuclear ribonucleoprotein-associated protein N	SNRPB;SNRPN	sp|P14678|RSMB_HUMAN Small nuclear ribonucleoprotein-associated proteins B and B OS=Homo sapiens (Human) OX=9606 GN=SNRPB PE=1 SV=2;sp|P63162|RSMN_HUMAN Small nuclear ribonucleoprotein-associated protein N OS=Homo sapiens (Human) OX=9606 GN=SNRPN PE=1 SV=	24.61	0	13.819	18.8	10	18.8	18.8	18.8	18.8	18.8	18.8	18.8	18.8	18.8	18.8	18.8	18.8	18.8	18.8	5	82	16	221100000	15333000	16540000	16489000	15783000	11630000	15014000	16019000	12297000	15270000	16653000	14499000	13370000	13796000	16735000	11674000	31.7201	27.8701	27.9795	27.975	27.9119	27.4714	27.8398	27.9333
P19525	Interferon-induced, double-stranded RNA-activated protein kinase	EIF2AK2	sp|P19525|E2AK2_HUMAN Interferon-induced, double-stranded RNA-activated protein kinase OS=Homo sapiens (Human) OX=9606 GN=EIF2AK2 PE=1 SV=2	62.094	0	52.558	25.4	25.4	25.4	25.4	20.3	17.2	25.4	20.3	17.2	14.9	24.1	21.6	19.2	25.4	21.6	24.1	10	82	21	77334000	9763200	8566400	8260500	4641800	3504700	5806600	4598500	3301900	3510700	3957600	3977300	2579200	5402600	6167100	3295700	30.5969	27.6113	27.4225	27.3701	26.5386	26.1332	26.8616	26.5251
Q3KQU3	MAP7 domain-containing protein 1	MAP7D1	sp|Q3KQU3|MA7D1_HUMAN MAP7 domain-containing protein 1 OS=Homo sapiens (Human) OX=9606 GN=MAP7D1 PE=1 SV=1	92.819	0	48.735	13.1	13.1	13.1	12	12	12	12	12	10.3	10.3	12	12	12	12	12	12	8	81	37	31612000	3147200	3036000	2976000	1902700	1387600	1857600	1739000	1142100	1501200	2289900	2251800	1772900	2452000	2456200	1699300	30.1234	26.7951	26.7432	26.7144	26.0691	25.6137	26.0345	25.9393
Q9NQZ2	Something about silencing protein 10	UTP3	sp|Q9NQZ2|SAS10_HUMAN Something about silencing protein 10 OS=Homo sapiens (Human) OX=9606 GN=UTP3 PE=1 SV=1	54.557	0	60.9	23.2	21.1	23.2	21.1	16.7	23.2	14.6	23.2	16.7	23.2	23.2	23.2	21.1	21.1	16.5	23.2	7	81	14	144460000	12168000	12503000	11066000	8201800	7039000	7180900	9210200	8065800	7908400	12574000	12957000	11690000	8988400	5929500	8973700	30.9134	27.344	27.3831	27.2069	26.7748	26.5543	26.5831	26.9421
P52701	DNA mismatch repair protein Msh6	MSH6	sp|P52701|MSH6_HUMAN DNA mismatch repair protein Msh6 OS=Homo sapiens (Human) OX=9606 GN=MSH6 PE=1 SV=2	152.78	0	104.52	19.3	15.8	16.4	15.8	17.4	16.5	16.6	13.9	12.2	14.1	14.3	13.2	15.7	14.9	15.6	15.6	17	80	71	30748000	2504700	2320900	2495700	1868800	1520500	1926200	1199800	1025800	1174300	2544300	2721800	2493000	2215700	2893800	1842500	31.0237	27.406	27.296	27.4007	26.9834	26.6858	27.0271	26.3441
Q96GM8	Target of EGR1 protein 1	TOE1	sp|Q96GM8|TOE1_HUMAN Target of EGR1 protein 1 OS=Homo sapiens (Human) OX=9606 GN=TOE1 PE=1 SV=1	56.547	0	39.754	32.9	31.4	32.9	31.4	25.1	31.4	24.5	32.9	28.2	28.2	20.4	23.3	24.5	29.8	31.4	27.6	11	80	21	105100000	11981000	11117000	11518000	6004900	5007200	5941600	9315200	7311000	8758200	3790700	3565000	3066100	6333400	6391500	5003500	31.0396	27.9066	27.7986	27.8497	26.91	26.6479	26.8947	27.5435
Q9NYL2	Mitogen-activated protein kinase kinase kinase MLT	ZAK	sp|Q9NYL2|M3K20_HUMAN Mitogen-activated protein kinase kinase kinase 20 OS=Homo sapiens (Human) OX=9606 GN=MAP3K20 PE=1 SV=3	91.154	0	119.48	29.5	29.5	28.1	27.2	21.9	24.9	24.4	24.6	21.2	28.1	25.4	23.8	28.1	25.9	27.2	25.9	17	80	42	52551000	7031300	5258300	5564800	1725100	1407900	2485900	2539300	1769700	2600100	3639300	4258200	3705000	3400100	5025500	2140700	31.0396	28.1377	27.7185	27.8002	26.1106	25.8174	26.6377	26.6683
P62140	Serine/threonine-protein phosphatase PP1-beta catalytic subunit	PPP1CB	sp|P62140|PP1B_HUMAN Serine/threonine-protein phosphatase PP1-beta catalytic subunit OS=Homo sapiens (Human) OX=9606 GN=PPP1CB PE=1 SV=3	37.186	0	27.031	59.6	55.7	55.7	55.7	55.7	55.7	55.7	55.7	55.7	55	59.6	59.6	55.7	55.7	59.6	59.6	6	79	17	215390000	18494000	17752000	17054000	11833000	9040700	12961000	15371000	12533000	15057000	17466000	16514000	12799000	14026000	14383000	10110000	31.7699	28.228	28.169	28.1111	27.5838	27.1954	27.7152	27.9612
Q96BK5	PIN2/TERF1-interacting telomerase inhibitor 1	PINX1	sp|Q96BK5|PINX1_HUMAN PIN2/TERF1-interacting telomerase inhibitor 1 OS=Homo sapiens (Human) OX=9606 GN=PINX1 PE=1 SV=2	37.034	0	95.409	49.1	49.1	49.1	49.1	49.1	49.1	49.1	28.4	28.4	28.4	33.8	34.8	39.6	49.1	49.1	49.1	9	79	12	212430000	25315000	21235000	22033000	24173000	17013000	24241000	5576300	4435400	4843300	5603800	6431100	6383900	16076000	15383000	13691000	31.2474	28.1784	27.9249	27.9781	28.1119	27.6051	28.1159	25.9958
Q9H6Y2	WD repeat-containing protein 55	WDR55	sp|Q9H6Y2|WDR55_HUMAN WD repeat-containing protein 55 OS=Homo sapiens (Human) OX=9606 GN=WDR55 PE=1 SV=2	42.07	0	60.558	38.1	27.4	35.5	29.8	33.4	27.4	27.4	38.1	31.6	35.5	38.1	31.6	38.1	26.9	30.8	29	10	79	20	139980000	12454000	11285000	11385000	5440800	4155500	6428700	8680200	6604000	7663100	16448000	14413000	13463000	7480500	9303600	4781200	31.3826	27.892	27.7498	27.7625	26.6974	26.3085	26.938	27.3712
P08238	Heat shock protein HSP 90-beta	HSP90AB1	sp|P08238|HS90B_HUMAN Heat shock protein HSP 90-beta OS=Homo sapiens (Human) OX=9606 GN=HSP90AB1 PE=1 SV=4	83.263	0	60.974	21.5	21.5	20	21.5	17.5	17.5	15.7	15.7	17.5	14.2	16	12.2	15.7	18	16	16	12	78	33	71508000	8077900	5772600	6155800	4660300	3971300	5391700	4435500	4003300	3625600	4473200	3265100	3414200	5078900	4698200	4484400	31.136	27.9899	27.5052	27.5979	27.1964	26.9655	27.4067	27.125
O75818	Ribonuclease P protein subunit p40	RPP40	sp|O75818|RPP40_HUMAN Ribonuclease P protein subunit p40 OS=Homo sapiens (Human) OX=9606 GN=RPP40 PE=1 SV=3	41.833	0	70.39	23.1	23.1	23.1	23.1	23.1	23.1	23.1	23.1	23.1	23.1	18.7	18.7	23.1	23.1	23.1	18.7	6	77	19	86307000	6077700	4886000	5079300	9396700	7080000	8290700	6233100	3565300	4957000	5501600	5611400	4811500	4921700	5942600	3952700	30.6109	26.7831	26.4681	26.5241	27.4117	27.0032	27.231	26.8195
Q01831	DNA repair protein complementing XP-C cells	XPC	sp|Q01831|XPC_HUMAN DNA repair protein complementing XP-C cells OS=Homo sapiens (Human) OX=9606 GN=XPC PE=1 SV=4	105.95	0	26.759	10	10	10	10	10	10	10	10	10	10	10	10	10	10	10	10	6	77	42	45681000	4119500	2977000	3123800	2438800	1794100	2345200	4136800	2948500	3874400	3852000	4195500	3048200	2255300	2804600	1767400	30.8374	27.3664	26.8978	26.9672	26.6101	26.1671	26.5536	27.3724
Q5BKZ1	DBIRD complex subunit ZNF326	ZNF326	sp|Q5BKZ1|ZN326_HUMAN DBIRD complex subunit ZNF326 OS=Homo sapiens (Human) OX=9606 GN=ZNF326 PE=1 SV=2	65.653	0	94.303	28	24.9	23.4	24.1	25.6	28	28	26.5	23.7	26.5	28	28	28	28	26.5	28	11	77	29	97934000	6054000	4248400	4416000	6381000	5706600	6981100	7835300	5112600	7306900	7638300	6727600	7067900	7739900	7787800	6930900	31.4033	27.3875	26.8764	26.9324	27.4633	27.3022	27.593	27.7595
Q71F23	Centromere protein U	CENPU	sp|Q71F23|CENPU_HUMAN Centromere protein U OS=Homo sapiens (Human) OX=9606 GN=CENPU PE=1 SV=1	47.521	0	44.613	36.8	34.9	36.8	34.9	34.9	36.8	31.1	34.9	36.8	34.9	34.9	34.9	34.9	25.8	31.6	34.9	12	77	21	87180000	7714000	6901900	7032600	6443100	5421300	6692300	6912000	5172200	6141000	5231000	5940900	5467500	3736900	4560100	3813100	30.7698	27.2713	27.1109	27.1379	27.0117	26.7626	27.0664	27.113
Q9NVV4	Poly(A) RNA polymerase, mitochondrial	MTPAP	sp|Q9NVV4|PAPD1_HUMAN Poly(A) RNA polymerase, mitochondrial OS=Homo sapiens (Human) OX=9606 GN=MTPAP PE=1 SV=1	66.171	0	95.727	28.9	23.7	28.9	28.9	28.9	25.3	25.3	25.3	25.3	25.3	20.6	24.7	28.9	24.1	28.9	25.3	11	77	31	71427000	5524800	7588800	8018500	5582500	4168400	5281200	3948400	3112100	4345600	2985400	4078800	3765100	4093600	5554800	3378700	31.0441	27.3517	27.8096	27.8891	27.3667	26.9453	27.2867	26.867
P26599	Polypyrimidine tract-binding protein 1	PTBP1	sp|P26599|PTBP1_HUMAN Polypyrimidine tract-binding protein 1 OS=Homo sapiens (Human) OX=9606 GN=PTBP1 PE=1 SV=1	57.221	0	78.35	27.9	23.4	27.9	16	26.4	23.4	19.6	23.4	19.6	24.1	14.5	19	18.3	19.8	23.4	18.3	10	76	19	51740000	5402600	4741300	3125500	4104900	3390300	3788400	4066900	2946700	3370000	2080000	1922000	2432400	3016200	4738800	2614100	29.8727	26.6132	26.4248	25.8236	26.2169	25.9409	26.1011	26.2034
P98179	RNA-binding protein 3	RBM3	sp|P98179|RBM3_HUMAN RNA-binding protein 3 OS=Homo sapiens (Human) OX=9606 GN=RBM3 PE=1 SV=1	17.17	0	70.428	35	28.7	28.7	28.7	28.7	28.7	28.7	35	35	35	11.5	11.5	11.5	28.7	28.7	35	4	76	8	411940000	57821000	42354000	39685000	40408000	25997000	35297000	24345000	13952000	23851000	5357000	4140500	3487700	31424000	38625000	25192000	31.6179	28.7851	28.336	28.2421	28.2681	27.6319	28.0731	27.5371
Q96I24	Far upstream element-binding protein 3	FUBP3	sp|Q96I24|FUBP3_HUMAN Far upstream element-binding protein 3 OS=Homo sapiens (Human) OX=9606 GN=FUBP3 PE=1 SV=2	61.64	0	70.467	40	35.7	37.8	32.2	37.9	33.7	32.7	34.3	37.8	37.8	36.5	35.7	34.3	37.8	37.9	40	13	76	32	84545000	7525600	6313600	5761400	6222600	4810800	4937800	5976300	4799100	5977000	5445400	4697200	3520300	6322100	6626900	5608900	31.3332	27.8434	27.59	27.458	27.5691	27.1979	27.2354	27.5108
Q9H1I8	Activating signal cointegrator 1 complex subunit 2	ASCC2	sp|Q9H1I8|ASCC2_HUMAN Activating signal cointegrator 1 complex subunit 2 OS=Homo sapiens (Human) OX=9606 GN=ASCC2 PE=1 SV=3	86.359	0	64.432	16.4	16.4	12.2	12.2	15.3	16.4	16.4	14.9	9.8	8.5	12.2	9.8	12.2	16.4	11.1	9.8	9	76	25	77672000	8527400	4610000	5490300	7120000	5689900	9769000	3163700	2400800	2621600	5634000	5253500	4710400	5655300	5356200	1670100	30.8547	27.6676	26.7802	27.0323	27.4073	27.0839	27.8636	26.237
Q8WUB8	PHD finger protein 10	PHF10	sp|Q8WUB8|PHF10_HUMAN PHD finger protein 10 OS=Homo sapiens (Human) OX=9606 GN=PHF10 PE=1 SV=3	56.05	0	65.067	26.1	25.7	23.7	26.1	20.1	23.7	23.3	20.1	15.1	20.1	23.3	19.7	15.1	26.1	26.1	25.7	12	75	21	86117000	10873000	7708600	9556700	5627600	3960200	4827600	4114400	2834800	3702500	4676900	3880500	3198000	7727900	8085300	5342900	30.7521	27.7666	27.2703	27.5804	26.8164	26.3095	26.5952	26.3646
Q9HCD5	Nuclear receptor coactivator 5	NCOA5	sp|Q9HCD5|NCOA5_HUMAN Nuclear receptor coactivator 5 OS=Homo sapiens (Human) OX=9606 GN=NCOA5 PE=1 SV=2	65.536	0	51.406	24.4	17.3	17.3	14.3	17.6	18.7	18.8	24.4	24.4	24.4	24.4	24.4	24.4	22.3	20.9	22.3	10	75	21	70530000	4095900	2551500	2371200	3050200	2165800	2701100	7277000	5267300	5811500	8821600	8352800	6265800	3589100	4277000	3932600	30.464	26.3581	25.6752	25.5695	25.9328	25.4388	25.7574	27.1873
P35908	Keratin, type II cytoskeletal 2 epidermal	KRT2	sp|P35908|K22E_HUMAN Keratin, type II cytoskeletal 2 epidermal OS=Homo sapiens GN=KRT2 PE=1 SV=2	65.432	0	92.686	45.1	16.1	5.9	11.3	34.4	45.1	31.8	34.3	34.6	31.1	3.8	3.8	29	27.4	31.3	23.2	19	74	40	41375000	894120	218160	667640	3040900	11017000	5008600	4771400	3705000	2988400	106670	131050	1567900	3322900	2566700	1368400	30.6242	25.092	23.057	24.6707	26.858	28.7152	27.5779	27.5079
O95707	Ribonuclease P protein subunit p29	POP4	sp|O95707|RPP29_HUMAN Ribonuclease P protein subunit p29 OS=Homo sapiens (Human) OX=9606 GN=POP4 PE=1 SV=2	25.424	0	29.98	39.1	39.1	38.6	39.1	39.1	39.1	39.1	38.6	33.2	39.1	39.1	39.1	39.1	39.1	39.1	39.1	9	74	9	205250000	13064000	9273900	11386000	22229000	16732000	20586000	12223000	9123500	10641000	16376000	15619000	13453000	12854000	11113000	10579000	30.7828	26.8091	26.3147	26.6106	27.5759	27.1661	27.4651	26.7129
P49959	Double-strand break repair protein MRE11A	MRE11A	sp|P49959|MRE11_HUMAN Double-strand break repair protein MRE11 OS=Homo sapiens (Human) OX=9606 GN=MRE11 PE=1 SV=3	80.592	0	85.733	37.9	12.1	5.5	7.8	4.9	1.4	4.2	6.1	4.2	8.1	36.4	34.9	29	36.9	33.1	35.9	22	74	34	54939000	1209500	372390	506540	165370	52765	167520	199910	156470	285650	7582600	7273400	4637000	12420000	11126000	8783500	30.7988	25.2935	23.5939	24.0377	22.4228	20.7747	22.4415	22.6965
P62306	Small nuclear ribonucleoprotein F	SNRPF	sp|P62306|RUXF_HUMAN Small nuclear ribonucleoprotein F OS=Homo sapiens (Human) OX=9606 GN=SNRPF PE=1 SV=1	9.7251	0	18.123	48.8	48.8	48.8	48.8	48.8	48.8	48.8	48.8	48.8	48.8	48.8	48.8	48.8	48.8	48.8	48.8	3	74	4	538480000	44538000	35664000	35978000	34125000	24662000	36135000	45309000	33794000	39144000	37330000	34952000	30878000	34889000	37861000	33217000	31.0043	27.4085	27.088	27.1006	27.0243	26.5558	27.1069	27.4333
Q96B26	Exosome complex component RRP43	EXOSC8	sp|Q96B26|EXOS8_HUMAN Exosome complex component RRP43 OS=Homo sapiens (Human) OX=9606 GN=EXOSC8 PE=1 SV=1	30.039	0	41.35	29	25	25	29	29	25	25	25	25	25	25	25	25	29	29	25	6	74	11	228800000	19491000	20810000	21297000	18237000	15662000	13782000	15338000	11845000	11550000	12104000	14822000	9507700	16535000	17108000	10710000	31.2289	27.6757	27.7702	27.8036	27.5798	27.3602	27.1757	27.3301
Q9UMY1	Nucleolar protein 7	NOL7	sp|Q9UMY1|NOL7_HUMAN Nucleolar protein 7 OS=Homo sapiens (Human) OX=9606 GN=NOL7 PE=1 SV=2	29.426	0	21.496	23.3	23.3	20.6	20.6	20.6	20.6	20.6	23.3	23.3	23.3	20.2	20.2	20.6	20.6	20.2	20.6	9	74	7	303370000	23889000	18874000	20750000	24797000	19694000	27054000	17491000	14097000	17952000	23505000	27083000	18317000	17286000	17578000	14996000	30.9839	27.3172	26.9773	27.114	27.371	27.0386	27.4967	26.8675
P17096	High mobility group protein HMG-I/HMG-Y	HMGA1	sp|P17096|HMGA1_HUMAN High mobility group protein HMG-I/HMG-Y OS=Homo sapiens (Human) OX=9606 GN=HMGA1 PE=1 SV=3	11.676	0	26.933	23.4	23.4	23.4	23.4	23.4	23.4	23.4	23.4	23.4	23.4	23.4	23.4	23.4	23.4	23.4	23.4	2	73	6	706330000	57157000	51190000	46983000	24037000	17713000	30794000	34208000	21882000	32371000	56143000	54855000	45200000	81156000	101960000	50684000	31.9807	28.3534	28.1943	28.0706	27.1037	26.6633	27.4611	27.6128
Q9NPE3	H/ACA ribonucleoprotein complex subunit 3	NOP10	sp|Q9NPE3|NOP10_HUMAN H/ACA ribonucleoprotein complex subunit 3 OS=Homo sapiens (Human) OX=9606 GN=NOP10 PE=1 SV=1	7.7059	0	32.812	73.4	73.4	73.4	73.4	73.4	73.4	73.4	73.4	73.4	73.4	73.4	73.4	73.4	73.4	73.4	73.4	6	73	3	678140000	41965000	40127000	46882000	35182000	24945000	31145000	63914000	40167000	58050000	64673000	78092000	56950000	30707000	41656000	23684000	30.922	26.9076	26.843	27.0674	26.6534	26.1572	26.4775	27.5146
Q9Y3D9	28S ribosomal protein S23, mitochondrial	MRPS23	sp|Q9Y3D9|RT23_HUMAN 28S ribosomal protein S23, mitochondrial OS=Homo sapiens (Human) OX=9606 GN=MRPS23 PE=1 SV=2	21.77	0	62.19	36.8	35.8	35.8	35.3	36.8	35.8	35.8	35.8	35.8	35.8	36.8	36.8	36.8	36.8	35.8	36.8	8	73	12	223430000	12336000	10515000	10549000	12314000	9679500	11236000	10574000	7866300	10027000	29611000	31818000	23871000	15928000	15155000	11954000	31.3202	27.1413	26.9109	26.9156	27.1388	26.7914	27.0066	26.919
Q9Y676	28S ribosomal protein S18b, mitochondrial	MRPS18B	sp|Q9Y676|RT18B_HUMAN 28S ribosomal protein S18b, mitochondrial OS=Homo sapiens (Human) OX=9606 GN=MRPS18B PE=1 SV=1	29.395	0	54.052	50.8	8.1	24.4	24.4	41.5	41.5	37.6	37.6	37.6	37.6	46.9	29.1	41.5	38.4	29.1	38.4	10	73	13	166590000	1709400	2167700	3574600	15542000	12996000	16029000	8966100	7941800	7534800	23474000	20909000	18653000	9262000	9290800	8540300	31.0122	24.4056	24.7482	25.4698	27.5901	27.3319	27.6346	26.7965
O75340	Programmed cell death protein 6	PDCD6	sp|O75340|PDCD6_HUMAN Programmed cell death protein 6 OS=Homo sapiens (Human) OX=9606 GN=PDCD6 PE=1 SV=1	21.868	0	26.796	36.6	31.9	31.9	31.9	26.7	26.2	31.9	31.9	31.9	31.9	36.6	36.6	36.6	31.9	31.9	36.6	6	72	11	192080000	9417100	7072300	5453600	3913200	1716800	4178000	8568700	3970400	6709600	40007000	37447000	26515000	14051000	13484000	9580800	30.9766	26.6263	26.2132	25.8382	25.3594	24.1707	25.4538	26.4901
O15234	Protein CASC3	CASC3	sp|O15234|CASC3_HUMAN Protein CASC3 OS=Homo sapiens (Human) OX=9606 GN=CASC3 PE=1 SV=2	76.277	0	21.605	17.2	13.1	10.8	13.4	14.9	12.4	12.4	11	12.4	10.8	14.9	14.9	14.9	12.4	10.8	14.9	8	71	27	32908000	3377600	1355700	1477700	1977400	1653800	2086400	1236400	1725600	1464800	3175600	3059800	2617500	2323700	2289500	3087000	29.7268	26.4425	25.1255	25.2498	25.6701	25.4123	25.7475	24.9926
P17026	Zinc finger protein 22	ZNF22	sp|P17026|ZNF22_HUMAN Zinc finger protein 22 OS=Homo sapiens (Human) OX=9606 GN=ZNF22 PE=1 SV=3	25.915	0	22.724	21.4	21.4	21.4	21.4	21.4	21.4	15.6	21.4	15.6	21.4	21.4	11.2	21.4	11.2	21.4	21.4	4	71	10	266980000	17181000	14821000	17671000	12677000	9116800	12377000	24622000	20783000	19881000	22882000	21302000	23005000	15089000	16318000	19252000	31.3141	27.3562	27.1431	27.3968	26.9176	26.442	26.8831	27.8754
P48729	Casein kinase I isoform alpha	CSNK1A1	sp|P48729|KC1A_HUMAN Casein kinase I isoform alpha OS=Homo sapiens (Human) OX=9606 GN=CSNK1A1 PE=1 SV=2	38.914	0	23.122	26.1	26.1	26.1	19.9	26.1	26.1	26.1	26.1	26.1	26.1	26.1	26.1	26.1	26.1	26.1	26.1	7	71	19	68117000	6410000	4885500	5120500	4636500	3108100	4205400	4896700	3208600	3930200	4725500	5036800	4824500	4402400	4973200	3752900	30.2694	26.8598	26.468	26.5358	26.3925	25.8155	26.2517	26.4713
Q709F0	Acyl-CoA dehydrogenase family member 11	ACAD11	sp|Q709F0|ACD11_HUMAN Acyl-CoA dehydrogenase family member 11 OS=Homo sapiens (Human) OX=9606 GN=ACAD11 PE=1 SV=3	87.263	0	17.495	16.4	7.7	8.7	9.6	14	12.8	11.8	10.9	15.3	10.6	12.8	10.6	12.8	11.8	11.8	14.2	10	71	38	37447000	1694900	1811500	1387200	4064800	3320900	3684000	2576700	2029400	1936300	3048600	2967500	2320600	2107100	2431300	2066200	30.4063	25.9407	26.0367	25.6517	27.2027	26.9111	27.0607	26.545
Q9ULX6	A-kinase anchor protein 8-like	AKAP8L	sp|Q9ULX6|AKP8L_HUMAN A-kinase anchor protein 8-like OS=Homo sapiens (Human) OX=9606 GN=AKAP8L PE=1 SV=4	71.639	0	93.146	21.2	18.4	18.4	21.2	17.6	16.9	21.2	21.2	16.9	16.9	21.2	21.2	18.3	21.2	17.6	21.2	9	71	24	94347000	7361800	5870800	6736700	4113100	3538700	5079900	7650600	5341200	7062600	9814900	9424200	6876600	5548900	5793500	4133700	31.0764	27.3966	27.0701	27.2686	26.5568	26.3398	26.8614	27.4521
P78345	Ribonuclease P protein subunit p38	RPP38	sp|P78345|RPP38_HUMAN Ribonuclease P protein subunit p38 OS=Homo sapiens (Human) OX=9606 GN=RPP38 PE=1 SV=2	31.834	0	41.014	46.3	26.9	32.2	35	27.9	42.4	35	28.3	31.1	31.1	39.2	30.7	32.2	20.8	24	31.1	11	70	17	92347000	5087200	4821600	4421300	7286700	8707600	10005000	4315400	5315500	4863200	9590400	7564200	6591100	4392800	4379000	5006500	30.548	26.3659	26.2885	26.1635	26.8843	27.1413	27.3416	26.1285
Q15424	Scaffold attachment factor B1	SAFB	sp|Q15424|SAFB1_HUMAN Scaffold attachment factor B1 OS=Homo sapiens (Human) OX=9606 GN=SAFB PE=1 SV=4	102.64	0	297.54	21.1	10.5	12.1	12.6	16.4	16.5	17.7	21.1	20	21.1	19.9	19.9	16.7	18.8	18.8	16.8	14	70	34	84988000	3331700	2691400	2792300	4682000	3449400	4528700	9141900	5428800	6393200	11557000	7713500	6359200	6705800	5600600	4613300	31.4282	26.7553	26.4474	26.5005	27.2462	26.8054	27.1982	28.2115
Q96EY7	Pentatricopeptide repeat domain-containing protein 3, mitochondrial	PTCD3	sp|Q96EY7|PTCD3_HUMAN Pentatricopeptide repeat domain-containing protein 3, mitochondrial OS=Homo sapiens (Human) OX=9606 GN=PTCD3 PE=1 SV=3	78.549	0	38.943	19.7	18.1	10.9	14.4	14.8	11.3	12.6	18.3	17.9	18.3	19.7	18	16.5	16.7	18	14.4	10	70	35	50129000	3352500	1464600	2284400	1536100	1086700	1541900	3206300	2372400	2715400	8893500	7239800	5116200	3323000	3764600	2231300	30.7084	26.8061	25.6113	26.2526	25.6801	25.1808	25.6856	26.7418
P24928	DNA-directed RNA polymerase II subunit RPB1	POLR2A	sp|P24928|RPB1_HUMAN DNA-directed RNA polymerase II subunit RPB1 OS=Homo sapiens (Human) OX=9606 GN=POLR2A PE=1 SV=2	217.17	0	159.2	14.9	14.4	13.6	12.7	6.2	8.2	8.9	3.9	4.2	4.9	12.3	9	9.7	7.8	8.3	7.9	20	69	96	18903000	4058300	2436900	2777500	332140	466190	661970	178740	167400	172640	2289200	1263100	1401100	760180	915830	1022100	30.7571	28.5374	27.8016	27.9903	24.9264	25.4155	25.9214	24.0325
O15446	DNA-directed RNA polymerase I subunit RPA34	CD3EAP	sp|O15446|RPA34_HUMAN DNA-directed RNA polymerase I subunit RPA34 OS=Homo sapiens (Human) OX=9606 GN=CD3EAP PE=1 SV=1	54.985	0	155.07	36.7	33.9	29.6	29.6	36.7	36.7	33.9	36.7	33.9	33.9	31.2	27.6	23.3	36.7	36.7	33.9	8	68	20	87866000	7030800	5545500	5967000	6866600	5811100	6314400	5874500	5678200	6659600	3531100	5934900	3999000	5884500	7554300	5214100	30.7107	27.0672	26.7248	26.8305	27.0331	26.7923	26.9122	26.808
Q09028	Histone-binding protein RBBP4	RBBP4	sp|Q09028|RBBP4_HUMAN Histone-binding protein RBBP4 OS=Homo sapiens (Human) OX=9606 GN=RBBP4 PE=1 SV=3	47.655	0	71.693	29.4	29.4	29.4	29.4	29.4	26.6	29.4	26.6	29.4	29.4	25.6	25.6	22.8	29.4	29.4	25.6	4	68	14	430370000	39055000	31999000	33368000	25529000	22093000	28758000	35313000	26193000	34625000	25638000	26065000	16704000	28385000	33610000	23042000	32.4884	29.0264	28.7389	28.7993	28.413	28.2045	28.5848	28.881
Q13595	Transformer-2 protein homolog alpha	TRA2A	sp|Q13595|TRA2A_HUMAN Transformer-2 protein homolog alpha OS=Homo sapiens (Human) OX=9606 GN=TRA2A PE=1 SV=1	32.688	0	27.02	35.1	35.1	18.8	18.8	22.7	19.5	19.5	35.1	34.4	35.1	23.4	23.4	23.4	22.7	35.1	22.7	8	68	15	264780000	16089000	11809000	11110000	10611000	8154500	9195200	18235000	13270000	17038000	35703000	29653000	25297000	19474000	21131000	18013000	31.8871	27.8464	27.4003	27.3122	27.246	26.8661	27.0394	28.0271
Q32NC0	UPF0711 protein C18orf21	C18orf21	sp|Q32NC0|CR021_HUMAN UPF0711 protein C18orf21 OS=Homo sapiens (Human) OX=9606 GN=C18orf21 PE=1 SV=1	24.826	0	36.222	30.5	22.7	27.3	22.7	25.9	30.5	30.5	22.7	27.3	22.7	22.7	27.3	27.3	27.3	27.3	30.5	8	68	13	82385000	3123300	3804500	2852800	6813600	7866600	8170100	3973500	6177100	3812200	5173600	8048500	5511700	5247700	4977500	6832700	29.9963	25.2751	25.5597	25.1444	26.4004	26.6078	26.6623	25.6224
Q8N5P1	Zinc finger CCCH domain-containing protein 8	ZC3H8	sp|Q8N5P1|ZC3H8_HUMAN Zinc finger CCCH domain-containing protein 8 OS=Homo sapiens (Human) OX=9606 GN=ZC3H8 PE=1 SV=2	33.575	0	80.452	25.1	25.1	25.1	25.1	22	25.1	25.1	25.1	25.1	25.1	25.1	25.1	25.1	22	25.1	25.1	5	68	20	70611000	6736000	4264700	5256500	2994400	3439400	3131900	4072300	3914600	4025300	7405400	7658500	6076700	3656500	4046300	3932800	30.3953	27.0054	26.3459	26.6476	25.8358	26.0356	25.9005	26.2793
Q9NUL7	Probable ATP-dependent RNA helicase DDX28	DDX28	sp|Q9NUL7|DDX28_HUMAN Probable ATP-dependent RNA helicase DDX28 OS=Homo sapiens (Human) OX=9606 GN=DDX28 PE=1 SV=2	59.58	0	44.94	39.3	24.3	33.3	32.2	37.6	33.9	33.9	35.6	27.6	27.8	39.3	39.3	34.8	32.2	32.2	33.9	14	68	32	54214000	2182200	3522000	2930400	3998500	2762100	4208000	2564600	1609000	2130800	6004400	7293200	5088200	3359900	3800700	2760300	30.6922	26.0574	26.7479	26.4827	26.931	26.3973	27.0046	26.2903
Q9Y5A9	YTH domain-containing family protein 2	YTHDF2	sp|Q9Y5A9|YTHD2_HUMAN YTH domain-containing family protein 2 OS=Homo sapiens (Human) OX=9606 GN=YTHDF2 PE=1 SV=2	62.333	0	127.75	25	23.8	23.8	23.8	25	14.9	25	16.4	14.9	16.1	14.5	19.9	12.4	14.9	23.5	14.9	9	68	20	97823000	11416000	8880100	9538600	8714600	5706200	9230700	5378700	3387000	4615700	1989300	3842700	2802700	6953000	9024800	6342100	30.8656	27.7665	27.4041	27.5073	27.3769	26.766	27.4599	26.6807
O15213	WD repeat-containing protein 46	WDR46	sp|O15213|WDR46_HUMAN WD repeat-containing protein 46 OS=Homo sapiens (Human) OX=9606 GN=WDR46 PE=1 SV=3	68.07	0	60.895	28.2	25.1	25.1	25.7	27	26.2	26.2	24.3	23.1	25.1	27	28.2	25.1	18.4	23.1	23.1	12	67	25	95336000	6069300	5059500	5809400	7421100	6575100	8879800	6364900	4400800	5547600	10179000	11239000	7836800	2985600	3816200	3151600	31.1504	27.1769	26.9144	27.1138	27.4671	27.2925	27.726	27.2455
O60930	Ribonuclease H1	RNASEH1	sp|O60930|RNH1_HUMAN Ribonuclease H1 OS=Homo sapiens (Human) OX=9606 GN=RNASEH1 PE=1 SV=2	32.064	0	51.501	48.3	48.3	48.3	40.6	48.3	37.4	48.3	39.2	32.9	39.2	40.6	40.6	35.7	42.3	40.6	39.2	9	67	14	109430000	12887000	10021000	9966600	6828400	3535000	6964300	5251100	3576800	5146300	8199800	10641000	7700600	5809900	7768300	5136400	30.5129	27.4268	27.0638	27.056	26.5105	25.5606	26.5389	26.1316
Q06265	Exosome complex component RRP45	EXOSC9	sp|Q06265|EXOS9_HUMAN Exosome complex component RRP45 OS=Homo sapiens (Human) OX=9606 GN=EXOSC9 PE=1 SV=3	48.948	0	27.283	20.3	13.2	16.9	20.3	16.9	20.3	20	13	13.2	16.9	13	16.9	10	20.3	20.3	16.9	8	67	16	165460000	16089000	12908000	15571000	11575000	9905200	12837000	9642600	8250600	8172400	9590700	11289000	7873300	11594000	11717000	8446700	31.3019	27.9395	27.6218	27.8924	27.4646	27.2397	27.6139	27.201
A4D1E9	GTP-binding protein 10	GTPBP10	sp|A4D1E9|GTPBA_HUMAN GTP-binding protein 10 OS=Homo sapiens (Human) OX=9606 GN=GTPBP10 PE=1 SV=1	42.932	0	72.933	48.3	40.8	43.7	35.4	32.6	34.1	40.8	24	24	36.2	32.6	40.8	35.4	32.6	38.2	40.8	13	66	26	52874000	4818900	4396800	4304800	3001800	3091700	4009300	2252300	1765800	3279600	3470800	4720300	3759200	2798800	4048800	3155000	30.3565	26.9007	26.7685	26.7379	26.2179	26.2604	26.6353	25.8034
P31689	DnaJ homolog subfamily A member 1	DNAJA1	sp|P31689|DNJA1_HUMAN DnaJ homolog subfamily A member 1 OS=Homo sapiens (Human) OX=9606 GN=DNAJA1 PE=1 SV=2	44.868	0	42.195	28	28	23.2	28	23.2	23.2	23.2	23.2	11.3	16.9	23.2	19.9	17.6	23.2	23.2	23.2	6	66	21	70356000	9123900	8058100	8097800	5513400	3484700	5506700	3486800	2295400	3018300	3056300	2972200	2198800	5087600	4814500	3641000	30.4605	27.5135	27.3343	27.3414	26.7868	26.1249	26.7851	26.1258
P45880	Voltage-dependent anion-selective channel protein 2	VDAC2	sp|P45880|VDAC2_HUMAN Voltage-dependent anion-selective channel protein 2 OS=Homo sapiens (Human) OX=9606 GN=VDAC2 PE=1 SV=2	31.566	0	45.494	42.5	33.3	33.3	33.3	33.3	33.3	33.3	25.5	25.5	33.3	42.5	42.5	42.5	17.7	17.7	12.9	8	66	16	95730000	9224400	9309000	8406200	9212800	3222600	7259300	6692000	6732100	5344000	7902900	7032300	9266900	2608700	2381300	1135200	30.5125	27.137	27.1502	27.003	27.1352	25.6198	26.7914	26.674
Q96P11	Probable 28S rRNA (cytosine-C(5))-methyltransferase	NSUN5	sp|Q96P11|NSUN5_HUMAN Probable 28S rRNA (cytosine-C(5))-methyltransferase OS=Homo sapiens (Human) OX=9606 GN=NSUN5 PE=1 SV=2	46.691	0	80.447	33.6	29.8	33.6	25.4	28.4	24.5	26.8	27.5	21	18.6	30.8	31.2	30.5	33.6	33.6	30.5	10	66	26	56012000	5311600	4785600	4018200	3985200	3457700	4631800	2187700	1931100	1981800	4183600	3944300	3175800	4547200	4977400	2892800	30.4397	27.0411	26.8908	26.6385	26.6266	26.4218	26.8436	25.7614
Q99714	3-hydroxyacyl-CoA dehydrogenase type-2	HSD17B10	sp|Q99714|HCD2_HUMAN 3-hydroxyacyl-CoA dehydrogenase type-2 OS=Homo sapiens (Human) OX=9606 GN=HSD17B10 PE=1 SV=3	26.923	0	130.37	73.9	63.2	66.3	66.3	70.9	63.2	70.9	70.9	64.4	70.9	46.4	26.4	48.3	70.9	58.6	70.9	12	66	14	107840000	11308000	9352500	9015300	7561500	5772500	8242600	8046100	5303400	7017400	4092100	2642900	4134700	9164900	9849800	6333900	30.4916	27.2382	26.9643	26.9113	26.6576	26.2681	26.7821	26.7473
Q9UGN5	Poly [ADP-ribose] polymerase 2	PARP2	sp|Q9UGN5|PARP2_HUMAN Poly [ADP-ribose] polymerase 2 OS=Homo sapiens (Human) OX=9606 GN=PARP2 PE=1 SV=2	66.205	0	80.112	19.7	15.3	19.7	19.7	18.5	15.3	15.3	14.1	9.6	15.3	19.7	19.7	19.7	18.5	19.7	19.7	7	66	28	49766000	4259300	3676400	3859100	2792600	1804900	3050500	1876200	944220	1590400	5584900	4406700	4127600	4183000	4700200	2910000	30.3761	26.8295	26.6172	26.6871	26.2205	25.5909	26.348	25.6467
Q9Y657	Spindlin-1	SPIN1	sp|Q9Y657|SPIN1_HUMAN Spindlin-1 OS=Homo sapiens (Human) OX=9606 GN=SPIN1 PE=1 SV=3	29.6	0	36.246	42.7	37.8	21.8	31.3	21.8	21.8	21.8	42.7	26.7	42.7	42.7	42.7	42.7	28.2	37.8	42.7	7	66	15	110560000	8408400	5309600	6565100	3243700	2657200	3619300	8549100	4801400	7456700	15771000	13326000	10837000	6318700	8686900	5009700	30.6271	26.9103	26.2471	26.5533	25.5361	25.2484	25.6942	26.9343
Q07065	Cytoskeleton-associated protein 4	CKAP4	sp|Q07065|CKAP4_HUMAN Cytoskeleton-associated protein 4 OS=Homo sapiens (Human) OX=9606 GN=CKAP4 PE=1 SV=2	66.022	0	96.992	38.4	34.7	27.2	32.7	32.2	28.1	34.7	38.4	26.4	34.7	34.4	34.1	38.4	19.6	25.6	16.4	16	65	38	60329000	4538300	3315800	3966900	4137000	2202600	4925600	5389500	2843900	3959700	6045400	7171700	6370600	1669200	2809300	983000	31.0943	27.3617	26.9088	27.1675	27.2281	26.3187	27.4798	27.6096
Q9HD33	39S ribosomal protein L47, mitochondrial	MRPL47	sp|Q9HD33|RM47_HUMAN 39S ribosomal protein L47, mitochondrial OS=Homo sapiens (Human) OX=9606 GN=MRPL47 PE=1 SV=2	29.45	0	19.69	34.8	30.4	30.4	30.4	30.4	30.4	34.8	24	24	24	30.4	30.4	30.4	26	30.4	24	8	65	15	84275000	10410000	7297000	7708000	10193000	6943500	10855000	1814300	1275500	1601300	4677900	5088900	4093400	4059300	5468000	2791300	30.2355	27.2183	26.7057	26.7848	27.1879	26.6341	27.2787	24.6979
Q9UBL3	Set1/Ash2 histone methyltransferase complex subunit ASH2	ASH2L	sp|Q9UBL3|ASH2L_HUMAN Set1/Ash2 histone methyltransferase complex subunit ASH2 OS=Homo sapiens (Human) OX=9606 GN=ASH2L PE=1 SV=1	68.722	0	127.71	25	22.5	18.3	21.3	22.5	17.2	21.3	17.2	18.3	21.3	22.5	22.5	23.9	19.1	17.2	18.3	11	65	30	52839000	3825300	3018800	3561100	3448400	2633400	3633200	3286900	3242000	3258500	5506800	5040300	4811500	2580900	2454700	2537700	30.562	26.774	26.4324	26.6707	26.6244	26.2354	26.6998	26.5552
P23528	Cofilin-1	CFL1	sp|P23528|COF1_HUMAN Cofilin-1 OS=Homo sapiens (Human) OX=9606 GN=CFL1 PE=1 SV=3	18.502	0	24.929	37.3	37.3	37.3	37.3	37.3	20.5	37.3	37.3	20.5	25.3	37.3	30.1	37.3	37.3	37.3	37.3	5	64	10	203650000	22112000	19275000	13070000	14484000	7346600	14690000	14344000	12757000	16095000	14633000	11121000	4990400	7606400	15166000	15955000	30.9234	27.7203	27.5222	26.9617	27.1099	26.1306	27.1303	27.0959
P63167	Dynein light chain 1, cytoplasmic	DYNLL1	sp|P63167|DYL1_HUMAN Dynein light chain 1, cytoplasmic OS=Homo sapiens (Human) OX=9606 GN=DYNLL1 PE=1 SV=1	10.366	0	12.444	64	64	64	64	64	64	64	64	64	64	64	64	64	64	64	64	6	64	5	341080000	26211000	21338000	24288000	27967000	23650000	28775000	24359000	21509000	22641000	21470000	20120000	19267000	21784000	19267000	18436000	30.6675	26.9657	26.6688	26.8557	27.0592	26.8173	27.1003	26.8599
Q3ZCM7	Tubulin beta-8 chain	TUBB8	sp|Q3ZCM7|TBB8_HUMAN Tubulin beta-8 chain OS=Homo sapiens (Human) OX=9606 GN=TUBB8 PE=1 SV=2	49.775	0	323.31	24.5	24.5	24.5	24.5	24.5	24.5	24.5	24.5	24.5	24.5	24.5	24.5	24.5	24.5	24.5	24.5	2	64	20	329050000	51846000	43039000	42867000	19901000	6747100	20901000	19599000	904490	8087600	21492000	17654000	16302000	23587000	25796000	10328000	32.6157	29.9496	29.6811	29.6753	28.5683	27.0077	28.639	28.5462
Q8NE71	ATP-binding cassette sub-family F member 1	ABCF1	sp|Q8NE71|ABCF1_HUMAN ATP-binding cassette sub-family F member 1 OS=Homo sapiens (Human) OX=9606 GN=ABCF1 PE=1 SV=2	95.925	0	112.43	25.3	21.9	21.9	24	24	21.9	21.9	18.2	16.3	21.9	16.9	16.8	21.9	21.9	25.3	21.9	15	64	37	66768000	6933300	6158700	6704700	5958900	4839600	6235300	3769800	2845200	3329100	2182600	2140400	2587200	4057300	5194600	3831500	31.2021	27.9346	27.7636	27.8862	27.7161	27.4159	27.7815	27.0555
Q99547	M-phase phosphoprotein 6	MPHOSPH6	sp|Q99547|MPH6_HUMAN M-phase phosphoprotein 6 OS=Homo sapiens (Human) OX=9606 GN=MPHOSPH6 PE=1 SV=2	19.024	0	34.499	33.8	33.8	32.5	33.8	33.8	33.8	33.8	33.8	24.4	33.8	32.5	32.5	32.5	32.5	33.8	27.5	6	64	9	217520000	21765000	16143000	16426000	18867000	12373000	17451000	14350000	13391000	14195000	10244000	11571000	10471000	14796000	14716000	10764000	30.8665	27.5455	27.1144	27.1394	27.3393	26.7305	27.2267	26.9445
Q9NWU5	39S ribosomal protein L22, mitochondrial	MRPL22	sp|Q9NWU5|RM22_HUMAN 39S ribosomal protein L22, mitochondrial OS=Homo sapiens (Human) OX=9606 GN=MRPL22 PE=1 SV=1	23.64	0	15.908	37.9	37.9	32	22.3	32	37.9	37.9	32	32	28.2	37.9	37.9	37.9	37.9	37.9	30.6	7	64	12	140710000	9256900	5771400	4182600	11671000	7631300	14962000	7961500	5278400	6950400	16113000	9532500	15891000	7471200	13405000	4636300	30.6532	26.727	26.0455	25.581	27.0614	26.4485	27.4197	26.5096
Q9Y6Q3	Zinc finger protein 37 homolog	ZFP37	sp|Q9Y6Q3|ZFP37_HUMAN Zinc finger protein 37 homolog OS=Homo sapiens (Human) OX=9606 GN=ZFP37 PE=2 SV=3	71.209	0	24.295	16	16	11	14.4	16	14.8	13.3	13.3	13.3	16	11	12.1	13.7	13.3	13.7	13.3	9	64	34	16601000	1160300	819020	800090	1408900	1122800	1581600	1483400	1576600	1321300	932350	1061600	975680	853210	617360	887020	29.0722	25.2336	24.731	24.6973	25.5136	25.1861	25.6804	25.588
Q15361	Transcription termination factor 1	TTF1	sp|Q15361|TTF1_HUMAN Transcription termination factor 1 OS=Homo sapiens (Human) OX=9606 GN=TTF1 PE=1 SV=3	103.05	0	43.061	19.6	17	10.5	15	15	16.5	15	16.9	17.2	16.5	12.2	11.6	15.1	10.4	13.9	12.9	11	63	42	36560000	2930500	1789800	2279900	3143200	2567800	3170900	4007800	2604800	3057600	1690100	2019900	2055200	1604900	2052100	1585200	30.5161	26.875	26.1637	26.5129	26.9761	26.6845	26.9888	27.3267
Q99729	Heterogeneous nuclear ribonucleoprotein A/B	HNRNPAB	sp|Q99729|ROAA_HUMAN Heterogeneous nuclear ribonucleoprotein A/B OS=Homo sapiens (Human) OX=9606 GN=HNRNPAB PE=1 SV=2	36.224	0	20.003	19.6	19.6	13.3	19.6	19.6	13.3	19.6	13.3	13.3	13.3	19.6	8.7	15.1	15.1	19.6	19.6	5	63	13	107680000	10061000	7037200	7556700	8499700	6360700	7522500	7482600	5040600	7385100	9561500	6804300	6566200	4792800	7032700	5980800	30.3827	26.9627	26.447	26.5498	26.7195	26.3012	26.5432	26.5356
Q9Y324	rRNA-processing protein FCF1 homolog	FCF1	sp|Q9Y324|FCF1_HUMAN rRNA-processing protein FCF1 homolog OS=Homo sapiens (Human) OX=9606 GN=FCF1 PE=2 SV=1	23.369	0	15.76	31.3	26.8	26.8	31.3	26.8	26.8	26.8	26.8	18.7	26.8	31.3	31.3	31.3	31.3	31.3	26.8	7	63	6	255570000	18671000	14311000	17088000	16432000	15894000	18327000	10699000	11952000	9730800	24464000	31016000	22672000	14914000	17602000	11800000	30.5141	26.7393	26.3556	26.6115	26.555	26.5069	26.7124	25.9359
P78406	mRNA export factor	RAE1	sp|P78406|RAE1L_HUMAN mRNA export factor OS=Homo sapiens (Human) OX=9606 GN=RAE1 PE=1 SV=1	40.968	0	55.386	22.8	22.8	22.8	22.8	22.6	19	16.6	22.6	22.8	18.5	17.9	22.8	15.5	22.6	17.9	14.9	8	61	13	130060000	14431000	12975000	12152000	10567000	8036200	7815800	9625700	6622100	7001600	5558800	7568200	4465500	9341600	7674600	6229500	30.6551	27.4831	27.3296	27.2352	27.0335	26.6385	26.5985	26.8989
O00479	High mobility group nucleosome-binding domain-containing protein 4	HMGN4	sp|O00479|HMGN4_HUMAN High mobility group nucleosome-binding domain-containing protein 4 OS=Homo sapiens (Human) OX=9606 GN=HMGN4 PE=1 SV=3	9.5388	0	72.072	37.8	35.6	37.8	33.3	37.8	37.8	37.8	37.8	37.8	37.8	37.8	37.8	35.6	37.8	35.6	35.6	4	60	3	459910000	28532000	22378000	15609000	22589000	18511000	21233000	45885000	41486000	37078000	34802000	39080000	30070000	38104000	24401000	40151000	30.3617	26.351	26.0005	25.4809	26.0141	25.7268	25.9247	27.0364
O94880	PHD finger protein 14	PHF14	sp|O94880|PHF14_HUMAN PHD finger protein 14 OS=Homo sapiens (Human) OX=9606 GN=PHF14 PE=1 SV=2	100.05	0	40.35	11.8	9.1	9.8	9.3	10.7	7.7	10.5	11.8	11.6	11.8	11.8	11.8	11.8	11.8	11.8	11.8	9	60	35	35117000	1389900	1661100	1296000	1422900	659320	1396500	2918400	1928500	2501400	4315500	4357200	3028400	2761100	2926100	2554900	30.195	25.5359	25.793	25.4349	25.5697	24.4599	25.5426	26.606
Q9C005	Protein dpy-30 homolog	DPY30	sp|Q9C005|DPY30_HUMAN Protein dpy-30 homolog OS=Homo sapiens (Human) OX=9606 GN=DPY30 PE=1 SV=1	11.25	0	65.849	67.7	67.7	67.7	67.7	67.7	67.7	67.7	67.7	51.5	51.5	67.7	67.7	67.7	67.7	67.7	51.5	4	60	4	308540000	23197000	20588000	19278000	17046000	12064000	16579000	18380000	9942900	13928000	39073000	44816000	31821000	15038000	15670000	11116000	30.2009	26.4675	26.2953	26.2005	26.0229	25.5242	25.9828	26.1316
P12763	Alpha-2-HS-glycoprotein	AHSG	sp|P12763|FETUA_BOVIN Alpha-2-HS-glycoprotein OS=Bos taurus GN=AHSG PE=1 SV=2	38.418	0	37.154	25.1	25.1	16.7	16.7	8.9	8.9	15.9	25.1	25.1	25.1	0	4.2	0	25.1	25.1	25.1	7	58	14	99991000	8621000	5192000	5029000	1128400	968810	2660900	12065000	11832000	9313500	0	395830	0	15799000	11184000	15802000	30.3827	26.8467	26.1152	26.0692	23.9132	23.6932	25.1508	27.3317
O14979	Heterogeneous nuclear ribonucleoprotein D-like	HNRNPDL	sp|O14979|HNRDL_HUMAN Heterogeneous nuclear ribonucleoprotein D-like OS=Homo sapiens (Human) OX=9606 GN=HNRNPDL PE=1 SV=3	46.437	0	11.577	13.3	13.3	13.3	13.3	13.3	13.3	13.3	13.3	13.3	13.3	13.3	13.3	13.3	13.3	13.3	13.3	4	58	20	75278000	7480600	4574300	4739300	6557200	4780200	6221000	3794900	3070800	3891800	4145000	6534100	5768800	4149400	5365700	4205100	30.4877	27.1566	26.447	26.4982	26.9665	26.5106	26.8906	26.1776
P10599	Thioredoxin	TXN	sp|P10599|THIO_HUMAN Thioredoxin OS=Homo sapiens (Human) OX=9606 GN=TXN PE=1 SV=3	11.737	0	15.624	51.4	39	51.4	39	51.4	51.4	51.4	51.4	51.4	39	39	39	39	51.4	39	51.4	7	58	7	218510000	19696000	15735000	13934000	16752000	16145000	18346000	13821000	11520000	7981100	8567800	6206200	6736200	22300000	16578000	24186000	30.5104	27.0387	26.7149	26.5395	26.8051	26.7519	26.9363	26.5277
P31942	Heterogeneous nuclear ribonucleoprotein H3	HNRNPH3	sp|P31942|HNRH3_HUMAN Heterogeneous nuclear ribonucleoprotein H3 OS=Homo sapiens (Human) OX=9606 GN=HNRNPH3 PE=1 SV=2	36.926	0	61.961	18.5	12.4	14.5	14.5	18.5	18.5	18.5	18.5	18.5	18.5	15	18.5	18.5	8.4	8.4	12.4	4	58	15	73923000	5334600	4699100	4110800	5879800	3936900	5000400	5431000	2837400	4843100	6876000	8285000	7686700	2643400	3964400	2394500	30.0464	26.2538	26.0708	25.8779	26.3942	25.8155	26.1605	26.2797
P41208	Centrin-2	CETN2	sp|P41208|CETN2_HUMAN Centrin-2 OS=Homo sapiens (Human) OX=9606 GN=CETN2 PE=1 SV=1	19.738	0	159.6	64	59.9	50.6	40.7	54.7	35.5	40.7	35.5	44.8	44.8	64	59.9	59.9	50.6	59.9	54.7	7	58	9	129170000	12243000	9365400	7458200	5738600	4064800	7521900	8155500	8099000	8506600	14925000	13907000	10235000	6258300	7201100	5486300	30.1146	26.7153	26.3288	26.0003	25.6222	25.1247	26.0126	26.1293
Q12873	Chromodomain-helicase-DNA-binding protein 3	CHD3	sp|Q12873|CHD3_HUMAN Chromodomain-helicase-DNA-binding protein 3 OS=Homo sapiens (Human) OX=9606 GN=CHD3 PE=1 SV=3	226.59	0	102.92	11.4	7.4	9.4	8.8	6.6	6.6	9	11	10	11	8.9	8.1	10.4	9.9	9.6	10.2	14	58	91	15710000	929340	831180	817930	389810	303170	563920	1567900	1247500	1407200	1523100	1514500	1394900	1271400	1046000	902200	30.413	26.3336	26.1726	26.1494	25.0802	24.7176	25.6129	27.0882
Q71UM5	40S ribosomal protein S27-like	RPS27L	sp|Q71UM5|RS27L_HUMAN 40S ribosomal protein S27-like OS=Homo sapiens (Human) OX=9606 GN=RPS27L PE=1 SV=3	9.4771	0	11.879	42.9	42.9	42.9	42.9	42.9	42.9	42.9	42.9	42.9	42.9	42.9	42.9	42.9	42.9	42.9	42.9	2	58	4	780330000	70654000	54551000	58301000	43409000	31790000	50405000	53745000	43964000	56691000	71032000	56596000	62781000	40908000	48036000	37465000	31.5395	28.0742	27.7011	27.797	27.3715	26.9221	27.5871	27.6796
O00178	GTP-binding protein 1	GTPBP1	sp|O00178|GTPB1_HUMAN GTP-binding protein 1 OS=Homo sapiens (Human) OX=9606 GN=GTPBP1 PE=1 SV=3	72.453	0	61.332	20.6	16.7	20.6	20.6	19.1	20.6	20.6	15.5	17.9	20.6	15.5	12.1	16.4	18.2	18.2	12.7	9	57	30	52922000	5469700	5894000	5909700	3810800	3340600	4610600	2986300	2036500	3872000	1978400	1852300	1627500	3152200	4418000	1962900	30.5642	27.2899	27.3977	27.4015	26.7685	26.5786	27.0434	26.4168
P47813;O14602	Eukaryotic translation initiation factor 1A, X-chromosomal;Eukaryotic translation initiation factor 1A, Y-chromosomal	EIF1AX;EIF1AY	sp|P47813|IF1AX_HUMAN Eukaryotic translation initiation factor 1A, X-chromosomal OS=Homo sapiens (Human) OX=9606 GN=EIF1AX PE=1 SV=2;sp|O14602|IF1AY_HUMAN Eukaryotic translation initiation factor 1A, Y-chromosomal OS=Homo sapiens (Human) OX=9606 GN=EIF1AY	16.46	0	44.483	26.4	26.4	26.4	26.4	26.4	26.4	26.4	26.4	26.4	26.4	26.4	26.4	26.4	26.4	26.4	26.4	3	57	7	311370000	43461000	27854000	26572000	19216000	11887000	26636000	13002000	5129500	12166000	19586000	17125000	19043000	19036000	41650000	9003800	31.0214	28.1806	27.5388	27.4708	27.0031	26.3103	27.4742	26.4396
O94776	Metastasis-associated protein MTA2	MTA2	sp|O94776|MTA2_HUMAN Metastasis-associated protein MTA2 OS=Homo sapiens (Human) OX=9606 GN=MTA2 PE=1 SV=1	75.022	0	21.183	15.3	15.3	15.3	15.3	15.3	13.8	13.8	15.3	13.6	15.3	15.3	15.3	13.8	15.3	15.3	15.3	8	57	45	33770000	2848500	2387800	2330800	1717500	1313000	2129900	2724500	1999100	2579100	2363900	2501700	1974600	2518200	2323500	2058200	30.5011	26.9336	26.6791	26.6443	26.2037	25.8163	26.5142	26.8694
Q06830	Peroxiredoxin-1	PRDX1	sp|Q06830|PRDX1_HUMAN Peroxiredoxin-1 OS=Homo sapiens (Human) OX=9606 GN=PRDX1 PE=1 SV=1	22.11	0	17.448	36.7	31.7	36.7	36.7	36.7	36.7	36.7	36.7	36.7	36.7	20.6	11.6	20.6	36.7	36.7	36.7	8	57	15	109610000	5063800	6696100	7119400	7147500	6428200	7205200	12359000	12660000	10857000	1883500	1166200	1417400	10566000	7595700	11450000	30.6147	26.1787	26.5818	26.6702	26.6759	26.5229	26.6875	27.4659
Q8N567	Zinc finger CCHC domain-containing protein 9	ZCCHC9	sp|Q8N567|ZCHC9_HUMAN Zinc finger CCHC domain-containing protein 9 OS=Homo sapiens (Human) OX=9606 GN=ZCCHC9 PE=1 SV=2	30.477	0	31.027	26.2	26.2	26.2	26.2	26.2	26.2	26.2	22.1	20.7	26.2	26.2	26.2	26.2	19.2	26.2	26.2	6	57	17	73218000	6550400	5076000	5831400	5620500	4344000	6574600	3778400	3583800	4306700	5382400	4076500	4332700	3784000	5043000	4933800	30.2132	26.7307	26.3627	26.5629	26.5097	26.1381	26.736	25.9368
Q9BQE3	Tubulin alpha-1C chain	TUBA1C	sp|Q9BQE3|TBA1C_HUMAN Tubulin alpha-1C chain OS=Homo sapiens (Human) OX=9606 GN=TUBA1C PE=1 SV=1	49.895	0	70.325	61.2	61.2	61.2	61.2	61.2	59.7	61.2	61.2	55.2	61.2	61.2	55.2	61.2	61.2	61.2	59.7	3	57	21	102080000	14246000	12665000	13450000	7060000	3593000	6286800	7448600	1143200	4339600	5151400	4053200	3824800	7209700	7824100	3786500	30.9975	28.1564	27.9867	28.0734	27.1436	26.1691	26.9762	27.2208
Q9Y3D3	28S ribosomal protein S16, mitochondrial	MRPS16	sp|Q9Y3D3|RT16_HUMAN 28S ribosomal protein S16, mitochondrial OS=Homo sapiens (Human) OX=9606 GN=MRPS16 PE=1 SV=1	15.345	0	35.251	50.4	35.8	35.8	35.8	35.8	35.8	50.4	35.8	35.8	35.8	50.4	50.4	50.4	35.8	50.4	35.8	5	57	10	224260000	5385100	5159100	5390200	15326000	11553000	14090000	10203000	9105900	11002000	35076000	35795000	26403000	13490000	15634000	10645000	31.0625	25.6825	25.6206	25.6838	27.1914	26.7837	27.0701	26.6044
P21127;Q9UQ88	Cyclin-dependent kinase 11B;Cyclin-dependent kinase 11A	CDK11B;CDK11A	sp|P21127|CD11B_HUMAN Cyclin-dependent kinase 11B OS=Homo sapiens (Human) OX=9606 GN=CDK11B PE=1 SV=4;sp|Q9UQ88|CD11A_HUMAN Cyclin-dependent kinase 11A OS=Homo sapiens (Human) OX=9606 GN=CDK11A PE=1 SV=4	92.619	0	22.621	14.6	13.6	11.7	11.9	11.7	10.3	13	13	12.1	14.6	14.6	14.6	14.6	13.6	14.6	13.6	10	56	39	35934000	2647500	1385900	1602800	1095200	758170	1514500	2167700	757290	1325600	6098000	4678600	4415600	2434400	3260100	1792100	30.3842	26.6216	25.6878	25.8976	25.3482	24.8176	25.8158	26.3332
Q15717	ELAV-like protein 1	ELAVL1	sp|Q15717|ELAV1_HUMAN ELAV-like protein 1 OS=Homo sapiens (Human) OX=9606 GN=ELAVL1 PE=1 SV=2	36.091	0	55.754	27	23	16.6	26.7	27	24.2	27	27	24.2	23	26.7	22.7	26.7	23.6	16.6	23.3	8	56	16	74652000	5358900	3536800	4202900	6195400	4630400	6267700	5056200	4244800	3977100	7663500	4689300	7833600	4321400	2734100	3939500	30.1536	26.3535	25.754	26.0029	26.5628	26.1427	26.5795	26.2696
Q9HAN9	Nicotinamide/nicotinic acid mononucleotide adenylyltransferase 1	NMNAT1	sp|Q9HAN9|NMNA1_HUMAN Nicotinamide/nicotinic acid mononucleotide adenylyltransferase 1 OS=Homo sapiens (Human) OX=9606 GN=NMNAT1 PE=1 SV=1	31.932	0	19.741	34.1	34.1	26.5	29.7	30.5	30.1	26.2	30.5	26.5	30.1	22.2	22.2	22.6	26.5	22.2	26.5	8	56	16	81653000	9906100	8080700	10916000	4560500	3702300	3838300	7036000	4883500	6969400	3294600	2540500	2396300	4354200	5039500	4135300	30.2831	27.2399	26.946	27.38	26.1208	25.82	25.872	26.7464
P05114	Non-histone chromosomal protein HMG-14	HMGN1	sp|P05114|HMGN1_HUMAN Non-histone chromosomal protein HMG-14 OS=Homo sapiens (Human) OX=9606 GN=HMGN1 PE=1 SV=3	10.659	0	14.953	15	15	15	15	15	15	15	15	15	15	15	15	14	15	14	15	3	55	4	214260000	10605000	8607600	6068400	13186000	19869000	16657000	17051000	27546000	16080000	11247000	13162000	9925500	10551000	7363100	26340000	29.6748	25.3382	25.0372	24.5329	25.6524	26.244	25.9896	26.0233
P48651	Phosphatidylserine synthase 1	PTDSS1	sp|P48651|PTSS1_HUMAN Phosphatidylserine synthase 1 OS=Homo sapiens (Human) OX=9606 GN=PTDSS1 PE=1 SV=1	55.527	0	36.877	14.4	14.4	14.4	14.4	14.4	14.4	10.6	14.4	14.4	14.4	14.4	11.6	14.4	11.6	14.4	11.6	6	55	23	52129000	5439400	5271200	4599200	2768300	2064700	2154100	2735600	1741400	2314200	5453100	4441900	4579000	2759900	3652200	2154500	30.1592	26.8986	26.8533	26.6565	25.9241	25.5011	25.5622	25.907
Q96EY1	DnaJ homolog subfamily A member 3, mitochondrial	DNAJA3	sp|Q96EY1|DNJA3_HUMAN DnaJ homolog subfamily A member 3, mitochondrial OS=Homo sapiens (Human) OX=9606 GN=DNAJA3 PE=1 SV=2	52.488	0	19.641	13.8	13.8	10.8	13.8	13.8	10.8	13.8	13.8	13.8	13.8	13.8	13.8	10.8	13.8	13.8	13.8	6	55	22	59603000	4364900	3294700	4325700	3251500	3041200	4759700	3400700	2372100	3047000	5364700	4770900	3941900	4565200	5269400	3833800	30.2884	26.5169	26.1111	26.5039	26.0921	25.9957	26.6418	26.1568
Q9P258	Protein RCC2	RCC2	sp|Q9P258|RCC2_HUMAN Protein RCC2 OS=Homo sapiens (Human) OX=9606 GN=RCC2 PE=1 SV=2	56.084	0	63.637	31	26.2	22.6	26.2	20.3	20.3	21.8	21.8	21.8	21.5	15.3	11.5	22.4	31	29.5	31	11	55	27	53298000	4673700	3006600	3130600	2850100	2402700	3798900	2797700	2130400	2651400	2217100	980210	2132400	7524300	5766900	7234500	30.4224	26.911	26.2746	26.3329	26.1975	25.9511	26.612	26.1707
O96019	Actin-like protein 6A	ACTL6A	sp|O96019|ACL6A_HUMAN Actin-like protein 6A OS=Homo sapiens (Human) OX=9606 GN=ACTL6A PE=1 SV=1	47.46	0	81.327	23.5	23.5	23.5	19.1	23.5	23.5	19.1	23.5	19.1	23.5	23.5	17.9	23.5	23.5	23.5	23.5	6	54	20	77416000	7500300	5197800	5240500	4817100	3729100	5349700	6892400	3202800	5600700	5442200	2990200	4188000	6189800	6653600	4421200	30.528	27.1605	26.6315	26.6432	26.5217	26.1523	26.6729	27.0385
P82673	28S ribosomal protein S35, mitochondrial	MRPS35	sp|P82673|RT35_HUMAN 28S ribosomal protein S35, mitochondrial OS=Homo sapiens (Human) OX=9606 GN=MRPS35 PE=1 SV=1	36.844	0	46.942	43.3	31.6	24.1	31.6	39.9	29.1	37.5	43.3	43.3	43.3	35.9	43.3	43.3	43.3	35.6	37.5	9	54	15	112710000	5375500	2563200	3839500	5296800	2308300	4846100	8210500	4915000	6874800	16104000	15090000	13805000	9227400	8660200	5591400	30.6549	26.2649	25.1964	25.7794	26.2436	25.0453	26.1153	26.876
P30414	NK-tumor recognition protein;Putative peptidyl-prolyl cis-trans isomerase	NKTR	sp|P30414|NKTR_HUMAN NK-tumor recognition protein OS=Homo sapiens (Human) OX=9606 GN=NKTR PE=1 SV=2	165.67	0	69.165	13.2	10.4	9.7	12.4	8.5	8.6	7.9	9.7	9.6	10.7	12.4	9.8	12.4	12.4	13.2	13.2	13	53	62	38044000	2569800	2150500	2248600	1153400	913740	1092200	1595400	1062900	1462400	3135600	2371400	2349100	5641600	5598700	4698400	31.1353	27.2474	26.9904	27.0548	26.0916	25.7556	26.013	26.5597
P82932	28S ribosomal protein S6, mitochondrial	MRPS6	sp|P82932|RT06_HUMAN 28S ribosomal protein S6, mitochondrial OS=Homo sapiens (Human) OX=9606 GN=MRPS6 PE=1 SV=3	14.226	0	27.505	48	33.6	33.6	33.6	48	41.6	41.6	41.6	40	41.6	41.6	48	41.6	46.4	41.6	46.4	8	52	8	173070000	5042300	3363400	3317100	11189000	8299600	12374000	10070000	7773700	7889400	27405000	27976000	21840000	9212300	8847000	8469800	30.3668	25.2657	24.6815	24.6615	26.4156	25.9846	26.5608	26.2636
Q13415	Origin recognition complex subunit 1	ORC1	sp|Q13415|ORC1_HUMAN Origin recognition complex subunit 1 OS=Homo sapiens (Human) OX=9606 GN=ORC1 PE=1 SV=2	97.349	0	51.836	17.1	14.6	12.3	15.8	8.9	14.6	14.6	17.1	14.8	17.1	14.3	15.3	17.1	13	13	15.8	10	52	46	31615000	2316000	1914000	2344500	972740	1153700	1310800	2235900	1673900	2282700	3106100	3033600	2478300	2294200	2317500	2181300	30.4377	26.6668	26.3917	26.6845	25.4153	25.6614	25.8456	26.616
Q15014	Mortality factor 4-like protein 2	MORF4L2	sp|Q15014|MO4L2_HUMAN Mortality factor 4-like protein 2 OS=Homo sapiens (Human) OX=9606 GN=MORF4L2 PE=1 SV=1	32.307	0	31.548	40.6	29.5	32.6	31.9	39.9	25	39.9	27.1	25.7	20.8	20.8	25.7	20.1	17	27.8	31.9	10	52	17	84408000	9189500	4747300	4704900	13309000	7822100	15140000	4943500	4952600	4499200	1755500	1753000	1389000	2833500	3489700	3879100	30.4183	27.219	26.2661	26.2532	27.7533	26.9866	27.9393	26.3246
Q5TEC6	Histone H3	HIST2H3PS2	tr|Q5TEC6|Q5TEC6_HUMAN Histone H3 OS=Homo sapiens (Human) OX=9606 GN=H3-2 PE=1 SV=1	15.43	0	3.4601	41.2	41.2	41.2	41.2	41.2	41.2	41.2	41.2	41.2	39	41.2	41.2	34.6	41.2	41.2	41.2	1	52	7	5429100000	372690000	341350000	341260000	337620000	289160000	341870000	441690000	331780000	369090000	429160000	315260000	320820000	417100000	378820000	401420000	35.1454	31.2807	31.1541	31.1536	31.1382	30.9146	31.1562	31.5258
P13639	Elongation factor 2	EEF2	sp|P13639|EF2_HUMAN Elongation factor 2 OS=Homo sapiens (Human) OX=9606 GN=EEF2 PE=1 SV=4	95.337	0	12.704	10.5	8.4	6.1	8.2	10.5	10.5	10.5	6.1	6.1	6.1	4.7	4.7	4.7	10.5	10.5	6.1	6	51	45	25997000	2226800	1677600	2014600	2795400	2115900	2692100	1158600	1149700	1101200	894400	817930	786110	2400000	2331900	1834900	30.1237	26.5785	26.1699	26.4339	26.9064	26.5047	26.8521	25.6358
P14618	Pyruvate kinase PKM	PKM	sp|P14618|KPYM_HUMAN Pyruvate kinase PKM OS=Homo sapiens (Human) OX=9606 GN=PKM PE=1 SV=4	57.936	0	165.15	37.7	37.7	35.6	35.6	28.2	31.3	31.3	23.4	16	20.2	17.1	13.9	26.6	35.6	35.6	35.6	11	51	33	38650000	6281900	3834300	3439900	2361500	1674900	3145800	2151700	1480700	1461200	1344200	1024100	1367100	3672300	3567100	1842900	30.2483	27.6271	26.9149	26.7584	26.2157	25.72	26.6294	26.0814
P51571	Translocon-associated protein subunit delta	SSR4	sp|P51571|SSRD_HUMAN Translocon-associated protein subunit delta OS=Homo sapiens (Human) OX=9606 GN=SSR4 PE=1 SV=1	18.998	0	12.618	36.4	36.4	36.4	28.9	36.4	28.9	36.4	28.9	36.4	28.9	28.9	28.9	28.9	28.9	36.4	28.9	5	51	7	174100000	18424000	14967000	15918000	10629000	7105900	11565000	9528100	6518800	7645600	13905000	16217000	11912000	9310100	13886000	6563000	30.1827	26.9425	26.6427	26.7316	26.1489	25.5679	26.2707	25.9911
O43290	U4/U6.U5 tri-snRNP-associated protein 1	SART1	sp|O43290|SNUT1_HUMAN U4/U6.U5 tri-snRNP-associated protein 1 OS=Homo sapiens (Human) OX=9606 GN=SART1 PE=1 SV=1	90.254	0	32.957	20.1	20.1	16.2	17.6	16.2	12.2	16.2	17.2	13.8	16.2	20.1	20.1	20.1	16.2	16.8	15.1	11	50	38	40292000	4174900	2272000	3283400	2249200	1015800	2065000	2555200	1823800	2759100	4209500	4261200	3917000	2021100	2345200	1339200	30.5119	27.2412	26.3635	26.8947	26.3489	25.2021	26.2257	26.5329
O75817	Ribonuclease P protein subunit p20	POP7	sp|O75817|POP7_HUMAN Ribonuclease P protein subunit p20 OS=Homo sapiens (Human) OX=9606 GN=POP7 PE=1 SV=2	15.651	0	17.539	38.6	38.6	27.9	38.6	25	25	38.6	38.6	25	38.6	38.6	27.9	25	38.6	38.6	25	4	50	5	265890000	29270000	15837000	21156000	13617000	12377000	21691000	14754000	8327800	11871000	26260000	15672000	15930000	21993000	23824000	13306000	30.3081	27.1248	26.2387	26.6565	26.0208	25.8831	26.6925	26.1365
P30876	DNA-directed RNA polymerase II subunit RPB2	POLR2B	sp|P30876|RPB2_HUMAN DNA-directed RNA polymerase II subunit RPB2 OS=Homo sapiens (Human) OX=9606 GN=POLR2B PE=1 SV=1	133.9	0	91.301	23.3	23.3	20.9	21.1	15.3	12.9	14.1	6.7	5.7	4.5	19.5	13.5	12.9	13.9	11.8	14.9	17	50	59	29680000	6484700	3982500	4133400	1460800	1018400	1087400	370970	301500	258620	3613900	1661600	1278300	1391300	1316400	1320100	30.7056	28.5113	27.8079	27.8615	26.3609	25.8405	25.9351	24.3836
Q14232	Translation initiation factor eIF-2B subunit alpha	EIF2B1	sp|Q14232|EI2BA_HUMAN Translation initiation factor eIF-2B subunit alpha OS=Homo sapiens (Human) OX=9606 GN=EIF2B1 PE=1 SV=1	33.712	0	29.566	37.7	32.5	37.7	37.7	37.7	37.7	37.7	18.4	19.7	19.7	3.6	8.2	9.2	32.5	33.1	29.8	9	50	16	85475000	9934100	8223300	7848300	11617000	10108000	13413000	1559600	1728000	2329200	132860	782260	488890	5775600	6702000	4831900	30.349	27.244	26.9713	26.9039	27.4698	27.269	27.6772	24.5728
Q6IQ21	Zinc finger protein 770	ZNF770	sp|Q6IQ21|ZN770_HUMAN Zinc finger protein 770 OS=Homo sapiens (Human) OX=9606 GN=ZNF770 PE=1 SV=1	80.006	0	74.707	12	10.7	12	12	10.7	10.7	12	12	12	10.7	10.7	12	12	10.1	12	10.7	6	50	34	35861000	2989300	2575200	2583100	2541300	1942300	2647500	2008800	1600800	1743600	2825200	3189400	2278800	2277400	2658100	2000400	30.1834	26.5989	26.3837	26.3881	26.3646	25.9768	26.4237	26.0254
Q7L2J0	7SK snRNA methylphosphate capping enzyme	MEPCE	sp|Q7L2J0|MEPCE_HUMAN 7SK snRNA methylphosphate capping enzyme OS=Homo sapiens (Human) OX=9606 GN=MEPCE PE=1 SV=1	74.354	0	66.884	22.1	14.9	18	14.9	17.7	16.3	12.8	14.2	14.2	17.7	22.1	22.1	22.1	17.7	14.9	19	8	50	32	46365000	3482200	3307600	2825000	1699300	1515100	1828500	2389700	2432700	3185700	5400200	5399300	4591300	2870500	2855600	2582300	30.4666	26.7316	26.6573	26.4298	25.6965	25.531	25.8023	26.1884
Q9NVX2	Notchless protein homolog 1	NLE1	sp|Q9NVX2|NLE1_HUMAN Notchless protein homolog 1 OS=Homo sapiens (Human) OX=9606 GN=NLE1 PE=1 SV=4	53.32	0	48.938	34.4	29.5	29.9	27.6	30.3	32.2	32.6	27.2	26.8	23.5	29.9	32.2	34.4	27.2	29.1	27.2	12	50	24	55883000	3639900	3549600	3234100	4329000	2867200	3946300	1935300	1454800	1372000	7534800	8578100	7013700	2262200	2358000	1807900	30.3209	26.3804	26.3442	26.2099	26.6305	26.0362	26.497	25.4691
Q9BRD0	BUD13 homolog	BUD13	sp|Q9BRD0|BUD13_HUMAN BUD13 homolog OS=Homo sapiens (Human) OX=9606 GN=BUD13 PE=1 SV=1	70.52	0	16.652	16.6	13.2	6.6	10.3	13.6	14.9	16.6	15.3	16.6	16.6	15.3	13.6	15.3	10.2	6.6	10.5	10	49	36	51280000	3381100	1790800	2075400	3414900	3450800	3988400	5372100	5026200	4884900	4141200	4255500	3839700	2120200	1596300	1942700	30.7818	26.859	25.9421	26.1549	26.8734	26.8884	27.0973	27.5269
Q9BX40	Protein LSM14 homolog B	LSM14B	sp|Q9BX40|LS14B_HUMAN Protein LSM14 homolog B OS=Homo sapiens (Human) OX=9606 GN=LSM14B PE=1 SV=1	42.07	0	76.351	33.2	26.5	33.2	33.2	33.2	33.2	26.5	33.2	24.4	33.2	17.7	24.4	17.7	26.5	26.5	33.2	6	49	14	131970000	17871000	13134000	14727000	8193700	6364800	7744800	9529800	6624400	8947400	5629800	5534200	4262000	7711100	8964200	6733000	30.783	27.8985	27.4541	27.6193	26.7734	26.409	26.6922	26.9914
Q9Y399	28S ribosomal protein S2, mitochondrial	MRPS2	sp|Q9Y399|RT02_HUMAN 28S ribosomal protein S2, mitochondrial OS=Homo sapiens (Human) OX=9606 GN=MRPS2 PE=1 SV=1	33.249	0	14.856	24	24	24	21.3	24	21.3	21.3	21.3	21.3	24	24	24	24	24	21.3	24	7	49	18	77490000	4413900	3989100	3715200	3197500	2654600	3539500	3559400	3016700	4161100	10710000	11226000	9067100	4681000	5234200	4323700	30.3774	26.2435	26.0976	25.9949	25.7785	25.51	25.925	25.9331
P17987	T-complex protein 1 subunit alpha	TCP1	sp|P17987|TCPA_HUMAN T-complex protein 1 subunit alpha OS=Homo sapiens (Human) OX=9606 GN=TCP1 PE=1 SV=1	60.343	0	38.79	29.9	26.1	24.8	24.8	15.8	15.8	15.8	26.8	26.8	25	12.1	10.3	12.1	19.8	13.8	15.8	14	48	31	38267000	7061400	5806100	5884300	1402300	1154600	1389900	3464000	2656000	2838300	731030	489030	683690	1968700	1393800	1343600	30.1438	27.7057	27.4233	27.4426	25.3736	25.0931	25.3607	26.6782
P40227	T-complex protein 1 subunit zeta	CCT6A	sp|P40227|TCPZ_HUMAN T-complex protein 1 subunit zeta OS=Homo sapiens (Human) OX=9606 GN=CCT6A PE=1 SV=3	58.024	0	39.402	30.9	27.3	26.7	25.2	12.4	15.3	13	25.4	19.2	20.7	8.1	7.7	11.7	18.6	10.5	16.2	16	48	26	58298000	13459000	11495000	12817000	803040	1166000	795750	4737400	3359200	3373800	342940	1073900	647730	1802600	593110	1831500	30.4973	28.3824	28.155	28.3119	24.3155	24.8535	24.3024	26.8761
P49674;P48730	Casein kinase I isoform epsilon;Casein kinase I isoform delta	CSNK1E;CSNK1D	sp|P49674|KC1E_HUMAN Casein kinase I isoform epsilon OS=Homo sapiens (Human) OX=9606 GN=CSNK1E PE=1 SV=1;sp|P48730|KC1D_HUMAN Casein kinase I isoform delta OS=Homo sapiens (Human) OX=9606 GN=CSNK1D PE=1 SV=2	47.315	0	18.615	21.2	14.7	17.8	14.7	21.2	17.8	17.8	17.8	17.8	14.7	17.8	15.1	14.7	14.7	14.7	17.8	7	48	22	42012000	3465400	3056800	2970500	3798200	3294700	3702800	2691000	2018400	2165800	2994000	1986200	2140200	2472700	2765800	2489800	29.7837	26.184	26.003	25.9617	26.3163	26.1112	26.2796	25.8191
P61927	60S ribosomal protein L37	RPL37	sp|P61927|RL37_HUMAN 60S ribosomal protein L37 OS=Homo sapiens (Human) OX=9606 GN=RPL37 PE=1 SV=2	11.078	0	7.3343	39.2	28.9	39.2	19.6	19.6	28.9	28.9	28.9	28.9	28.9	39.2	39.2	28.9	28.9	28.9	28.9	4	48	3	718480000	54114000	36363000	23958000	45488000	70785000	46321000	42708000	65558000	37009000	44221000	60959000	35477000	36863000	28600000	90056000	31.0053	27.2744	26.7009	26.0989	27.0239	27.6619	27.0501	26.9329
P78549	Endonuclease III-like protein 1	NTHL1	sp|P78549|NTH_HUMAN Endonuclease III-like protein 1 OS=Homo sapiens (Human) OX=9606 GN=NTHL1 PE=1 SV=2	34.389	0	64.699	30.4	24	24	30.4	14.4	14.4	24	14.4	14.4	14.4	30.4	24	24	30.4	30.4	30.4	6	48	17	51750000	3326900	3068100	2991100	1067800	647460	1448900	882340	523200	786910	7200700	6189300	4610700	6871700	7851700	4282900	29.7125	25.7532	25.6364	25.5997	24.1136	23.3919	24.554	23.8385
Q14781	Chromobox protein homolog 2	CBX2	sp|Q14781|CBX2_HUMAN Chromobox protein homolog 2 OS=Homo sapiens (Human) OX=9606 GN=CBX2 PE=1 SV=2	56.08	0	15.284	19.2	14.1	14.1	14.1	14.1	19.2	14.1	14.1	14.1	19.2	11.5	14.1	14.1	16.5	14.1	19.2	7	48	28	24082000	1958100	1802100	1784000	1318000	1191600	1406200	1243400	1125800	1450100	1288200	1965300	1439000	2183800	1940200	1986000	29.3288	25.7084	25.5886	25.574	25.1373	24.9918	25.2308	25.0532
Q8N5L8	Ribonuclease P protein subunit p25-like protein	RPP25L	sp|Q8N5L8|RP25L_HUMAN Ribonuclease P protein subunit p25-like protein OS=Homo sapiens (Human) OX=9606 GN=RPP25L PE=1 SV=1	17.631	0	25.472	31.9	25.8	31.9	26.4	31.9	25.8	25.8	25.8	25.8	25.8	25.8	25.8	31.3	25.8	20.2	25.8	5	48	9	90854000	6083900	7884700	6904800	7007100	4530800	5860400	3215300	2093000	2938000	9726900	9779900	6568700	6335700	7076500	4848600	29.607	25.7065	26.0805	25.8891	25.9103	25.2813	25.6525	24.7865
Q9H116	GDNF-inducible zinc finger protein 1	GZF1	sp|Q9H116|GZF1_HUMAN GDNF-inducible zinc finger protein 1 OS=Homo sapiens (Human) OX=9606 GN=GZF1 PE=1 SV=1	80.491	0	59.454	17.9	16.7	13.5	13.8	14.6	14.6	17.9	13.1	14.6	13.1	17.9	17.9	13.2	14.6	13.1	14.6	9	48	34	41903000	5364200	1693800	4096000	2525700	1872600	3064300	1910700	1758200	1554800	4879600	5669800	1763500	2313600	1446900	1989100	30.408	27.4424	25.7793	27.0533	26.3557	25.9241	26.6346	25.9531
O00442	RNA 3-terminal phosphate cyclase	RTCA	sp|O00442|RTCA_HUMAN RNA 3-terminal phosphate cyclase OS=Homo sapiens (Human) OX=9606 GN=RTCA PE=1 SV=1	39.336	0	31.947	26.2	26.2	26.2	26.2	26.2	20.2	20.2	20.2	15.8	20.2	26.2	20.2	26.2	26.2	26.2	20.2	6	47	19	58963000	7284700	5724500	6043900	3504600	1948500	2749900	4181500	2239100	3727700	3876200	3101300	2904700	3929300	5274100	2473100	30.0612	27.0444	26.6966	26.7749	25.9888	25.1419	25.6389	26.2435
P50402	Emerin	EMD	sp|P50402|EMD_HUMAN Emerin OS=Homo sapiens (Human) OX=9606 GN=EMD PE=1 SV=1	28.994	0	33.762	26	26	20.5	26	25.6	20.5	26	26	25.6	26	26	26	25.6	26	26	26	6	47	12	96828000	7040400	4048200	5752800	5665300	3870600	7895700	8531700	6227700	7547300	9405700	7833800	5866400	5995400	5447200	5699700	30.1138	26.3322	25.5338	26.0408	26.0187	25.4691	26.4976	26.6094
Q13148	TAR DNA-binding protein 43	TARDBP	sp|Q13148|TADBP_HUMAN TAR DNA-binding protein 43 OS=Homo sapiens (Human) OX=9606 GN=TARDBP PE=1 SV=1	44.739	0	73.904	18.1	18.1	18.1	18.1	18.1	8	13.8	18.1	12.3	12.3	18.1	18.1	18.1	18.1	18.1	18.1	5	47	13	64553000	5735000	4155900	4290100	3185100	1952500	2634800	4427900	3037600	3568500	6676100	5561000	4919100	5286400	4607300	4515400	29.6444	26.1518	25.6872	25.733	25.3033	24.5973	25.0297	25.7786
Q2TAY7	WD40 repeat-containing protein SMU1;WD40 repeat-containing protein SMU1, N-terminally processed	SMU1	sp|Q2TAY7|SMU1_HUMAN WD40 repeat-containing protein SMU1 OS=Homo sapiens (Human) OX=9606 GN=SMU1 PE=1 SV=2	57.543	0	60.644	30.6	25.9	25.9	23	23	13.3	23	24.6	16.2	24.6	30.6	30.6	30.6	28.1	25.9	24.8	11	47	26	58966000	4508700	3651800	3070800	1996300	975580	2990100	4141200	3155700	3474800	8275800	7394600	5424100	3941600	4262500	1702900	30.5138	26.8046	26.5006	26.2506	25.6293	24.5963	26.2122	26.682
Q9NWT8	Aurora kinase A-interacting protein	AURKAIP1	sp|Q9NWT8|AKIP_HUMAN Aurora kinase A-interacting protein OS=Homo sapiens (Human) OX=9606 GN=AURKAIP1 PE=1 SV=1	22.354	0	13.117	10.6	10.6	7	7	7	7	7	7	10.6	7	10.6	10.6	10.6	7	10.6	10.6	3	47	7	390420000	25077000	19989000	14934000	19393000	15220000	21308000	28273000	24892000	28266000	39283000	45423000	34185000	25687000	23413000	25075000	31.3478	27.3872	27.06	26.6395	27.0164	26.6668	27.1522	27.5603
Q9UI30	Multifunctional methyltransferase subunit TRM112-like protein	TRMT112	sp|Q9UI30|TR112_HUMAN Multifunctional methyltransferase subunit TRM112-like protein OS=Homo sapiens (Human) OX=9606 GN=TRMT112 PE=1 SV=1	14.199	0	32.468	42.4	42.4	42.4	42.4	42.4	42.4	42.4	32.8	42.4	42.4	42.4	42.4	42.4	42.4	42.4	32.8	4	47	7	230960000	28454000	21921000	23322000	15001000	12938000	17777000	6510400	6204700	8559500	14994000	15759000	13128000	15856000	21337000	9202800	30.5905	27.5695	27.1932	27.2826	26.646	26.4325	26.8909	25.4417
P21796	Voltage-dependent anion-selective channel protein 1	VDAC1	sp|P21796|VDAC1_HUMAN Voltage-dependent anion-selective channel protein 1 OS=Homo sapiens (Human) OX=9606 GN=VDAC1 PE=1 SV=2	30.772	0	25.663	41	37.1	41	41	27.2	19.1	34.3	30.4	26.1	26.1	30	32.2	41	30.4	25.1	7.4	8	46	17	75800000	8918200	8582600	9206200	3136100	2151600	4743900	4108300	4156900	4986700	4835400	6754900	6947800	4103700	2361400	806690	30.2632	27.1758	27.1204	27.2217	25.668	25.1244	26.2651	26.0576
P36873	Serine/threonine-protein phosphatase PP1-gamma catalytic subunit	PPP1CC	sp|P36873|PP1G_HUMAN Serine/threonine-protein phosphatase PP1-gamma catalytic subunit OS=Homo sapiens (Human) OX=9606 GN=PPP1CC PE=1 SV=1	36.983	0	16.064	55.7	51.7	55.7	51.7	55.7	51.7	51.7	51.7	51.7	51.1	55.7	55.7	55.7	55.7	51.7	51.7	2	46	16	267830000	23436000	21155000	19036000	22480000	16972000	24227000	14194000	9410900	12387000	18090000	19117000	15979000	17462000	20575000	13311000	31.9967	28.4822	28.3345	28.1822	28.4221	28.0167	28.5301	27.7588
P82675	28S ribosomal protein S5, mitochondrial	MRPS5	sp|P82675|RT05_HUMAN 28S ribosomal protein S5, mitochondrial OS=Homo sapiens (Human) OX=9606 GN=MRPS5 PE=1 SV=2	48.006	0	79.965	35.8	33.3	27.9	25.8	17.4	20.9	17.4	23	21.9	18.6	35.8	35.8	32.1	23	25.6	18.6	11	46	26	49603000	3353400	2640800	2232400	1515300	1548100	937280	2732300	1898100	2380600	8201100	8376700	5855100	2922700	3083400	1926000	30.2644	26.3777	26.033	25.7906	25.2316	25.2625	24.5385	26.0821
Q15061	WD repeat-containing protein 43	WDR43	sp|Q15061|WDR43_HUMAN WD repeat-containing protein 43 OS=Homo sapiens (Human) OX=9606 GN=WDR43 PE=1 SV=3	74.89	0	36.918	13.1	10.8	10.8	10.6	13.1	11.8	11.8	11.8	7.4	11.8	9.2	10.2	11.8	9.2	10.8	5.3	6	46	37	27916000	3155500	1307400	1734200	2311200	2076900	2086500	2456300	1125300	2128100	1485400	2282200	1670400	1629600	2192800	274040	29.9441	26.7988	25.5277	25.9353	26.3497	26.1954	26.2021	26.4375
Q53F19	Uncharacterized protein C17orf85	C17orf85	sp|Q53F19|NCBP3_HUMAN Nuclear cap-binding protein subunit 3 OS=Homo sapiens (Human) OX=9606 GN=NCBP3 PE=1 SV=2	70.592	0	20.502	15	6.6	4.2	4.2	10	8.9	6.6	12.9	11.6	13.4	15	15	13.4	11.6	10.8	12.9	8	46	25	43550000	1891000	1341000	1069300	1914400	1506400	1596800	3036500	2490400	3200700	6643600	5408600	4080600	3085900	3043500	3240800	30.02	25.4946	24.9988	24.6721	25.5123	25.1666	25.2506	26.1778
Q7KZ85	Transcription elongation factor SPT6	SUPT6H	sp|Q7KZ85|SPT6H_HUMAN Transcription elongation factor SPT6 OS=Homo sapiens (Human) OX=9606 GN=SUPT6H PE=1 SV=2	199.07	0	141.5	17.4	16.8	16.6	16.7	7.5	6.1	5.5	0	0	0	17.4	13.3	16.6	8.8	13.4	7.5	19	46	80	17245000	3516300	2594000	2472600	405980	267170	300760	0	0	0	2955200	1293300	1535200	627710	859780	416520	30.3616	28.0675	27.6287	27.5595	24.953	24.3493	24.5202	NA
Q96IR2	Zinc finger protein 845	ZNF845	sp|Q96IR2|ZN845_HUMAN Zinc finger protein 845 OS=Homo sapiens (Human) OX=9606 GN=ZNF845 PE=1 SV=3	113.13	0	25.585	16.8	7.7	3.5	10.9	14.2	5.7	10.9	13	14	14	13.7	14.5	12.2	6.5	10	13	9	46	43	19291000	1137600	479770	447320	1937300	1153100	1036000	1204900	1594800	1156900	2437600	2249700	1724200	855840	608560	1267000	29.6277	25.5439	24.2982	24.1972	26.3119	25.5633	25.4089	25.6267
M0QZD8	Uncharacterized protein	LOC400499	tr|M0QZD8|M0QZD8_HUMAN Uncharacterized protein OS=Homo sapiens (Human) OX=9606 GN=LOC400499 PE=4 SV=3	357.81	0.0072359	1.9792	0.6	0.6	0.6	0.6	0.6	0.6	0.6	0.6	0.6	0.6	0.6	0.6	0.6	0.6	0.6	0.6	1	45	151	104720000	7746800	8332600	7419100	6605100	4747900	7006500	5993700	1606200	5068900	8600200	8252000	7376000	8778900	9035400	8145900	33.8803	30.1236	30.2287	30.0612	29.8936	29.4173	29.9787	29.7534
P40939	Trifunctional enzyme subunit alpha, mitochondrial;Long-chain enoyl-CoA hydratase;Long chain 3-hydroxyacyl-CoA dehydrogenase	HADHA	sp|P40939|ECHA_HUMAN Trifunctional enzyme subunit alpha, mitochondrial OS=Homo sapiens (Human) OX=9606 GN=HADHA PE=1 SV=2	82.999	0	116.34	21.8	13.9	18.1	13.9	13.2	6.4	14.2	19	16.4	12.7	14	19.4	11.9	18.6	15.6	21.8	11	45	41	24848000	2086600	2055900	1931500	825690	342120	1134100	2242800	1661800	1467500	1940500	2134300	1021100	1923800	2190400	1890400	29.9242	26.3503	26.3289	26.2388	25.0128	23.7417	25.4706	26.4544
Q16540	39S ribosomal protein L23, mitochondrial	MRPL23	sp|Q16540|RM23_HUMAN 39S ribosomal protein L23, mitochondrial OS=Homo sapiens (Human) OX=9606 GN=MRPL23 PE=1 SV=1	17.781	0	22.267	35.9	35.9	35.9	35.9	35.9	21.6	35.9	16.3	11.8	21.6	30.7	35.9	35.9	35.9	35.9	21.6	4	45	10	75970000	7980100	7889600	7719400	8205500	5679700	7905900	1315300	670880	1652400	4001100	5442800	4425400	4791600	5683700	2607000	29.5009	26.2499	26.2334	26.202	26.2901	25.7593	26.2364	23.6489
Q8TBF4	Zinc finger CCHC-type and RNA-binding motif-containing protein 1	ZCRB1	sp|Q8TBF4|ZCRB1_HUMAN Zinc finger CCHC-type and RNA-binding motif-containing protein 1 OS=Homo sapiens (Human) OX=9606 GN=ZCRB1 PE=1 SV=2	24.591	0	51.894	23	23	15.7	23	23	23	23	15.7	15.7	23	23	15.7	23	23	23	23	3	45	8	156530000	13459000	7823000	9458300	11790000	8953800	12806000	7442000	4901500	8195800	16101000	12445000	14050000	10545000	10358000	8196200	30.2218	26.682	25.8993	26.1731	26.491	26.0941	26.6103	25.8273
Q96H79	Zinc finger CCCH-type antiviral protein 1-like	ZC3HAV1L	sp|Q96H79|ZCCHL_HUMAN Zinc finger CCCH-type antiviral protein 1-like OS=Homo sapiens (Human) OX=9606 GN=ZC3HAV1L PE=1 SV=2	32.962	0	48.983	41.3	37	26	30.3	22.3	18	15.7	26	30.3	26	33.3	7.3	32.7	37	32.7	37	7	45	14	81002000	8008200	5366400	7620500	2363700	1471300	1508600	6255500	8482100	6287000	3333900	760470	2882200	9892600	6087400	10682000	30.0788	26.7403	26.1629	26.6688	24.9799	24.2961	24.3321	26.384
Q99700	Ataxin-2	ATXN2	sp|Q99700|ATX2_HUMAN Ataxin-2 OS=Homo sapiens (Human) OX=9606 GN=ATXN2 PE=1 SV=2	140.28	0	107.68	17.6	14.8	9.1	11.7	15	14.8	15.9	10	11.1	13.9	13.3	13.3	16.1	14.8	14.8	12.6	11	45	46	37616000	3177500	1737800	2045700	3848000	3167600	4204900	1223000	1285900	1489700	2399500	2043700	2335200	3058800	3262300	2336500	30.6884	27.1231	26.2524	26.4877	27.3993	27.1185	27.5272	25.7455
Q15650	Activating signal cointegrator 1	TRIP4	sp|Q15650|TRIP4_HUMAN Activating signal cointegrator 1 OS=Homo sapiens (Human) OX=9606 GN=TRIP4 PE=1 SV=4	66.145	0	77.771	18.4	13.6	12.4	14.8	17.2	18.4	17.2	13.6	15.8	14.8	17.2	18.4	18.4	17.2	14.8	9.8	9	44	28	55240000	4807900	3574500	3961600	3667700	3557600	4426000	2411200	1709900	2197500	5925200	5580000	4828200	3474200	3808900	1309700	30.5265	27.0043	26.5766	26.7251	26.6139	26.5698	26.885	26.0087
Q92979	Ribosomal RNA small subunit methyltransferase NEP1	EMG1	sp|Q92979|NEP1_HUMAN Ribosomal RNA small subunit methyltransferase NEP1 OS=Homo sapiens (Human) OX=9606 GN=EMG1 PE=1 SV=4	26.72	0	10.145	25	25	25	25	25	25	25	25	25	25	25	25	25	17.2	21.7	21.7	5	44	15	77297000	6943500	6458100	5865200	7606200	5767200	7408800	3680800	2714900	3326600	5982000	7086600	5187300	2586000	4084000	2599700	30.1109	26.6341	26.5296	26.3906	26.7656	26.3663	26.7277	25.7185
P22492	Histone H1t	HIST1H1T	sp|P22492|H1T_HUMAN Histone H1t OS=Homo sapiens (Human) OX=9606 GN=HIST1H1T PE=2 SV=4	22.019	0	33.023	42	40.6	41.5	41.5	32.4	20.3	25.1	32.4	38.2	34.8	41.5	42	41.5	39.1	41.5	38.2	10	43	9	169950000	12586000	12445000	11540000	3773500	2410400	3458300	5424100	3685400	5496500	30401000	32275000	24289000	8083400	8028300	6051900	30.5104	26.7553	26.7389	26.6301	25.0174	24.3707	24.8916	25.5409
P52815	39S ribosomal protein L12, mitochondrial	MRPL12	sp|P52815|RM12_HUMAN 39S ribosomal protein L12, mitochondrial OS=Homo sapiens (Human) OX=9606 GN=MRPL12 PE=1 SV=2	21.348	0	9.3029	23.2	23.2	16.7	23.2	23.2	16.7	23.2	16.7	16.7	16.7	23.2	16.7	16.7	16.7	16.7	16.7	5	43	8	44470000	2889700	1502900	5920100	3048100	1980900	3403600	1917000	1870000	1589900	7484900	4718200	3927400	1274800	1417800	1524400	28.4063	24.4625	23.5193	25.4972	24.5395	23.9177	24.6986	23.8704
Q96EK4	THAP domain-containing protein 11	THAP11	sp|Q96EK4|THA11_HUMAN THAP domain-containing protein 11 OS=Homo sapiens (Human) OX=9606 GN=THAP11 PE=1 SV=2	34.455	0	9.0475	16.2	16.2	13.4	13.4	16.2	16.2	16.2	13.4	13.4	13.4	13.4	13.4	13.4	13.4	13.4	16.2	5	43	8	124450000	9880300	8907700	8652500	10929000	7841500	11931000	7180400	5359600	6620500	8146500	10092000	7964000	7518100	7332300	6096600	29.891	26.2361	26.0866	26.0447	26.3817	25.9027	26.5082	25.7756
Q9P287	BRCA2 and CDKN1A-interacting protein	BCCIP	sp|Q9P287|BCCIP_HUMAN BRCA2 and CDKN1A-interacting protein OS=Homo sapiens (Human) OX=9606 GN=BCCIP PE=1 SV=1	35.979	0	68.884	28.7	24.8	28.7	28.7	28.7	23.6	23.6	23.6	18.5	23.6	28.7	28.7	28.7	28.7	28.7	28.7	6	43	19	52695000	4389500	3992900	4062500	2136700	1302900	1932600	1507000	550240	1105200	6758500	6035600	5116800	4793900	6023900	2986500	29.8991	26.3136	26.177	26.2019	25.2749	24.5613	25.1301	24.7711
O60934	Nibrin	NBN	sp|O60934|NBN_HUMAN Nibrin OS=Homo sapiens (Human) OX=9606 GN=NBN PE=1 SV=1	84.958	0	120.63	31	1.5	1.5	3.7	0	0	0	0	0	0	25.2	24.8	25.2	29.3	27.5	31	14	42	42	23735000	13503	15188	147130	0	0	0	0	0	0	3347100	3273600	2495800	5249800	5391300	3801600	29.8928	19.1133	19.283	22.559	NA	NA	NA	NA
Q12874	Splicing factor 3A subunit 3	SF3A3	sp|Q12874|SF3A3_HUMAN Splicing factor 3A subunit 3 OS=Homo sapiens (Human) OX=9606 GN=SF3A3 PE=1 SV=1	58.848	0	24.85	19.8	12	10.2	10.8	11	12	10.2	19.8	16.4	19.8	19.8	19.8	19.8	12.6	13.8	18	9	42	24	40680000	2100600	1867400	1062700	1289100	1086400	1857500	3348500	2948300	2770500	6960500	5079300	4163400	2044600	2044700	2056100	29.8628	25.5873	25.4176	24.6043	24.8829	24.6361	25.4099	26.2601
Q9BUF5	Tubulin beta-6 chain	TUBB6	sp|Q9BUF5|TBB6_HUMAN Tubulin beta-6 chain OS=Homo sapiens (Human) OX=9606 GN=TUBB6 PE=1 SV=1	49.857	0	80.274	55.4	46	43	46.4	37.9	34.3	43.7	31.8	31.2	40.4	46	33.2	31.4	37.2	31.8	37.7	9	42	20	40282000	5071600	4519800	3891300	1739000	1001100	3480500	2418500	2577000	3465800	3678900	1832600	1490500	2321800	1451300	1342300	29.5856	26.5959	26.4298	26.2137	25.0518	24.2551	26.0528	25.5276
P33993	DNA replication licensing factor MCM7	MCM7	sp|P33993|MCM7_HUMAN DNA replication licensing factor MCM7 OS=Homo sapiens (Human) OX=9606 GN=MCM7 PE=1 SV=4	81.307	0	48.65	25	21.3	21.3	23.1	19.7	9.6	12	23.2	25	25	12.5	9.9	6.3	11.3	7.8	13.9	14	41	38	37012000	5665500	4784900	5286200	1445000	513700	970180	5161000	4259600	4688400	1139500	794260	319230	872120	531440	581250	30.3895	27.6817	27.438	27.5818	25.7105	24.2185	25.1358	27.5472
P63104	14-3-3 protein zeta/delta	YWHAZ	sp|P63104|1433Z_HUMAN 14-3-3 protein zeta/delta OS=Homo sapiens (Human) OX=9606 GN=YWHAZ PE=1 SV=1	27.745	0	39.219	34.3	34.3	34.3	34.3	34.3	34.3	34.3	30.6	22.9	30.2	25.3	8.2	21.6	26.5	25.7	25.7	7	41	14	106470000	22195000	15444000	15208000	9005300	7695100	8775800	3627800	2935400	3864300	3233500	1606700	2833200	3530400	3289100	3222300	30.4731	28.2111	27.6879	27.6657	26.9096	26.6828	26.8724	25.598
Q13123	Protein Red	IK	sp|Q13123|RED_HUMAN Protein Red OS=Homo sapiens (Human) OX=9606 GN=IK PE=1 SV=3	65.601	0	28.014	24.2	14.4	11.7	8.1	24.2	14.2	21.9	24.2	20.1	21.9	18	14.4	14.4	11.7	11.7	13.8	9	41	22	35376000	1718800	1421100	835730	2660700	1088900	2670900	3870300	2922600	3038100	4081200	3340600	2540600	1428300	1578100	2179900	29.5357	25.1724	24.898	24.1321	25.8028	24.5139	25.8083	26.3434
Q13428	Treacle protein	TCOF1	sp|Q13428|TCOF_HUMAN Treacle protein OS=Homo sapiens (Human) OX=9606 GN=TCOF1 PE=1 SV=3	152.1	0	45.73	4	3	3	4	2.3	2.3	2.3	2.3	4	4	2.3	3	2.3	3	2.3	2.2	5	41	76	13008000	893500	556510	1936300	830030	499180	713160	901420	1058400	1086600	421820	1584600	333650	1306400	386390	500220	29.8808	26.017	25.334	27.1328	25.9107	25.1771	25.6918	26.0298
Q8WYH8	Inhibitor of growth protein 5	ING5	sp|Q8WYH8|ING5_HUMAN Inhibitor of growth protein 5 OS=Homo sapiens (Human) OX=9606 GN=ING5 PE=1 SV=1	27.75	0	19.665	24.2	20.8	20	24.2	20	20	24.2	16.7	20	24.2	24.2	24.2	24.2	20	16.7	24.2	4	41	8	164790000	12458000	13709000	11509000	10826000	9133300	7164600	6281500	7120700	6742400	11625000	12212000	9163200	18615000	12889000	15343000	30.296	26.5706	26.7086	26.4563	26.368	26.1227	25.7725	25.5827
Q96DV4	39S ribosomal protein L38, mitochondrial	MRPL38	sp|Q96DV4|RM38_HUMAN 39S ribosomal protein L38, mitochondrial OS=Homo sapiens (Human) OX=9606 GN=MRPL38 PE=1 SV=2	44.596	0	22.508	15	10.5	15	10.5	10.5	15	10.5	15	15	15	15	15	15	10.5	10.5	15	4	41	22	36900000	2386600	2125000	2434600	2134900	1998700	1986000	2891900	2162100	2829300	3524700	3575200	2661800	2055800	2212700	1921000	29.5966	25.646	25.4784	25.6747	25.4852	25.39	25.3809	25.923
Q9UIS9	Methyl-CpG-binding domain protein 1	MBD1	sp|Q9UIS9|MBD1_HUMAN Methyl-CpG-binding domain protein 1 OS=Homo sapiens (Human) OX=9606 GN=MBD1 PE=1 SV=2	66.606	0	51.558	28.1	16.2	20.3	10.2	22.3	23.5	21.8	26.4	28.1	28.1	18.2	18.2	18.7	10.2	11.9	16.5	9	41	24	38644000	2536500	2487500	1461000	2633600	2423300	2317600	4712900	3624000	5005100	2728800	2500700	2169800	1273000	1541000	1229300	29.7887	25.8593	25.8312	25.0635	25.9136	25.7935	25.7292	26.7532
O00505	Importin subunit alpha-4	KPNA3	sp|O00505|IMA4_HUMAN Importin subunit alpha-4 OS=Homo sapiens (Human) OX=9606 GN=KPNA3 PE=1 SV=2	57.81	0	24.73	12.7	12.7	12.7	12.7	12.7	12.7	12.7	12.7	10.6	12.7	10.7	8.1	10.6	10.6	12.7	10.6	6	40	17	45114000	5410000	4133400	3997000	4076700	2884000	4255800	2250200	1313000	1931400	2258800	1852800	1803000	3027600	3593000	2327500	29.5145	26.4547	26.0664	26.0179	26.0464	25.5471	26.1085	25.1891
O60307	Microtubule-associated serine/threonine-protein kinase 3	MAST3	sp|O60307|MAST3_HUMAN Microtubule-associated serine/threonine-protein kinase 3 OS=Homo sapiens (Human) OX=9606 GN=MAST3 PE=1 SV=2	143.14	1	-2	0.6	0.6	0.6	0.6	0.6	0.6	0.6	0.6	0.6	0.6	0.6	0.6	0.6	0.6	0.6	0.6	1	40	57	38773000	1956100	2765300	1576200	2642000	1939800	2664500	2719100	2380200	2444600	3258600	4596600	2720400	2378400	2380700	2350600	31.0415	26.7325	27.2319	26.4209	27.1661	26.7204	27.1784	27.2076
O60508	Pre-mRNA-processing factor 17	CDC40	sp|O60508|PRP17_HUMAN Pre-mRNA-processing factor 17 OS=Homo sapiens (Human) OX=9606 GN=CDC40 PE=1 SV=1	65.521	0	34.746	24.7	13.3	15.4	15.4	13	18.7	16.6	17.8	21.6	21.6	21.6	24.7	18.3	20.4	20.4	12.8	9	40	35	33434000	1594400	1354600	1254400	1208500	1291000	1204900	3788300	2963500	3815900	3654600	4438000	2389300	1734800	1787300	954720	30.1241	25.7338	25.4987	25.3878	25.3341	25.4293	25.3297	26.9824
P17812	CTP synthase 1	CTPS1	sp|P17812|PYRG1_HUMAN CTP synthase 1 OS=Homo sapiens (Human) OX=9606 GN=CTPS1 PE=1 SV=2	66.69	0	30.435	25.4	24	25.4	25.4	14.7	22.3	16.8	21	13.5	10.8	5.1	4.4	7.4	25.4	19.5	22.3	10	40	30	32245000	5422900	4815500	5295300	1161600	1350200	1624700	1665400	1008100	766060	291500	242130	314230	3476000	2092200	2719200	29.8495	27.2776	27.1062	27.2432	25.0545	25.2716	25.5386	25.5743
P18754	Regulator of chromosome condensation	RCC1	sp|P18754|RCC1_HUMAN Regulator of chromosome condensation OS=Homo sapiens (Human) OX=9606 GN=RCC1 PE=1 SV=1	44.969	0	36.477	34.4	28.5	28.5	32.5	18.5	18.5	25.4	25.4	18.5	18.5	34.4	34.4	34.4	32.5	32.5	25.4	8	40	17	66405000	5043900	4173600	4524600	2838200	2153100	4071700	3580100	2412500	3034200	7492500	5476900	6039500	5339700	7174200	3050200	30.0723	26.3536	26.0803	26.1968	25.524	25.1255	26.0447	25.859
Q7KZI7	Serine/threonine-protein kinase MARK2	MARK2	sp|Q7KZI7|MARK2_HUMAN Serine/threonine-protein kinase MARK2 OS=Homo sapiens (Human) OX=9606 GN=MARK2 PE=1 SV=2	87.91	0	16.155	13.3	9.8	7.2	13.3	11.3	13.3	11.3	13.3	11.3	11.3	11.2	8.6	7.2	8.4	11.2	6.6	7	40	44	23335000	1767300	1124800	1874400	2029300	1845200	2213300	1977200	1813300	1808800	1439700	1090600	842560	1163000	1497900	847740	29.9354	26.2126	25.5606	26.2974	26.4119	26.2748	26.5372	26.3745
Q92665	28S ribosomal protein S31, mitochondrial	MRPS31	sp|Q92665|RT31_HUMAN 28S ribosomal protein S31, mitochondrial OS=Homo sapiens (Human) OX=9606 GN=MRPS31 PE=1 SV=3	45.318	0	29.581	37.5	10.6	12.4	12.9	15.9	19.2	15.9	15.9	12.4	22.3	34.2	37.5	34.2	17.7	12.4	20	11	40	22	96847000	4972500	4421000	4115400	3649100	2749900	3209400	4833200	3324900	5245500	16237000	15214000	12399000	5530400	5780400	5166000	30.9886	26.7049	26.5354	26.432	26.2585	25.8504	26.0733	26.664
Q9BRP8	Partner of Y14 and mago	WIBG	sp|Q9BRP8|PYM1_HUMAN Partner of Y14 and mago OS=Homo sapiens (Human) OX=9606 GN=PYM1 PE=1 SV=1	22.655	0	68.589	63.2	63.2	63.2	63.2	63.2	63.2	63.2	56.9	56.9	56.9	31.9	35.3	33.3	49	63.2	50.5	8	40	11	144030000	17869000	9488900	12774000	16017000	12611000	16766000	7420200	5880500	7338200	2328300	4227000	2851900	7975300	12873000	7611600	30.5613	27.5504	26.6373	27.0661	27.3925	27.0476	27.4585	26.2825
Q9BTD8	RNA-binding protein 42	RBM42	sp|Q9BTD8|RBM42_HUMAN RNA-binding protein 42 OS=Homo sapiens (Human) OX=9606 GN=RBM42 PE=1 SV=1	50.413	0	97.378	24.8	15.4	15.4	15.4	15.4	21.2	21.2	24.8	9.8	21.2	15.4	15.4	15.4	15.4	21.2	13.1	6	40	18	28230000	2542800	1346300	2075400	1758100	1390800	1852000	2441700	854590	1876400	2739000	2243200	2103300	1665600	2230000	1110600	28.9207	25.4479	24.5305	25.1549	24.9156	24.5774	24.9906	25.3894
Q9Y2S7	Polymerase delta-interacting protein 2	POLDIP2	sp|Q9Y2S7|PDIP2_HUMAN Polymerase delta-interacting protein 2 OS=Homo sapiens (Human) OX=9606 GN=POLDIP2 PE=1 SV=1	42.033	0	16.102	28	25.8	10.3	18.8	18.8	18.8	12.5	16.6	16.6	16.6	16.6	10.3	10.3	28	12.5	28	6	40	23	33673000	3193800	1342800	2325100	2793600	2606400	2503700	2370800	1892700	2002800	1270300	817200	727470	3450200	2611000	3765200	29.5287	26.1304	24.8804	25.6724	25.9373	25.8372	25.7792	25.7005
P27708	CAD protein;Glutamine-dependent carbamoyl-phosphate synthase;Aspartate carbamoyltransferase;Dihydroorotase	CAD	sp|P27708|PYR1_HUMAN CAD protein OS=Homo sapiens (Human) OX=9606 GN=CAD PE=1 SV=3	242.98	0	33.008	8.1	8.1	8.1	8.1	3.7	2.6	4.3	5.3	4.3	5	2.7	3.2	2.5	4.1	6.2	3.1	11	39	103	7459200	1412700	1210700	1087200	299290	179560	368820	462960	298470	518870	283110	246360	204340	253370	427820	205620	29.5171	27.1165	26.8939	26.7387	24.8777	24.1406	25.179	25.507
Q16637	Survival motor neuron protein	SMN1	sp|Q16637|SMN_HUMAN Survival motor neuron protein OS=Homo sapiens (Human) OX=9606 GN=SMN2 PE=1 SV=1	31.848	0	14.49	16	16	16	16	16	16	16	16	16	16	16	16	16	16	12.6	16	4	39	7	100970000	13630000	9792100	10353000	8659300	6554300	8155900	5734100	4725700	5027900	5365900	5172700	4043700	4911600	4671400	4176100	29.3968	26.5077	26.0305	26.1109	25.8532	25.4514	25.7668	25.2585
Q6IPU0	Centromere protein P	CENPP	sp|Q6IPU0|CENPP_HUMAN Centromere protein P OS=Homo sapiens (Human) OX=9606 GN=CENPP PE=1 SV=1	33.165	0	16.844	31.2	31.2	31.2	31.2	31.2	31.2	31.2	31.2	28.1	28.1	21.9	31.2	22.6	15.6	26.7	31.2	7	39	16	61915000	4975500	4199600	4482700	4795700	3808700	4633100	5799400	3920500	4610500	3471300	5479700	2567300	2445400	3485500	3240000	29.8838	26.2464	26.0018	26.0959	26.1933	25.8609	26.1436	26.4675
Q8NB50	Zinc finger protein 62 homolog	ZFP62	sp|Q8NB50|ZFP62_HUMAN Zinc finger protein 62 homolog OS=Homo sapiens (Human) OX=9606 GN=ZFP62 PE=1 SV=3	102.51	0	14.712	9.3	7	8.3	8	8	5.7	9.3	9.3	4.9	8	9.3	7.6	9.3	8.3	8	9.3	6	39	41	24014000	1907600	1498900	1304300	1396300	813430	1457900	1656200	841920	1678700	2493800	2009000	1923700	1631900	1610400	1789500	29.8749	26.2209	25.8731	25.6724	25.7707	24.9912	25.833	26.017
Q9Y2Q9	28S ribosomal protein S28, mitochondrial	MRPS28	sp|Q9Y2Q9|RT28_HUMAN 28S ribosomal protein S28, mitochondrial OS=Homo sapiens (Human) OX=9606 GN=MRPS28 PE=1 SV=1	20.843	0	15.927	36.9	27.3	28.3	35.8	27.3	27.3	27.3	28.3	27.3	28.3	36.9	36.9	36.9	28.3	28.3	35.8	7	39	10	107410000	4980600	4586900	5390600	4750700	4253900	4917500	4884800	4680500	4929700	15468000	16893000	11817000	6636800	6734000	6486500	30.0005	25.5698	25.451	25.6839	25.5016	25.3423	25.5514	25.5418
Q9BTC8	Metastasis-associated protein MTA3	MTA3	sp|Q9BTC8|MTA3_HUMAN Metastasis-associated protein MTA3 OS=Homo sapiens (Human) OX=9606 GN=MTA3 PE=1 SV=2	67.503	0	47.694	18.4	14.1	14.1	18.4	14.1	14.1	10.8	14.1	14.1	14.1	14.1	14.1	14.1	14.1	14.1	14.1	6	38	35	20529000	1146600	1393500	1543000	1022700	787210	717890	1927300	1057300	1348400	2196200	1869600	1619400	1401300	1570500	928320	29.4205	25.2582	25.5395	25.6866	25.0933	24.7157	24.5827	26.0074
Q9Y2R5	28S ribosomal protein S17, mitochondrial	MRPS17	sp|Q9Y2R5|RT17_HUMAN 28S ribosomal protein S17, mitochondrial OS=Homo sapiens (Human) OX=9606 GN=MRPS17 PE=1 SV=1	14.502	0	45.223	51.5	36.2	51.5	51.5	51.5	51.5	36.2	51.5	51.5	51.5	51.5	51.5	51.5	51.5	36.2	36.2	4	38	6	518300000	16693000	16686000	21257000	32173000	30051000	30594000	29068000	23869000	28715000	66489000	74240000	58081000	36100000	33512000	20774000	31.5342	26.5777	26.5772	26.9264	27.5243	27.4258	27.4517	27.3779
Q12824	SWI/SNF-related matrix-associated actin-dependent regulator of chromatin subfamily B member 1	SMARCB1	sp|Q12824|SNF5_HUMAN SWI/SNF-related matrix-associated actin-dependent regulator of chromatin subfamily B member 1 OS=Homo sapiens (Human) OX=9606 GN=SMARCB1 PE=1 SV=2	44.141	0	20.648	22.9	16.1	22.9	16.1	20.3	22.9	16.1	22.9	22.9	22.9	10.1	20.3	13.5	22.9	22.9	20.3	5	37	18	50151000	3297500	3694600	2930600	3694100	3294200	3025900	4531600	4175200	5512300	1387600	3354700	1929300	4673100	2798000	1852100	29.7497	25.8229	25.9869	25.6527	25.9867	25.8214	25.6989	26.2815
Q5F1R6	DnaJ homolog subfamily C member 21	DNAJC21	sp|Q5F1R6|DJC21_HUMAN DnaJ homolog subfamily C member 21 OS=Homo sapiens (Human) OX=9606 GN=DNAJC21 PE=1 SV=2	62.027	0	63.165	18.5	13.2	10.4	16.6	8.3	8.3	13.2	13.2	11.1	13.2	12.2	15.1	15.1	13.2	10.4	10.4	7	37	23	47165000	4939900	2613900	4977700	2283000	1740700	4135900	2948300	2058300	2938300	2803900	3999200	3200300	3702100	2611600	2211800	30.0148	26.7596	25.8413	26.7706	25.6461	25.2548	26.5034	26.015
Q8NCD3	Holliday junction recognition protein	HJURP	sp|Q8NCD3|HJURP_HUMAN Holliday junction recognition protein OS=Homo sapiens (Human) OX=9606 GN=HJURP PE=1 SV=2	83.538	0	43.422	19.4	13.5	11.5	12.3	12.8	12.2	12.2	17.5	17.5	17.5	19.4	15.1	19.4	11.5	8.2	10.4	10	37	39	31321000	1870100	1202300	1446500	1005900	1027300	1153900	3779500	2841100	3678900	3918000	3401600	2946400	1408300	734120	906900	30.186	26.1201	25.4827	25.7495	25.2255	25.2558	25.4235	27.1352
Q13901	Nuclear nucleic acid-binding protein C1D	C1D	sp|Q13901|C1D_HUMAN Nuclear nucleic acid-binding protein C1D OS=Homo sapiens (Human) OX=9606 GN=C1D PE=1 SV=1	16.019	0	7.5728	17	17	17	17	17	7.1	17	17	17	17	17	17	17	17	17	17	2	36	4	124960000	11819000	8993500	7789300	9605200	5322800	9406800	8691300	7916600	8711700	7434200	9748900	6044000	8056900	6753100	8668900	28.8969	25.4946	25.1005	24.8931	25.1954	24.3437	25.1653	25.0511
Q53GS9	U4/U6.U5 tri-snRNP-associated protein 2	USP39	sp|Q53GS9|SNUT2_HUMAN U4/U6.U5 tri-snRNP-associated protein 2 OS=Homo sapiens (Human) OX=9606 GN=USP39 PE=1 SV=2	65.38	0	35.395	14.7	14.7	14.7	14.7	14.7	14.7	14.7	14.7	13.5	14.7	14.7	13.1	13.1	13.1	14.7	14.7	6	36	29	26132000	2731400	2143800	2518600	1265300	886450	1766600	2121400	1073900	1594500	2560400	1690300	1518400	1181700	1876900	1201900	29.4973	26.2392	25.8897	26.1222	25.129	24.6157	25.6105	25.8745
Q6NSI4	Uncharacterized protein CXorf57	CXorf57	sp|Q6NSI4|RADX_HUMAN RPA-related protein RADX OS=Homo sapiens (Human) OX=9606 GN=RADX PE=1 SV=2	97.553	0	70.065	22.5	9.5	11.6	13.8	22.5	21.1	21.1	19.3	16.5	17.4	5.1	6.4	6.4	7.8	6.4	7.3	14	36	46	20103000	965650	954950	1027900	4275300	3235300	4246900	1546600	932190	1216500	224080	237200	208430	306580	381920	343660	29.7845	25.4047	25.3886	25.4948	27.5511	27.149	27.5416	26.0842
Q71U36;P0DPH8;P0DPH7;Q6PEY2	Tubulin alpha-1A chain;Tubulin alpha-3E chain	TUBA1A;TUBA3E	sp|Q71U36|TBA1A_HUMAN Tubulin alpha-1A chain OS=Homo sapiens (Human) OX=9606 GN=TUBA1A PE=1 SV=1;sp|P0DPH8|TBA3D_HUMAN Tubulin alpha-3D chain OS=Homo sapiens (Human) OX=9606 GN=TUBA3D PE=1 SV=1;sp|P0DPH7|TBA3C_HUMAN Tubulin alpha-3C chain OS=Homo sapiens (	50.135	0	14.035	61.4	58.3	61.4	61.4	58.3	56.8	58.3	61.4	52.3	61.4	61.4	61.4	61.4	58.3	58.3	56.8	3	36	21	90710000	9048000	8061200	8754800	6078200	4561700	6186600	8999800	6069700	7300900	4957500	4360900	3758400	4576500	4401000	3594900	30.8271	27.5015	27.3348	27.454	26.9275	26.5135	26.953	27.4938
Q7Z4V5	Hepatoma-derived growth factor-related protein 2	HDGFRP2	sp|Q7Z4V5|HDGR2_HUMAN Hepatoma-derived growth factor-related protein 2 OS=Homo sapiens (Human) OX=9606 GN=HDGFL2 PE=1 SV=1	74.316	0	39.537	18.6	10	7.2	10.4	4.5	0	11.9	9.4	8.3	7.2	18.6	16.4	18.6	14.6	16.8	13.9	8	36	33	28485000	994130	489570	727850	460380	0	620730	1102700	338740	739180	7726400	3887100	3797800	2423000	3641000	1536300	29.8081	24.9675	23.9456	24.5177	23.8568	NA	24.288	25.117
Q8N9N2	Activating signal cointegrator 1 complex subunit 1	ASCC1	sp|Q8N9N2|ASCC1_HUMAN Activating signal cointegrator 1 complex subunit 1 OS=Homo sapiens (Human) OX=9606 GN=ASCC1 PE=1 SV=1	45.509	0	16.146	16.8	15	15	16.8	16.8	16.8	16.8	9.8	15	10.5	12.5	15	16.8	9.8	9.8	7.2	6	36	18	96670000	5977600	5685900	8029900	14686000	11705000	13941000	2613500	2988100	2465900	3707900	6413100	8608900	3678200	4680200	1489100	30.6965	26.6811	26.6089	27.1069	27.9779	27.6505	27.9027	25.4875
Q96A35	39S ribosomal protein L24, mitochondrial	MRPL24	sp|Q96A35|RM24_HUMAN 39S ribosomal protein L24, mitochondrial OS=Homo sapiens (Human) OX=9606 GN=MRPL24 PE=1 SV=1	24.915	0	25.477	32.9	21.8	32.9	21.8	32.9	32.9	32.9	15.7	26.9	29.2	29.2	32.9	26.9	32.9	21.8	32.9	5	36	13	82128000	4977600	8928600	5437900	10655000	7560900	11201000	1281000	1204000	1972000	4438000	5294400	4271700	6195300	3859100	4852000	29.9919	25.9475	26.7904	26.0751	27.0454	26.5506	27.1175	23.9894
Q9Y462	Zinc finger protein 711	ZNF711	sp|Q9Y462|ZN711_HUMAN Zinc finger protein 711 OS=Homo sapiens (Human) OX=9606 GN=ZNF711 PE=1 SV=2	86.244	0	56.94	8.7	5.3	7.6	6.3	8.7	7.6	7.6	8.7	7.6	7.6	5.3	5.3	5.3	7.6	6.3	7.6	4	36	30	41537000	3045800	3199500	2776400	3480500	2661400	3487100	3010300	1742800	2895300	2399000	1887600	1794500	3567700	3083100	2506100	30.2148	26.4453	26.5163	26.3117	26.6377	26.2506	26.6404	26.4284
Q86UY6	N-alpha-acetyltransferase 40	NAA40	sp|Q86UY6|NAA40_HUMAN N-alpha-acetyltransferase 40 OS=Homo sapiens (Human) OX=9606 GN=NAA40 PE=1 SV=1	27.194	0	6.4937	12.2	12.2	12.2	12.2	12.2	12.2	12.2	12.2	5.1	12.2	12.2	12.2	12.2	12.2	12.2	12.2	2	35	13	29151000	3444400	3044500	2784000	2362900	1375600	2438100	1308100	618650	1015400	1601000	1813200	1419800	1937200	2882200	1105900	28.4975	25.4163	25.2382	25.1092	24.8726	24.0921	24.9178	24.0195
Q9H2W6	39S ribosomal protein L46, mitochondrial	MRPL46	sp|Q9H2W6|RM46_HUMAN 39S ribosomal protein L46, mitochondrial OS=Homo sapiens (Human) OX=9606 GN=MRPL46 PE=1 SV=1	31.705	0	23.161	20.4	15.8	20.4	15.8	15.8	13.3	20.4	15.8	13.3	15.8	15.8	15.8	15.8	15.8	20.4	15.8	4	35	17	31524000	3727500	2488300	2412400	2303500	1341200	2810000	1483700	661670	1404700	2301100	1964900	2055900	2064900	2779900	1724600	28.9974	25.9173	25.3342	25.2895	25.2229	24.4425	25.5096	24.5882
Q9P275	Ubiquitin carboxyl-terminal hydrolase 36	USP36	sp|Q9P275|UBP36_HUMAN Ubiquitin carboxyl-terminal hydrolase 36 OS=Homo sapiens (Human) OX=9606 GN=USP36 PE=1 SV=4	122.91	0	38.701	15.2	12.5	12.1	13.1	14.6	15.2	14	11	4.9	7.7	8.5	8.8	5.8	10.6	13.4	12.5	11	35	66	19033000	1810000	1737900	1582400	2261600	2074200	2438700	715330	350670	618560	529130	906830	375370	1055400	1308600	1268400	30.2264	26.832	26.7733	26.6381	27.1533	27.0284	27.262	25.4927
P49736	DNA replication licensing factor MCM2	MCM2	sp|P49736|MCM2_HUMAN DNA replication licensing factor MCM2 OS=Homo sapiens (Human) OX=9606 GN=MCM2 PE=1 SV=4	101.89	0	53.086	14	14	14	13.2	2	0	0	14	12.2	14	0	0	0	0	0	1.4	9	34	44	13305000	2763800	2438600	2363900	70258	0	0	2335800	1410500	1862100	0	0	0	0	0	59964	29.1249	26.8577	26.6771	26.6321	21.5598	NA	NA	26.6148
P51608	Methyl-CpG-binding protein 2	MECP2	sp|P51608|MECP2_HUMAN Methyl-CpG-binding protein 2 OS=Homo sapiens (Human) OX=9606 GN=MECP2 PE=1 SV=1	52.44	0	33.732	29.6	19.1	16	19.1	19.1	19.1	19.1	29.6	21.4	29.6	2.9	8.8	8.2	9.9	9.5	16	9	34	22	41761000	4235700	3255500	2711000	3072300	2186900	3352400	6492100	5482700	6592100	436620	956300	311410	959860	709710	1006700	29.7751	26.4736	26.0939	25.8298	26.0103	25.5199	26.1362	27.0897
Q01130	Serine/arginine-rich splicing factor 2	SRSF2	sp|Q01130|SRSF2_HUMAN Serine/arginine-rich splicing factor 2 OS=Homo sapiens (Human) OX=9606 GN=SRSF2 PE=1 SV=4	25.476	0	56.689	26.7	21.7	11.3	21.7	21.7	21.7	21.7	21.7	16.3	26.7	11.3	11.3	11.3	21.7	21.7	11.3	4	34	9	120400000	9951000	4069400	8478300	10346000	8545000	9873300	11584000	7511600	11222000	7696700	4927900	5859200	6479800	9026000	4832600	30.0132	26.4163	25.1263	26.1853	26.4725	26.1966	26.405	26.6356
Q86WX3	Active regulator of SIRT1	RPS19BP1	sp|Q86WX3|AROS_HUMAN Active regulator of SIRT1 OS=Homo sapiens (Human) OX=9606 GN=RPS19BP1 PE=1 SV=1	15.434	0	19.543	34.6	25	34.6	34.6	34.6	34.6	34.6	34.6	34.6	34.6	34.6	34.6	34.6	34.6	34.6	34.6	3	34	7	195510000	15999000	14201000	13406000	14909000	10752000	14644000	12402000	10336000	9372500	16572000	17507000	15256000	9831000	10792000	9528400	30.3501	26.7388	26.5668	26.4838	26.637	26.1655	26.6112	26.3714
Q96FF9	Sororin	CDCA5	sp|Q96FF9|CDCA5_HUMAN Sororin OS=Homo sapiens (Human) OX=9606 GN=CDCA5 PE=1 SV=1	27.6	0	48.387	40.9	29	32.1	20.2	20.2	17.1	14.3	34.9	23	29	40.9	29	34.9	23	40.9	23	6	34	12	79154000	4335200	4153300	2944700	2343600	1058700	2046800	3413400	1917100	2048200	13092000	9630800	7941900	7219900	11154000	5854100	29.8231	25.6326	25.5708	25.0746	24.7453	23.5988	24.5499	25.2877
Q9NWH9	SAFB-like transcription modulator	SLTM	sp|Q9NWH9|SLTM_HUMAN SAFB-like transcription modulator OS=Homo sapiens (Human) OX=9606 GN=SLTM PE=1 SV=2	117.15	0	71.862	13.7	7.2	6.1	9.7	10.7	9	7.2	11.4	12.2	12.2	11.4	8.4	10.3	6.7	8.4	7.1	11	34	42	26987000	1552300	970960	1583800	1710900	1184500	1344000	2904100	2450100	2382800	2997400	1984800	1718900	1233200	1585400	1383600	30.078	25.9583	25.2814	25.9872	26.0987	25.5681	25.7504	26.862
P53621	Coatomer subunit alpha;Xenin;Proxenin	COPA	sp|P53621|COPA_HUMAN Coatomer subunit alpha OS=Homo sapiens (Human) OX=9606 GN=COPA PE=1 SV=2	138.34	0	26.649	12.3	10.4	10.4	11.3	10.8	11.7	11.3	11.3	10.8	10	6.9	6.5	8.4	6.5	9.1	9.8	11	33	70	13012000	1732600	1381100	1436900	990130	719700	1034200	1295100	911870	951210	420640	380790	323460	384980	579320	469570	29.7626	26.8538	26.5267	26.5838	26.0465	25.5863	26.1093	26.434
Q96A33	Coiled-coil domain-containing protein 47	CCDC47	sp|Q96A33|CCD47_HUMAN Coiled-coil domain-containing protein 47 OS=Homo sapiens (Human) OX=9606 GN=CCDC47 PE=1 SV=1	55.873	0	54.456	25.9	16.1	22.6	22.2	20.1	12.8	22.6	16.6	11.4	16.6	22.2	22.6	19.9	16.6	25.9	16.4	9	33	21	47331000	3905900	3807200	4557200	3435300	1432000	4575100	1736200	846800	1354100	4353200	4568800	3307700	2588000	5124700	1738900	29.8886	26.2895	26.2526	26.512	26.1043	24.8419	26.5177	25.1198
Q9GZS1	DNA-directed RNA polymerase I subunit RPA49	POLR1E	sp|Q9GZS1|RPA49_HUMAN DNA-directed RNA polymerase I subunit RPA49 OS=Homo sapiens (Human) OX=9606 GN=POLR1E PE=1 SV=3	47.26	0	24.261	21.7	16.7	21.7	17.4	21.7	19.6	18.6	19.6	19.8	19.6	11.2	14.8	19.6	19.6	17.4	21.7	8	33	23	50753000	3664900	3783400	2891000	3709700	3190500	3678200	4104400	3462600	3685600	1204200	2495200	2943500	4082500	3927800	3929000	30.1205	26.3289	26.3748	25.9867	26.3464	26.1289	26.3341	26.4923
Q9NNW5	WD repeat-containing protein 6	WDR6	sp|Q9NNW5|WDR6_HUMAN WD repeat-containing protein 6 OS=Homo sapiens (Human) OX=9606 GN=WDR6 PE=1 SV=1	121.72	0	45.612	14	11.5	9.6	9.6	14	14	14	11.3	8.7	11.2	8.8	8.8	9.6	8.8	9.6	7.7	9	33	49	14754000	1374400	827610	784690	1924800	1461800	2078900	1045400	524780	908440	618970	593200	601760	733890	881060	394670	29.4294	26.0051	25.2733	25.1965	26.491	26.094	26.6022	25.6103
Q9P2E9	Ribosome-binding protein 1	RRBP1	sp|Q9P2E9|RRBP1_HUMAN Ribosome-binding protein 1 OS=Homo sapiens (Human) OX=9606 GN=RRBP1 PE=1 SV=5	152.45	0	66.3	12	11.1	11.3	9.2	11.3	11.3	11.3	6.4	7.4	7	7.3	3.8	2.9	3.6	2	2.9	12	33	95	8525200	1143700	1101900	900620	1119200	904470	1349000	260550	301570	283110	338560	209150	150020	229610	132580	101180	29.5932	26.6951	26.6414	26.3504	26.6638	26.3566	26.9334	24.561
Q9Y3A2	Probable U3 small nucleolar RNA-associated protein 11	UTP11L	sp|Q9Y3A2|UTP11_HUMAN Probable U3 small nucleolar RNA-associated protein 11 OS=Homo sapiens (Human) OX=9606 GN=UTP11 PE=1 SV=2	30.446	0	13.081	25.3	22.5	22.5	22.5	15.4	17.8	20.6	17.8	12.6	20.6	15.4	20.2	25.3	17.8	17.8	20.6	5	33	11	50156000	5980900	4457900	4978500	1962600	1772500	2809200	2044400	1562500	2193700	3006700	3290800	4198500	4517000	4107400	3273000	29.0393	25.9714	25.5473	25.7067	24.3638	24.2168	24.8812	24.4227
Q9Y5L4	Mitochondrial import inner membrane translocase subunit Tim13	TIMM13	sp|Q9Y5L4|TIM13_HUMAN Mitochondrial import inner membrane translocase subunit Tim13 OS=Homo sapiens (Human) OX=9606 GN=TIMM13 PE=1 SV=1	10.5	0	21.828	58.9	58.9	58.9	58.9	58.9	58.9	58.9	58.9	58.9	58.9	31.6	41.1	58.9	58.9	58.9	58.9	5	33	6	154060000	19206000	13306000	12918000	14370000	9523900	14965000	7730900	5191600	6971000	6371600	6720100	7107900	9252000	12833000	7590100	29.7838	26.7801	26.2505	26.2078	26.3616	25.7681	26.4201	25.4672
P50991	T-complex protein 1 subunit delta	CCT4	sp|P50991|TCPD_HUMAN T-complex protein 1 subunit delta OS=Homo sapiens (Human) OX=9606 GN=CCT4 PE=1 SV=4	57.924	0	25.723	16.3	16.3	13.9	16.3	16.3	13.9	13.9	16.3	13.9	16.3	10.2	9.1	7.8	16.3	10.2	16.3	6	32	33	24412000	3465800	2825400	2880700	1545200	1056700	1607100	1851700	999180	1498300	918680	542150	547450	1850700	1258300	1564100	29.5855	26.7691	26.4744	26.5024	25.6037	25.0556	25.6604	25.8648
Q15776	Zinc finger protein with KRAB and SCAN domains 8	ZKSCAN8	sp|Q15776|ZKSC8_HUMAN Zinc finger protein with KRAB and SCAN domains 8 OS=Homo sapiens (Human) OX=9606 GN=ZKSCAN8 PE=1 SV=2	65.815	0	15.611	19	15.2	12.5	12.1	15.1	16.3	19	19	19	19	19	17.3	17.3	5.4	9.2	14	7	32	32	24671000	1286400	958860	1036600	1535400	1532700	2105100	2553200	1509200	1925800	3750300	1983600	2507200	320520	944050	722010	29.5563	25.2949	24.871	24.9834	25.5502	25.5477	26.0055	26.2839
Q7L2Z9	Centromere protein Q	CENPQ	sp|Q7L2Z9|CENPQ_HUMAN Centromere protein Q OS=Homo sapiens (Human) OX=9606 GN=CENPQ PE=1 SV=1	30.595	0	20.999	21.6	21.6	15.7	15.7	21.6	21.6	15.7	21.6	21.6	15.7	15.7	15.7	21.6	15.7	15.7	15.7	4	32	14	45623000	5743800	2687800	2437000	4727600	3420500	2403600	5481600	3074100	2377600	2746000	2611600	2366700	1541500	1827600	2175800	29.2506	26.2609	25.1653	25.024	25.98	25.5131	25.0041	26.1935
Q8IYA6	Cytoskeleton-associated protein 2-like	CKAP2L	sp|Q8IYA6|CKP2L_HUMAN Cytoskeleton-associated protein 2-like OS=Homo sapiens (Human) OX=9606 GN=CKAP2L PE=1 SV=4	83.586	0	27.859	17.4	14.8	14.9	13.4	14.8	13.4	14.9	17.4	14.9	16	15.4	17.4	17.4	11.3	10.2	12.2	12	32	38	26174000	1975400	1512600	1336400	1421600	1067700	1395500	2774900	2091800	2507100	2157000	2918100	2138100	1114100	884990	879240	29.8896	26.1617	25.7765	25.5978	25.687	25.274	25.6603	26.6518
Q8NEY8	Periphilin-1	PPHLN1	sp|Q8NEY8|PPHLN_HUMAN Periphilin-1 OS=Homo sapiens (Human) OX=9606 GN=PPHLN1 PE=1 SV=2	52.736	0	7.9652	14.8	9.8	12.2	12	12.2	12.2	14.8	12.2	14.8	12.2	12	12.2	10.5	10.7	11.1	12.2	6	32	19	33915000	1989700	1779400	2134200	1551600	1299400	2328900	3136800	2703700	2387400	3276400	3144800	2515200	1983200	1572400	2111800	29.2633	25.172	25.0109	25.2732	24.8132	24.5574	25.3991	25.8288
Q8NI27	THO complex subunit 2	THOC2	sp|Q8NI27|THOC2_HUMAN THO complex subunit 2 OS=Homo sapiens (Human) OX=9606 GN=THOC2 PE=1 SV=2	182.77	0	21.217	6.3	5	3.7	3.5	5.6	4.8	3.8	6.3	5.1	5	6.3	6.3	6.3	6.3	6.3	6.3	8	32	75	11772000	426970	237950	274620	600480	296490	366210	690000	347120	374270	1842300	1735700	1287100	1355900	1110500	826180	29.7177	24.9326	24.0892	24.2959	25.4246	24.4065	24.7111	25.6251
Q96CB9	5-methylcytosine rRNA methyltransferase NSUN4	NSUN4	sp|Q96CB9|NSUN4_HUMAN 5-methylcytosine rRNA methyltransferase NSUN4 OS=Homo sapiens (Human) OX=9606 GN=NSUN4 PE=1 SV=2	43.088	0	10.834	17.4	10.2	10.2	10.2	0	0	0	13	13	13	10.2	10.2	14.6	10.2	10.2	10.2	5	32	15	52885000	3769300	3232000	3855900	0	0	0	7207400	5875700	6608000	4897700	4745900	3116900	3092000	3507700	2976700	29.5633	25.7528	25.5309	25.7855	NA	NA	NA	26.6879
Q9H8V3	Protein ECT2	ECT2	sp|Q9H8V3|ECT2_HUMAN Protein ECT2 OS=Homo sapiens (Human) OX=9606 GN=ECT2 PE=1 SV=4	103.5	0	34.765	17.4	13.3	12.5	13.1	13.6	11.9	14.6	14.4	15.9	15.9	15.9	15.2	14.6	14.2	12.8	14.2	11	32	49	16840000	946200	872840	1024300	954110	600560	833290	1682600	1344300	1561300	1800300	1469200	1203500	852940	1027200	666890	29.6201	25.4665	25.3501	25.5809	25.4785	24.8106	25.2832	26.297
Q9HBE1	POZ-, AT hook-, and zinc finger-containing protein 1	PATZ1	sp|Q9HBE1|PATZ1_HUMAN POZ-, AT hook-, and zinc finger-containing protein 1 OS=Homo sapiens (Human) OX=9606 GN=PATZ1 PE=1 SV=1	74.059	0	9.7305	8.3	8.3	8.3	8.3	8.3	8.3	8.3	8.3	8.3	8.3	8.3	6.6	8.3	8.3	8.3	8.3	4	32	37	17109000	1352200	1261400	1128200	806890	615130	845730	1123800	788210	1044600	1777300	1496400	1462800	1045100	1532900	828910	29.2377	25.5763	25.476	25.315	24.8315	24.44	24.8993	25.3094
Q9NP66	High mobility group protein 20A	HMG20A	sp|Q9NP66|HM20A_HUMAN High mobility group protein 20A OS=Homo sapiens (Human) OX=9606 GN=HMG20A PE=1 SV=1	40.143	0	47.505	21.9	18.4	21.9	21.9	9.8	9.8	13.3	21.9	13.3	13.3	21.9	21.9	21.9	21.9	21.9	21.9	4	32	13	61530000	3075200	3532700	3253100	1655800	1247300	2599900	4770800	2187300	3456800	7967000	7831300	5583600	5396200	5237500	3735900	29.5752	25.2527	25.4528	25.3338	24.3595	23.9508	25.0105	25.8863
O43447	Peptidyl-prolyl cis-trans isomerase H	PPIH	sp|O43447|PPIH_HUMAN Peptidyl-prolyl cis-trans isomerase H OS=Homo sapiens (Human) OX=9606 GN=PPIH PE=1 SV=1	19.208	0	10.408	27.1	27.1	27.1	27.1	27.1	27.1	27.1	13	13	13	13	13	13	13	27.1	13	3	31	11	42027000	5496300	3560400	3489400	5683900	3326600	5507600	1557000	1176400	1584000	1465200	1444600	1335700	1749300	2793100	1857900	28.7843	25.8495	25.2231	25.194	25.8979	25.125	25.8524	24.0298
P11586	C-1-tetrahydrofolate synthase, cytoplasmic;Methylenetetrahydrofolate dehydrogenase;Methenyltetrahydrofolate cyclohydrolase;Formyltetrahydrofolate synthetase;C-1-tetrahydrofolate synthase, cytoplasmic, N-terminally processed	MTHFD1	sp|P11586|C1TC_HUMAN C-1-tetrahydrofolate synthase, cytoplasmic OS=Homo sapiens (Human) OX=9606 GN=MTHFD1 PE=1 SV=3	101.56	0	23.289	12.4	11.1	11.1	11.1	11.1	12.4	9.9	9.9	9.9	9.9	4.1	1.6	4.1	12.4	11.1	12.4	9	31	52	16335000	1703400	1405300	1415800	1390600	1506900	1334100	887760	755820	681970	255630	79992	183540	1711500	1203900	1819300	29.6619	26.4004	26.1229	26.1336	26.1077	26.2236	26.0479	25.4603
P21741	Midkine	MDK	sp|P21741|MK_HUMAN Midkine OS=Homo sapiens (Human) OX=9606 GN=MDK PE=1 SV=1	15.585	0	13.073	32.9	32.9	32.9	32.9	32.9	32.9	32.9	32.9	32.9	32.9	32.9	32.9	32.9	32.9	32.9	32.9	3	31	7	133290000	14144000	11601000	10997000	10020000	8751300	12320000	14043000	11523000	13107000	4705400	4998300	4065600	4658200	4290300	4063400	29.7973	26.5611	26.2751	26.198	26.0638	25.8684	26.3619	26.5507
P25205	DNA replication licensing factor MCM3	MCM3	sp|P25205|MCM3_HUMAN DNA replication licensing factor MCM3 OS=Homo sapiens (Human) OX=9606 GN=MCM3 PE=1 SV=3	90.98	0	27.998	9.5	9.5	9.5	9	9	9	9	9.5	9.5	9.5	5	1.5	5.8	9.5	9.5	9.5	6	31	51	10742000	1448200	1075300	951870	606340	521070	645850	892980	552400	762470	374540	140980	200640	944300	848690	776140	29.0292	26.1383	25.7088	25.5328	24.8822	24.6636	24.9732	25.4407
P25705	ATP synthase subunit alpha, mitochondrial	ATP5A1	sp|P25705|ATPA_HUMAN ATP synthase subunit alpha, mitochondrial OS=Homo sapiens (Human) OX=9606 GN=ATP5F1A PE=1 SV=1	59.75	0	33.262	16.8	16.8	15	14.5	15	16.8	16.8	16.8	14.8	16.8	16.8	14.5	14.8	8.7	12.3	12.3	7	31	31	30077000	2748500	2696300	2188200	1890500	1243900	2234400	2996200	1756200	2462700	2968200	2193800	1554300	1035800	1035100	1072600	29.7963	26.3444	26.3167	26.0155	25.8045	25.2006	26.0456	26.4689
Q1KMD3	Heterogeneous nuclear ribonucleoprotein U-like protein 2	HNRNPUL2	sp|Q1KMD3|HNRL2_HUMAN Heterogeneous nuclear ribonucleoprotein U-like protein 2 OS=Homo sapiens (Human) OX=9606 GN=HNRNPUL2 PE=1 SV=1	85.104	0	91.394	19	8	3.9	11.1	14.9	12.9	14.6	15.5	15.5	15.5	19	18.7	19	14.6	14.9	14.9	9	31	36	30540000	1372300	688970	1637800	1655100	1024600	1574600	2078800	1492200	2124900	4104100	3703400	3150400	1779300	2475800	1678100	30.0341	25.5581	24.564	25.8133	25.8284	25.1365	25.7565	26.1572
Q8TF76	Serine/threonine-protein kinase haspin	GSG2	sp|Q8TF76|HASP_HUMAN Serine/threonine-protein kinase haspin OS=Homo sapiens (Human) OX=9606 GN=HASPIN PE=1 SV=3	88.494	0	26.41	13.2	11.8	11.8	13.2	8.1	10.8	6.8	10.9	6.8	8.5	13.2	13.2	13.2	13.2	13.2	13.2	8	31	38	16962000	909610	981580	1098200	669270	555230	516100	794720	437480	722070	2109900	1974900	1643800	1484600	1654600	1409400	29.2637	25.0428	25.1527	25.3147	24.6001	24.3307	24.2252	24.848
Q96KM6	Zinc finger protein 512B	ZNF512B	sp|Q96KM6|Z512B_HUMAN Zinc finger protein 512B OS=Homo sapiens (Human) OX=9606 GN=ZNF512B PE=1 SV=1	97.263	0	48.026	22.5	21.5	19.6	22.5	18.3	18.5	13	22.5	15.6	20.5	15	5.5	13	18.3	13	20.3	11	31	38	40363000	5336600	4178900	4627300	2214800	1500600	1309700	4616800	2824700	3659600	2202000	732230	1134300	2234600	2038400	1752700	30.5145	27.5954	27.2426	27.3897	26.3267	25.765	25.5687	27.3864
O15235	28S ribosomal protein S12, mitochondrial	MRPS12	sp|O15235|RT12_HUMAN 28S ribosomal protein S12, mitochondrial OS=Homo sapiens (Human) OX=9606 GN=MRPS12 PE=1 SV=1	15.173	0	9.2578	33.3	26.8	26.8	26.8	33.3	33.3	33.3	26.8	8.7	26.8	33.3	33.3	33.3	33.3	33.3	33.3	4	30	7	103230000	6146600	4182900	4141700	4906500	4108100	6297200	5569800	1654100	2120000	14672000	14795000	10557000	9007300	8789500	6286500	29.4287	25.3587	24.8034	24.7892	25.0336	24.7774	25.3937	25.2165
O94905	Erlin-2	ERLIN2	sp|O94905|ERLN2_HUMAN Erlin-2 OS=Homo sapiens (Human) OX=9606 GN=ERLIN2 PE=1 SV=1	37.839	0	26.656	27.4	25.4	20.1	27.4	23.9	16.5	20.1	27.4	20.1	20.1	23.9	27.4	27.4	20.1	27.4	13	7	30	21	46719000	3494700	2769700	2795300	2435900	1175200	3612200	3888100	2833500	2936500	4461400	5395100	4653900	2208100	3399700	659510	29.8698	26.1291	25.7936	25.8069	25.6083	24.5567	26.1768	26.2829
O95218	Zinc finger Ran-binding domain-containing protein 2	ZRANB2	sp|O95218|ZRAB2_HUMAN Zinc finger Ran-binding domain-containing protein 2 OS=Homo sapiens (Human) OX=9606 GN=ZRANB2 PE=1 SV=2	37.404	0	11.898	18.8	18.8	6.7	9.7	9.4	12.4	9.4	18.8	18.8	16.1	18.8	18.8	16.1	15.8	16.1	18.8	6	30	18	75655000	4564900	1573000	2311100	2105800	1932500	2027300	4834800	4089700	4595100	13181000	8805000	9495200	5003800	5638500	5496900	30.3429	26.2921	24.755	25.31	25.1758	25.052	25.1211	26.3749
P17010;P08048	Zinc finger X-chromosomal protein;Zinc finger Y-chromosomal protein	ZFX;ZFY	sp|P17010|ZFX_HUMAN Zinc finger X-chromosomal protein OS=Homo sapiens (Human) OX=9606 GN=ZFX PE=2 SV=2;sp|P08048|ZFY_HUMAN Zinc finger Y-chromosomal protein OS=Homo sapiens (Human) OX=9606 GN=ZFY PE=1 SV=3	90.521	0	4.9692	6	3.6	3.6	4.6	4.6	3.6	3.6	6	3.6	3.6	3.6	3.6	3.6	3.6	4.6	3.6	3	30	25	6262100	260650	344340	307790	539040	385100	590780	615480	576610	494200	460170	390090	413470	331600	134020	418730	27.222	22.6356	23.0373	22.8754	23.6839	23.1987	23.8161	23.8752
P62258	14-3-3 protein epsilon	YWHAE	sp|P62258|1433E_HUMAN 14-3-3 protein epsilon OS=Homo sapiens (Human) OX=9606 GN=YWHAE PE=1 SV=1	29.174	0	38.561	39.2	39.2	39.2	39.2	39.2	39.2	39.2	32.5	20.8	16.9	28.6	16.9	28.6	28.6	32.5	32.5	5	30	17	57096000	11181000	7269600	7566700	5959200	4224600	6330600	1710900	1579500	1709100	1754200	1539800	1500200	1703500	1786400	1281100	29.8543	27.502	26.8809	26.9387	26.5942	26.0978	26.6814	24.7938
Q13619	Cullin-4A	CUL4A	sp|Q13619|CUL4A_HUMAN Cullin-4A OS=Homo sapiens (Human) OX=9606 GN=CUL4A PE=1 SV=3	87.679	0	26.056	29.9	26.2	25.6	28.7	23.5	18.3	17.9	25.6	22.5	22.9	26.5	19.5	21.1	27.7	29.9	29.9	10	30	48	23172000	1760500	2003600	1966900	557260	351210	463060	1257500	935960	1201900	1363300	938300	770450	3443000	3487300	2672100	30.0509	26.3325	26.5192	26.4924	24.6729	24.0069	24.4058	25.847
Q14257	Reticulocalbin-2	RCN2	sp|Q14257|RCN2_HUMAN Reticulocalbin-2 OS=Homo sapiens (Human) OX=9606 GN=RCN2 PE=1 SV=1	36.876	0	93.162	12	12	12	12	12	12	12	12	5.7	12	12	12	12	11.4	12	12	4	30	14	40382000	3379400	2637700	2936200	2557800	1868000	2625900	1338000	320510	968580	6176600	4036700	4086000	2235800	3183500	2031400	29.0746	25.4957	25.1382	25.2929	25.0938	24.6405	25.1318	24.159
Q8N9Z2	Coiled-coil domain-containing protein 71L	CCDC71L	sp|Q8N9Z2|CC71L_HUMAN Coiled-coil domain-containing protein 71L OS=Homo sapiens (Human) OX=9606 GN=CCDC71L PE=1 SV=2	26.261	0	8.3252	17	17	10.2	14	8.5	8.5	14	14	14	14	17	17	14	14	17	13.2	4	30	14	26144000	3055000	1248500	1628300	394260	321620	1335700	1289900	1061900	964690	3027200	2684800	1837200	2447900	3011000	1835600	28.4473	25.3501	24.0591	24.4423	22.3961	22.1024	24.1565	24.1062
Q8TAQ2	SWI/SNF complex subunit SMARCC2	SMARCC2	sp|Q8TAQ2|SMRC2_HUMAN SWI/SNF complex subunit SMARCC2 OS=Homo sapiens (Human) OX=9606 GN=SMARCC2 PE=1 SV=1	132.88	0	42.3	9.9	9.9	8.3	9.9	9.9	9.9	8.7	9.9	9.9	9.9	9.9	9.9	8.3	7.5	8.7	8.7	5	30	51	16081000	1131300	860390	1060300	999520	897520	967410	1710400	1153300	1632200	1066600	1372900	822970	771370	909130	725890	29.6113	25.7819	25.3871	25.6885	25.6033	25.448	25.5562	26.3784
Q9H3K6	BolA-like protein 2	BOLA2	sp|Q9H3K6|BOLA2_HUMAN BolA-like protein 2 OS=Homo sapiens (Human) OX=9606 GN=BOLA2B PE=1 SV=1	10.116	0	22.585	39.5	39.5	39.5	39.5	39.5	39.5	39.5	39.5	39.5	39.5	39.5	29.1	29.1	39.5	39.5	39.5	3	30	5	159120000	9387800	4811900	7154600	13477000	12308000	15162000	11736000	9859200	7910000	7323600	3058800	3609300	19254000	14496000	19571000	29.5674	25.4843	24.5201	25.0924	26.0059	25.875	26.1759	25.8064
P07814	Bifunctional glutamate/proline--tRNA ligase;Glutamate--tRNA ligase;Proline--tRNA ligase	EPRS	sp|P07814|SYEP_HUMAN Bifunctional glutamate/proline--tRNA ligase OS=Homo sapiens (Human) OX=9606 GN=EPRS1 PE=1 SV=5	170.59	0	74.252	9.9	8.4	9.4	9.9	9.4	8.5	8.5	7.9	4.9	7.3	4.6	3.9	5.4	9.9	9.4	9.9	10	29	82	10175000	1194800	1006000	1305700	800090	511300	729650	609250	437210	590710	182750	173900	193730	937500	709990	792610	29.6361	26.5459	26.2978	26.674	25.9673	25.3214	25.8344	25.5742
P16104;Q96QV6	Histone H2AX;Histone H2A type 1-A	H2AFX;HIST1H2AA	sp|P16104|H2AX_HUMAN Histone H2AX OS=Homo sapiens (Human) OX=9606 GN=H2AX PE=1 SV=2;sp|Q96QV6|H2A1A_HUMAN Histone H2A type 1-A OS=Homo sapiens (Human) OX=9606 GN=HIST1H2AA PE=1 SV=3	15.144	0	75.724	52.4	52.4	52.4	52.4	52.4	52.4	52.4	52.4	52.4	52.4	52.4	52.4	52.4	52.4	52.4	52.4	3	29	7	610850000	23507000	25822000	26951000	8393600	5461600	7144700	18778000	6584200	21742000	116650000	104950000	91654000	41414000	44107000	67696000	31.9936	27.294	27.4294	27.4912	25.8082	25.1883	25.5758	26.9699
Q8IXM3	39S ribosomal protein L41, mitochondrial	MRPL41	sp|Q8IXM3|RM41_HUMAN 39S ribosomal protein L41, mitochondrial OS=Homo sapiens (Human) OX=9606 GN=MRPL41 PE=1 SV=1	15.383	0	7.5622	23.4	23.4	23.4	23.4	23.4	16.1	23.4	16.1	16.1	16.1	23.4	23.4	23.4	16.1	16.1	16.1	3	29	6	101100000	15986000	9356600	9529000	10511000	7699500	10196000	2863700	1615400	2307800	5202900	10302000	2393900	2727300	6211200	4200800	29.1762	26.5153	25.7425	25.7689	25.9104	25.4613	25.8665	24.0344
O43709	Probable 18S rRNA (guanine-N(7))-methyltransferase	WBSCR22	sp|O43709|BUD23_HUMAN Probable 18S rRNA (guanine-N(7))-methyltransferase OS=Homo sapiens (Human) OX=9606 GN=BUD23 PE=1 SV=2	31.88	0	15.985	21.7	21.7	21.7	21.7	21.7	21.7	21.7	16	21.7	17.8	21.7	17.8	21.7	21.7	17.8	21.7	4	28	11	64597000	8363300	7068400	6024200	4006100	2791100	4827500	1540500	1218400	1671500	4539300	4030800	3948800	4504000	6463000	3599900	29.4044	26.4551	26.2124	25.9818	25.3932	24.8718	25.6623	24.0144
P16615	Sarcoplasmic/endoplasmic reticulum calcium ATPase 2	ATP2A2	sp|P16615|AT2A2_HUMAN Sarcoplasmic/endoplasmic reticulum calcium ATPase 2 OS=Homo sapiens (Human) OX=9606 GN=ATP2A2 PE=1 SV=1	114.76	0	41.23	11.5	7.8	6.1	10.1	8	4.7	10.7	5.8	8.3	5.8	6.8	10.1	9.5	5.1	2	4.9	9	28	46	23320000	1625900	1506900	1859300	1437900	712300	2261000	1022500	1592300	909460	2744800	2978600	3066800	568290	448080	586030	29.9986	26.1564	26.0467	26.3499	25.979	24.9657	26.6321	25.4872
P82912	28S ribosomal protein S11, mitochondrial	MRPS11	sp|P82912|RT11_HUMAN 28S ribosomal protein S11, mitochondrial OS=Homo sapiens (Human) OX=9606 GN=MRPS11 PE=1 SV=2	20.616	0	85.738	38.1	22.7	23.7	14.9	31.4	23.7	31.4	23.7	23.2	31.4	38.1	38.1	38.1	22.7	30.4	14.9	4	28	9	80032000	3428100	4247700	3119000	4617700	2431000	4867900	6664900	4090800	5580900	8886500	13235000	10525000	3336700	3324800	1675800	29.424	24.8789	25.1882	24.7426	25.3087	24.383	25.3848	25.8381
Q01844	RNA-binding protein EWS	EWSR1	sp|Q01844|EWS_HUMAN RNA-binding protein EWS OS=Homo sapiens (Human) OX=9606 GN=EWSR1 PE=1 SV=1	68.477	0	56.111	10.8	8.7	8.1	10.8	8.7	8.7	8.7	10.8	10.8	10.8	5	3.7	3.7	8.7	5.9	8.1	4	28	17	57960000	7411000	6125100	7727600	2325200	2073700	3366800	6430200	4830700	6846100	1109800	522820	453360	2715300	2884400	3138400	29.876	26.9087	26.6338	26.9691	25.2364	25.0712	25.7704	26.7039
Q5VZ46	Uncharacterized protein KIAA1614	KIAA1614	sp|Q5VZ46|K1614_HUMAN Uncharacterized protein KIAA1614 OS=Homo sapiens (Human) OX=9606 GN=KIAA1614 PE=2 SV=3	126.6	0	3.7968	1.6	1.6	1.6	1.6	1.6	1.6	1.6	1.6	1.6	1.6	1.6	1.6	1.6	1.6	1.6	1.6	2	28	63	4296200	342490	375540	417540	234970	182060	206630	170460	119050	198250	354180	456660	383120	291730	366090	197420	28.0119	24.363	24.4959	24.6488	23.8194	23.4514	23.634	23.3564
Q6RFH5	WD repeat-containing protein 74	WDR74	sp|Q6RFH5|WDR74_HUMAN WD repeat-containing protein 74 OS=Homo sapiens (Human) OX=9606 GN=WDR74 PE=1 SV=1	42.441	0	31.015	19.2	13.8	13.8	13.8	15.6	13.8	13.8	13.8	13.8	13.8	14	10.4	6.2	13.8	14	10.4	6	28	22	33156000	3562200	2559700	3723800	3173800	2620300	3106900	1754900	1216000	1733600	2051600	1635100	880770	1694000	2307500	1135300	29.4422	26.2238	25.747	26.2878	26.0572	25.7807	26.0265	25.2024
Q76FK4	Nucleolar protein 8	NOL8	sp|Q76FK4|NOL8_HUMAN Nucleolar protein 8 OS=Homo sapiens (Human) OX=9606 GN=NOL8 PE=1 SV=1	131.61	0	54.989	14.7	9.9	9.3	14.7	12.8	11	14.7	10.6	6.9	6.9	5.6	8.5	6.6	8.5	9.6	12.9	9	28	60	10882000	797810	576300	820260	1290600	850840	1471800	595890	398190	545440	469500	659580	493970	708550	627570	575540	29.2823	25.5126	25.0434	25.5526	26.2065	25.6054	26.3961	25.0916
Q86UK7	Zinc finger protein 598	ZNF598	sp|Q86UK7|ZN598_HUMAN E3 ubiquitin-protein ligase ZNF598 OS=Homo sapiens (Human) OX=9606 GN=ZNF598 PE=1 SV=1	98.636	0	83.519	21.2	19.2	20.2	18	16.3	16	21.2	8.5	7.3	12.3	21.2	19.5	20	19	20.2	5.4	9	28	44	18478000	1626700	1759800	1116700	647910	880460	1902900	320710	232970	343030	2196800	1805700	1787200	1401600	2118700	336410	29.5987	26.0929	26.2064	25.5503	24.7649	25.2073	26.3192	23.7503
Q9Y291	28S ribosomal protein S33, mitochondrial	MRPS33	sp|Q9Y291|RT33_HUMAN 28S ribosomal protein S33, mitochondrial OS=Homo sapiens (Human) OX=9606 GN=MRPS33 PE=1 SV=1	12.629	0	10.425	28.3	28.3	28.3	28.3	28.3	28.3	28.3	28.3	28.3	28.3	28.3	28.3	28.3	28.3	28.3	28.3	3	28	5	144560000	5410900	4884700	4382700	6049300	3986700	5062000	9826300	7853500	7369900	22436000	23821000	18579000	8613100	8794100	7496400	29.4291	24.6893	24.5417	24.3853	24.8502	24.2487	24.5932	25.5502
P22629	Streptavidin		sp|P22629|SAV_STRAV Streptavidin OS=Streptomyces avidinii PE=1 SV=1	18.834	0	38.185	31.7	31.7	31.7	31.7	31.7	31.7	31.7	31.7	31.7	31.7	20.2	31.7	31.7	31.7	31.7	31.7	3	27	7	120870000	6609100	11388000	6074700	8802300	5184500	11566000	8118600	10355000	5215500	6197100	9364400	3337800	12198000	6752100	9708800	29.6563	25.4634	26.2484	25.3417	25.8768	25.1131	26.2708	25.7601
O75190	DnaJ homolog subfamily B member 6	DNAJB6	sp|O75190|DNJB6_HUMAN DnaJ homolog subfamily B member 6 OS=Homo sapiens (Human) OX=9606 GN=DNAJB6 PE=1 SV=2	36.087	0	42.25	20.6	20.6	20.6	20.6	15	15	15	20.6	15	9.8	15	15	15	15	15	15	5	27	13	49397000	4999000	4388900	5481000	1933300	1518000	1561500	4286800	2855100	2145900	3258700	3488400	2607200	3802000	3635500	3435800	29.2584	25.9537	25.7659	26.0864	24.5831	24.2341	24.2749	25.7319
O75820	Zinc finger protein 189	ZNF189	sp|O75820|ZN189_HUMAN Zinc finger protein 189 OS=Homo sapiens (Human) OX=9606 GN=ZNF189 PE=1 SV=2	72.975	0	11.723	12.9	11.5	2.9	6.9	12.9	8.5	9.9	11.3	12.9	10.1	9.9	4.3	11.3	4.6	6.9	5.8	8	27	35	11551000	1115000	255380	405510	1172000	627800	1082600	1131500	1117900	929170	964580	545560	861240	538600	416090	388540	28.5909	25.2179	23.0916	23.7587	25.2898	24.3892	25.1754	25.239
Q13523	Serine/threonine-protein kinase PRP4 homolog	PRPF4B	sp|Q13523|PRP4B_HUMAN Serine/threonine-protein kinase PRP4 homolog OS=Homo sapiens (Human) OX=9606 GN=PRPF4B PE=1 SV=3	116.99	0	39.629	7.8	5	5.1	3.7	6.2	2.2	3.7	4.7	6.1	4.8	7.8	7.8	7.8	4.7	6.5	6.2	7	27	41	13058000	427670	461890	436710	514300	106250	521810	638710	396600	410900	2726700	2234600	1967000	635290	1153500	425900	28.996	24.0637	24.1748	24.0939	24.3298	22.0546	24.3507	24.6423
Q92769	Histone deacetylase 2	HDAC2	sp|Q92769|HDAC2_HUMAN Histone deacetylase 2 OS=Homo sapiens (Human) OX=9606 GN=HDAC2 PE=1 SV=2	55.364	0	19.396	22.1	22.1	22.1	22.1	20.5	18.6	20.5	22.1	20.3	20.3	19.7	17.8	20.3	22.1	22.1	20.3	4	27	20	33796000	2471000	1959000	2421800	2286700	1623100	2093700	2442800	1619700	1828100	3504400	2103000	2181000	2430500	2871000	1960000	29.3323	25.5586	25.2237	25.5296	25.4468	24.9522	25.3196	25.5421
Q96K58	Zinc finger protein 668	ZNF668	sp|Q96K58|ZN668_HUMAN Zinc finger protein 668 OS=Homo sapiens (Human) OX=9606 GN=ZNF668 PE=1 SV=3	67.889	0	31.26	11.5	10	7.3	11.5	10	10	10	11.5	4.4	7.3	4.4	4.4	7.3	5.8	11.5	2.7	6	27	29	26587000	2351900	1708400	2257800	2182800	1624400	2412800	2147000	1319600	1688900	1740000	1766400	1638300	1184600	1853000	711430	29.5222	26.0234	25.5622	25.9645	25.9157	25.4894	26.0602	25.8918
Q9BW66	Cyclin-dependent kinase 2-interacting protein	CINP	sp|Q9BW66|CINP_HUMAN Cyclin-dependent kinase 2-interacting protein OS=Homo sapiens (Human) OX=9606 GN=CINP PE=1 SV=1	24.324	0	68.788	27.8	15.1	22.2	22.2	27.8	27.8	27.8	27.8	14.6	27.8	15.1	20.8	15.1	21.7	21.7	27.8	4	27	11	67848000	4138800	4889700	5530500	8440800	6199500	10330000	2713600	1093200	2807200	3247600	3539700	2900000	3957700	4106300	3953100	29.4752	25.4402	25.6808	25.8584	26.4684	26.0232	26.7598	24.8312
Q9H967	WD repeat-containing protein 76	WDR76	sp|Q9H967|WDR76_HUMAN WD repeat-containing protein 76 OS=Homo sapiens (Human) OX=9606 GN=WDR76 PE=1 SV=2	69.768	0	18.892	15.8	13.7	13.7	13.7	13.7	13.7	13.7	13.7	13.7	10.9	15.8	8.1	13.7	15.8	15.8	15.8	7	27	32	42976000	3030000	2664800	2747200	2141800	1670400	2334300	3318200	2307800	3023400	3687500	2142200	2501900	3638300	4569100	3198900	30.357	26.5309	26.3456	26.3895	26.0304	25.6718	26.1545	26.6619
A2RRD8;P17035;P0CJ79;Q7L2R6;Q5VIY5	Zinc finger protein 320;Zinc finger protein 28;Zinc finger protein 888;Zinc finger protein 765;Zinc finger protein 468	ZNF320;ZNF28;ZNF888;ZNF765;ZNF468	sp|A2RRD8|ZN320_HUMAN Zinc finger protein 320 OS=Homo sapiens (Human) OX=9606 GN=ZNF320 PE=1 SV=1;sp|P17035|ZNF28_HUMAN Zinc finger protein 28 OS=Homo sapiens (Human) OX=9606 GN=ZNF28 PE=1 SV=5;sp|P0CJ79|ZN888_HUMAN Zinc finger protein 888 OS=Homo sapiens	59.326	0	3.3768	14.9	11.2	8.8	10.6	13	11.2	10.6	10.6	12.6	12.6	9.6	10.6	13	8.8	10.6	7.3	2	26	24	9887500	1060500	679110	656180	849440	705510	1045600	1087300	789370	673520	231220	334750	377570	522860	538740	335830	27.8221	24.6013	23.9583	23.9087	24.2811	24.0132	24.5808	24.6373
O43791	Speckle-type POZ protein	SPOP	sp|O43791|SPOP_HUMAN Speckle-type POZ protein OS=Homo sapiens (Human) OX=9606 GN=SPOP PE=1 SV=1	42.132	0	24.675	25.7	25.7	21.7	25.7	21.7	21.7	21.7	21.7	12.3	17.9	7.8	8	13.4	12.3	17.9	17.9	6	26	18	52131000	8559600	6389500	6553000	5537800	3741200	5647500	4328700	1637100	2246600	541800	713930	818100	1417200	2553500	1445200	29.8056	27.199	26.7772	26.8136	26.5708	26.005	26.599	26.2154
P06576	ATP synthase subunit beta, mitochondrial	ATP5B	sp|P06576|ATPB_HUMAN ATP synthase subunit beta, mitochondrial OS=Homo sapiens (Human) OX=9606 GN=ATP5F1B PE=1 SV=3	56.559	0	17.792	14.7	11.7	11.7	11.7	11.7	11.7	11.7	11.7	14.7	14.7	11.7	11.7	11.7	11.7	11.7	11.7	5	26	29	18988000	1905700	1717100	1605500	1094100	832870	1208500	1353300	1354700	1477400	1248900	1214800	1098300	933100	1218700	724850	29.0366	25.7199	25.5696	25.4726	24.9193	24.5257	25.0627	25.2261
Q03169	Tumor necrosis factor alpha-induced protein 2	TNFAIP2	sp|Q03169|TNAP2_HUMAN Tumor necrosis factor alpha-induced protein 2 OS=Homo sapiens (Human) OX=9606 GN=TNFAIP2 PE=2 SV=2	72.66	0	3.0121	3.5	3.5	3.5	3.5	3.5	3.5	3.5	3.5	3.5	3.5	3.5	3.5	3.5	3.5	3.5	3.5	2	26	38	58113000	4854300	4675300	4040600	4203200	3594400	4377000	3655000	3380400	3215500	3807000	3915300	2760400	4030300	3928000	3676400	31.0403	27.4587	27.4045	27.194	27.251	27.0253	27.3094	27.0494
Q13573	SNW domain-containing protein 1	SNW1	sp|Q13573|SNW1_HUMAN SNW domain-containing protein 1 OS=Homo sapiens (Human) OX=9606 GN=SNW1 PE=1 SV=1	61.494	0	31.12	28.9	16.6	13.8	16.8	21.3	22.8	6.5	18.3	24.3	22.8	19.8	18.3	19.8	22.8	13.6	18.3	10	26	25	41451000	2811700	1555200	1983000	2348400	1695800	1139500	2778800	3044900	3106100	4517600	4424400	3694100	3055300	2367600	2928800	29.9488	26.0669	25.2126	25.5631	25.8071	25.3374	24.7637	26.0499
Q6PCB5	Round spermatid basic protein 1-like protein	RSBN1L	sp|Q6PCB5|RSBNL_HUMAN Lysine-specific demethylase RSBN1L OS=Homo sapiens (Human) OX=9606 GN=RSBN1L PE=1 SV=2	94.868	0	55.906	7.3	7.3	7.3	5.2	5.2	5.2	7.3	7.3	5.2	7.3	7.3	5.9	7.3	5.8	7.3	5.2	4	26	37	9811300	1200000	829200	752460	613080	382980	753250	732660	505510	685700	625080	595650	498280	509350	650250	477810	28.4355	25.4041	24.8708	24.7307	24.4352	23.7563	24.7322	24.6922
Q7Z4Q2	HEAT repeat-containing protein 3	HEATR3	sp|Q7Z4Q2|HEAT3_HUMAN HEAT repeat-containing protein 3 OS=Homo sapiens (Human) OX=9606 GN=HEATR3 PE=1 SV=2	74.582	0	27.392	9.3	6	7.6	6	7.6	6	7.6	9.3	9.3	7.6	7.6	9.3	9.3	7.6	7.6	9.3	5	26	31	24624000	1668700	1645100	1157800	1393700	934990	1476800	1756400	1574600	1303400	2747500	2089700	2228300	1673800	1525300	1447500	29.5077	25.6245	25.6039	25.0972	25.3647	24.7888	25.4483	25.6984
Q8NEF9	Serum response factor-binding protein 1	SRFBP1	sp|Q8NEF9|SRFB1_HUMAN Serum response factor-binding protein 1 OS=Homo sapiens (Human) OX=9606 GN=SRFBP1 PE=1 SV=1	48.633	0	13.845	17	11.4	12.1	14.9	12.1	14.9	9.3	12.1	12.1	12.1	9.3	9.3	12.1	6.1	8.9	6.1	6	26	21	30029000	6302100	2389600	2881900	2009700	2038100	1766100	1942700	2081400	2354600	1400700	1345400	1818700	594840	606850	496470	29.2322	26.9797	25.5806	25.8509	25.3309	25.3511	25.1444	25.282
Q96P16	Regulation of nuclear pre-mRNA domain-containing protein 1A	RPRD1A	sp|Q96P16|RPR1A_HUMAN Regulation of nuclear pre-mRNA domain-containing protein 1A OS=Homo sapiens (Human) OX=9606 GN=RPRD1A PE=1 SV=1	35.719	0	24.132	38.1	30.1	30.1	37.8	6.4	9.3	13.1	9.3	3.5	3.5	37.8	27.2	22.8	38.1	30.1	13.1	8	26	17	41120000	7997800	5049700	5600000	313520	409360	769530	378470	73811	79565	7618400	2714200	3132100	3271400	2805600	906130	29.3808	27.0186	26.3552	26.5045	22.3456	22.7305	23.6411	22.6173
Q9NSD9	Phenylalanine--tRNA ligase beta subunit	FARSB	sp|Q9NSD9|SYFB_HUMAN Phenylalanine--tRNA ligase beta subunit OS=Homo sapiens (Human) OX=9606 GN=FARSB PE=1 SV=3	66.115	0	17.583	19.2	15.4	17.7	17.7	12.4	12.4	10	10	10	12.6	2.2	4.6	5.8	11.9	13.8	11.9	8	26	34	17135000	2954500	2778400	2499600	811440	704650	717550	658870	427850	1037800	160950	264860	670740	1272000	1182800	993040	29.1179	26.5819	26.4933	26.3407	24.7176	24.514	24.5402	24.4171
Q9UKN8	General transcription factor 3C polypeptide 4	GTF3C4	sp|Q9UKN8|TF3C4_HUMAN General transcription factor 3C polypeptide 4 OS=Homo sapiens (Human) OX=9606 GN=GTF3C4 PE=1 SV=2	91.981	0	29.36	9.1	9.1	9.1	9.1	9.1	9.1	9.1	9.1	9.1	9.1	3.3	5.6	5.6	9.1	9.1	9.1	4	26	55	10492000	1280800	1021500	1010000	548080	503360	587120	889130	595180	744480	240600	472050	318350	855700	885300	540700	29.1042	26.0699	25.7436	25.7273	24.8454	24.7226	24.9447	25.5434
Q9Y3B4	Splicing factor 3B subunit 6	SF3B6	sp|Q9Y3B4|SF3B6_HUMAN Splicing factor 3B subunit 6 OS=Homo sapiens (Human) OX=9606 GN=SF3B6 PE=1 SV=1	14.585	0	8.8737	20.8	20.8	20.8	20.8	20.8	20.8	20.8	20.8	20.8	20.8	20.8	20.8	20.8	20.8	20.8	20.8	2	26	8	77708000	5094200	4575400	4360600	4301600	2922800	3983500	6105600	3436200	4525600	9245300	8818300	6922100	4632500	5370100	3414800	29.2116	25.2804	25.1255	25.0561	25.0365	24.4789	24.9256	25.5417
A6NHQ2	rRNA/tRNA 2-O-methyltransferase fibrillarin-like protein 1	FBLL1	sp|A6NHQ2|FBLL1_HUMAN rRNA/tRNA 2-O-methyltransferase fibrillarin-like protein 1 OS=Homo sapiens (Human) OX=9606 GN=FBLL1 PE=3 SV=2	34.803	0	3.1168	6.6	6.6	6.6	6.6	6.6	6.6	6.6	6.6	6.6	6.6	6.6	6.6	6.6	6.6	6.6	6.6	1	25	19	240160000	11150000	11422000	11692000	16295000	13323000	17944000	26820000	21432000	23510000	18171000	17524000	13863000	13028000	12894000	11092000	32.0873	27.6585	27.6933	27.7269	28.2059	27.9153	28.3449	28.9247
A6NHR9	Structural maintenance of chromosomes flexible hinge domain-containing protein 1	SMCHD1	sp|A6NHR9|SMHD1_HUMAN Structural maintenance of chromosomes flexible hinge domain-containing protein 1 OS=Homo sapiens (Human) OX=9606 GN=SMCHD1 PE=1 SV=2	226.37	0	28.432	5	0.5	1.1	2.4	2.4	2.2	3.6	3.1	3	2.4	5	5	4.2	3.7	4.2	3.5	8	25	109	4748900	17261	46401	131760	124010	96771	208520	192420	150030	140310	1133200	1042400	536120	259090	432400	238240	28.9473	20.8435	22.2701	23.7757	23.6883	23.3305	24.438	24.3221
O75940	Survival of motor neuron-related-splicing factor 30	SMNDC1	sp|O75940|SPF30_HUMAN Survival of motor neuron-related-splicing factor 30 OS=Homo sapiens (Human) OX=9606 GN=SMNDC1 PE=1 SV=1	26.711	0	15.971	34.5	34.5	30.3	23.1	34.5	34.5	34.5	34.5	34.5	30.3	30.3	34.5	34.5	30.3	34.5	34.5	5	25	9	80140000	5361000	4514600	4340100	4830900	4568100	5710500	6457500	4672000	4008400	6940300	5670300	6221600	5516500	6145100	5183000	29.4259	25.524	25.2761	25.2192	25.3738	25.2931	25.6151	25.7925
P27824	Calnexin	CANX	sp|P27824|CALX_HUMAN Calnexin OS=Homo sapiens (Human) OX=9606 GN=CANX PE=1 SV=2	67.567	0	11.354	9.3	9.3	9.3	7.6	7.6	7.6	7.6	7.6	7.6	7.6	7.6	7.6	7.6	7.6	7.6	9.3	4	25	32	15609000	1851900	1661700	1190000	860510	521410	1051900	1161200	528550	800260	1353000	914400	965710	797270	1027200	924250	28.8959	25.8206	25.6642	25.1825	24.7148	23.992	25.0046	25.1472
P52907	F-actin-capping protein subunit alpha-1	CAPZA1	sp|P52907|CAZA1_HUMAN F-actin-capping protein subunit alpha-1 OS=Homo sapiens (Human) OX=9606 GN=CAPZA1 PE=1 SV=3	32.922	0	10.309	14.7	14.7	14.7	14.7	14.7	14.7	14.7	14.7	14.7	14.7	14.7	14.7	14.7	14.7	14.7	14.7	3	25	13	46381000	4719200	3101700	3997600	2632400	2256800	2342500	3345800	2734100	3020600	1545000	1377700	1309000	5157600	3951300	4889700	29.1675	25.8705	25.2651	25.6311	25.0284	24.8063	24.8601	25.3744
Q08257	Quinone oxidoreductase	CRYZ	sp|Q08257|QOR_HUMAN Quinone oxidoreductase OS=Homo sapiens (Human) OX=9606 GN=CRYZ PE=1 SV=1	35.206	0.01	1.8495	4.3	4.3	4.3	4.3	4.3	4.3	4.3	4.3	4.3	4.3	4.3	4.3	4.3	4.3	4.3	4.3	1	25	20	150190000	20181000	16635000	9734500	8188600	7798100	6955100	14626000	4850000	1658800	9572000	14472000	1966800	10604000	16016000	6936500	31.4842	28.5885	28.3096	27.5366	27.2871	27.2166	27.0515	28.124
Q6P161	39S ribosomal protein L54, mitochondrial	MRPL54	sp|Q6P161|RM54_HUMAN 39S ribosomal protein L54, mitochondrial OS=Homo sapiens (Human) OX=9606 GN=MRPL54 PE=1 SV=1	15.819	0	53.88	48.6	48.6	48.6	48.6	48.6	48.6	48.6	48.6	7.2	26.1	48.6	29.7	29.7	48.6	29.7	48.6	3	25	6	76477000	5787000	5627600	4546700	6456000	3434500	7680500	3163200	1630700	2221200	10715000	5884200	5630800	6195500	4052100	3452100	28.7735	25.0493	25.009	24.7013	25.2072	24.2966	25.4577	24.1779
Q7Z3K3	Pogo transposable element with ZNF domain	POGZ	sp|Q7Z3K3|POGZ_HUMAN Pogo transposable element with ZNF domain OS=Homo sapiens (Human) OX=9606 GN=POGZ PE=1 SV=2	155.34	0	27.878	7.5	3.7	4.1	2.7	5	4.5	3.7	7.5	6.5	7.5	6.2	5.2	6.2	5.1	6.2	7.5	9	25	55	13427000	450150	515170	492720	525260	326510	474220	1295500	928050	1120500	1776200	1500100	1281800	769110	1206500	765340	29.46	24.5614	24.756	24.6918	24.784	24.0981	24.6366	26.0865
Q8IV32	Coiled-coil domain-containing protein 71	CCDC71	sp|Q8IV32|CCD71_HUMAN Coiled-coil domain-containing protein 71 OS=Homo sapiens (Human) OX=9606 GN=CCDC71 PE=1 SV=3	49.648	0	9.5718	8.4	8.4	8.4	8.4	8.4	8.4	8.4	8.4	8.4	8.4	8.4	8.4	8.4	8.4	8.4	8.4	3	25	23	19807000	1519700	1293400	1183800	865890	854510	1045500	1201700	867610	1039200	1855100	1823100	1480700	1701200	1681200	1394200	28.7631	25.0589	24.8263	24.6986	24.2474	24.2283	24.5194	24.7203
Q8IZX4;P21675	Transcription initiation factor TFIID subunit 1-like;Transcription initiation factor TFIID subunit 1	TAF1L;TAF1	sp|Q8IZX4|TAF1L_HUMAN Transcription initiation factor TFIID subunit 1-like OS=Homo sapiens (Human) OX=9606 GN=TAF1L PE=1 SV=1;sp|P21675|TAF1_HUMAN Transcription initiation factor TFIID subunit 1 OS=Homo sapiens (Human) OX=9606 GN=TAF1 PE=1 SV=2	207.3	0.01005	1.889	1	1	1	1	1	1	1	1	1	1	1	1	1	1	1	1	2	25	78	15241000	1631300	1197100	1013700	1247000	552660	1044300	850460	873080	557450	1124400	1185000	1047800	1027300	965990	923460	30.1469	26.923	26.4765	26.2366	26.5354	25.3615	26.2795	25.9833
Q96DI7	U5 small nuclear ribonucleoprotein 40 kDa protein	SNRNP40	sp|Q96DI7|SNR40_HUMAN U5 small nuclear ribonucleoprotein 40 kDa protein OS=Homo sapiens (Human) OX=9606 GN=SNRNP40 PE=1 SV=1	39.31	0	84.991	21.6	21.6	21.6	21.6	21.6	13.7	21.6	21.6	13.7	21.6	21.6	21.6	21.6	21.6	21.6	21.6	4	25	16	65877000	5069400	2905400	3420200	2782500	1958400	3946400	3910400	3188600	4234800	8327400	7167300	6763000	3431800	4742500	4028700	29.9732	26.2734	25.4703	25.7056	25.408	24.9012	25.9121	25.8989
Q9BRZ2	E3 ubiquitin-protein ligase TRIM56	TRIM56	sp|Q9BRZ2|TRI56_HUMAN E3 ubiquitin-protein ligase TRIM56 OS=Homo sapiens (Human) OX=9606 GN=TRIM56 PE=1 SV=3	81.487	0	41.331	25.6	12.3	19.5	18.9	17.2	17.2	17.6	23.3	25.6	23.3	14.8	21.5	18.5	6.4	10.5	8.1	12	25	40	26871000	1178000	1695100	1669400	1388600	1307900	1707800	4068300	3284300	3531300	1373900	2324600	1517000	482320	821490	521020	30.0014	25.4898	26.0149	25.9929	25.7271	25.6407	26.0256	27.2779
Q9H0U6	39S ribosomal protein L18, mitochondrial	MRPL18	sp|Q9H0U6|RM18_HUMAN 39S ribosomal protein L18, mitochondrial OS=Homo sapiens (Human) OX=9606 GN=MRPL18 PE=1 SV=1	20.576	0	8.0472	24.4	9.4	15	15	24.4	15	15	24.4	24.4	19.4	24.4	24.4	24.4	24.4	15	9.4	4	25	9	59038000	1802700	2732000	2744900	5973300	2692500	2426100	5046300	4163900	4089200	6481800	6601600	5270600	4601300	2835200	1577100	28.9851	23.9516	24.5515	24.5582	25.68	24.5304	24.3801	25.4367
Q9Y285	Phenylalanine--tRNA ligase alpha subunit	FARSA	sp|Q9Y285|SYFA_HUMAN Phenylalanine--tRNA ligase alpha subunit OS=Homo sapiens (Human) OX=9606 GN=FARSA PE=1 SV=3	57.563	0	65.979	15.6	15.6	15.6	15.6	9.6	9.6	15.6	15.6	4.9	9.6	4.9	9.6	4.9	15.6	15.6	9.6	4	25	23	15253000	3084300	2519200	2483300	509840	324120	702770	525980	205400	337800	532600	612030	367980	1230600	1262800	554290	28.3862	26.0801	25.7881	25.7674	23.4832	22.8297	23.9463	23.5281
O95059	Ribonuclease P protein subunit p14	RPP14	sp|O95059|RPP14_HUMAN Ribonuclease P protein subunit p14 OS=Homo sapiens (Human) OX=9606 GN=RPP14 PE=1 SV=3	13.693	0	10.471	29.8	22.6	12.9	22.6	29.8	29.8	29.8	22.6	20.2	22.6	29.8	29.8	29.8	29.8	29.8	29.8	3	24	9	39110000	3085200	1674000	2508200	3585300	2943400	3658800	1706200	1055100	1299400	3829100	3493800	2703300	2558800	3065000	1944300	28.391	24.7269	23.8448	24.4282	24.9436	24.6589	24.9729	23.8723
P17066;P48741	Heat shock 70 kDa protein 6;Putative heat shock 70 kDa protein 7	HSPA6;HSPA7	sp|P17066|HSP76_HUMAN Heat shock 70 kDa protein 6 OS=Homo sapiens (Human) OX=9606 GN=HSPA6 PE=1 SV=2;sp|P48741|HSP77_HUMAN Putative heat shock 70 kDa protein 7 OS=Homo sapiens (Human) OX=9606 GN=HSPA7 PE=5 SV=2	71.027	0	4.3452	17.6	15.2	14.8	15.2	16.3	16.3	13.5	15.2	16.3	15.2	16.3	16.5	17.6	15.2	15.2	15.2	2	24	37	1057100	0	411300	0	0	0	0	0	0	0	0	338360	307470	0	0	0	25.2212	NA	23.8593	NA	NA	NA	NA	NA
P33992	DNA replication licensing factor MCM5	MCM5	sp|P33992|MCM5_HUMAN DNA replication licensing factor MCM5 OS=Homo sapiens (Human) OX=9606 GN=MCM5 PE=1 SV=5	82.285	0	18.615	15.3	15.3	15.3	15.3	12.8	9.1	12.8	15.3	12.8	12.8	6.9	1.8	4.4	11.2	12.8	12.8	7	24	42	16353000	2655300	2097600	2102000	814950	503190	930600	1666100	855120	1189300	282550	52928	135100	968000	1130500	970210	29.3554	26.7327	26.3926	26.3956	25.0287	24.3331	25.2201	26.0603
P82979	SAP domain-containing ribonucleoprotein	SARNP	sp|P82979|SARNP_HUMAN SAP domain-containing ribonucleoprotein OS=Homo sapiens (Human) OX=9606 GN=SARNP PE=1 SV=3	23.671	0	44.066	32.9	23.3	18.1	23.8	23.3	28.1	18.1	23.3	18.1	28.1	32.9	28.1	32.9	22.9	32.9	28.1	6	24	12	56659000	2985300	1700900	1465900	2041000	1939400	1626800	1876900	1657000	1972500	9901200	7270100	7336400	4091900	6523600	4270200	29.3408	25.0944	24.2828	24.0683	24.5458	24.4722	24.2185	24.4248
Q13084	39S ribosomal protein L28, mitochondrial	MRPL28	sp|Q13084|RM28_HUMAN 39S ribosomal protein L28, mitochondrial OS=Homo sapiens (Human) OX=9606 GN=MRPL28 PE=1 SV=4	30.156	0	9.2717	22.3	17.2	17.2	22.3	17.2	22.3	22.3	8.6	13.7	8.6	17.2	12.1	17.2	17.2	12.1	17.2	5	24	12	49823000	4636700	3471800	3700300	5156400	4245100	6674900	1295700	1082600	1621200	2419600	3376300	2481400	3573400	3568000	2519500	29.1553	25.7296	25.3122	25.4042	25.8829	25.6024	26.2553	23.8903
Q13330	Metastasis-associated protein MTA1	MTA1	sp|Q13330|MTA1_HUMAN Metastasis-associated protein MTA1 OS=Homo sapiens (Human) OX=9606 GN=MTA1 PE=1 SV=2	80.785	0	7.9302	10.9	10.9	10.9	9.1	10.9	10.9	10.9	10.9	10.9	10.9	10.9	10.9	9.1	10.9	10.9	10.9	4	24	44	10429000	727450	588050	478100	479720	410040	545710	900590	648420	850930	1179800	1222000	645870	675020	620660	457030	28.7736	24.9319	24.625	24.3264	24.3313	24.1049	24.5172	25.2399
Q8IWA0	WD repeat-containing protein 75	WDR75	sp|Q8IWA0|WDR75_HUMAN WD repeat-containing protein 75 OS=Homo sapiens (Human) OX=9606 GN=WDR75 PE=1 SV=1	94.498	0	17.786	10.2	8.9	8.9	10.2	8.9	8.9	8.9	8.9	7	8.9	8.9	8.9	8.9	7	8.9	8.9	6	24	42	9932700	904390	773130	660040	802740	557580	689160	764170	435300	703290	764040	816560	635220	437590	626020	363430	28.6361	25.1789	24.9527	24.7245	25.0069	24.4811	24.7868	24.9358
Q8IXK0	Polyhomeotic-like protein 2	PHC2	sp|Q8IXK0|PHC2_HUMAN Polyhomeotic-like protein 2 OS=Homo sapiens (Human) OX=9606 GN=PHC2 PE=1 SV=1	90.712	0	13.68	6.5	3.8	5.4	5.4	3.8	4.3	5.4	5.4	5.4	5.4	5.4	5.4	5.4	5.4	6.5	5.4	5	24	33	15033000	1048300	1003600	1289400	784570	397340	920960	1224500	770730	924820	1145400	1001100	881280	1208500	1477300	955770	28.8861	25.044	24.9811	25.3427	24.6259	23.6444	24.8572	25.2681
Q96FB5	Protein RRNAD1	RRNAD1	sp|Q96FB5|RRNAD_HUMAN Protein RRNAD1 OS=Homo sapiens (Human) OX=9606 GN=RRNAD1 PE=2 SV=2	52.98	0.0022239	2.2739	1.9	1.9	1.9	1.9	1.9	1.9	1.9	1.9	1.9	1.9	1.9	1.9	1.9	1.9	1.9	1.9	1	24	26	42830000	1614200	1313600	945140	2472100	2502200	2387000	1684300	1801600	1326000	5386200	5908200	4565400	3355300	1877100	5692100	30.0526	25.3228	25.0255	24.5506	25.9378	25.9552	25.8872	25.3842
Q9BXY0	Protein MAK16 homolog	MAK16	sp|Q9BXY0|MAK16_HUMAN Protein MAK16 homolog OS=Homo sapiens (Human) OX=9606 GN=MAK16 PE=1 SV=2	35.368	0	19.276	17	17	17	17	17	17	17	17	17	17	17	10.7	14.7	14.7	12.3	14.7	5	24	14	34658000	3317600	2858200	2430700	3461900	2435300	3277400	3523800	2139900	2836300	2605600	1417800	1427500	1192500	1098300	635570	28.8541	25.4691	25.254	25.0203	25.5305	25.023	25.4515	25.5561
[truncated: 476 more rows]
[truncated: 143 more columns]
