# Supplementary material for: The SPOC domain is a phosphoserine binding module that bridges transcription machinery with co- and post-transcriptional regulators
Source: Nat Commun. 2023 Jan 11;14:166. doi: 10.1038/s41467-023-35853-1 (PMC9834408; doi:10.1038/s41467-023-35853-1)
Supplement: Supplementary file 6 — Supplementary Data 3 [file 41467_2023_35853_MOESM6_ESM.xlsx]

## Sheet: Column_Description
column_name	description
coord	gene location in hg38
gene_id	ENSEMBL gene_id
gene_name	HGNC gene symbol
gene_biotype	ENSEMBL biotype
log2FoldChange.DIDO_dSPOC_DIDO_KO	DESeq2 estimated log2 DIDO ∆SPOC / DIDO KO
padj.DIDO_dSPOC_DIDO_KO	DESeq2 estimated FDR adjusted p value
diff.DIDO_dSPOC_DIDO_KO	Indicator variable for differential genes
log2FoldChange.DIDO_dSPOC_DIDO_WT	DESeq2 estimated log2 DIDO ∆SPOC / DIDO WT
padj.DIDO_dSPOC_DIDO_WT	DESeq2 estimated FDR adjusted p value
diff.DIDO_dSPOC_DIDO_WT	Indicator variable for differential genes
log2FoldChange.DIDO_KO_DIDO_WT	DESeq2 estimated log2 DIDO KO / DIDO WT
padj.DIDO_KO_DIDO_WT	DESeq2 estimated FDR adjusted p value
diff.DIDO_KO_DIDO_WT	Indicator variable for differential genes
log2FoldChange.RBM15_dSPOC_RBM15_KO	DESeq2 estimated log2 RBM15 ΔSPOC / RBM15 KO
padj.RBM15_dSPOC_RBM15_KO	DESeq2 estimated FDR adjusted p value
diff.RBM15_dSPOC_RBM15_KO	Indicator variable for differential genes
log2FoldChange.RBM15_dSPOC_RBM15_WT	DESeq2 estimated log2 RBM15 ΔSPOC / RBM15 WT
padj.RBM15_dSPOC_RBM15_WT	DESeq2 estimated FDR adjusted p value
diff.RBM15_dSPOC_RBM15_WT	Indicator variable for differential genes
log2FoldChange.RBM15_KO_RBM15_WT	DESeq2 estimated log2 RBM15 KO / RBM15 WT
padj.RBM15_KO_RBM15_WT	DESeq2 estimated FDR adjusted p value
diff.RBM15_KO_RBM15_WT	Indicator variable for differential genes
log2FoldChange.SHARP_dSPOC_SHARP_WT	DESeq2 estimated log2 SHARP ΔSPOC / SHARP WT
padj.SHARP_dSPOC_SHARP_WT	DESeq2 estimated FDR adjusted p value
diff.SHARP_dSPOC_SHARP_WT	Indicator variable for differential genes
mean_DIDO_dSPOC	Average expression in DIDO ∆SPOC samples
mean_DIDO_KO	Average expression in DIDO KO samples
mean_DIDO_WT	Average expression in DIDO WT samples
mean_RBM15_dSPOC	Average expression in RBM15 ∆SPOC samples
mean_RBM15_KO	Average expression in RBM15 KO samples
mean_RBM15_WT	Average expression in RBM15 WT samples
mean_SHARP_dSPOC	Average expression in SHARP ∆SPOC samples
mean_SHARP_WT	Average expression in SHARP WT samples
sample_DIDO_dSPOC_NT_br1	Per sample expression values
sample_DIDO_dSPOC_NT_br2	Per sample expression values
sample_DIDO_dSPOC_NT_br3	Per sample expression values
sample_DIDO_KO.exon4_NT_br1	Per sample expression values
sample_DIDO_KO.exon4_NT_br2	Per sample expression values
sample_DIDO_KO.exon4_NT_br3	Per sample expression values
sample_RBM15_dSPOC_br1	Per sample expression values
sample_RBM15_dSPOC_br2	Per sample expression values
sample_RBM15_dSPOC_br3	Per sample expression values
sample_RBM15_KO_br1	Per sample expression values
sample_RBM15_KO_br2	Per sample expression values
sample_RBM15_KO_br3	Per sample expression values
sample_RBM15_WT_br1	Per sample expression values
sample_RBM15_WT_br2	Per sample expression values
sample_RBM15_WT_br3	Per sample expression values
sample_SHARP_dSPOC_br1	Per sample expression values
sample_SHARP_dSPOC_br2	Per sample expression values
sample_SHARP_dSPOC_br3	Per sample expression values
sample_SHARP_WT_br1	Per sample expression values
sample_SHARP_WT_br2	Per sample expression values
sample_SHARP_WT_br3	Per sample expression values
log2FoldChange_PHF3_KO_PHF3_WT	DESeq2 estimated log2 PHF3 KO / PHF3 WT
padj_PHF3_KO_PHF3_WT	DESeq2 estimated FDR adjusted p value
diff.PHF3_KO_PHF3_WT	Indicator variable for differential genes
log2FoldChange_PHF3_dSPOC_PHF3_WT	DESeq2 estimated log2 PHF3 ΔSPOC / PHF3 WT
padj_PHF3_dSPOC_PHF3_WT	DESeq2 estimated FDR adjusted p value
diff.PHF3_dSPOC_PHF3_WT	Indicator variable for differential genes
mean_PHF3_KO	Average expression in PHF3 KO samples
mean_PHF3_dSPOC	Average expression in PHF3 ∆SPOC samples
mean_PHF3_WT	Average expression in PHF3 WT samples
sample_RNA_PHF3_KO_br1	Per sample expression values
sample_RNA_PHF3_KO_br2	Per sample expression values
sample_RNA_PHF3_KO_br3	Per sample expression values
sample_RNA_PHF3_dSPOC_br1	Per sample expression values
sample_RNA_PHF3_dSPOC_br2	Per sample expression values
sample_RNA_PHF3_dSPOC_br3	Per sample expression values
sample_RNA_PHF3_WT_br1	Per sample expression values
sample_RNA_PHF3_WT_br2	Per sample expression values
sample_RNA_PHF3_WT_br3	Per sample expression values

## Sheet: Differential_Expression_RNAseq
coord	gene_id	gene_name	gene_biotype	log2FoldChange.DIDO_dSPOC_DIDO_KO	padj.DIDO_dSPOC_DIDO_KO	diff.DIDO_dSPOC_DIDO_KO	log2FoldChange.DIDO_dSPOC_DIDO_WT	padj.DIDO_dSPOC_DIDO_WT	diff.DIDO_dSPOC_DIDO_WT	log2FoldChange.DIDO_KO_DIDO_WT	padj.DIDO_KO_DIDO_WT	diff.DIDO_KO_DIDO_WT	log2FoldChange.RBM15_dSPOC_RBM15_KO	padj.RBM15_dSPOC_RBM15_KO	diff.RBM15_dSPOC_RBM15_KO	log2FoldChange.RBM15_dSPOC_RBM15_WT	padj.RBM15_dSPOC_RBM15_WT	diff.RBM15_dSPOC_RBM15_WT	log2FoldChange.RBM15_KO_RBM15_WT	padj.RBM15_KO_RBM15_WT	diff.RBM15_KO_RBM15_WT	log2FoldChange.SHARP_dSPOC_SHARP_WT	padj.SHARP_dSPOC_SHARP_WT	diff.SHARP_dSPOC_SHARP_WT	mean_DIDO_dSPOC	mean_DIDO_KO	mean_DIDO_WT	mean_RBM15_dSPOC	mean_RBM15_KO	mean_RBM15_WT	mean_SHARP_dSPOC	mean_SHARP_WT	sample_DIDO_dSPOC_NT_br1	sample_DIDO_dSPOC_NT_br2	sample_DIDO_dSPOC_NT_br3	sample_DIDO_KO.exon4_NT_br1	sample_DIDO_KO.exon4_NT_br2	sample_DIDO_KO.exon4_NT_br3	sample_RBM15_dSPOC_br1	sample_RBM15_dSPOC_br2	sample_RBM15_dSPOC_br3	sample_RBM15_KO_br1	sample_RBM15_KO_br2	sample_RBM15_KO_br3	sample_RBM15_WT_br1	sample_RBM15_WT_br2	sample_RBM15_WT_br3	sample_SHARP_dSPOC_br1	sample_SHARP_dSPOC_br2
chr1:1471765-1497848:+	ENSG00000160072	ATAD3B	protein_coding	0.6904	0.938996	No	-1.05535	0.269381	No	-1.74575	0.0557521	No	1.71606	0.225424	No	-0.501282	0.428185	No	-2.21735	0.000312092	Down	-0.600762	0.457767	No	4009.56	2432.97	8597.22	366.113	104.923	528.346	2891.75	4466.14	4979.34	3829.21	3220.14	1484.26	2542.68	3271.97	558.347	216.531	323.462	99.5175	122.58	92.6715	159.575	264.2	1161.26	5871.18	1670.61
chr1:629062-629433:+	ENSG00000225972	MTND1P23	unprocessed_pseudogene	0.441409	0.988438	No	-1.49655	0.239005	No	-1.93796	0.0963807	No	0.184214	0.900061	No	-2.73924	0.000646006	Down	-2.92345	0.000128821	Down	-0.88954	0.433248	No	10.154	7.07021	31.2937	101.348	88.3584	765.117	9.78495	19.7373	11.0652	17.1202	2.27652	3.85523	7.10246	10.2529	81.2676	57.9094	164.867	135.561	87.0048	42.5099	309.616	551.914	1433.82	24.7092	3.4269
chr1:8786211-8786913:-	ENSG00000224315	RPL7P7	processed_pseudogene	0.160314	0.994025	No	-0.833842	0.411465	No	-0.994156	0.208405	No	0.763829	0.668136	No	-1.52463	0.0576176	No	-2.28846	0.00516216	Down	-1.06789	0.382589	No	25.3996	22.4563	46.3008	1.43902	0.763606	5.66168	19.7196	43.3162	26.8726	35.667	13.6591	23.1314	19.8869	24.3507	2.10538	0.419633	1.79204	0.318966	1.54675	0.425099	1.00362	2.76649	13.2149	42.5547	6.8538
chr1:3069168-3438621:+	ENSG00000142611	PRDM16	protein_coding	1.55305	0.134618	No	-0.56286	0.547422	No	-2.11591	0.021827	Down	0.632275	0.65882	No	-2.94401	1.76048e-05	Down	-3.57629	1.1105e-07	Down	-0.420814	0.581353	No	1357.3	439.809	2040.66	95.8637	60.4038	817.599	1095.2	1486.17	1576	1254.05	1241.84	262.155	484.388	572.883	147.798	46.1597	93.6339	51.3536	79.271	50.5867	257.93	359.643	1835.23	2263.64	618.555
chr1:629640-630683:+	ENSG00000225630	MTND2P28	unprocessed_pseudogene	-0.923269	0.834667	No	-2.12607	0.0282167	Down	-1.2028	0.161309	No	0.44623	0.719793	No	-1.72906	0.0132427	Down	-2.17529	0.00128994	Down	0.0421184	0.964822	No	101.649	200.74	485.311	390.83	281.758	1386.27	1398.69	1356.58	118.556	105.574	80.8165	240.309	201.71	160.202	560.873	250.521	361.095	182.768	395.968	266.537	417.004	776.691	2965.1	3188.86	647.684
chr1:2403964-2413797:-	ENSG00000157911	PEX10	protein_coding	0.596425	0.985971	No	-1.15307	0.224363	No	-1.7495	0.0559117	No	1.03136	0.63437	No	-1.84039	0.00406327	Down	-2.87174	7.40237e-06	Down	-1.08416	0.368763	No	943.951	612.895	2173.07	75.9504	35.7423	290.909	765.807	1678.18	1166.59	838.889	826.377	371.387	693.2	774.097	108.638	45.74	73.4735	38.9139	44.0824	24.2306	98.8564	136.249	637.621	1585.51	443.783
chr1:2350414-2352820:-	ENSG00000269896	NA	transcribed_processed_pseudogene	1.30081	0.312485	No	-0.281637	0.760402	No	-1.58244	0.0808394	No	0.259839	0.826018	No	-2.9376	2.72736e-05	Down	-3.19744	2.15983e-06	Down	-1.25216	0.333324	No	136.854	53.2887	167.857	8.46584	7.01651	73.7684	54.3065	135.027	158.074	134.108	118.379	37.2672	61.0811	61.5176	12.6323	3.35707	9.40819	4.46553	8.50713	8.07687	29.1049	35.2727	156.927	123.546	30.8421
chr1:631074-632616:+	ENSG00000237973	MTCO1P12	unprocessed_pseudogene	0.597574	0.988438	No	-0.64404	0.57755	No	-1.24161	0.192923	No	0.28447	0.833848	No	-1.8092	0.0180587	Down	-2.09367	0.00470618	Down	-1.07215	0.397903	No	20.0129	12.632	32.1701	15.3514	12.4512	59.5579	24.387	54.3159	18.9689	34.2403	6.82956	12.8508	7.10246	17.9426	21.8959	7.13377	17.0243	5.42243	16.6276	15.3035	23.0832	36.656	118.934	63.1457	5.14035
chr1:257864-359681:-	ENSG00000228463	NA	transcribed_processed_pseudogene	0.81301	0.816761	No	0.539815	0.542291	No	-0.273195	0.669137	No	0.437286	0.703009	No	-2.6752	4.14825e-05	Down	-3.11248	1.0063e-06	Down	-0.793005	0.403292	No	681.324	379.063	461.796	25.3658	18.4316	178.058	392.453	695.547	829.89	679.1	534.982	334.12	375.01	428.06	34.9493	14.2675	26.8805	16.9052	24.3613	14.0283	52.69	106.51	374.974	700.094	289.573
chr1:2228319-2310213:+	ENSG00000157933	SKI	protein_coding	0.691943	0.94539	No	-0.658313	0.484774	No	-1.35026	0.11214	No	1.16085	0.600473	No	-1.12321	0.0777194	No	-2.28405	0.000257261	Down	-0.766023	0.413337	No	7196.75	4358.96	11591	505.635	216.824	1146.45	4401.95	7668.67	8358.97	7005	6226.28	2765.48	4727.4	5584.01	745.725	295.841	475.337	213.388	264.495	172.59	356.786	522.174	2560.4	9259.08	2361.13
chr1:10472288-10630758:+	ENSG00000142655	PEX14	protein_coding	0.605957	0.979063	No	-0.837193	0.376113	No	-1.44315	0.0949614	No	0.59685	0.662792	No	-1.81414	0.00445056	Down	-2.41099	0.000101029	Down	-0.970783	0.383934	No	1332.98	859.571	2442.21	121.276	78.5215	454.441	922.023	1861.69	1674.01	1174.16	1150.78	609.126	849.454	1120.13	195.379	66.3021	102.146	73.0433	92.8051	69.7162	140.005	250.367	972.95	1947.91	495.187
chr1:632757-633438:+	ENSG00000229344	MTCO2P12	unprocessed_pseudogene	-0.886235	0.988438	No	-1.77709	0.314935	No	-0.89086	0.437983	No	0.535037	0.751524	No	-2.57884	0.00523517	Down	-3.11387	0.000576171	Down	-0.518835	0.658882	No	1.05383	2.18463	4.45282	1.97111	1.3176	14.8115	4.23177	6.63094	3.16149	0	0	2.57015	1.42049	2.56324	2.94753	2.5178	0.448009	0.318966	1.93344	1.70039	5.01809	9.68271	29.7336	10.9819	1.71345
chr1:2425980-2505532:+	ENSG00000149527	PLCH2	protein_coding	-0.0118376	1	No	-0.513475	0.796958	No	-0.501637	0.729369	No	0	1	No	0	1	No	0	1	No	1.02906	0.525615	No	5.23259	5.31164	8.55263	0	0	0	57.3533	24.4702	3.16149	5.70672	6.82956	0	5.68197	10.2529	0	0	0	0	0	0	0	0	0	97.464	59.9707
chr1:9292894-9369532:+	ENSG00000171621	SPSB1	protein_coding	0.234846	0.988686	No	-1.02474	0.282233	No	-1.25959	0.123141	No	1.36642	0.511411	No	-1.12524	0.0755549	No	-2.49166	8.34151e-05	Down	-0.801433	0.40539	No	261.761	220.804	549.106	30.7921	11.289	71.0748	230.672	412.098	311.406	238.256	235.62	143.928	230.12	288.364	49.2659	11.7497	31.3606	11.4828	14.3075	8.07687	26.0941	40.1141	147.016	466.729	130.222
chr1:586071-827796:-	ENSG00000230021	NA	transcribed_processed_pseudogene	1.04262	0.554327	No	-0.522151	0.563357	No	-1.56477	0.0759346	No	0.506379	0.684479	No	-1.41459	0.0270441	Down	-1.92097	0.00208284	Down	-1.39141	0.25193	No	229.058	107.793	333.84	14.5513	10.0618	41.8105	124.852	340.862	278.211	226.842	182.122	64.2538	133.526	125.599	24.8435	6.71413	12.0962	4.7845	18.1743	7.22668	15.5561	33.8895	75.9859	227.874	102.807
chr1:6159430-6197757:-	ENSG00000285629	NA	protein_coding	0.389909	0.988438	No	-0.294416	0.837195	No	-0.684325	0.507971	No	1.35356	0.655726	No	-0.195877	0.885124	No	-1.54943	0.23449	No	-0.859651	0.482608	No	5.44315	3.8946	6.67201	0.298673	0	0.550623	3.43019	6.11821	9.48446	5.70672	1.13826	3.85523	1.42049	6.40809	0	0	0.896018	0	0	0	0	0	1.65187	6.86366	3.4269
chr1:9035106-9088478:-	ENSG00000142583	SLC2A5	protein_coding	0.127684	0.99514	No	-0.730447	0.481424	No	-0.858131	0.274393	No	1.04331	0.653184	No	-1.90743	0.00881558	Down	-2.95074	5.53948e-05	Down	-1.12469	0.377645	No	68.9111	62.605	117.321	7.00935	3.18265	30.105	73.6701	167.482	96.4254	67.054	43.2539	48.8329	58.2402	80.7419	11.7901	2.5178	6.72013	2.55173	2.32013	4.67608	7.52714	11.7576	71.0303	163.355	30.8421
chr1:365389-522928:-	ENSG00000237094	NA	transcribed_unprocessed_pseudogene	0.689295	0.929321	No	-0.357403	0.685428	No	-1.0467	0.163653	No	0.325584	0.762851	No	-2.39816	0.000192222	Down	-2.72375	1.02954e-05	Down	-0.966638	0.382184	No	2294.05	1394.21	2969.3	176.757	139.559	1005.81	1714.72	3446.22	2837.43	2175.69	1869.02	1200.26	1245.77	1736.59	234.539	105.328	190.404	100.155	199.918	118.603	348.758	531.166	2137.52	3283.58	1163.43
chr1:8861000-8879190:-	ENSG00000074800	ENO1	protein_coding	0.630066	0.962612	No	-0.675342	0.456161	No	-1.30541	0.109714	No	0.984295	0.635706	No	-0.90489	0.137633	No	-1.88919	0.00147606	Down	0.315273	0.661876	No	48744.5	30926.8	79351.5	4829.06	2365.01	9301.86	55066.9	43859.3	61029.3	46494.1	38709.9	23979.5	30792	38008.9	6580.99	3224.04	4682.14	2235.64	2892.04	1967.36	2873.36	5147.05	19885.2	111184	31117.9
chr1:15684320-15734769:+	ENSG00000116786	PLEKHM2	protein_coding	0.797202	0.851368	No	-0.835183	0.371408	No	-1.63238	0.0667194	No	0.627952	0.657935	No	-2.08672	0.00106057	Down	-2.71467	1.28698e-05	Down	-0.854667	0.397903	No	3418.79	1920.87	6250.33	292.142	185.08	1328.17	2414.62	4478.97	4239.55	3147.26	2869.55	1214.4	2160.57	2387.65	435.814	162.398	278.214	174.794	226.986	153.461	439.585	688.855	2856.08	4882.81	1351.91
chr1:8945867-8975092:+	ENSG00000131686	CA6	protein_coding	-0.136186	1	No	-1.71156	0.251817	No	-1.57537	0.177368	No	0.147847	0.928634	No	-1.149	0.166222	No	-1.29685	0.107042	No	-2.04765	0.281377	No	2.48051	2.65697	9.0205	4.05429	3.62141	10.072	2.2475	11.582	3.16149	4.28004	0	1.28508	2.84098	3.84485	4.63183	1.2589	6.27213	2.55173	6.18701	2.12549	4.01447	9.68271	16.5187	1.37273	1.71345
chr1:9943428-9985501:+	ENSG00000173614	NMNAT1	protein_coding	-0.234435	0.988686	No	-0.950584	0.320205	No	-0.716149	0.299633	No	0.612202	0.660967	No	-2.20105	0.00071988	Down	-2.81325	9.75496e-06	Down	-0.78553	0.409108	No	422.302	500.198	839.746	48.5259	31.0263	241.719	477.269	842.514	532.711	428.004	306.192	461.342	457.398	581.854	56.8452	32.7314	56.0011	28.707	45.2425	19.1294	64.2316	122.417	538.509	954.049	291.286
chr1:633696-634376:+	ENSG00000248527	MTATP6P1	unprocessed_pseudogene	-0.837873	0.840549	No	-1.68238	0.0685233	No	-0.844512	0.245805	No	0.218427	0.847338	No	-1.98722	0.00237074	Down	-2.20564	0.000431461	Down	-0.513248	0.514402	No	7672.41	14099.9	26017.9	2506.47	2137.64	10639.3	29562.7	42878.9	10518.3	6642.63	5856.35	12614.3	13837	15848.5	3515.14	1769.59	2234.67	1638.53	2844.86	1929.52	2889.42	5664.38	23364	66198.7	13772.7
chr1:10058671-10059648:+	ENSG00000233623	PGAM1P11	processed_pseudogene	0.482109	0.988438	No	-1.15114	0.22036	No	-1.63325	0.0739117	No	2.21108	0.389058	No	-0.0985651	0.9098	No	-2.30965	0.0143258	Down	-0.758463	0.420203	No	11.9167	8.35413	27.0456	1.86955	0.248022	2.57403	8.21788	14.6663	15.8074	8.56009	11.3826	6.42538	7.10246	11.5346	3.36861	0	2.24004	0.318966	0	0.425099	0	2.76649	4.9556	10.9819	5.14035
chr1:3746460-3771645:+	ENSG00000162592	CCDC27	protein_coding	-0.59234	0.988438	No	-0.907982	0.400061	No	-0.315642	0.668747	No	-0.216917	0.893885	No	-1.29362	0.1361	No	-1.0767	0.188357	No	-1.4481	0.293062	No	13.6384	20.7452	26.3685	1.00944	1.2145	3.13911	14.423	41.2167	18.9689	12.8401	9.10608	20.5612	19.8869	21.7875	1.6843	0	1.34403	1.59483	0.773376	1.2753	1.00362	3.45811	4.9556	35.691	5.14035
chr1:6101787-6180321:-	ENSG00000116254	CHD5	protein_coding	1.69835	0.0233048	Up	-0.106427	0.901184	No	-1.80478	0.024723	Down	1.2759	0.528621	No	-0.256309	0.67856	No	-1.53221	0.0119338	Down	0.305221	0.634031	No	149.48	44.3302	161.467	8.79193	3.38942	11.3812	164.275	132.386	165.978	169.775	112.688	39.8373	48.2967	44.8566	11.7901	2.93743	11.6482	3.8276	4.64026	1.70039	6.02171	8.29946	19.8224	278.665	150.783
chr1:11479155-11537551:+	ENSG00000204624	DISP3	protein_coding	1.87026	0.00540917	Up	0.380935	0.610556	No	-1.48932	0.0562855	No	1.78102	0.216061	No	-0.304644	0.618463	No	-2.08566	0.00129121	Down	-0.666972	0.410758	No	115.06	30.4526	88.033	6.13642	1.58839	8.47263	30.3531	49.434	148.59	88.4542	108.135	15.4209	42.6147	33.3221	7.15829	5.87487	5.37611	1.59483	2.32013	0.850197	5.01809	5.53297	14.8668	61.773	8.56724
chr1:2590639-2633016:-	ENSG00000142606	MMEL1	protein_coding	0	1	No	0	1	No	0	NA	No	-0.546142	0.840868	No	-3.75439	0.014206	Down	-3.20825	0.0292066	Down	-2.30632	0.387704	No	0	0	0	0	0.1417	5.90668	1.1423	9.28813	0	0	0	0	0	0	0	0	0	0	0	0.425099	2.00724	4.14973	11.5631	0	3.4269
chr1:15152532-15220478:+	ENSG00000171729	TMEM51	protein_coding	0.215884	0.988686	No	-1.0292	0.281208	No	-1.24508	0.126157	No	0.770144	0.654362	No	-1.6811	0.0090118	Down	-2.45124	0.000107601	Down	-0.752871	0.413337	No	281.101	240.401	591.445	20.7534	11.7597	71.9718	237.39	409.572	330.375	262.509	250.417	158.064	254.268	308.87	31.5807	10.0712	20.6084	13.3966	15.0808	6.80158	26.5959	37.3476	151.972	476.338	145.643
chr1:185217-195411:-	ENSG00000279457	WASH9P	unprocessed_pseudogene	0.182422	0.988872	No	-0.961707	0.308332	No	-1.14413	0.142438	No	0.219274	0.843269	No	-2.4271	0.000198065	Down	-2.64637	2.05207e-05	Down	-0.554948	0.475027	No	318.586	279.11	638.412	36.9275	31.4684	216.308	448.925	670.693	387.282	283.91	284.565	218.463	234.381	384.485	45.4762	21.4013	43.9049	34.4484	29.775	30.182	76.7768	124.492	447.656	896.394	272.438
chr1:1173880-1197936:+	ENSG00000162571	TTLL10	protein_coding	-0.401853	0.988438	No	-1.00187	0.432912	No	-0.600014	0.495991	No	-0.194609	0.930146	No	-1.38653	0.212714	No	-1.19192	0.254744	No	-0.996906	0.410029	No	6.85812	9.1634	14.6807	0.280717	0.386688	1.17897	11.2647	22.6092	6.32297	8.56009	5.6913	7.71045	5.68197	14.0978	0.842152	0	0	0	1.16006	0	0.501809	1.38324	1.65187	13.7273	18.8479
chr1:16246840-16352480:-	ENSG00000037637	FBXO42	protein_coding	0.645882	0.954608	No	-0.662222	0.463309	No	-1.3081	0.108406	No	0.624051	0.657332	No	-2.20237	0.000498108	Down	-2.82642	5.11139e-06	Down	-0.77623	0.406031	No	2063.63	1294.57	3327.14	137.128	87.1621	677.381	1613.84	2825.85	2603.48	1963.11	1624.3	1022.92	1234.41	1626.37	195.379	85.1856	130.819	74.9571	107.886	78.6432	216.782	361.718	1453.64	3146.3	966.385
chr1:18871430-18902724:-	ENSG00000159423	ALDH4A1	protein_coding	0.359424	0.988438	No	-1.23568	0.181526	No	-1.5951	0.0702887	No	0.554562	0.667822	No	-0.690632	0.269668	No	-1.24519	0.0400216	Down	-0.115765	0.877018	No	595.925	459.532	1454.5	54.1432	36.1471	90.8022	900.232	979.128	733.465	525.019	529.291	337.975	536.946	503.676	76.2147	30.2136	56.0011	34.4484	42.5357	31.4573	30.6104	43.5722	198.224	1827.11	459.204
chr1:8352397-8848921:-	ENSG00000142599	RERE	protein_coding	0.451377	0.988438	No	-0.696707	0.454264	No	-1.14808	0.145384	No	0.666962	0.655019	No	-1.72403	0.00650643	Down	-2.39099	0.000107343	Down	-0.979489	0.383299	No	5275.44	3805.36	8730.88	414.823	255.315	1452.23	3444.91	6998.16	6307.17	4796.5	4722.64	2674.24	3866.58	4875.27	597.086	238.352	409.032	215.94	325.978	224.027	448.116	738.652	3169.93	7134.09	1955.05
chr1:11806096-11848079:+	ENSG00000011021	CLCN6	protein_coding	0.551568	0.988438	No	-0.713836	0.439009	No	-1.2654	0.118562	No	0.776125	0.654026	No	-1.64125	0.00874141	Down	-2.41738	8.12782e-05	Down	-0.840607	0.398749	No	1016.65	682.411	1702.21	73.8738	41.9898	244.584	634.737	1165.57	1169.75	978.703	901.502	525.596	659.108	862.529	104.427	49.0971	68.0974	29.6639	66.1236	30.182	77.7805	122.417	533.553	1242.32	371.818
chr1:2391775-2405442:+	ENSG00000157916	RER1	protein_coding	0.179695	0.988872	No	-0.901559	0.337218	No	-1.08125	0.157062	No	0.631642	0.657333	No	-2.32365	0.000311409	Down	-2.95529	2.92508e-06	Down	-0.821812	0.401052	No	2501.14	2196.4	4796.61	208.575	131.773	1125.98	2072.34	3753.12	3065.06	2422.5	2015.86	1738.71	2066.82	2783.67	288.858	133.024	203.844	125.673	156.995	112.651	335.71	551.223	2491.02	4141.53	1202.84
chr1:2508537-2526597:-	ENSG00000157881	PANK4	protein_coding	0	1	No	0	1	No	0	1	No	1.52996	0.657597	No	0.125578	0.942583	No	-1.40438	0.337611	No	0	1	No	0	0	0	98.8471	17.0039	86.8717	0	0	0	0	0	0	0	0	182.747	0	113.794	0	0	51.0118	106.384	154.232	0	0	0
chr1:12230030-12512047:+	ENSG00000048707	VPS13D	protein_coding	0.608598	0.973898	No	-0.459778	0.605449	No	-1.06838	0.158486	No	0.488152	0.682586	No	-2.30951	0.000308417	Down	-2.79766	6.72285e-06	Down	-0.771205	0.408616	No	5428.7	3497.55	7565.49	381.98	267.986	2037.16	3789.24	6613.85	6673.9	5324.37	4287.83	3100.89	3231.62	4160.13	517.502	227.022	401.416	233.802	354.206	215.95	635.792	1030.52	4445.18	7264.5	2527.34
chr1:19664875-19680966:+	ENSG00000158748	HTR6	protein_coding	2.98378	0.000749667	Up	0.149573	0.89504	No	-2.83421	0.00589279	Down	0.230017	0.862283	No	-1.61866	0.028238	Down	-1.84868	0.00966603	Down	-0.279929	0.743396	No	343.737	38.1052	308.293	16.6345	14.0028	56.2145	223.973	275.373	423.639	325.283	282.288	25.7015	41.1943	47.4199	26.5278	5.45523	17.9204	12.1207	24.3613	5.52628	22.5814	30.4314	115.631	503.793	101.093
chr1:9997206-10016021:+	ENSG00000162444	RBP7	protein_coding	-0.620802	0.988438	No	-1.39758	0.257546	No	-0.776774	0.346484	No	-2.76763	0.085654	No	-1.31697	0.18694	No	1.45066	0.0679734	No	-1.76226	0.234717	No	3.76626	5.92516	10.1328	0.430054	4.07837	1.66633	4.01556	14.9842	4.74223	4.28004	2.27652	1.28508	11.3639	5.12647	0.842152	0	0.448009	4.46553	3.0935	4.67608	1.00362	0.691622	3.30374	9.60913	0
chr1:9100305-9129102:-	ENSG00000180758	GPR157	protein_coding	0.327753	0.988438	No	-0.848557	0.364202	No	-1.17631	0.136855	No	0.430469	0.707858	No	-1.79646	0.00447644	Down	-2.22693	0.000268399	Down	-1.0048	0.376761	No	804.517	634.653	1485.15	64.1864	46.8986	238.1	790.673	1634.21	1025.9	777.541	610.107	458.772	650.585	794.603	91.3735	40.7044	60.4812	50.0777	54.9097	35.7083	75.2714	120.342	518.686	1612.96	467.772
chr1:22428838-22531157:+	ENSG00000184677	ZBTB40	protein_coding	0.551505	0.988438	No	-0.50878	0.570495	No	-1.06028	0.161871	No	0.663759	0.655019	No	-1.72219	0.00579589	Down	-2.38595	8.78654e-05	Down	-0.217175	0.765814	No	3821.44	2565.12	5518.51	330.592	204.113	1153.76	4175.43	4884.96	4536.73	3733.62	3193.96	2130.66	2437.56	3127.15	457.709	204.781	329.287	174.156	291.949	146.234	390.408	548.456	2522.4	8244.63	2592.45
chr1:19597067-19656927:+	ENSG00000270136	MICOS10-NBL1	protein_coding	-0.307264	0.988438	No	0.214905	0.855516	No	0.522169	0.524771	No	0	1	No	-1.70625	0.132023	No	-1.85719	0.0899531	No	0.284758	0.756382	No	474.444	594.668	405.543	0	0	1.10125	524.591	425.671	553.26	373.79	496.281	665.669	322.452	795.885	0	0	0	0	0	0	0	0	3.30374	1202.51	179.912
chr1:5862811-5992473:-	ENSG00000131697	NPHP4	protein_coding	0.412566	0.988438	No	-1.00198	0.299373	No	-1.41455	0.100303	No	0.902663	0.653184	No	-1.80325	0.00500957	Down	-2.70591	2.01331e-05	Down	-1.00188	0.381103	No	940.486	697.397	1942.36	114.457	59.2457	425.917	734.447	1517.59	1176.07	853.155	792.229	456.202	714.507	921.483	176.431	62.1057	104.834	59.0088	80.0444	38.684	129.467	219.936	928.35	1537.46	394.093
chr1:16241213-16241398:-	ENSG00000233929	MT1XP1	processed_pseudogene	3.87556	0.00746232	Up	-0.478542	0.676461	No	-4.3541	0.00589279	Down	0.336731	0.832041	No	-0.966097	0.275474	No	-1.30283	0.133868	No	0.51382	0.647071	No	6.25334	0	8.78848	1.02692	0.837394	2.55149	3.46628	2.72481	11.0652	4.28004	3.41478	0	0	0	0.421076	0.419633	2.24004	0	0.386688	2.12549	2.00724	0.691622	4.9556	1.37273	1.71345
chr1:19608114-19608568:+	ENSG00000226396	NA	processed_pseudogene	0.715701	0.904535	No	-0.625698	0.47715	No	-1.3414	0.100439	No	1.51093	0.479868	No	-1.52897	0.0161922	Down	-3.0399	9.20964e-06	Down	-0.150855	0.831743	No	65.1066	38.7328	102.035	6.02588	1.93951	19.7102	70.8045	79.2174	96.4254	55.6406	43.2539	30.8418	34.0918	51.2647	8.00044	3.35707	6.72013	0.637933	3.48019	1.70039	9.53438	8.29946	41.2967	142.764	42.8362
chr1:24745382-24844321:+	ENSG00000169504	CLIC4	protein_coding	-0.255518	0.988438	No	-1.04944	0.261735	No	-0.793926	0.252207	No	0.242026	0.822494	No	-2.65946	4.60862e-05	Down	-2.90148	3.57492e-06	Down	0.359596	0.620788	No	2699.37	3246.81	5761.52	368.322	308.975	2530.16	8128.72	6270.97	3169.39	2759.2	2169.52	3070.05	2813.99	3856.39	480.026	225.763	399.176	279.415	392.875	254.634	688.482	1409.53	5492.46	15542.1	5114.64
chr1:16352575-16398145:+	ENSG00000055070	SZRD1	protein_coding	0.461884	0.988438	No	-0.961089	0.307448	No	-1.42297	0.0944285	No	0.888096	0.653184	No	-1.59843	0.010198	Down	-2.48653	4.79546e-05	Down	-0.768102	0.409647	No	6185.77	4430.07	12382.3	471.6	247.316	1504.67	5570.03	9701.21	7782	5672.48	5102.82	3217.83	4471.71	5600.67	692.67	285.77	436.361	216.897	346.086	178.967	499.3	821.647	3193.06	11307.2	3166.45
chr1:26111165-26125555:+	ENSG00000175087	PDIK1L	protein_coding	0.386316	0.988438	No	-0.544589	0.548824	No	-0.930905	0.202021	No	0.292044	0.790736	No	-3.0698	5.24124e-06	Down	-3.36184	2.92799e-07	Down	0.151063	0.839133	No	889.193	672.382	1317.96	38.1864	30.873	357.173	1449.29	1299.95	1000.61	943.036	723.933	629.687	558.253	829.207	55.582	22.2406	36.7367	22.6466	40.2155	29.7569	86.3112	200.57	784.637	2690.56	940.683
chr1:16440721-16460078:+	ENSG00000157191	NECAP2	protein_coding	0.411651	0.988438	No	-0.596077	0.512938	No	-1.00773	0.177368	No	0.806909	0.6537	No	-1.51094	0.0155258	Down	-2.31785	0.000149772	Down	-1.00184	0.37705	No	1966.59	1460.32	3025.02	150.974	83.9415	453.387	1216.15	2509.31	2549.74	1836.14	1513.89	1127.01	1402.03	1851.94	208.854	107.426	136.643	69.8536	110.979	70.9915	137.496	257.975	964.691	2569.76	599.707
chr1:30732469-30757774:-	ENSG00000162511	LAPTM5	protein_coding	1.76371	0.641942	No	-0.433933	0.74979	No	-2.19764	0.132687	No	-0.349356	0.82613	No	-1.64033	0.0667577	No	-1.29098	0.117793	No	0.265212	0.713303	No	2.96264	0.473497	3.89745	0.728726	0.992087	3.01257	113.364	93.835	6.32297	1.42668	1.13826	0	1.42049	0	0.842152	0	1.34403	1.27587	0	1.70039	2.00724	2.07487	4.9556	131.782	92.5262
chr1:26037252-26046118:-	ENSG00000158014	SLC30A2	protein_coding	0.188992	0.988686	No	-1.18108	0.167577	No	-1.37007	0.087584	No	1.22199	0.641503	No	-1.83133	0.00846712	Down	-3.05332	5.57662e-05	Down	-1.22075	0.277942	No	34.9633	30.3669	81.11	1.98955	0.67331	9.31442	34.5935	82.3662	52.1645	29.9603	22.7652	23.1314	39.7738	28.1956	2.52646	2.09817	1.34403	1.59483	0	0.425099	3.01086	3.45811	21.4743	65.8912	25.7017
chr1:28369582-28500364:+	ENSG00000204138	PHACTR4	protein_coding	0.303524	0.988438	No	-0.655098	0.471627	No	-0.958621	0.189367	No	0.47179	0.688219	No	-2.2459	0.000436349	Down	-2.71769	1.10175e-05	Down	-0.852425	0.397713	No	4652.15	3735.95	7466.19	345.082	244.963	1759.12	5613.72	10386.8	5493.08	4466.94	3996.43	3283.37	3633.62	4290.86	460.236	228.7	346.311	192.656	318.631	223.602	529.911	910.174	3837.29	11436.2	3300.1
chr1:26177484-26189884:+	ENSG00000142675	CNKSR1	protein_coding	0.539468	0.988438	No	-0.995427	0.290722	No	-1.5349	0.080603	No	1.16779	0.653184	No	-1.45336	0.0483113	Down	-2.62116	0.000786805	Down	0.0501958	0.949179	No	39.9657	27.0478	81.8929	2.00943	0.763606	7.00793	75.7167	73.4476	39.5186	48.5072	31.8713	17.9911	29.8303	33.3221	3.36861	0.419633	2.24004	0.318966	1.54675	0.425099	2.00724	4.14973	14.8668	141.391	47.9766
chr1:26159079-26163962:+	ENSG00000197245	FAM110D	protein_coding	-0.17786	0.989298	No	-1.07971	0.267377	No	-0.901851	0.219789	No	-0.122437	0.931582	No	-1.68601	0.0184046	Down	-1.56357	0.0213604	Down	-1.77448	0.125453	No	39.2037	44.3175	85.0394	2.73719	2.98689	10.6344	61.6999	221.506	53.7453	45.6538	18.2122	25.7015	48.2967	58.9544	3.36861	1.2589	3.58407	3.50863	5.02694	0.425099	3.51267	6.91622	21.4743	134.528	27.4152
chr1:6221193-6235972:-	ENSG00000116237	ICMT	protein_coding	0.585075	0.985754	No	-0.612553	0.499632	No	-1.19763	0.131287	No	0.635526	0.656399	No	-2.28487	0.000374972	Down	-2.9204	3.51744e-06	Down	-0.712199	0.418126	No	7277.33	4768.39	11325.3	373.621	235.382	1960.52	5233.77	8755.23	9090.86	7057.79	5683.33	3731.86	4718.87	5854.43	517.502	246.744	356.615	221.044	298.91	186.193	594.644	1049.88	4237.04	10517.9	3085.92
chr1:27098809-27166981:-	ENSG00000090020	SLC9A1	protein_coding	0.667883	0.947535	No	-0.957092	0.309336	No	-1.62497	0.0667194	No	1.41473	0.443516	No	-1.08877	0.0780554	No	-2.5035	4.65531e-05	Down	-0.0548214	0.944961	No	1595.34	984.475	3184.16	148.998	53.2137	329.578	2036.25	2118.87	1836.82	1458.07	1491.12	593.705	1156.28	1203.44	216.012	88.9623	142.019	44.9743	73.8574	40.8095	135.99	163.914	688.829	4170.36	1120.6
chr1:25543606-25568886:+	ENSG00000157978	LDLRAP1	protein_coding	-0.0174137	1	No	-1.57909	0.0866518	No	-1.56168	0.079677	No	0.582473	0.665745	No	-1.76882	0.00593265	Down	-2.3513	0.00016636	Down	-0.0878061	0.911151	No	756.237	765.761	2372.51	98.5859	64.4624	358.485	1671.25	1781.27	899.443	714.767	654.5	475.478	779.85	1041.96	139.797	65.4628	90.4978	55.1812	80.8178	57.3883	99.3583	166.681	809.415	3519.69	839.59
chr1:30869466-30908758:-	ENSG00000162512	SDC3	protein_coding	0.73193	0.912947	No	-0.295196	0.743907	No	-1.02713	0.176864	No	0.431967	0.709435	No	-2.31405	0.000419664	Down	-2.74602	1.42135e-05	Down	-0.700718	0.423877	No	3707.07	2181.69	4590.19	274.05	200.066	1473.94	3666.85	6088.71	4609.45	3287.07	3224.69	1533.1	2407.73	2604.25	424.444	140.997	256.709	180.535	277.255	142.408	475.213	717.212	3229.4	7570.62	1997.88
chr1:25959767-25998117:-	ENSG00000158006	PAFAH2	protein_coding	-0.0330463	1	No	-0.885459	0.34554	No	-0.852412	0.229883	No	0.411538	0.717184	No	-2.20285	0.00066161	Down	-2.61439	2.79767e-05	Down	0.0681136	0.930505	No	307.382	314.716	582.833	27.5071	20.374	137.891	576.487	549.04	369.894	282.483	269.768	287.857	302.565	353.726	39.5811	14.2675	28.6726	16.5863	26.6815	17.8541	40.1447	71.237	302.292	1113.29	399.234
chr1:31263245-31263681:-	ENSG00000229447	NA	processed_pseudogene	0.0684594	1	No	-0.627	0.479158	No	-0.69546	0.294085	No	0.528555	0.682013	No	-1.26117	0.0495083	Down	-1.78973	0.00475548	Down	-0.644058	0.429875	No	37.3095	35.2677	58.1338	4.76361	3.20238	13.3424	31.1197	49.7312	60.0683	25.6803	26.18	29.5567	32.6713	43.575	5.05291	2.5178	6.72013	3.18966	3.86688	2.55059	7.52714	2.76649	29.7336	46.6729	30.8421
chr1:31409565-31434680:+	ENSG00000168528	SERINC2	protein_coding	0.0197304	1	No	-1.22123	0.196123	No	-1.24096	0.127363	No	0.892238	0.653184	No	-1.10872	0.0787691	No	-2.00096	0.00118198	Down	-0.790961	0.40767	No	504.311	497.092	1220.4	67.909	35.4131	153.383	1313.85	2327.13	610.167	467.951	434.815	284.002	576.72	630.556	110.322	36.5081	56.8971	29.3449	47.5626	29.3318	54.1954	87.1443	318.81	2645.26	762.485
chr1:28147166-28193936:-	ENSG00000169403	PTAFR	protein_coding	0.811223	0.729024	No	-0.76627	0.355202	No	-1.57749	0.0519104	No	1.37339	0.52337	No	-1.2682	0.0365818	Down	-2.64159	4.2257e-05	Down	-0.846209	0.383299	No	89.8548	50.2565	155.361	5.69835	2.03302	15.4768	96.0925	176.182	94.8446	104.148	70.5721	42.4075	59.6606	48.7015	7.57937	5.0356	4.48009	0.956899	3.86688	1.2753	4.51628	13.8324	28.0818	177.083	68.538
chr1:31179745-31239887:-	ENSG00000084628	NKAIN1	protein_coding	0.0625618	1	No	-1.79835	0.0334348	Down	-1.86091	0.0357019	Down	1.9215	0.153386	No	0.290913	0.661911	No	-1.63058	0.0134942	Down	-0.048917	0.950029	No	77.8631	74.3961	284.488	13.6132	3.26336	12.119	252.109	261.601	91.6831	71.3341	70.5721	48.8329	92.3319	82.0235	19.3695	7.13377	14.3363	2.8707	3.0935	3.82589	3.01086	6.91622	26.4299	520.266	142.216
chr1:31259568-31296788:-	ENSG00000060688	SNRNP40	protein_coding	0.331838	0.988438	No	-0.788861	0.391858	No	-1.1207	0.14499	No	0.787502	0.654026	No	-1.59648	0.00958342	Down	-2.38398	7.78545e-05	Down	-0.56708	0.465744	No	3975.4	3128.13	7024.91	350.587	197.93	1116.12	5403.06	8134.69	4799.14	3836.35	3290.71	2689.66	2761.44	3933.28	485.079	212.754	353.927	158.207	271.068	164.513	332.198	655.657	2360.52	10807.5	3103.06
chr1:9539465-9585173:+	ENSG00000171612	SLC25A33	protein_coding	0.665943	0.945279	No	-0.934397	0.316825	No	-1.60034	0.0681871	No	0.867183	0.653184	No	-1.37847	0.0257348	Down	-2.24565	0.000212633	Down	-0.55205	0.474096	No	1256.54	776.789	2465.42	67.6811	35.9744	185.465	1140.68	1699.33	1564.94	1215.53	989.148	616.836	799.737	913.793	84.2152	38.1866	80.6416	32.5346	49.8827	25.5059	56.2026	103.743	396.448	2248.54	657.964
chr1:34781214-34786369:+	ENSG00000188910	GJB3	protein_coding	0	1	No	0	1	No	0	1	No	0	1	No	0	1	No	0	1	No	0.253748	0.774951	No	0	0	0	0	0	0	39.6598	32.8986	0	0	0	0	0	0	0	0	0	0	0	0	0	0	0	39.8092	46.2631
chr1:15526813-15592379:+	ENSG00000116138	DNAJC16	protein_coding	0.330596	0.988438	No	-0.743916	0.420921	No	-1.07451	0.157989	No	0.4671	0.691052	No	-1.99433	0.00161112	Down	-2.46143	5.61816e-05	Down	-0.461784	0.535845	No	1240.12	976.466	2121.93	104.888	74.6976	446.955	1149.96	1605.68	1541.22	1241.21	937.926	855.86	850.874	1222.66	143.166	67.561	103.938	60.6036	95.8986	67.5907	135.489	240.684	964.691	2277.36	709.368
chr1:27970344-28088637:-	ENSG00000158161	EYA3	protein_coding	0.0257409	1	No	-0.805616	0.382719	No	-0.831356	0.234745	No	0.69688	0.655019	No	-1.64994	0.00769161	Down	-2.34681	0.000102642	Down	-0.326307	0.653054	No	3328.3	3266.88	5954.41	297.886	179.563	986.555	6306.92	7981.51	3841.21	3341.29	2802.4	2867	3120.82	3812.81	387.39	198.487	307.782	151.509	240.52	146.659	292.555	547.764	2119.35	12593.4	3767.87
chr1:26169908-26170873:+	ENSG00000142684	ZNF593	protein_coding	0.144208	0.994716	No	-1.49425	0.106502	No	-1.63845	0.0691059	No	1.15785	0.599337	No	-0.79793	0.208012	No	-1.95578	0.00156438	Down	0.0927898	0.90568	No	852.426	767.821	2513.04	109.284	46.94	196.49	1647.33	1540.69	1038.55	739.021	779.708	449.776	843.772	1009.91	162.535	59.5879	105.73	50.3967	52.5896	37.8338	63.7298	121.034	404.708	3636.37	714.508
chr1:31365253-31376850:-	ENSG00000121769	FABP3	protein_coding	0.0492743	1	No	-1.50264	0.177018	No	-1.55192	0.115527	No	0.158023	0.938594	No	-1.74737	0.0664109	No	-1.90539	0.0379051	Down	-1.54577	0.216431	No	4.66603	4.41324	14.1223	0.430054	0.412295	2.19068	8.25826	25.3103	3.16149	8.56009	2.27652	2.57015	4.26147	6.40809	0.842152	0	0.448009	0	0.386688	0.850197	0.501809	2.76649	3.30374	16.4728	3.4269
chr1:16124337-16156069:-	ENSG00000142627	EPHA2	protein_coding	0.812562	0.848521	No	-0.928092	0.33118	No	-1.74065	0.0563684	No	1.19268	0.587428	No	-1.25078	0.046763	Down	-2.44346	8.5217e-05	Down	0.569425	0.4722	No	998.922	554.479	1954.91	132.698	55.6357	330.695	2373.8	1573.01	1193.46	953.023	850.28	337.975	579.561	745.901	194.537	70.4984	133.059	52.6294	69.2171	45.0604	98.3546	156.998	736.733	4777.11	1365.62
chr1:16197854-16212652:-	ENSG00000142632	ARHGEF19	protein_coding	1.47217	0.133613	No	-0.0361931	0.975699	No	-1.50836	0.0786421	No	1.12257	0.614789	No	-1.18101	0.0611946	No	-2.30358	0.000298336	Down	-0.693992	0.417428	No	150.369	52.0093	154.371	9.27866	4.05258	23.371	108.573	179.104	192.851	162.642	95.6138	39.8373	61.0811	55.1096	14.3166	5.45523	8.06416	3.18966	3.86688	5.10118	8.53076	10.3743	51.2079	212.774	78.8186
chr1:6247353-6261098:-	ENSG00000158292	GPR153	protein_coding	0.0278424	1	No	-1.81435	0.0376176	Down	-1.84219	0.042691	Down	0.740433	0.654362	No	-1.8384	0.0037365	Down	-2.57883	3.36903e-05	Down	-0.919621	0.391086	No	236.987	232.273	880.526	67.6406	39.4283	258.131	549.831	1068.88	271.888	206.869	232.205	141.358	306.826	248.634	101.9	36.5081	64.5133	45.2932	48.336	24.6557	84.304	146.624	543.464	1103.68	303.28
chr1:13892792-15118043:+	ENSG00000189337	KAZN	protein_coding	1.39257	0.214398	No	-0.285282	0.752978	No	-1.67785	0.0646397	No	1.36584	0.50592	No	-0.87769	0.165564	No	-2.24353	0.000313314	Down	-0.459614	0.547459	No	1800.75	657.052	2213.47	112.759	41.6093	214.913	982.27	1370.39	2143.49	1654.95	1603.81	497.324	642.062	831.77	178.115	62.945	97.2179	36.6811	58.3899	29.7569	70.2533	95.4438	479.042	2009.68	556.871
chr1:12166991-12209228:+	ENSG00000028137	TNFRSF1B	protein_coding	-0.821476	0.849503	No	-2.42491	0.00216958	Down	-1.60344	0.0641143	No	2.10795	0.085654	No	-0.342332	0.588891	No	-2.45028	0.000234064	Down	-0.647467	0.423219	No	14.4999	26.1771	82.6003	9.50126	1.94273	13.4652	63.6743	101.55	22.1304	9.98677	11.3826	11.5657	42.6147	24.3507	12.2112	4.19633	12.0962	2.23276	2.32013	1.2753	4.01447	8.29946	28.0818	123.546	47.9766
chr1:10032832-10181239:+	ENSG00000130939	UBE4B	protein_coding	0.334279	0.988438	No	-0.873191	0.351743	No	-1.20747	0.130636	No	0.415542	0.712013	No	-1.91442	0.0024622	Down	-2.32996	0.000133868	Down	-0.531205	0.49052	No	4114.37	3230.87	7732.26	344.124	254.416	1381.49	3828.68	5621.19	4770.68	4057.48	3514.95	2627.98	3071.1	3993.52	463.605	228.281	340.487	222.32	336.032	204.898	411.985	701.305	3031.18	7765.55	2227.48
chr1:29236516-29326813:+	ENSG00000060656	PTPRU	protein_coding	0.576204	0.988438	No	-1.13249	0.235674	No	-1.7087	0.0608994	No	0.846085	0.653184	No	-1.34229	0.033557	Down	-2.18837	0.000390326	Down	0.133969	0.860052	No	4187.03	2757.55	9505.48	647.771	349.884	1719.24	10526.4	9554.54	5007.8	3816.37	3736.91	1684.73	3163.43	3424.48	959.211	320.6	663.501	323.113	457.452	269.087	544.965	838.246	3774.52	21652.1	5796.6
chr1:34986165-35031945:-	ENSG00000163867	ZMYM6	protein_coding	0.245011	0.988438	No	-0.74465	0.424336	No	-0.989661	0.183396	No	0.127214	0.917906	No	-2.18243	0.000725335	Down	-2.30964	0.00016666	Down	-0.409006	0.580915	No	661.298	553.776	1132.66	51.8577	47.2695	254.737	1182.62	1589.57	825.148	630.593	528.153	499.894	514.218	647.217	67.7932	33.5707	54.2091	44.6553	61.8701	35.2832	77.2786	120.342	566.591	2333.65	659.678
chr1:34755047-34758512:+	ENSG00000189280	GJB5	protein_coding	0	1	No	0	1	No	0	1	No	0	1	No	0	1	No	0	1	No	1.03364	0.400085	No	0	0	0	0	0	0	16.843	8.25121	0	0	0	0	0	0	0	0	0	0	0	0	0	0	0	26.0819	17.1345
chr1:35808016-35857890:+	ENSG00000134698	AGO4	protein_coding	1.02933	0.558949	No	0.176522	0.849481	No	-0.852804	0.228962	No	0.385637	0.727308	No	-2.9143	1.12026e-05	Down	-3.29993	3.39378e-07	Down	-0.373742	0.609752	No	1369.66	650.81	1205.71	75.7429	57.1993	628.447	1300.89	1704.39	1704.04	1401	1003.95	571.859	579.561	801.011	105.69	44.4811	77.0575	54.2243	76.5642	40.8095	182.157	335.437	1367.75	2437.97	868.719
chr1:37692481-37709719:+	ENSG00000134690	CDCA8	protein_coding	0.46152	0.988438	No	-0.819105	0.38041	No	-1.28063	0.116858	No	0.592102	0.66228	No	-2.18946	0.000644563	Down	-2.78157	8.96574e-06	Down	-0.496399	0.513847	No	2678.53	1918.5	4840.43	162.285	105.465	796.531	3404.13	4872.53	3292.69	2549.48	2193.43	1608.91	1840.96	2305.63	228.223	104.069	154.563	94.0951	145.781	76.5177	243.879	442.638	1703.08	6940.54	1910.5
chr1:16231692-16237183:-	ENSG00000132881	CPLANE2	protein_coding	0.629341	0.977552	No	-0.906123	0.354057	No	-1.53546	0.0886232	No	0.612312	0.66536	No	-2.18439	0.00123694	Down	-2.7967	2.28381e-05	Down	-0.56871	0.481538	No	286.94	181.678	553.478	18.0223	11.46	90.5139	341.123	515.477	363.571	252.523	244.726	123.367	223.017	198.651	25.2646	11.3301	17.4723	10.5259	16.6276	7.22668	26.5959	40.1141	204.832	737.157	185.052
chr1:32465072-32496686:+	ENSG00000273274	ZBTB8B	protein_coding	0.0965802	0.998614	No	-0.632292	0.490878	No	-0.728872	0.290198	No	-0.0690505	0.956403	No	-3.46789	3.03248e-07	Down	-3.39884	2.20485e-07	Down	-1.22914	0.321671	No	1277.05	1190.8	2016.8	38.6973	40.7269	483.688	1496.67	3636.55	1487.48	1362.48	981.18	980.513	1197.47	1394.4	52.6345	22.2406	41.2168	32.2156	61.4834	28.4816	132.979	234.46	1083.63	2875.87	985.233
chr1:6185020-6209389:-	ENSG00000116251	RPL22	protein_coding	0.732955	0.901234	No	-0.174202	0.850742	No	-0.907157	0.20644	No	0.638188	0.655726	No	-1.90954	0.0023023	Down	-2.54773	3.05172e-05	Down	-0.27113	0.707392	No	11860.4	6985.6	13449.4	596.016	374.917	2380.44	8992.77	10938	14757.8	11660.3	9162.99	7007.52	5848.16	8101.1	877.522	342.001	568.523	371.596	441.984	311.172	787.339	1411.6	4942.39	18603.3	4921.03
chr1:6205475-6221299:+	ENSG00000158286	RNF207	protein_coding	-0.0607162	1	No	-1.49893	0.0951611	No	-1.43821	0.0910038	No	0.813708	0.653184	No	-3.03335	5.03994e-06	Down	-3.84706	4.46362e-09	Down	-1.64941	0.157535	No	251.265	262.424	741.427	34.1572	18.8537	309.541	309.109	1016.7	303.503	251.096	199.196	174.77	274.155	338.347	48.0026	22.6602	31.8086	16.5863	25.5214	14.4534	98.3546	156.307	673.962	588.902	197.047
chr1:18630846-18748866:+	ENSG00000009709	PAX7	protein_coding	2.96898	0.017988	Up	0.313902	0.789606	No	-2.65507	0.0565007	No	1.05749	0.655229	No	-2.09812	0.0195911	Down	-3.1556	0.000791834	Down	1.51706	0.311765	No	18.0739	1.71228	14.5688	0.990046	0.34154	6.14903	95.1513	31.3108	26.8726	11.4134	15.9356	3.85523	0	1.28162	1.26323	1.2589	0.448009	0.637933	0.386688	0	1.50543	2.07487	14.8668	142.764	80.5321
chr1:26019884-26036464:+	ENSG00000158008	EXTL1	protein_coding	-0.919901	0.917512	No	-2.41622	0.0252246	Down	-1.49632	0.128181	No	-0.430157	0.793579	No	-3.18773	0.000558437	Down	-2.75758	0.000867478	Down	-1.20278	0.378869	No	9.95654	19.7784	59.3176	0.71029	1.06	10.2221	27.1259	65.6281	11.0652	8.56009	10.2443	10.2806	29.8303	19.2243	1.26323	0.419633	0.448009	1.59483	1.16006	0.425099	2.00724	5.53297	23.1261	57.6548	18.8479
chr1:10636604-10796650:-	ENSG00000130940	CASZ1	protein_coding	0.623659	0.976792	No	-0.967724	0.320387	No	-1.59138	0.0777725	No	0.797191	0.654026	No	-1.10907	0.0830229	No	-1.90626	0.00225131	Down	-0.575971	0.474058	No	673.86	428.596	1358.6	97.6383	54.5666	220.238	833.702	1265.77	774.564	650.567	596.448	276.291	454.557	554.94	149.061	45.74	98.114	50.0777	71.5373	42.0848	68.2461	113.426	479.042	1747.49	448.924
chr1:15571699-15585051:-	ENSG00000116771	AGMAT	protein_coding	-1.42879	0.203884	No	-3.0037	6.74282e-05	Down	-1.57491	0.0743043	No	1.08285	0.630012	No	-1.6193	0.0115502	Down	-2.70215	2.98949e-05	Down	-1.31315	0.279278	No	29.0132	81.7664	255.012	12.2478	5.50903	41.2927	155.344	400.5	30.0341	34.2403	22.7652	53.9732	82.3885	108.937	17.2641	10.0712	9.40819	4.46553	6.96038	5.10118	12.5452	22.1319	89.2009	344.556	78.8186
chr1:2184461-2212720:-	ENSG00000162585	FAAP20	protein_coding	0.0989432	0.998232	No	-1.1937	0.207949	No	-1.29265	0.118081	No	0.971065	0.641503	No	-1.28757	0.0414215	Down	-2.25864	0.000266075	Down	-1.15478	0.349324	No	1184.51	1102.54	2808.79	115.671	56.98	296.309	1045.84	2411.99	1538.06	1017.22	998.254	686.23	1184.69	1436.69	176.852	60.8468	109.314	51.9915	60.71	58.2385	112.405	143.857	632.665	2248.54	529.456
chr1:37556919-37566857:+	ENSG00000163879	DNALI1	protein_coding	-0.241218	0.9889	No	-1.20914	0.328839	No	-0.967924	0.276278	No	-0.0989454	0.953955	No	-3.38372	4.92228e-05	Down	-3.28477	1.7039e-05	Down	-1.71865	0.19843	No	4.9228	5.60227	11.582	1.1304	1.25965	15.939	13.1638	46.0551	11.0652	1.42668	2.27652	2.57015	1.42049	12.8162	1.6843	1.2589	0.448009	0.956899	1.54675	1.2753	5.5199	7.60784	34.6892	30.2001	6.8538
chr1:38838198-38859772:-	ENSG00000116954	RRAGC	protein_coding	0.418945	0.988438	No	-0.603512	0.50472	No	-1.02246	0.171127	No	0.365095	0.739041	No	-2.56287	8.72929e-05	Down	-2.92797	3.49407e-06	Down	-0.545955	0.478233	No	976.767	721.497	1510.22	60.9615	46.743	392.987	1599.32	2372.03	1199.78	975.85	754.666	645.108	649.165	870.218	84.6363	37.767	60.4812	37.3191	59.5499	43.3601	116.42	223.394	839.149	3118.85	961.245
chr1:28095742-28096422:-	ENSG00000228589	SPCS2P4	processed_pseudogene	-4.04174	0.0684122	No	-3.60535	0.100735	No	0.436388	0.784502	No	0.349147	0.901753	No	-1.02848	0.496939	No	-1.37763	0.343841	No	-0.522142	0.768043	No	0	166.577	110.387	7.77439	4.52377	27.9978	36.6532	63.2087	0	0	0	179.911	177.561	142.26	13.0534	7.13377	3.13606	8.93106	4.64026	0	19.5706	0	64.4228	100.209	0
chr1:36795527-37034515:-	ENSG00000163873	GRIK3	protein_coding	4.32428	0.00198806	Up	-0.499072	0.665305	No	-4.82335	0.00174869	Down	-0.609643	0.792179	No	0	1	No	0.0976824	0.949021	No	0.863289	0.433259	No	7.00047	0	10.6729	0	0.128896	0	9.38634	5.33348	7.90372	2.85336	10.2443	0	0	0	0	0	0	0	0.386688	0	0	0	0	13.7273	11.9941
chr1:20111939-20119566:-	ENSG00000117215	PLA2G2D	protein_coding	0.946973	0.96751	No	-1.02722	0.422449	No	-1.9742	0.108	No	1.40652	0.635706	No	-1.31077	0.100949	No	-2.71729	0.00124631	Down	0.590436	0.571139	No	5.57893	2.61298	11.5934	2.71972	0.918109	7.73219	7.83778	5.09239	7.90372	4.28004	4.55304	3.85523	1.42049	2.56324	4.63183	0.839267	2.68805	0.318966	1.16006	1.2753	6.52352	3.45811	13.2149	13.7273	8.56724
chr1:37802945-37808208:-	ENSG00000196449	YRDC	protein_coding	0.556273	0.988438	No	-1.71382	0.0452241	Down	-2.27009	0.00843295	Down	1.32128	0.498466	No	-0.45005	0.466156	No	-1.77133	0.00296361	Down	-0.128525	0.860527	No	920.453	615.923	3167.22	109.647	41.9599	153.269	1843.26	2022.61	1095.46	864.569	801.335	453.632	678.995	715.143	153.693	71.7573	103.49	38.276	55.2964	32.3075	54.6972	82.9946	322.114	3702.26	1010.93
chr1:35599541-35641526:-	ENSG00000126067	PSMB2	protein_coding	0.276376	0.988438	No	-1.24797	0.170935	No	-1.52435	0.0771796	No	0.641634	0.655229	No	-1.55593	0.011431	Down	-2.19756	0.000243486	Down	-0.431002	0.558403	No	3842.56	3146.97	9458.42	374.478	235.028	1157.93	9744.58	13296.8	4661.61	3716.5	3149.57	2281.01	3233.04	3926.88	498.975	292.484	331.975	201.587	297.75	205.748	358.794	678.481	2436.5	20235.5	5150.63
chr1:38864501-38881617:-	ENSG00000274944	NA	protein_coding	-0.499385	0.988686	No	-0.308864	0.89686	No	0.190521	0.909618	No	-0.228624	0.939919	No	-0.572948	0.714775	No	-0.344324	0.823649	No	-2.48705	0.376098	No	32.1047	61.5488	48.5969	0	2.33909	7.3773	0	122.808	0	48.5072	47.8069	34.697	0	149.949	0	0	0	7.01726	0	0	0	22.1319	0	0	0
chr1:15490832-15526534:-	ENSG00000132906	CASP9	protein_coding	0.390096	0.988438	No	-1.03233	0.288278	No	-1.42243	0.100364	No	0.611163	0.66228	No	-1.29222	0.0439425	Down	-1.90338	0.00231311	Down	-0.673973	0.432937	No	487.379	367.214	1029.21	57.0232	36.4828	147.56	498.186	811.993	640.201	462.245	359.69	276.291	406.261	419.089	92.2156	26.4369	52.417	35.7242	45.2425	28.4816	40.6466	73.3119	328.722	1033.67	279.292
chr1:15617458-15669044:+	ENSG00000197312	DDI2	protein_coding	0.370167	0.988438	No	-0.756931	0.414184	No	-1.1271	0.146038	No	0.762016	0.654026	No	-1.58341	0.0108679	Down	-2.34542	0.000113902	Down	-0.47625	0.525615	No	5520.9	4225.32	9535.22	297.655	171.046	940.429	4727.6	6668.87	6702.35	5639.67	4220.67	3774.27	3836.75	5064.95	390.337	199.326	303.302	135.242	226.986	150.91	253.414	493.126	2074.75	9212.41	2909.44
chr1:46303698-46316776:+	ENSG00000173660	UQCRH	protein_coding	0.592536	0.982306	No	-0.217686	0.810659	No	-0.810222	0.248015	No	0.704109	0.655019	No	-1.64549	0.00845426	Down	-2.3496	0.000116199	Down	-0.424528	0.56791	No	7169.74	4671.88	8390.81	422.935	253.457	1397.14	7683.02	10440.4	8804.74	6865.19	5839.27	3979.88	4189.03	5846.74	557.083	247.584	464.137	261.233	311.67	187.468	462.166	828.563	2900.68	16306.7	3930.65
chr1:34975699-34978706:-	ENSG00000241014	GPR199P	transcribed_unitary_pseudogene	-1.23969	0.953265	No	-3.30129	0.032783	Down	-2.0616	0.119745	No	1.13678	0.655019	No	-0.197211	0.857331	No	-1.33399	0.198349	No	-2.02409	0.267612	No	1.05383	2.99851	15.0192	1.6819	0.647513	2.12741	9.40056	42.787	3.16149	0	0	8.99553	0	0	2.94753	2.09817	0	0.318966	0.773376	0.850197	1.00362	2.07487	3.30374	16.4728	6.8538
chr1:36224432-36305357:+	ENSG00000054118	THRAP3	protein_coding	0.489738	0.988438	No	-0.238389	0.791135	No	-0.728127	0.288393	No	0.513408	0.674823	No	-1.71193	0.00619596	Down	-2.22534	0.000241515	Down	-0.514794	0.499989	No	16300.3	11441.4	19363.6	1025	705.857	3549.71	12517.7	18158.8	19308.8	16219.9	13372.3	11112	9971.85	13240.4	1382.81	688.199	1003.99	606.993	905.236	605.34	1015.16	1908.18	7725.79	25318.7	7448.36
chr1:32465057-32600792:+	ENSG00000254553	NA	protein_coding	-0.865751	0.988438	No	-0.518002	0.714289	No	0.347749	0.738468	No	-0.393073	0.816477	No	-2.97503	0.00251912	Down	-2.58196	0.00576871	Down	-0.499049	0.661223	No	19.3551	37.9788	29.1149	10.6321	14.5468	109.265	81.8674	120.747	39.5186	18.5469	0	51.403	49.7172	12.8162	14.3166	5.0356	12.5443	11.1638	23.9747	8.50197	44.661	51.8716	231.261	181.201	11.9941
chr1:37806979-37809454:+	ENSG00000197982	C1orf122	protein_coding	0.425833	0.988438	No	-1.36545	0.148202	No	-1.79128	0.0540815	No	1.17398	0.599337	No	-1.48439	0.0208898	Down	-2.65838	3.25881e-05	Down	-1.08729	0.370078	No	808.199	593.498	2171.87	64.3026	27.2037	191.075	970.225	2131.81	1048.03	677.674	698.892	345.685	701.723	733.085	85.4784	41.1241	66.3053	28.069	30.1617	23.3804	49.6791	94.0606	429.486	2064.59	469.485
chr1:37713880-37765133:-	ENSG00000183317	EPHA10	protein_coding	0.722604	0.918645	No	-0.582957	0.526444	No	-1.30556	0.115911	No	0.435782	0.716027	No	-2.75465	6.19624e-05	Down	-3.19043	1.90645e-06	Down	-1.32905	0.281377	No	482.928	286.316	735.948	10.2437	7.41032	78.4961	481.233	1256.93	559.583	502.192	387.008	210.752	350.861	297.335	18.5273	5.0356	7.16814	6.37933	11.6006	4.25099	30.6104	38.0392	166.839	958.167	284.433
chr1:37996770-38005606:-	ENSG00000183386	FHL3	protein_coding	0.269227	0.988438	No	-1.29235	0.17798	No	-1.56158	0.0825104	No	0.698644	0.655019	No	-1.44469	0.0254649	Down	-2.14334	0.000680596	Down	-0.238978	0.751544	No	254.814	209.565	650.485	47.0274	28.2257	136.185	645.198	767.441	300.341	201.162	262.938	111.802	240.063	276.829	72.4251	31.4725	37.1847	20.7328	40.9889	22.9553	38.6393	64.3208	305.596	1330.18	332.409
chr1:38885807-38941830:-	ENSG00000158315	RHBDL2	protein_coding	-0.0536235	1	No	-1.31694	0.271219	No	-1.26332	0.179596	No	0.341492	0.836451	No	-2.36267	0.00759941	Down	-2.70416	0.00169347	Down	-1.009	0.404178	No	18.7204	19.1778	48.9582	1.16776	0.872961	8.36598	23.1465	48.6504	34.7764	15.6935	5.6913	11.5657	11.3639	34.6037	1.26323	0	2.24004	0.956899	0.386688	1.2753	2.50905	2.76649	19.8224	42.5547	17.1345
chr1:37860697-37947057:-	ENSG00000204084	INPP5B	protein_coding	0.423242	0.988438	No	-0.570799	0.526362	No	-0.994041	0.178747	No	0.441227	0.699993	No	-2.29499	0.000345971	Down	-2.73622	1.02028e-05	Down	-0.501511	0.507216	No	1464.33	1078.34	2211.35	130.088	94.4077	688.083	1903.1	2733.65	1887.41	1363.91	1141.67	941.96	933.263	1359.8	181.905	85.6052	122.754	84.2071	114.846	84.1695	197.713	383.158	1483.38	3812.08	1125.74
chr1:43145153-43156396:+	ENSG00000186973	FAM183A	protein_coding	2.27451	0.0702287	No	0.474198	0.676705	No	-1.80032	0.116538	No	-0.305978	0.869718	No	-4.34625	1.28163e-05	Down	-4.04028	6.33524e-06	Down	-0.738094	0.462493	No	21.9297	3.98488	15.6872	0.430054	0.599332	15.5412	12.4758	21.5154	28.4534	21.4002	15.9356	1.28508	4.26147	6.40809	0.842152	0	0.448009	0.637933	1.16006	0	5.01809	6.91622	34.6892	24.7092	10.2807
chr1:35268709-35422058:+	ENSG00000146463	ZMYM4	protein_coding	0.197649	0.988686	No	-0.620258	0.495229	No	-0.817907	0.242852	No	0.2004	0.855207	No	-2.38863	0.000218054	Down	-2.58903	2.53415e-05	Down	-0.8267	0.400085	No	5310.56	4603.47	8312.71	379.167	327.797	2144.83	6864.09	12469.1	6424.14	5240.2	4267.34	4294.72	4086.75	5428.93	475.395	245.905	416.2	268.889	428.837	285.666	632.782	1155.01	4646.7	13561.2	4179.1
chr1:38009258-38024820:+	ENSG00000183520	UTP11	protein_coding	0.297959	0.988438	No	-0.642599	0.47715	No	-0.940558	0.193364	No	0.633875	0.656289	No	-2.06928	0.00102953	Down	-2.70316	1.16498e-05	Down	-0.162925	0.822842	No	2120.94	1710.22	3372.24	127.384	80.3401	572.483	3325.36	3740.51	2483.35	2315.5	1563.97	1540.81	1468.79	2121.08	166.325	94.4175	121.41	75.595	102.086	63.3397	170.615	340.97	1205.86	6788.16	1826.54
chr1:34981533-35031741:-	ENSG00000271741	NA	protein_coding	0.366284	0.988438	No	-0.480022	0.644336	No	-0.846305	0.288413	No	-0.164971	0.90445	No	-2.75879	0.000249894	Down	-2.59382	0.000228037	Down	-0.723217	0.443252	No	126	96.083	179.034	18.179	20.5917	140.221	218.442	371.324	153.332	159.788	64.8808	119.512	61.0811	107.656	29.8964	0	24.6405	11.4828	24.3613	25.931	54.6972	101.668	264.299	481.829	102.807
chr1:35713877-35718894:-	ENSG00000142686	C1orf216	protein_coding	0.642719	0.965232	No	-0.237041	0.7964	No	-0.87976	0.225246	No	0.660446	0.655726	No	-2.72077	5.13388e-05	Down	-3.38121	3.30453e-07	Down	-1.01217	0.378452	No	1046.06	656.773	1241.86	58.7655	36.2399	426.389	898.87	1869.38	1364.18	954.45	819.547	535.877	619.334	815.109	78.3201	28.5351	69.4414	38.276	52.5896	17.8541	137.998	171.522	969.646	1666.5	642.543
chr1:17755333-17827063:+	ENSG00000117148	ACTL8	protein_coding	-1.8848	0.448791	No	-5.26644	1.81593e-06	Down	-3.38163	0.000526706	Down	0.991578	0.669494	No	0.155461	0.901798	No	-0.836117	0.488148	No	-0.384539	0.631874	No	0.951121	4.3681	49.7516	0.430054	0.1417	0.550623	13.2916	18.0272	0	2.85336	0	3.85523	2.84098	6.40809	0.842152	0	0.448009	0	0	0.425099	0	0	1.65187	31.5729	3.4269
chr1:40161387-40240921:+	ENSG00000117000	RLF	protein_coding	0.423638	0.988438	No	-0.443446	0.616579	No	-0.867084	0.220397	No	0.814791	0.653184	No	-1.52998	0.0130147	Down	-2.34477	0.000103111	Down	-0.212385	0.769013	No	1786.25	1315.18	2460.19	191.437	105.931	581.557	3585.55	4179.65	2170.36	1830.43	1357.94	1227.25	1153.44	1564.86	221.486	135.542	217.284	88.0347	147.715	82.044	176.135	331.287	1237.25	6944.65	2253.19
chr1:43650149-43931014:+	ENSG00000284989	NA	protein_coding	0.48296	0.988438	No	2.57646	0.101254	No	2.0935	0.131011	No	3.80047	0.0802955	No	-1.17353	0.250958	No	-4.974	2.55799e-05	Down	-2.10984	0.312597	No	34.1714	23.4602	4.34403	4.068	0	10.6408	5.49093	29.3811	56.9068	28.5336	17.0739	23.1314	11.3639	35.8853	10.1058	2.09817	0	0	0	0	7.52714	6.2246	18.1705	16.4728	0
chr1:35720218-35769978:-	ENSG00000092853	CLSPN	protein_coding	0.163655	0.991499	No	-0.549366	0.54352	No	-0.713021	0.296461	No	0.564319	0.665745	No	-2.8575	1.59524e-05	Down	-3.42182	1.36317e-07	Down	-0.669366	0.427899	No	7826.92	6953.7	11639.8	389.432	258.313	3096.14	8300.02	13460.6	9111.41	8192	6177.34	6666.97	6110.95	8083.16	509.502	255.137	403.656	221.363	354.206	199.371	956.95	1563.76	6767.7	16608.7	5023.83
chr1:37566816-37595937:-	ENSG00000134697	GNL2	protein_coding	0.723217	0.911921	No	-0.215842	0.812985	No	-0.939059	0.1983	No	1.05287	0.61662	No	-1.42571	0.0218819	Down	-2.47859	5.40452e-05	Down	-0.234248	0.748833	No	5587.14	3312.27	6530.01	380.088	176.734	1070.92	5929.59	7023.34	6488.95	5769.5	4502.96	3138.15	2998.66	3800	498.133	256.396	385.736	168.414	239.36	122.428	320.656	533.24	2358.87	11971.6	3368.64
chr1:50405430-50406024:-	ENSG00000225671	FCF1P6	processed_pseudogene	5.8055	1.48409e-06	Up	2.54316	0.00878355	Up	-3.26234	0.0513815	No	1.16453	0.655019	No	1.78632	0.132614	No	0.621789	0.619407	No	-0.711437	0.645016	No	38.8075	0.473497	6.78536	0.719268	0.248022	0	0.457578	1.23939	50.5838	38.5204	27.3182	0	1.42049	0	0.842152	0.419633	0.896018	0.318966	0	0.425099	0	0	0	1.37273	0
chr1:2321253-2391707:-	ENSG00000116151	MORN1	protein_coding	1.01406	0.576747	No	-0.289684	0.74274	No	-1.30374	0.11227	No	0.59248	0.662244	No	-2.31893	0.000323328	Down	-2.91141	3.96366e-06	Down	-0.980853	0.379071	No	1104.21	530.688	1361.09	65.4275	42.4943	353.073	492.924	1001.77	1408.44	1007.24	896.949	426.645	515.638	649.78	98.9528	31.4725	65.8573	44.0174	49.8827	33.5828	133.983	181.897	743.341	988.368	284.433
chr1:52994726-52996026:+	ENSG00000226147	TUBBP10	processed_pseudogene	1.31892	0.978689	No	-0.707149	0.715821	No	-2.02607	0.204629	No	-0.147551	0.957206	No	-2.88553	0.0344904	Down	-2.73798	0.0377293	Down	-0.448589	0.779008	No	17.3777	4.93764	32.8396	0.699389	0.885764	16.0285	31.4461	46.4127	0	21.4002	30.733	7.71045	7.10246	0	0	2.09817	0	0.956899	0	1.70039	5.5199	6.2246	36.3411	68.6366	25.7017
chr1:54779712-54801323:-	ENSG00000006555	TTC22	protein_coding	2.98067	0.000415849	Up	1.46604	0.122568	No	-1.51463	0.125833	No	1.11729	0.635706	No	-1.25957	0.0504635	No	-2.37686	0.000423834	Down	-0.0264982	0.977581	No	35.1969	3.98718	12.7863	3.70079	1.57558	10.7239	17.541	18.0597	33.1956	42.8004	29.5948	3.85523	4.26147	3.84485	6.31614	2.09817	2.68805	1.59483	2.70682	0.425099	3.51267	5.53297	23.1261	23.3365	8.56724
chr1:43300982-43323108:+	ENSG00000066056	TIE1	protein_coding	0.173188	0.988982	No	-0.695547	0.443644	No	-0.868734	0.217855	No	-0.0198273	0.999923	No	-1.46044	0.0830253	No	-1.44061	0.0724731	No	-1.31201	0.271009	No	81.7259	71.9026	134.099	0.859145	0.943716	3.33265	66.2396	169.977	128.04	67.054	50.0834	51.403	68.1836	96.1213	0.842152	0.839267	0.896018	0.318966	0.386688	2.12549	2.00724	1.38324	6.60747	124.919	44.5497
chr1:38862493-38873368:-	ENSG00000214114	MYCBP	protein_coding	0.370064	0.988438	No	-0.624108	0.496052	No	-0.994172	0.182372	No	0.544644	0.669352	No	-0.752282	0.230866	No	-1.29693	0.0331454	Down	-0.154998	0.83461	No	935.018	715.346	1467.65	60.864	40.9309	106.654	1930.53	2159.59	1226.66	915.929	662.467	673.38	656.267	816.39	82.1098	44.4811	56.0011	32.2156	51.0428	39.5342	30.1086	47.0303	242.825	3805.21	1113.74
chr1:19484403-19629821:+	ENSG00000173436	MICOS10	protein_coding	0.775263	0.871944	No	-0.1441	0.878657	No	-0.919363	0.203118	No	0.923067	0.645328	No	-1.09299	0.0762959	No	-2.01606	0.000823311	Down	-0.161546	0.825891	No	3105	1773.63	3445.45	161.932	82.7295	359.401	2531.28	2844.76	3871.24	3065.94	2377.83	1390.45	1491.52	2438.92	206.748	100.292	178.756	94.0951	87.7782	66.3154	103.875	171.522	802.808	5009.1	1451.29
chr1:34865436-34929650:-	ENSG00000116544	DLGAP3	protein_coding	1.55428	0.118447	No	0.465717	0.606702	No	-1.08856	0.159947	No	1.50366	0.451709	No	-0.618178	0.344231	No	-2.12184	0.00116405	Down	-0.516176	0.501045	No	322.575	104.893	230.595	14.0824	4.57157	23.1656	289.296	420.286	433.124	279.63	254.97	61.6836	136.367	116.627	23.1592	9.23193	9.8562	6.06036	4.25357	3.40079	8.02895	15.2157	46.2523	627.339	166.205
chr1:40620680-40665682:-	ENSG00000117016	RIMS3	protein_coding	0.807068	0.84929	No	-0.430738	0.633726	No	-1.23781	0.12683	No	-0.0832508	0.947328	No	-3.38027	5.76597e-07	Down	-3.29702	4.45752e-07	Down	-0.708122	0.42147	No	858.72	478.645	1172.73	65.9586	70.088	768.933	1286.31	2146.28	1057.52	811.782	706.859	357.251	519.9	558.785	88.847	37.3474	71.6814	65.7071	102.472	42.0848	219.291	419.123	1668.39	2532.69	752.204
chr1:52895910-52927212:-	ENSG00000121310	ECHDC2	protein_coding	0.318483	0.988438	No	-0.75237	0.429753	No	-1.07085	0.167862	No	-0.0552097	0.970679	No	-2.3624	0.000698425	Down	-2.30719	0.000420975	Down	-1.05074	0.374617	No	156.535	124.119	269.484	5.54148	5.82477	33.2297	153.603	328.537	200.754	186.895	81.9547	104.091	122.162	146.104	9.26367	3.7767	3.58407	3.8276	8.12045	5.52628	7.52714	14.5241	77.6378	308.865	78.8186
chr1:51907956-51990700:-	ENSG00000169213	RAB3B	protein_coding	0.405703	0.988438	No	-0.678673	0.461996	No	-1.08438	0.158073	No	0.761702	0.654026	No	-2.01488	0.00158146	Down	-2.77658	9.81024e-06	Down	-1.06717	0.36886	No	1093.83	815.459	1786.72	122.987	70.6432	532.25	2149.52	4645.41	1308.86	1058.6	914.023	697.796	791.214	957.368	185.273	59.5879	124.098	53.2674	101.699	56.9632	157.066	301.547	1138.14	4263.71	1298.79
chr1:34712737-34859755:-	ENSG00000163866	SMIM12	protein_coding	0.360141	0.988438	No	-0.729754	0.43253	No	-1.0899	0.156696	No	0.953045	0.643249	No	-1.45017	0.0203584	Down	-2.40322	9.4019e-05	Down	-0.573799	0.467455	No	1583.48	1220.33	2683.09	117.293	58.5808	337.707	2076.29	3142.96	1958.54	1490.88	1301.03	1010.07	1159.12	1491.8	176.852	68.4002	106.626	48.1639	80.8178	46.7608	110.398	165.989	736.733	4232.13	1195.99
chr1:46370586-46370955:+	ENSG00000225779	NA	processed_pseudogene	0.0465296	1	No	-0.766859	0.655871	No	-0.813389	0.516063	No	-0.275078	0.892291	No	-1.99272	0.0589948	No	-1.71765	0.0835406	No	0.208249	0.854234	No	1.38189	1.28508	2.67184	0.578909	0.750802	3.39592	9.96078	8.70817	1.58074	1.42668	1.13826	3.85523	0	0	0.421076	0.419633	0.896018	0.318966	1.93344	0	1.50543	2.07487	6.60747	20.591	6.8538
chr1:52020153-52033350:-	ENSG00000285839	NA	protein_coding	0.576011	0.988438	No	-0.0214056	0.998449	No	-0.597417	0.631754	No	-4.27819	0.0464332	Down	-7.194	9.70126e-08	Down	-2.91582	0.00789105	Down	2.30856	0.337576	No	10.7072	6.62896	10.8075	0	8.40126	87.306	17.0592	2.47877	25.2919	0	6.82956	0	19.8869	0	0	0	0	0	11.6006	13.6032	30.6104	38.0392	193.269	27.4547	18.8479
chr1:44221070-44355260:-	ENSG00000117419	ERI3	protein_coding	0.063415	1	No	-1.5087	0.097437	No	-1.57212	0.0746311	No	0.57839	0.664349	No	-1.89088	0.00286937	Down	-2.46927	6.14188e-05	Down	-0.401007	0.58817	No	1500.65	1433.23	4466.71	180.732	118.649	714.589	3482.81	4653.52	1942.73	1308.27	1250.95	977.943	1518.51	1803.24	267.804	109.524	164.867	99.5175	157.382	99.048	238.359	365.868	1539.54	7187.63	1829.96
chr1:53214099-53220634:-	ENSG00000162384	CZIB	protein_coding	0.0150222	1	No	-0.969556	0.311153	No	-0.984578	0.187559	No	0.392721	0.726578	No	-2.47822	0.00017538	Down	-2.87095	6.67925e-06	Down	-0.641425	0.440587	No	836.004	826.831	1685.8	73.3597	55.0889	445.604	1315	2091.27	1024.32	830.328	653.361	722.213	785.532	972.748	101.058	41.9633	77.0575	49.4398	75.0175	40.8095	139.503	252.442	944.868	2825.08	666.532
chr1:51577179-51798427:+	ENSG00000117859	OSBPL9	protein_coding	0.487913	0.988438	No	-0.241487	0.787042	No	-0.7294	0.286076	No	0.27118	0.800146	No	-2.02902	0.00134424	Down	-2.3002	0.000147855	Down	-0.586018	0.459615	No	3295.61	2316.29	3923.56	195.445	160.489	853.065	4249.18	6487.05	4206.36	3150.11	2530.35	2115.23	2090.96	2742.66	255.172	124.631	206.532	133.647	213.065	134.756	257.93	470.994	1830.27	8560.36	2438.24
chr1:43281877-43285617:-	ENSG00000253313	C1orf210	protein_coding	-0.216442	0.988686	No	-1.66575	0.103174	No	-1.44931	0.115151	No	-0.232993	0.896823	No	-1.50827	0.109768	No	-1.27528	0.14963	No	-1.19994	0.365484	No	32.9666	38.5393	110.62	0.569931	0.753835	2.98365	48.1385	114.777	34.7764	35.667	28.4565	33.412	41.1943	41.0118	0.842152	0.419633	0.448009	0.637933	0.773376	0.850197	0	0.691622	8.25934	97.464	35.9824
chr1:54756898-54764523:-	ENSG00000162396	PARS2	protein_coding	-0.36328	0.988438	No	-1.28753	0.172984	No	-0.924248	0.209884	No	0.403076	0.72345	No	-2.36895	0.000349022	Down	-2.77203	1.4037e-05	Down	-0.335909	0.653318	No	332.371	432.392	844.45	44.4614	33.1293	250.628	1012.76	1291.59	448.931	251.096	297.086	308.418	491.49	497.268	59.7928	24.7584	48.833	23.9225	49.1094	26.3561	69.2497	142.474	540.161	2118.13	464.345
chr1:52842511-52894998:+	ENSG00000203995	ZYG11A	protein_coding	0.520477	0.988438	No	-0.793397	0.397013	No	-1.31387	0.112288	No	0.669179	0.655019	No	-1.84589	0.00350619	Down	-2.51507	4.59498e-05	Down	-0.493643	0.516152	No	1154.86	792.376	2049.05	122.847	75.4888	470.434	1868.3	2669.13	1452.7	1162.75	849.142	686.23	738.656	952.242	158.746	77.6322	132.163	62.1984	105.179	59.0887	148.536	238.61	1024.16	3700.89	1233.68
chr1:56173433-56524495:-	ENSG00000284686	NA	protein_coding	1.15283	0.6009	No	-0.0824434	0.944449	No	-1.23528	0.163882	No	1.09316	0.651731	No	-0.287224	0.707501	No	-1.38038	0.065224	No	-1.67018	0.220363	No	25.5582	11.0539	27.2776	4.44603	1.90735	7.00528	12.348	41.3157	20.5497	24.2536	31.8713	3.85523	11.3639	17.9426	5.05291	3.35707	4.9281	2.55173	2.32013	0.850197	0.501809	0.691622	19.8224	23.3365	13.7076
chr1:52726453-52827336:+	ENSG00000162378	ZYG11B	protein_coding	0.48352	0.988438	No	-0.531811	0.551125	No	-1.01533	0.171061	No	0.567009	0.664808	No	-2.05564	0.00108176	Down	-2.62265	1.82891e-05	Down	-0.735944	0.412614	No	2878.8	2030.14	4225.78	201.456	133.449	895.099	4072.03	6924.37	3506.09	2911.86	2218.47	1781.11	1748.63	2560.67	256.435	128.408	219.524	111.638	174.783	113.926	261.944	497.276	1926.08	7867.13	2534.19
chr1:62194849-62212328:+	ENSG00000240563	L1TD1	protein_coding	0.02469	1	No	-0.887394	0.281504	No	-0.912084	0.166838	No	0.966035	0.668219	No	-2.38265	0.00872039	Down	-3.34868	0.000600945	Down	-1.49804	0.144729	No	243.278	238.796	457.976	0.280717	0	3.39592	193.704	563.888	317.729	231.122	180.983	199.187	230.12	287.082	0.842152	0	0	0	0	0	1.50543	2.07487	6.60747	373.383	128.509
chr1:34974356-34985313:-	ENSG00000284773	NA	protein_coding	0.498996	0.988438	No	-0.933782	0.460799	No	-1.43278	0.169079	No	-0.0206649	0.999628	No	-2.72641	0.0020124	Down	-2.70575	0.00124774	Down	-0.601367	0.556522	No	39.4437	27.0234	79.472	4.73059	4.83269	38.9573	54.0313	85.0915	58.4875	31.387	28.4565	2.57015	42.6147	35.8853	9.26367	0	4.9281	2.55173	8.12045	3.82589	9.53438	21.4403	85.8971	131.782	20.5614
chr1:52020131-52055191:-	ENSG00000117862	TXNDC12	protein_coding	0.474174	0.988438	No	-0.344598	0.696196	No	-0.818772	0.241626	No	0.696744	0.655019	No	-1.89486	0.00254109	Down	-2.5916	2.49747e-05	Down	-0.511609	0.499779	No	2018.05	1432.62	2588.16	120.218	72.4207	476.735	2698.34	3903.68	2582.93	1827.58	1643.65	1515.1	1170.48	1612.27	165.904	88.123	106.626	60.9226	95.1252	61.2142	139.503	264.891	1025.81	5566.43	1425.59
chr1:37956975-37990075:-	ENSG00000183431	SF3A3	protein_coding	0.431534	0.988438	No	-0.508501	0.568978	No	-0.940035	0.194628	No	0.617166	0.658486	No	-1.8324	0.00330857	Down	-2.44956	5.46758e-05	Down	-0.153346	0.834362	No	7267.4	5321.2	10490.5	432.828	276.453	1635.42	8938.03	9984.52	9038.69	6813.83	5949.69	5018.22	4552.68	6392.71	564.242	298.779	435.465	235.078	368.127	226.152	506.326	836.862	3563.08	17903.2	5181.47
chr1:55039447-55064852:+	ENSG00000169174	PCSK9	protein_coding	1.36155	0.936809	No	-0.139971	0.941363	No	-1.50152	0.284743	No	1.71346	0.653184	No	0.191132	0.881161	No	-1.52233	0.234108	No	0.640134	0.459756	No	1.70996	0.473497	2.11343	0.439031	0	0.550623	65.9546	41.6205	0	2.85336	2.27652	0	1.42049	0	0.421076	0	0.896018	0	0	0	0	0	1.65187	112.564	54.8304
chr1:54715861-54742657:+	ENSG00000243725	TTC4	protein_coding	0.344207	0.988438	No	-0.57256	0.525691	No	-0.916767	0.203594	No	0.891545	0.652664	No	-1.8371	0.00334565	Down	-2.72865	1.09081e-05	Down	-0.571648	0.465497	No	3210.62	2503.66	4854.23	190.839	99.7762	724.821	3928.4	5935.12	4155.77	3017.43	2458.64	2301.57	2264.26	2945.16	272.857	126.729	172.931	91.2244	126.06	82.044	203.735	437.797	1532.93	7985.19	2241.19
chr1:44118821-44135140:+	ENSG00000171872	KLF17	protein_coding	0.925317	0.988438	No	-0.0861485	0.962253	No	-1.01147	0.368106	No	-0.412711	0.829993	No	-1.28298	0.24668	No	-0.870271	0.405238	No	-0.98145	0.459352	No	7.1414	3.46624	7.6861	0.588368	0.860157	1.74405	3.66062	8.19085	6.32297	7.13341	7.96782	2.57015	1.42049	6.40809	0.421076	0	1.34403	0.956899	0.773376	0.850197	1.50543	2.07487	1.65187	10.9819	0
chr1:56494761-56645301:-	ENSG00000162407	PLPP3	protein_coding	1.09224	0.483479	No	-0.254022	0.776493	No	-1.34626	0.10625	No	0.831714	0.653184	No	-0.767376	0.218452	No	-1.59909	0.00833723	Down	-0.398145	0.588701	No	1024.65	465.187	1231.08	72.8219	39.7395	128.482	1079.12	1439.09	1177.65	1041.48	854.833	344.4	421.886	629.274	105.269	41.9633	71.2334	34.1294	50.6561	34.433	41.6502	71.237	272.558	2123.62	649.397
chr1:37534449-37554293:-	ENSG00000163877	SNIP1	protein_coding	0.784348	0.858382	No	-0.216964	0.809433	No	-1.00131	0.176397	No	0.816982	0.653184	No	-1.66772	0.00733287	Down	-2.4847	4.78005e-05	Down	-0.592856	0.455728	No	1463.11	830.205	1711.17	95.2657	52.579	320.644	1386.31	2127.03	1860.54	1428.11	1100.7	781.326	730.133	979.156	138.955	54.5523	92.2898	44.6553	72.6973	40.3844	104.878	201.262	655.792	2818.22	772.765
chr1:53196792-53214197:+	ENSG00000157184	CPT2	protein_coding	0.153608	0.991867	No	-1.2238	0.185474	No	-1.3774	0.100333	No	0.399214	0.719078	No	-1.72896	0.00573313	Down	-2.12817	0.000432398	Down	-0.890993	0.394223	No	1071.44	958.672	2593.37	109.432	81.8567	385.095	1893.1	3601.86	1413.18	992.97	808.165	742.774	950.309	1182.93	150.745	64.2039	113.346	76.5519	100.152	68.866	129.969	210.945	814.371	3882.09	1108.6
chr1:42176539-42335877:-	ENSG00000198815	FOXJ3	protein_coding	0.52438	0.988438	No	-0.478068	0.594228	No	-1.00245	0.177636	No	0.806685	0.653184	No	-1.83737	0.00343812	Down	-2.64406	1.90093e-05	Down	-0.337933	0.64415	No	2994.16	2049.55	4229.02	215.005	119.588	816.668	3852.43	4917.5	3496.6	3065.94	2419.94	1819.67	1910.56	2418.41	289.7	138.479	216.836	99.1985	164.342	95.2221	257.93	408.057	1784.02	7593.96	2477.65
chr1:52408282-52553487:-	ENSG00000134744	TUT4	protein_coding	0.407156	0.988438	No	-0.40626	0.645829	No	-0.813417	0.241654	No	0.485679	0.683139	No	-2.21187	0.00048621	Down	-2.69755	1.13117e-05	Down	-0.512978	0.497182	No	4138.78	3084.26	5549.17	323.806	227.598	1608.88	6038.53	8743.16	4843.4	4251.51	3321.44	2919.69	2733.03	3600.06	414.339	208.977	348.103	192.975	302.777	187.043	498.297	890.809	3437.54	11679.2	3913.52
chr1:53226900-53238518:-	ENSG00000162385	MAGOH	protein_coding	0.564132	0.988438	No	-0.0637592	0.953429	No	-0.627891	0.350982	No	0.957824	0.643575	No	-1.88299	0.00312573	Down	-2.84082	7.69926e-06	Down	-0.486598	0.522813	No	2234.72	1486.19	2340.16	83.749	41.6025	330.55	1809.93	2573.2	2829.53	2207.08	1667.55	1292.79	1299.75	1866.04	114.533	45.3204	91.3938	42.4225	52.2029	30.182	110.9	177.055	703.696	3731.09	986.947
chr1:48096092-48182428:-	ENSG00000242267	SKINT1L	transcribed_unprocessed_pseudogene	0.67733	0.955169	No	0.111463	0.914068	No	-0.565867	0.409826	No	0.790314	0.65413	No	-2.39062	0.000356102	Down	-3.18093	1.7929e-06	Down	-0.812904	0.40767	No	150.523	91.9903	138.627	21.0639	11.7916	121.371	78.5363	142.094	197.593	158.362	95.6138	73.2493	80.968	121.754	23.5802	10.4908	29.1206	10.2069	16.2409	8.92707	23.0832	68.4706	272.558	146.882	58.2573
chr1:50960745-50974634:+	ENSG00000123080	CDKN2C	protein_coding	-0.0746153	1	No	-0.971297	0.308036	No	-0.896682	0.215828	No	0.40224	0.720371	No	-2.4346	0.000208333	Down	-2.83684	7.60916e-06	Down	-1.71225	0.147924	No	2130.48	2248.48	4299.4	90.0944	67.1786	530.415	2240.45	7720.07	2699.91	1948.85	1742.68	1646.18	2238.69	2860.57	134.323	43.2222	92.7379	63.7933	81.2045	56.5381	169.612	326.445	1095.19	4744.16	1069.19
chr1:19338775-19485539:-	ENSG00000077549	CAPZB	protein_coding	0.627121	0.964793	No	-0.581957	0.51786	No	-1.20908	0.127505	No	0.800639	0.653184	No	-1.50589	0.0145038	Down	-2.30653	0.000130897	Down	-0.0373005	0.964682	No	5710.15	3630.33	8690.52	364.627	203.843	1087.65	6677.28	6859.83	7238.22	5330.08	4562.15	3075.19	3583.9	4231.9	502.344	222.825	368.711	188.828	250.96	171.74	339.725	594.103	2329.13	13546.1	3822.7
chr1:45016399-45306209:-	ENSG00000162415	ZSWIM5	protein_coding	0.546833	0.988438	No	-0.938342	0.324295	No	-1.48517	0.0875636	No	0.435437	0.706419	No	-1.75787	0.00555556	Down	-2.19331	0.000347345	Down	-0.817369	0.403292	No	664.408	447.073	1309.57	82.7348	60.2704	298.024	1118.8	2019.87	885.216	599.206	508.802	371.387	428.988	540.843	118.743	46.5793	82.8817	47.207	75.7908	57.8134	95.3438	152.848	645.88	2302.07	663.105
chr1:58415384-58546802:-	ENSG00000162600	OMA1	protein_coding	-0.666875	0.950487	No	-1.48615	0.102534	No	-0.819278	0.245187	No	0.555698	0.667822	No	-2.155	0.000809986	Down	-2.7107	1.4817e-05	Down	-0.130153	0.861653	No	531.48	860.765	1556.36	71.827	47.9156	344.984	1683.99	1850.38	695.527	516.459	382.455	822.448	670.472	1089.37	89.6892	47.8382	77.9536	41.1467	58.3899	44.2103	79.7877	193.654	761.511	3219.06	1076.05
chr1:66999350-67054148:-	ENSG00000116704	SLC35D1	protein_coding	0.448477	0.988438	No	-0.39856	0.652718	No	-0.847037	0.227861	No	0.373388	0.732529	No	-2.63263	5.25342e-05	Down	-3.00602	1.85556e-06	Down	-0.597532	0.453568	No	2112.38	1527.93	2816.34	108.153	82.4435	730.64	2234.76	3439.83	2491.25	2211.36	1634.54	1407.16	1345.21	1831.43	141.481	70.0788	112.898	73.3623	105.952	68.0158	225.312	382.467	1584.14	4336.46	1396.46
chr1:53242364-53328469:-	ENSG00000157193	LRP8	protein_coding	0.650519	0.954453	No	-0.862412	0.351168	No	-1.51293	0.0789091	No	0.925702	0.644701	No	-0.688145	0.262707	No	-1.61385	0.0067733	Down	-0.171629	0.813781	No	1363.61	852.188	2541.08	159.178	81.2618	263.557	2820.58	3192.62	1666.1	1352.49	1072.24	681.09	843.772	1031.7	215.591	94.8371	167.107	68.5778	110.593	64.615	82.2967	141.782	566.591	5474.46	1819.68
chr1:54053584-54112519:+	ENSG00000116205	TCEANC2	protein_coding	0.266291	0.988438	No	-0.367927	0.677272	No	-0.634218	0.338722	No	-0.0145542	0.99956	No	-3.12913	2.14407e-06	Down	-3.11458	9.48268e-07	Down	-0.552759	0.47364	No	2122.62	1751.07	2768.56	150.126	151.738	1450.24	3012.08	4488.87	2483.35	2182.82	1701.7	1529.24	1660.55	2063.4	203.801	90.2212	156.355	132.052	204.558	118.603	468.69	743.493	3138.55	5979.62	1793.98
chr1:52032103-52033810:-	ENSG00000198841	KTI12	protein_coding	0.562558	0.988438	No	-1.25068	0.192871	No	-1.81324	0.0521548	No	1.52564	0.403979	No	-1.66006	0.0104191	Down	-3.1857	1.78071e-06	Down	-0.686976	0.429074	No	651.594	433.209	1612	56.9872	18.5416	192.426	1017.08	1672.64	791.953	667.687	495.143	282.717	451.716	565.193	83.7941	29.3743	57.7932	27.7501	18.9477	8.92707	61.7226	92.6773	422.878	2094.79	568.865
chr1:53946085-53968168:+	ENSG00000116212	LRRC42	protein_coding	0.447039	0.988438	No	-0.811978	0.377833	No	-1.25902	0.117652	No	0.660998	0.655019	No	-1.72649	0.00546739	Down	-2.38748	8.24714e-05	Down	-0.88055	0.394223	No	1079.45	781.479	1939.43	80.4871	49.7626	282.958	1546.81	2919.43	1362.6	1018.65	857.11	706.792	678.995	958.65	110.322	48.2578	82.8817	42.7415	65.737	40.8095	82.2967	165.298	601.28	3024.13	925.262
chr1:62236165-62319434:-	ENSG00000132854	KANK4	protein_coding	1.58187	0.459621	No	-0.635258	0.576273	No	-2.21712	0.0746191	No	0.55174	0.71838	No	-1.41857	0.0801275	No	-1.97031	0.014602	Down	-1.19741	0.377645	No	9.10671	2.65697	14.2508	1.73769	1.11795	6.14903	10.367	24.7953	11.0652	12.8401	3.41478	1.28508	2.84098	3.84485	2.10538	0.419633	2.68805	0.956899	1.54675	0.850197	1.50543	2.07487	14.8668	20.591	6.8538
chr1:77979175-78017964:+	ENSG00000162616	DNAJB4	protein_coding	-0.351156	0.988438	No	-0.445762	0.615285	No	-0.0946058	0.887523	No	0.63149	0.657576	No	-2.10151	0.000930979	Down	-2.733	1.09821e-05	Down	-0.258062	0.719091	No	530.812	683.786	732.154	45.5931	28.7639	210.824	1027.7	1238.45	684.462	499.338	408.635	610.411	580.981	859.965	52.6345	27.6958	56.4491	26.7932	38.6688	20.8298	66.2388	125.184	441.049	1920.45	683.666
chr1:62436297-62451804:+	ENSG00000162607	USP1	protein_coding	0.315164	0.988438	No	-0.57175	0.524893	No	-0.886914	0.213198	No	0.668786	0.655019	No	-2.44552	0.000148146	Down	-3.11431	9.58227e-07	Down	-0.62985	0.439521	No	8448.75	6728.54	12765.7	491.777	302.504	2895.56	11792.7	18577.5	10082	9026.61	6237.66	6613	5390.77	8181.85	605.507	327.734	542.091	288.346	365.807	253.359	755.725	1605.95	6325	22440.1	7378.11
chr1:77282019-77559966:+	ENSG00000154027	AK5	protein_coding	0.998917	0.586024	No	-0.0274515	0.983457	No	-1.02637	0.169071	No	1.41285	0.466222	No	-1.24	0.0444983	Down	-2.65285	2.62927e-05	Down	-0.209707	0.76823	No	122.591	59.6016	125.182	16.9184	5.96685	43.0142	178.318	207.624	134.363	129.828	103.582	46.2627	71.0246	61.5176	21.8959	10.4908	18.3684	6.37933	8.12045	3.40079	16.0579	22.1319	90.8527	369.265	101.093
chr1:48295373-48472208:-	ENSG00000132122	SPATA6	protein_coding	0.519578	0.988438	No	-0.207561	0.819402	No	-0.727139	0.28692	No	0.786662	0.654026	No	-2.73291	3.73977e-05	Down	-3.51957	9.25764e-08	Down	-0.797686	0.403942	No	281.536	193.326	327.055	19.6362	11.0183	144.506	378.594	673.327	352.506	243.962	248.141	178.626	146.311	255.042	24.8435	13.0086	21.0564	10.2069	13.9208	8.92707	36.1303	80.2281	317.159	708.33	269.011
chr1:77979542-78138444:+	ENSG00000137960	GIPC2	protein_coding	1.6024	0.578097	No	0.079293	0.961856	No	-1.52311	0.19609	No	-0.534036	0.819097	No	-2.90579	0.0198844	Down	-2.37175	0.0375974	Down	0.0810808	0.94665	No	9.03541	2.61183	8.3533	0	0.128896	2.20249	6.13527	6.12739	20.5497	4.28004	2.27652	2.57015	1.42049	3.84485	0	0	0	0	0.386688	0	0	0	6.60747	9.60913	5.14035
chr1:65248219-65415871:+	ENSG00000116675	DNAJC6	protein_coding	0.43357	0.988438	No	-0.629643	0.496815	No	-1.06321	0.166307	No	0.118911	0.924289	No	-2.54333	0.00012644	Down	-2.66224	2.26627e-05	Down	-0.470406	0.536159	No	1443.79	1054.63	2277.05	102.933	94.3982	655.212	2545.08	3576.48	1800.47	1365.33	1165.58	947.101	965.934	1250.86	144.008	54.1327	110.658	77.8278	136.501	68.866	174.63	363.793	1427.21	5105.19	1485.56
chr1:65147549-65232145:+	ENSG00000162433	AK4	protein_coding	0.580923	0.986021	No	-0.672817	0.463309	No	-1.25374	0.121006	No	0.692396	0.655019	No	-1.85369	0.00321629	Down	-2.54609	3.47663e-05	Down	-0.0748451	0.923163	No	2688.16	1765.97	4371.05	228.047	137.821	876.702	6477.34	6837.28	3139.36	2797.72	2127.41	1486.83	1502.88	2308.19	277.068	154.845	252.229	131.095	170.143	112.226	234.847	437.797	1957.46	12949	3762.73
chr1:65420587-65436007:+	ENSG00000213625	LEPROT	protein_coding	0.24781	0.988438	No	-0.499118	0.57122	No	-0.746928	0.270646	No	0.420129	0.708231	No	-2.41093	0.000162756	Down	-2.83106	4.79747e-06	Down	-1.0738	0.362052	No	1202.25	1005.26	1723.07	72.3927	53.3485	416.789	1549.53	3360.19	1460.61	1246.92	899.225	843.01	921.899	1250.86	96.8475	49.0971	71.2334	44.3363	71.924	43.7852	129.969	231.693	888.705	2871.76	1076.05
chr1:64470129-64693058:+	ENSG00000158966	CACHD1	protein_coding	0.507922	0.988438	No	-0.671965	0.470133	No	-1.17989	0.139224	No	0.655166	0.655726	No	-1.25671	0.045513	Down	-1.91188	0.00176862	Down	-0.528825	0.496452	No	3096.39	2143.51	5034.79	307.312	190.761	767.331	4174.6	6119.65	3801.69	3023.14	2464.33	1682.16	2136.42	2611.94	424.444	182.54	314.95	153.104	243.613	175.566	212.265	365.176	1724.55	8530.16	2379.98
chr1:62641122-62641667:-	ENSG00000213703	NA	processed_pseudogene	0.476629	0.988438	No	-1.60208	0.234819	No	-2.07871	0.0955668	No	0.352724	0.848563	No	-3.26895	0.000893427	Down	-3.62168	0.000136813	Down	-0.704833	0.498839	No	7.57217	5.22482	25.2843	0.718787	0.541191	11.1046	22.8428	38.5263	7.90372	5.70672	9.10608	6.42538	2.84098	6.40809	0.421076	0.839267	0.896018	0	0.773376	0.850197	1.50543	2.07487	29.7336	45.3002	17.1345
chr1:63523372-63572693:+	ENSG00000203965	EFCAB7	protein_coding	-0.195521	0.988686	No	-0.37073	0.681335	No	-0.175208	0.793415	No	0.201204	0.859338	No	-2.45747	0.000204453	Down	-2.65867	2.41019e-05	Down	-0.553294	0.479239	No	466.044	536.761	609.408	31.4687	27.1847	189.506	774.358	1155.53	515.322	453.685	429.124	561.578	436.091	612.613	45.8973	18.0442	30.4646	21.0518	37.122	23.3804	60.7189	111.351	396.448	1569.03	433.503
chr1:43743471-43743741:+	ENSG00000233674	NA	processed_pseudogene	0.594673	0.988438	No	0.0211029	0.992775	No	-0.57357	0.463802	No	1.10328	0.654362	No	-0.708493	0.419221	No	-1.81177	0.0468546	Down	-2.33285	0.178423	No	16.4983	10.6394	15.8302	1.32607	0.528387	2.67803	2.17103	12.0527	22.1304	17.1202	10.2443	17.9911	11.3639	2.56324	0.842152	0	3.13606	0	1.16006	0.425099	1.00362	2.07487	4.9556	1.37273	5.14035
chr1:84925583-84997113:-	ENSG00000153898	MCOLN2	protein_coding	0.87614	0.76406	No	-0.558788	0.537442	No	-1.43493	0.0935085	No	0.564548	0.667277	No	-1.63885	0.00908475	Down	-2.2034	0.000310955	Down	-0.178217	0.808397	No	471.321	250.02	705.636	46.7207	30.9647	155.062	706.053	803.394	588.037	465.098	360.828	226.173	232.961	290.927	61.8982	28.5351	49.729	25.1983	46.0159	21.68	47.1701	76.0784	341.937	1365.87	423.222
chr1:76867480-77067546:+	ENSG00000117069	ST6GALNAC5	protein_coding	-1.06406	0.517486	No	-2.46	0.00129034	Down	-1.39594	0.0866265	No	2.8022	0.0109897	Up	-0.690523	0.262183	No	-3.49273	3.02752e-06	Down	0.427862	0.528742	No	15.6185	33.5625	91.4329	7.95211	0.918109	14.7193	200.179	147.908	12.6459	22.8269	11.3826	21.8463	19.8869	58.9544	13.0534	5.87487	4.9281	0.318966	1.16006	1.2753	3.51267	7.60784	33.0374	374.756	131.936
chr1:62784132-62865516:+	ENSG00000125703	ATG4C	protein_coding	-0.0827336	1	No	-0.683043	0.453679	No	-0.60031	0.36263	No	0.45665	0.693013	No	-1.99524	0.00156113	Down	-2.45189	5.71249e-05	Down	-0.391836	0.591121	No	683.818	725.809	1119.78	74.1639	53.2127	316.609	1490.58	1978.05	799.856	661.98	589.619	710.647	556.833	909.948	93.4788	46.5793	82.4336	43.6984	69.6038	46.3357	96.8492	183.971	669.006	2816.85	940.683
chr1:84085741-84086233:+	ENSG00000213540	TXN2P1	processed_pseudogene	0.381945	0.988438	No	-0.98143	0.287543	No	-1.36337	0.100364	No	0.237595	0.852312	No	-2.68471	0.000136733	Down	-2.9223	1.39325e-05	Down	-0.309266	0.657396	No	31.5896	23.79	63.6677	2.43804	1.9911	19.2979	56.2351	70.4397	53.7453	17.1202	23.9035	29.5567	21.3074	20.5059	2.94753	1.67853	2.68805	3.18966	1.93344	0.850197	8.02895	6.91622	42.9486	120.8	30.8421
chr1:75641178-75724049:-	ENSG00000230863	NA	transcribed_processed_pseudogene	-0.610127	0.988438	No	-1.106	0.411148	No	-0.495871	0.584163	No	0.538694	0.708442	No	-2.04536	0.00782055	Down	-2.58406	0.000585801	Down	-0.0491262	0.963096	No	4.1009	6.55849	9.47011	5.27118	3.52486	25.1269	18.9038	19.8256	6.32297	1.42668	4.55304	12.8508	4.26147	2.56324	9.26367	2.5178	4.03208	1.9138	6.96038	1.70039	9.53438	9.68271	56.1635	35.691	13.7076
chr1:48325080-48326123:-	ENSG00000224986	PPP1R8P1	processed_pseudogene	1.75833	0.180398	No	0.707731	0.518462	No	-1.05059	0.246275	No	0.809604	0.672797	No	-1.2628	0.156482	No	-2.0724	0.0230748	Down	-1.05049	0.395537	No	24.3059	6.64185	14.4684	1.008	0.470436	2.8823	11.6514	25.5842	45.8416	15.6935	11.3826	2.57015	7.10246	10.2529	0.421076	1.2589	1.34403	0.637933	0.773376	0	0.501809	4.84135	3.30374	24.7092	1.71345
chr1:37809574-37859592:-	ENSG00000188786	MTF1	protein_coding	0.399859	0.988438	No	-0.721395	0.432841	No	-1.12125	0.146431	No	0.991975	0.636517	No	-1.807	0.00393695	Down	-2.79898	7.83062e-06	Down	-0.511393	0.499909	No	1233.81	924.157	2076.91	78.7296	38.1937	293.641	1775.46	2568.16	1564.94	1154.19	982.318	754.339	913.376	1104.75	117.48	46.5793	72.1294	40.5087	46.0159	28.0565	101.365	145.241	634.317	3493.6	1160
chr1:83865024-83999150:-	ENSG00000137941	TTLL7	protein_coding	0.0920716	0.999249	No	-0.593023	0.512255	No	-0.685095	0.309908	No	0.0380945	0.97986	No	-2.98257	7.02628e-06	Down	-3.02066	1.91626e-06	Down	-0.655406	0.430743	No	663.604	620.714	1018.43	63.9875	62.2451	557.861	1341.08	2152.56	842.536	651.993	496.281	552.583	561.094	748.465	85.8995	34.8296	71.2334	54.8622	88.9382	42.935	156.565	324.371	1192.65	2461.31	918.409
chr1:43650149-43705518:+	ENSG00000066135	KDM4A	protein_coding	0.441797	0.988438	No	-0.531676	0.553515	No	-0.973473	0.184609	No	0.572175	0.663761	No	-2.20054	0.000549031	Down	-2.77271	8.00838e-06	Down	-0.621473	0.443558	No	4776.61	3471.18	7012.19	350.444	231.263	1728.46	5599.54	8770.09	5949.92	4650.98	3728.94	3001.94	3146.39	4265.22	483.816	220.307	347.207	207.647	292.723	193.42	524.893	885.968	3774.52	11174	3187.01
chr1:31500085-31509648:+	ENSG00000260386	LDC1P	transcribed_unitary_pseudogene	3.98199	0.00223564	Up	3.55321	0.0130281	Up	-0.428777	NA	No	0	1	No	0	1	No	0	1	No	-2.94331	0.217267	No	14.4237	0.856717	1.22561	0	0	0	0	2.32098	11.0652	18.5469	13.6591	2.57015	0	0	0	0	0	0	0	0	0	0	0	0	0
chr1:85649417-85708433:-	ENSG00000117174	ZNHIT6	protein_coding	0.131404	0.994716	No	-0.293429	0.738657	No	-0.424833	0.510463	No	0.614802	0.658486	No	-2.07919	0.000990395	Down	-2.69399	1.23837e-05	Down	-0.250633	0.727788	No	3364.76	3060.1	4158.44	175.149	112.023	792.292	3586.71	4298.35	3909.18	3394.07	2791.01	2900.42	2542.68	3737.2	235.381	116.238	173.827	104.302	144.621	87.1452	243.879	431.572	1701.42	7076.44	2176.08
chr1:54641754-54710266:+	ENSG00000184313	MROH7	protein_coding	3.05533	0.00018642	Up	0.980798	0.312959	No	-2.07453	0.0468601	Down	0.320417	0.78262	No	-3.00781	9.63896e-06	Down	-3.32823	5.2355e-07	Down	-0.206407	0.78182	No	57.9153	6.07692	28.6082	5.79198	4.55555	52.8455	34.4091	40.4526	91.6831	39.9471	42.1156	3.85523	2.84098	11.5346	6.73721	1.67853	8.96018	4.46553	5.80032	3.40079	13.5489	35.9643	109.023	48.0456	22.2748
chr1:78303884-78540701:+	ENSG00000122420	PTGFR	protein_coding	-1.02358	0.901109	No	-1.29589	0.325856	No	-0.272315	0.756429	No	-0.390896	0.805544	No	-3.62012	7.24359e-05	Down	-3.22922	7.70417e-05	Down	-0.213215	0.813134	No	5.38523	11.3966	14.1322	0.999985	1.37896	17.542	38.7882	45.4839	4.74223	11.4134	0	12.8508	8.52295	12.8162	1.6843	0.419633	0.896018	2.55173	1.16006	0.425099	7.02533	7.60784	37.993	78.2458	22.2748
chr1:87328880-87348923:+	ENSG00000143013	LMO4	protein_coding	0.723173	0.915079	No	-0.55164	0.546315	No	-1.27481	0.119342	No	0.668603	0.655019	No	-2.12451	0.000974204	Down	-2.79311	9.63446e-06	Down	-0.32875	0.656499	No	1468.41	869.882	2188.28	140.658	86.4407	659.133	2330.85	2956.51	1783.08	1428.11	1194.03	684.945	862.238	1062.46	194.116	75.534	152.323	80.0606	104.019	75.2424	192.193	359.643	1425.56	4707.1	1343.34
chr1:52404602-52420836:+	ENSG00000134748	PRPF38A	protein_coding	0.609048	0.975027	No	-0.196293	0.832061	No	-0.805341	0.251402	No	0.406644	0.716969	No	-1.8812	0.00294586	Down	-2.28784	0.000177915	Down	-0.588572	0.460724	No	5531.84	3561.42	6374.86	257.526	191.572	1010.91	5975.68	9142.24	6642.28	5682.47	4270.75	3149.72	3079.63	4454.9	352.019	167.434	253.125	161.716	250.187	162.813	278.504	545.69	2208.55	12222.8	3289.82
chr1:77088989-77219430:-	ENSG00000142892	PIGK	protein_coding	0.281704	0.988438	No	-0.395748	0.658803	No	-0.677452	0.316694	No	0.0783137	0.949809	No	-2.70883	4.20331e-05	Down	-2.78715	8.64622e-06	Down	-0.380692	0.605064	No	2591.84	2114.04	3449.92	145.748	137.689	1042.69	4371.47	5755.2	3180.46	2707.84	1887.24	2065.12	1733	2544.01	197.906	104.489	134.851	125.673	175.17	112.226	256.425	570.588	2301.05	8384.65	2553.04
chr1:76074746-76634603:+	ENSG00000184005	ST6GALNAC3	protein_coding	1.06959	0.539613	No	-0.0621266	0.956175	No	-1.13172	0.152369	No	0.772465	0.654362	No	-1.64848	0.0102886	Down	-2.42095	0.00012243	Down	-0.316895	0.669225	No	370.823	170.775	387.738	31.6171	17.9551	106.441	528.185	664.655	431.543	406.604	274.321	164.49	136.367	211.467	45.0551	18.8835	30.9126	15.6294	25.9081	12.3279	32.6176	50.4884	236.217	1037.79	298.14
chr1:55066359-55215364:-	ENSG00000162402	USP24	protein_coding	0.306959	0.988438	No	-0.537604	0.54895	No	-0.844564	0.230285	No	0.86603	0.653184	No	-1.87125	0.00276536	Down	-2.73728	9.74092e-06	Down	-0.773068	0.408198	No	9854.58	7894.53	14528.4	736.82	392.8	2861.61	10985.3	19194.1	12154.3	9789.89	7619.51	7165.58	7241.67	9276.35	954.579	468.73	787.152	332.682	515.842	329.876	855.083	1531.94	6197.81	21453.1	6898.35
chr1:51709062-51709940:+	ENSG00000232846	SLC25A6P3	processed_pseudogene	0.870178	0.935123	No	-1.15443	0.298503	No	-2.02461	0.0663072	No	1.54529	0.61662	No	-0.681282	0.411251	No	-2.22657	0.0124415	Down	-1.22288	0.371571	No	11.3619	5.88117	25.5034	1.84117	0.496043	3.56319	9.69325	24.1382	18.9689	12.8401	2.27652	3.85523	9.94344	3.84485	3.36861	1.2589	0.896018	0.637933	0	0.850197	2.00724	2.07487	6.60747	17.8455	5.14035
chr1:77810861-77811781:-	ENSG00000219201	NA	processed_pseudogene	-1.42999	0.98658	No	0	1	No	1.27494	0.432736	No	-0.751669	0.7745	No	-0.885737	0.560964	No	-0.134067	0.936239	No	0	1	No	0	1.42049	0	4.63183	9.4034	10.5918	0	0	0	0	0	0	4.26147	0	13.8955	0	0	8.61209	8.12045	11.4777	16.5597	15.2157	0	0	0
chr1:62454298-62688386:-	ENSG00000116641	DOCK7	protein_coding	0.492212	0.988438	No	-0.555554	0.53565	No	-1.04777	0.163507	No	0.338634	0.75377	No	-2.61348	5.913e-05	Down	-2.95212	2.60077e-06	Down	-0.653322	0.430812	No	4140	2900.85	6183.24	291.412	227.864	1938.02	6313.49	10116.3	5034.67	4218.7	3166.64	2694.8	2538.42	3469.34	383.6	177.925	312.71	203.82	305.483	174.29	574.572	1090	4149.49	12281.8	3898.1
chr1:71395943-72282539:-	ENSG00000172260	NEGR1	protein_coding	0.0174859	1	No	-1.11622	0.242328	No	-1.1337	0.14977	No	0.687677	0.655019	No	-1.9157	0.00290784	Down	-2.60338	3.595e-05	Down	-0.621723	0.449029	No	237.611	234.538	532.773	39.0995	23.6483	158.721	501.618	786.664	263.984	243.962	204.887	203.042	217.335	283.237	53.8977	23.0798	40.3208	21.6897	34.8019	14.4534	60.7189	85.0695	330.374	1019.94	311.848
chr1:46394317-46413848:+	ENSG00000117480	FAAH	protein_coding	0.478746	0.988438	No	-0.685456	0.492457	No	-1.1642	0.163086	No	0.695698	0.657597	No	-2.2271	0.00129095	Down	-2.9228	1.68609e-05	Down	-0.257003	0.746976	No	69.56	49.0514	114.644	17.7629	10.6418	91.8864	77.5	93.5727	79.0372	61.3473	68.2956	24.4164	62.5016	60.236	26.5278	8.39267	18.3684	7.33623	17.7876	6.80158	28.1013	39.4224	208.135	156.492	47.9766
chr1:88935773-88992953:-	ENSG00000137944	KYAT3	protein_coding	0.651005	0.955169	No	-0.033141	0.978641	No	-0.684146	0.31066	No	0.312874	0.773637	No	-1.95938	0.00191259	Down	-2.27225	0.000178324	Down	-0.00860893	0.996897	No	1208.28	754.679	1237.42	96.3634	76.7633	400.607	2074.81	2088.2	1492.22	1185.57	947.032	695.226	643.483	925.328	126.744	63.7843	98.562	68.5778	96.672	65.0401	108.391	234.46	858.971	4101.73	1189.13
chr1:52633168-52669683:+	ENSG00000182183	SHISAL2A	protein_coding	1.35214	0.962916	No	-2.37219	0.147973	No	-3.72432	0.0345126	Down	0.921647	0.655019	No	-1.44949	0.0764296	No	-2.37113	0.00339176	Down	-0.0131697	0.997312	No	1.05383	0	7.01435	6.99653	3.51442	21.7916	3.8616	4.26831	3.16149	0	0	0	0	0	8.84259	5.87487	6.27213	3.50863	1.93344	5.10118	6.02171	4.84135	54.5116	5.49093	0
chr1:93866284-93879918:-	ENSG00000067334	DNTTIP2	protein_coding	0.617458	0.973671	No	-0.342886	0.699527	No	-0.960344	0.190657	No	0.885225	0.653184	No	-1.59946	0.0103245	Down	-2.48468	5.04425e-05	Down	-0.637931	0.438649	No	5423.34	3470.95	6947.4	317.941	167	1016.31	5473.69	8677.22	6296.1	5756.66	4217.25	3369.47	2971.67	4071.7	399.18	211.915	342.727	156.612	221.959	122.428	274.992	520.791	2253.15	10701.8	3329.23
chr1:43525187-43623666:+	ENSG00000142949	PTPRF	protein_coding	0.115373	0.99514	No	-1.16804	0.217089	No	-1.28341	0.118634	No	0.897197	0.653184	No	-1.25915	0.0446021	Down	-2.15635	0.000433387	Down	-0.197423	0.790513	No	8785.77	8081.41	20457.5	1394.38	725.993	3480.64	20315.8	23433.2	10614.7	8391.74	7350.88	5331.78	8464.71	10447.7	2040.53	771.706	1370.91	660.26	957.439	560.28	1145.63	1677.87	7618.41	41980.9	11204.2
chr1:54849627-54887195:-	ENSG00000116133	DHCR24	protein_coding	-0.0936141	0.99908	No	-1.25528	0.173452	No	-1.16166	0.139067	No	1.2407	0.555652	No	-0.252452	0.691749	No	-1.49315	0.0127379	Down	-1.04037	0.371571	No	11582.8	12393.5	28677.6	955.993	387.883	1149.67	19297.2	40888.1	14397.4	10777.2	9573.91	9453.02	12646.6	15080.8	1261.54	670.994	935.443	346.078	495.347	322.225	342.234	576.121	2530.66	39039.1	10969.5
chr1:90892992-90893612:-	ENSG00000232882	PHKA1P1	processed_pseudogene	0.285951	0.988438	No	-0.621799	0.495129	No	-0.90775	0.208442	No	1.25008	0.575874	No	-1.52825	0.0154888	Down	-2.77833	1.45394e-05	Down	-0.85292	0.397903	No	194.307	157.928	304.395	19.8839	7.9609	61.5695	188.113	348.515	235.531	186.895	160.495	131.078	136.367	206.34	29.8964	10.4908	19.2644	3.50863	13.1474	7.22668	23.585	42.1889	118.934	385.738	99.38
chr1:85729233-86156943:-	ENSG00000171502	COL24A1	protein_coding	1.4615	0.158242	No	0.0682922	0.948997	No	-1.39321	0.100152	No	0.0850946	0.946995	No	-1.94422	0.00238141	Down	-2.02932	0.000895131	Down	-0.761544	0.410029	No	226.91	78.7575	215.889	17.6915	16.6114	74.1786	308.55	534.763	270.307	239.682	170.739	73.2493	68.1836	94.8397	20.2116	10.9105	21.9524	17.8621	20.4945	11.4777	21.076	42.8806	158.579	617.73	188.479
chr1:54998933-55017172:+	ENSG00000162399	BSND	protein_coding	0.819229	0.955169	No	-1.41113	0.180794	No	-2.23036	0.0410366	Down	0.544767	0.709523	No	-1.66501	0.0262154	Down	-2.20978	0.00308059	Down	-0.993491	0.389447	No	9.14635	5.02791	25.3863	1.87805	1.2017	7.75209	15.8066	32.6985	9.48446	9.98677	7.96782	5.1403	9.94344	0	2.52646	0.419633	2.68805	1.59483	1.16006	0.850197	3.01086	2.07487	18.1705	35.691	6.8538
chr1:52602371-52609051:+	ENSG00000116157	GPX7	protein_coding	5.00921	6.64467e-05	Up	4.63891	0.000472197	Up	-0.370298	NA	No	0	1	No	-1.44152	0.282225	No	-1.57051	0.22733	No	-0.385175	0.773854	No	19.0963	0.473497	0.558407	0	0	0.230541	1.59988	1.84761	17.3882	22.8269	17.0739	0	1.42049	0	0	0	0	0	0	0	0	0.691622	0	1.37273	3.4269
chr1:94820342-94895246:+	ENSG00000143036	SLC44A3	protein_coding	0.856291	0.768259	No	-0.148268	0.872665	No	-1.00456	0.173574	No	-0.0753052	0.953955	No	-2.30669	0.000471824	Down	-2.23139	0.000300674	Down	-1.19073	0.320725	No	142.883	77.0208	159.057	6.86755	7.27468	38.6409	152.757	360.503	156.494	146.948	125.209	53.9732	80.968	96.1213	10.1058	3.7767	6.72013	7.01726	9.28051	5.52628	12.0434	17.9822	85.8971	288.274	82.2455
chr1:77847110-77848802:+	ENSG00000235613	NSRP1P1	processed_pseudogene	0.157625	0.991499	No	0.160736	0.861048	No	0.00311046	1	No	0.24042	0.843363	No	-2.38587	0.00048183	Down	-2.62629	5.70442e-05	Down	-0.456366	0.531865	No	139.262	124.173	123.853	3.8676	3.23776	24.0112	102.916	143.389	167.559	139.815	110.411	140.073	96.5934	135.851	5.05291	2.5178	4.03208	2.8707	3.86688	2.97569	8.53076	8.99108	54.5116	221.01	54.8304
chr1:88684222-88836255:+	ENSG00000065243	PKN2	protein_coding	0.211944	0.988686	No	-0.433731	0.62562	No	-0.645676	0.332282	No	0.574156	0.663761	No	-2.4849	0.000122482	Down	-3.05906	1.39261e-06	Down	-0.451862	0.542378	No	4810.09	4127.16	6578.97	284.622	187.516	1725.56	6948.67	9628.02	5678.03	5011.93	3740.32	3870.65	3483.05	5027.79	362.546	194.29	297.03	169.69	238.973	153.886	480.733	962.738	3733.22	13448.7	4223.65
chr1:89407679-89426243:+	ENSG00000225492	GBP1P1	transcribed_unprocessed_pseudogene	0.167705	0.991499	No	-0.822581	0.392723	No	-0.990286	0.192479	No	0.924301	0.653184	No	-2.46883	0.000210734	Down	-3.39313	1.05751e-06	Down	-1.31064	0.268157	No	15.4262	13.6229	28.3647	3.46592	1.68494	22.1647	21.385	55.5946	12.6459	19.9735	13.6591	10.2806	11.3639	19.2243	4.21076	1.2589	4.9281	2.23276	1.54675	1.2753	6.52352	18.6738	41.2967	48.0456	5.14035
chr1:94418389-94518666:+	ENSG00000117528	ABCD3	protein_coding	0.333348	0.988438	No	-0.508792	0.568735	No	-0.842139	0.230802	No	0.447967	0.696978	No	-2.30571	0.00032002	Down	-2.75368	8.97037e-06	Down	-0.79914	0.404178	No	3243.78	2549.55	4683.31	163.64	118.139	872.636	3843.08	6841.37	4018.25	3328.45	2384.65	2410.8	2056.87	3180.97	197.906	105.748	187.268	112.595	158.929	82.8942	245.385	461.312	1911.21	7113.5	2537.62
chr1:54641786-54742308:+	ENSG00000271723	MROH7-TTC4	protein_coding	3.15238	0.00772883	Up	1.983	0.129934	No	-1.16938	0.281015	No	1.1626	0.658183	No	-3.17954	0.00156231	Down	-4.34214	4.30578e-05	Down	-0.427619	0.673029	No	38.1279	3.51484	8.89879	0.559992	0.128896	8.18254	15.0531	20.3715	47.4223	32.8137	34.1478	5.1403	2.84098	2.56324	0.421076	1.2589	0	0	0.386688	0	8.02895	0	16.5187	26.0819	15.421
chr1:94974405-95072951:-	ENSG00000172339	ALG14	protein_coding	0.371465	0.988438	No	-0.748398	0.416661	No	-1.11986	0.146155	No	0.70368	0.655019	No	-1.49231	0.0162506	Down	-2.19599	0.000297385	Down	-0.875838	0.395537	No	747.434	571.464	1282.63	48.9688	29.3213	146.048	815.186	1533.85	886.797	781.821	573.683	457.487	546.889	710.016	60.6349	29.3743	56.8971	23.2845	42.149	22.5302	56.2026	74.6952	307.247	1669.24	455.777
chr1:77562416-77683419:-	ENSG00000036549	ZZZ3	protein_coding	0.408651	0.988438	No	-0.38967	0.661535	No	-0.798321	0.251678	No	0.366424	0.737205	No	-2.34258	0.000276907	Down	-2.70901	1.21847e-05	Down	-0.441347	0.553161	No	4943.99	3679.67	6551.01	290.913	222.886	1592.24	6740.64	9270.37	5978.37	5023.34	3830.25	3599.5	3090.99	4348.53	370.547	185.898	316.294	200.63	308.19	159.837	441.09	861.761	3473.88	12888.6	4251.07
chr1:53851719-53889798:-	ENSG00000058799	YIPF1	protein_coding	0.152235	0.992241	No	-0.794555	0.39382	No	-0.94679	0.194678	No	0.304918	0.781633	No	-2.20919	0.000621132	Down	-2.51411	4.75532e-05	Down	-0.672923	0.427064	No	472.707	423.323	839.094	33.7162	27.0105	169.377	808.413	1314.21	599.102	436.564	382.455	375.242	394.897	499.831	45.8973	24.3387	30.9126	20.4138	35.962	24.6557	53.6936	92.6773	361.759	1656.89	474.625
chr1:54007298-54018186:-	ENSG00000203985	LDLRAD1	protein_coding	0	1	No	0	1	No	0	NA	No	0.329646	0.821951	No	-1.90089	0.0158843	Down	-2.23053	0.00378073	Down	0	1	No	0	0	0	1.86811	1.43692	8.20136	0	0	0	0	0	0	0	0	2.10538	1.2589	2.24004	1.9138	1.54675	0.850197	3.51267	6.2246	14.8668	0	0
chr1:99970011-100083321:+	ENSG00000283761	NA	protein_coding	1.01041	0.594718	No	-0.156353	0.869021	No	-1.16676	0.139988	No	0.589938	0.663761	No	-1.81844	0.00422107	Down	-2.40838	0.00010043	Down	-0.817682	0.403292	No	312.47	150.412	349.927	32.5622	21.1668	123.53	233.356	421.665	409.413	258.229	269.768	141.358	167.618	142.26	48.4237	20.1424	29.1206	21.0518	26.2948	16.1537	36.6321	58.0962	275.862	453.002	150.783
chr1:34759740-34762327:+	ENSG00000189433	GJB4	protein_coding	0	1	No	0	1	No	0	NA	No	0	1	No	0	1	No	0	1	No	1.22559	0.480746	No	0	0	0	0	0	0	8.40464	3.23331	0	0	0	0	0	0	0	0	0	0	0	0	0	0	0	2.74547	10.2807
chr1:50417550-50423443:-	ENSG00000142700	DMRTA2	protein_coding	0.843029	0.831103	No	-0.793223	0.408205	No	-1.63625	0.0713945	No	1.29016	0.575874	No	-2.29236	0.000618107	Down	-3.58253	2.02375e-07	Down	-1.73836	0.149072	No	387.721	210.49	688.364	19.6939	7.58653	106.178	216.57	763.039	455.254	388.057	319.851	98.9508	255.688	276.829	25.6856	9.65157	23.7445	6.06036	7.34707	9.35217	35.6285	61.5543	221.35	466.729	97.6666
chr1:41506365-42035925:-	ENSG00000127124	HIVEP3	protein_coding	0.331824	0.988438	No	-1.05964	0.280491	No	-1.39147	0.108	No	0.5449	0.673535	No	-1.63448	0.0122169	Down	-2.17938	0.00058792	Down	-0.483713	0.534749	No	333.437	261.96	719.035	44.0724	29.5551	146.57	724.775	1029.17	414.155	298.176	287.98	173.485	259.95	352.445	63.5825	25.178	43.4569	28.388	47.9493	12.3279	46.6683	64.3208	328.722	1407.05	508.894
chr1:61681046-61725423:-	ENSG00000162604	TM2D1	protein_coding	0.323386	0.988438	No	-0.409135	0.644113	No	-0.732521	0.28167	No	0.557036	0.667094	No	-2.04391	0.00118827	Down	-2.60094	2.22425e-05	Down	-0.776226	0.40695	No	1090.28	863.103	1464.67	75.1432	50.096	332.183	1235.37	2163.01	1343.63	1104.25	822.962	717.072	771.327	1100.91	103.585	46.5793	75.2655	48.8019	69.6038	31.8824	98.3546	197.804	700.392	2347.37	831.023
chr1:50398825-50399773:-	ENSG00000229316	HMGB1P45	processed_pseudogene	6.06124	7.30597e-07	Up	5.83647	3.55632e-06	Up	0	NA	No	1.76777	0.653184	No	1.23199	0.347581	No	0	1	No	2.6948	0.290498	No	13.0932	0	0	0.289695	0	0	1.4863	0	11.0652	15.6935	12.5209	0	0	0	0.421076	0	0.448009	0	0	0	0	0	0	2.74547	1.71345
chr1:52927276-53051698:+	ENSG00000116171	SCP2	protein_coding	0.759548	0.887803	No	-0.224794	0.805045	No	-0.984342	0.184528	No	0.473569	0.689636	No	-1.91748	0.0024902	Down	-2.39105	9.64799e-05	Down	-0.824447	0.401201	No	2519.84	1454.86	2964.23	136.196	96.4855	549.566	2661.73	4828.69	3098.26	2687.87	1773.41	1386.6	1227.3	1750.69	185.273	83.0874	140.227	88.3537	115.233	85.8699	143.517	296.014	1209.17	4984.39	1735.72
chr1:93561741-93847150:-	ENSG00000137936	BCAR3	protein_coding	1.65857	0.0640133	No	0.0359864	0.976026	No	-1.62258	0.0646397	No	0.776327	0.654026	No	-1.60486	0.0092313	Down	-2.38119	8.33194e-05	Down	-0.658645	0.427646	No	486.734	146.898	474.295	46.9845	26.7046	151.672	455.914	733.352	616.49	412.311	431.401	86.1001	166.198	188.398	64.4246	27.6958	48.833	27.1121	31.3217	21.68	57.2063	82.303	315.507	857.958	313.561
chr1:90711539-90717302:-	ENSG00000143032	BARHL2	protein_coding	0.881972	0.758509	No	0.173029	0.853662	No	-0.708943	0.300901	No	0.719896	0.655019	No	-1.9405	0.00256583	Down	-2.6604	2.69315e-05	Down	-0.143398	0.847291	No	348.033	184.002	307.374	18.7293	11.0378	78.3369	341.985	379.604	396.767	296.75	350.584	142.643	188.925	220.438	23.5802	14.6872	17.9204	9.56899	15.4675	8.07687	27.0977	39.4224	168.491	730.294	171.345
chr1:44213455-44220681:+	ENSG00000178028	DMAP1	protein_coding	0.293927	0.988438	No	-0.817683	0.383593	No	-1.11161	0.152626	No	0.370166	0.737781	No	-2.38121	0.000263541	Down	-2.75137	1.15877e-05	Down	-0.981065	0.382589	No	1983.08	1603.12	3581.34	136.11	103.967	768.508	2236.44	4544.67	2478.61	1920.31	1550.31	1254.23	1585.27	1969.85	202.959	76.7929	128.579	83.8882	135.341	92.6715	243.378	383.85	1678.3	4627.48	1207.98
chr1:109984765-110023742:+	ENSG00000168710	AHCYL1	protein_coding	0.446992	0.988438	No	-0.622892	0.494794	No	-1.06988	0.16004	No	0.332099	0.760147	No	-2.52273	0.000110253	Down	-2.85482	5.42837e-06	Down	-0.498436	0.511764	No	4699.42	3401.47	7370.72	349.42	274.477	2178.63	6488.32	9300.17	5757.07	4639.57	3701.62	2991.66	3052.64	4160.13	480.869	202.263	365.127	254.854	361.553	207.023	635.792	1146.02	4754.08	12924.3	3848.41
chr1:94896949-94927223:-	ENSG00000117519	CNN3	protein_coding	-0.0468437	1	No	-1.04914	0.266162	No	-1.00229	0.178319	No	0.802622	0.6537	No	-2.22624	0.000523868	Down	-3.02886	1.93282e-06	Down	-0.588203	0.459756	No	2765.62	2860.76	5903.34	346.313	193.228	1741.22	4747.37	7260.99	3360.66	2897.59	2038.62	2663.96	2541.26	3377.06	470.342	230.798	337.799	173.518	259.081	147.084	518.871	938.531	3766.26	9633.84	2647.28
chr1:107571161-107965180:-	ENSG00000134215	VAV3	protein_coding	-0.158183	0.991499	No	-1.26575	0.167914	No	-1.10757	0.150041	No	0.503794	0.682013	No	-2.07266	0.00118103	Down	-2.57646	3.26823e-05	Down	-0.901736	0.391637	No	186.319	208.756	464.648	25.2056	17.4426	114.926	368.428	706.641	235.531	164.068	159.356	218.463	186.084	221.72	33.6861	15.9461	25.9845	15.9483	23.2013	13.1781	36.6321	71.9287	236.217	734.412	203.9
chr1:97077743-97995000:-	ENSG00000188641	DPYD	protein_coding	-0.975542	0.954608	No	-1.35071	0.341112	No	-0.37517	0.676825	No	0.579332	0.725587	No	-1.58469	0.0641557	No	-2.16402	0.012019	Down	-0.681111	0.442168	No	2.23688	4.8439	6.35018	0.999985	0.599332	4.3299	22.8899	37.489	1.58074	2.85336	2.27652	6.42538	4.26147	3.84485	1.6843	0.419633	0.896018	0.637933	1.16006	0	1.00362	2.07487	9.91121	35.691	17.1345
chr1:95117355-95197607:+	ENSG00000152078	TLCD4	protein_coding	0.572371	0.988438	No	-0.357769	0.687364	No	-0.930141	0.200151	No	0.274222	0.799758	No	-2.74566	3.24454e-05	Down	-3.01988	2.10164e-06	Down	-0.706178	0.419554	No	653.723	432.081	846.356	46.3621	37.968	341.409	975.389	1624.21	809.341	703.354	448.474	382.953	375.01	538.279	55.582	23.9191	59.5852	32.2156	50.6561	31.0322	102.369	195.037	726.822	1725.52	735.07
chr1:38043829-38046793:-	ENSG00000185668	POU3F1	protein_coding	1.53778	0.130606	No	-0.444497	0.621133	No	-1.98228	0.031489	Down	1.02564	0.641503	No	-0.745691	0.256356	No	-1.77133	0.00655365	Down	-0.517366	0.498274	No	124.346	40.8167	171.492	9.42799	4.37847	17.4118	139.024	202.349	132.782	135.535	104.72	24.4164	32.6713	65.3625	14.3166	5.45523	8.51217	4.7845	5.80032	2.55059	5.5199	10.3743	36.3411	295.138	71.9649
chr1:89821014-89936611:+	ENSG00000171492	LRRC8D	protein_coding	0.352236	0.988438	No	-0.648045	0.479468	No	-1.00028	0.179726	No	-0.49386	0.683857	No	-3.74391	2.60668e-08	Down	-3.25005	5.15027e-07	Down	-0.00159488	1	No	660.378	511.726	1055.02	46.1027	66.119	699.642	1750.25	1752.77	754.015	659.127	567.992	453.632	457.398	624.148	68.6354	23.0798	46.5929	53.2674	88.5515	56.5381	234.847	387.308	1476.77	3490.86	983.52
chr1:101236865-101243713:+	ENSG00000170989	S1PR1	protein_coding	-0.190961	0.991499	No	-1.64545	0.12093	No	-1.45449	0.12159	No	0.350256	0.785493	No	-1.1512	0.115191	No	-1.50146	0.0347006	Down	-0.32347	0.697649	No	47.6061	54.6423	159.05	10.7715	8.31221	26.3772	215.242	272.914	52.1645	59.9206	30.733	42.4075	36.9328	84.5868	13.8955	5.87487	12.5443	3.8276	14.3075	6.80158	6.52352	13.1408	59.4672	455.747	138.789
chr1:109113679-109206781:+	ENSG00000116299	ELAPOR1	protein_coding	1.31387	0.311418	No	0.0962297	0.928379	No	-1.21764	0.140297	No	1.54007	0.477492	No	-1.71813	0.0109575	Down	-3.25819	4.12463e-06	Down	-1.33645	0.301845	No	315.155	121.501	294.101	11.1028	3.46387	40.2981	160.812	423.625	374.636	312.443	258.385	93.8105	120.742	149.949	19.3695	5.87487	8.06416	2.23276	7.73376	0.425099	15.0543	24.8984	80.9415	307.492	99.38
chr1:94148988-94275068:-	ENSG00000137962	ARHGAP29	protein_coding	0.15247	0.991867	No	-0.755349	0.411747	No	-0.907818	0.204888	No	0.70226	0.655019	No	-1.38736	0.0241361	Down	-2.08962	0.000499359	Down	-0.635286	0.436449	No	791.855	709.103	1365.96	99.2806	59.5952	272.969	1557.69	2463.47	1016.42	760.421	598.725	655.389	609.391	862.529	122.112	64.6235	111.106	52.9484	76.9509	48.8863	74.7696	136.249	607.887	2767.43	1100.03
chr1:63593411-63660245:+	ENSG00000079739	PGM1	protein_coding	0.416965	0.988438	No	-0.659323	0.474666	No	-1.07629	0.160296	No	0.560937	0.667293	No	-2.03082	0.00146638	Down	-2.59176	2.89541e-05	Down	-0.918248	0.39141	No	3543.92	2620.81	5708.59	355.629	236.495	1553.81	4741.07	9205.7	4443.47	3415.47	2772.8	2207.76	2453.19	3201.48	503.607	196.808	366.471	220.087	307.03	182.367	479.228	814.039	3368.16	9875.44	2542.76
chr1:18107798-18378483:+	ENSG00000117154	IGSF21	protein_coding	3.40192	0.0289697	Up	1.35436	0.367888	No	-2.04756	0.163797	No	1.93874	0.566995	No	-0.753258	0.414144	No	-2.692	0.00509872	Down	2.20081	0.182839	No	10.8512	0.473497	3.67834	3.10248	0.599332	6.18603	97.7208	19.2525	9.48446	7.13341	15.9356	0	1.42049	0	5.47399	2.93743	0.896018	0.637933	1.16006	0	0.501809	4.84135	13.2149	212.774	46.2631
chr1:52684449-52698347:-	ENSG00000162377	COA7	protein_coding	0.645436	0.954608	No	-0.459667	0.60297	No	-1.1051	0.147969	No	0.924581	0.644513	No	-1.39388	0.0226832	Down	-2.31846	0.000114486	Down	-0.362572	0.615804	No	4099.53	2572.82	5711.15	225.077	114.989	619.517	4284.32	5565.27	4968.28	4070.32	3259.98	2286.15	2420.52	3011.8	303.596	142.256	229.381	105.897	143.848	95.2221	195.706	334.745	1328.1	8483.49	2601.02
chr1:113979391-114035572:+	ENSG00000116774	OLFML3	protein_coding	0.256656	0.988686	No	-1.24487	0.277542	No	-1.50152	0.129632	No	0.091828	0.950279	No	-1.44216	0.0452504	Down	-1.53398	0.0267181	Down	-2.06402	0.0873887	No	5.27738	4.41209	13.1454	2.1134	2.00371	6.43741	7.62157	34.0277	1.58074	8.56009	5.6913	1.28508	4.26147	7.68971	5.05291	0.839267	0.448009	1.9138	1.54675	2.55059	5.5199	5.53297	8.25934	12.3546	6.8538
chr1:47760528-47997385:-	ENSG00000269113	TRABD2B	protein_coding	0.98676	0.669031	No	-1.05708	0.276897	No	-2.04384	0.0293232	Down	1.30436	0.565594	No	-1.82295	0.00521048	Down	-3.12731	2.94642e-06	Down	-0.143173	0.851695	No	146.959	71.7279	316.037	22.4835	8.59247	86.4081	270.372	300.248	173.882	132.681	134.315	62.9687	62.5016	89.7132	37.0547	14.2675	16.1283	8.61209	11.214	5.95138	21.5778	39.4224	198.224	540.857	159.351
chr1:93885199-93909456:-	ENSG00000023909	GCLM	protein_coding	-0.103546	0.996266	No	-1.26215	0.166472	No	-1.15861	0.137305	No	0.813068	0.653184	No	-1.90663	0.00241538	Down	-2.71969	1.19347e-05	Down	-0.711742	0.416778	No	1112.27	1198.44	2764.96	60.5214	33.4522	242.971	1483.32	2479.29	1391.05	1122.8	822.962	1013.92	1116.51	1464.89	73.2672	41.5437	66.7533	25.1983	52.2029	22.9553	69.2497	145.932	513.731	2755.07	944.11
chr1:91680343-91906335:-	ENSG00000069702	TGFBR3	protein_coding	0.438374	0.988438	No	-0.758174	0.41345	No	-1.19655	0.131287	No	0.568209	0.665223	No	-1.41204	0.0224526	Down	-1.98024	0.00099212	Down	-0.672545	0.427001	No	1677.94	1222.07	2901.61	200.121	132.445	558.633	2845.96	4624.86	2062.87	1610.72	1360.22	1030.63	1093.78	1541.79	277.91	127.569	194.884	112.914	175.17	109.25	168.106	295.323	1212.47	5648.79	1711.74
chr1:43389882-43454247:+	ENSG00000198198	SZT2	protein_coding	0.244781	0.988438	No	-0.926862	0.323663	No	-1.17164	0.136161	No	0.467933	0.689972	No	-2.31391	0.00031778	Down	-2.78184	7.95734e-06	Down	-0.578615	0.462921	No	2264.37	1896.99	4423.86	299.977	213.55	1605.8	3895.99	5916.87	2641.42	2057.27	2094.4	1390.45	1960.28	2340.23	429.076	159.041	311.814	170.647	313.991	156.011	579.59	816.805	3421.02	7519.83	2549.61
chr1:113696831-113759489:-	ENSG00000116793	PHTF1	protein_coding	0.110762	0.995425	No	-0.657688	0.474175	No	-0.76845	0.268831	No	0.502704	0.681745	No	-2.42653	0.000201459	Down	-2.92923	3.9853e-06	Down	-1.07184	0.367391	No	1038.45	958.378	1670.17	68.4543	47.4433	400.091	1106.28	2399.92	1321.5	1035.77	758.081	832.729	886.387	1156.02	94.321	40.7044	70.3374	47.845	58.7766	35.7083	130.47	215.786	854.016	2144.21	750.491
chr1:109711780-109775428:+	ENSG00000134201	GSTM5	protein_coding	1.16331	0.593583	No	0.307415	0.762446	No	-0.855893	0.298704	No	-0.134869	0.950028	No	-2.76948	0.00478522	Down	-2.63461	0.00347059	Down	-1.77188	0.172764	No	16.4153	6.93364	13.1371	0.280717	0.318966	4.00981	10.2392	36.6062	28.4534	7.13341	13.6591	6.42538	2.84098	11.5346	0.842152	0	0	0.956899	0	0	1.00362	2.76649	8.25934	19.2183	10.2807
chr1:109668022-109709551:+	ENSG00000213366	GSTM2	protein_coding	0.427501	0.988438	No	-0.771535	0.407289	No	-1.19904	0.131532	No	0.245839	0.821478	No	-2.40111	0.000213384	Down	-2.64695	1.89258e-05	Down	-1.16044	0.341742	No	998.482	732.892	1743.54	96.977	81.1066	554.674	1100.91	2545.63	1278.82	890.249	826.377	556.438	778.429	863.81	142.745	54.5523	93.6339	74.9571	102.472	65.8903	189.684	322.987	1151.35	2240.3	678.526
chr1:94529173-94541759:-	ENSG00000117525	F3	protein_coding	-0.240329	0.988438	No	-1.03374	0.221729	No	-0.793414	0.219396	No	1.1685	0.584515	No	-1.73131	0.00355405	Down	-2.8998	3.05412e-06	Down	0.244191	0.703174	No	75.7092	89.7861	158.653	8.85662	3.72403	32.1427	517.549	434.831	83.7794	78.4675	64.8808	88.6702	65.3426	115.346	12.2112	6.2945	8.06416	3.8276	3.0935	4.25099	16.0579	24.2068	56.1635	752.257	442.07
chr1:95234210-95247225:+	ENSG00000122481	RWDD3	protein_coding	0.601086	0.98081	No	0.0103112	0.999507	No	-0.590774	0.378652	No	0.38992	0.73187	No	-2.71926	5.21607e-05	Down	-3.10918	1.84027e-06	Down	-0.820376	0.403292	No	468.841	303.418	465.389	24.4754	18.4087	178.603	401.232	726.518	543.776	506.472	356.275	286.572	244.325	379.359	31.5807	17.205	24.6405	14.6725	23.9747	16.5788	50.1809	80.9198	404.708	794.812	200.474
chr1:117367449-117528872:+	ENSG00000198162	MAN1A2	protein_coding	0.555368	0.988438	No	-0.125021	0.896923	No	-0.680389	0.311925	No	0.319504	0.767905	No	-2.70938	3.57587e-05	Down	-3.02888	1.71314e-06	Down	-0.73481	0.413542	No	6155.92	4121.33	6737.53	321.805	255.136	2295.06	5628.94	9568.65	7092.8	6330.18	5044.77	3956.75	3511.45	4895.78	410.128	208.977	346.311	224.552	341.059	199.796	657.37	1249.07	4978.73	10920.1	3582.82
chr1:84811602-84893206:-	ENSG00000171517	LPAR3	protein_coding	-0.450733	0.988438	No	-1.94963	0.0205917	Down	-1.4989	0.0825104	No	0.690574	0.655019	No	-1.41272	0.0224597	Down	-2.1033	0.000496165	Down	0.216147	0.766005	No	207.979	288.019	850.967	80.513	48.7486	225.534	1089.61	932.684	260.823	214.002	149.112	236.454	271.314	356.29	109.901	54.1327	77.5055	40.5087	69.6038	36.1334	71.7587	139.016	465.827	2145.58	644.257
chr1:112396214-112463456:+	ENSG00000143079	CTTNBP2NL	protein_coding	0.274525	0.988438	No	-0.27536	0.752686	No	-0.549885	0.397032	No	0.332153	0.757059	No	-2.22013	0.000457216	Down	-2.55228	2.66505e-05	Down	-0.88298	0.393575	No	1871.64	1535.13	2282.97	119.957	94.2574	600.612	1931.96	3652.85	2121.36	1876.09	1617.47	1367.32	1436.12	1801.95	152.429	79.3107	128.131	75.595	126.834	80.3436	216.782	331.287	1253.77	3840.91	1237.11
chr1:113698884-113699631:-	ENSG00000232450	NA	transcribed_processed_pseudogene	-0.0557918	1	No	-0.582945	0.584532	No	-0.527153	0.494206	No	0.319888	0.841189	No	-2.17178	0.0104312	Down	-2.49167	0.00254984	Down	-0.891378	0.409379	No	22.5477	23.4079	34.7134	1.1498	0.895535	7.50709	30.1959	58.2449	30.0341	17.1202	20.4887	28.2717	22.7279	19.2243	2.10538	0	1.34403	0.637933	0.773376	1.2753	2.00724	0.691622	19.8224	50.7911	15.421
chr1:119084998-119085954:-	ENSG00000223575	RBMX2P3	processed_pseudogene	0.780497	0.882065	No	-0.392672	0.65862	No	-1.17317	0.14312	No	2.10232	0.381116	No	-0.621238	0.399736	No	-2.72356	0.00160562	Down	-0.7185	0.418807	No	23.1062	13.0615	30.7155	2.33407	0.364114	4.62371	15.9682	26.9929	23.7112	28.5336	17.0739	15.4209	7.10246	16.661	1.26323	1.2589	4.48009	0.318966	0.773376	0	0.501809	3.45811	9.91121	28.8274	15.421
chr1:110031577-110074641:+	ENSG00000143093	STRIP1	protein_coding	0.474551	0.988438	No	-0.860771	0.358406	No	-1.33532	0.108406	No	0.702739	0.655019	No	-2.08382	0.00110696	Down	-2.78656	8.9419e-06	Down	-0.589328	0.460279	No	2526.39	1792.27	4706.38	244.815	146.84	1111.57	3002.52	4597.12	3016.06	2352.6	2210.5	1418.72	1826.75	2131.33	341.071	132.184	261.189	140.983	185.61	113.926	353.274	558.139	2423.29	6016.69	1747.72
chr1:111346600-111353013:+	ENSG00000173947	PIFO	protein_coding	1.41982	0.41434	No	0.118479	0.922409	No	-1.30134	0.167651	No	-0.144475	0.936938	No	-1.93844	0.0298314	Down	-1.79397	0.0330146	Down	-1.43277	0.320475	No	29.8417	10.3999	27.4898	0.869085	1.01163	4.79098	30.0472	85.3562	37.9378	29.9603	21.6269	8.99553	4.26147	17.9426	1.26323	0	1.34403	0.637933	1.54675	0.850197	1.00362	3.45811	9.91121	61.773	22.2748
chr1:115048011-115089503:-	ENSG00000134198	TSPAN2	protein_coding	0.944424	0.668267	No	0.363466	0.682144	No	-0.580958	0.380519	No	-0.559306	0.668219	No	-3.20562	2.35047e-06	Down	-2.64632	2.06932e-05	Down	-0.585563	0.458141	No	222.329	112.33	170.989	10.3065	15.5731	107.962	253.051	386.319	267.146	221.136	178.707	78.3896	115.06	143.541	15.5798	5.0356	10.3042	15.9483	15.4675	15.3035	30.1086	60.8627	232.913	496.929	161.064
chr1:113073198-113132260:+	ENSG00000198799	LRIG2	protein_coding	0.368501	0.988438	No	-0.476902	0.596653	No	-0.845403	0.233276	No	0.349253	0.749854	No	-2.29765	0.00038035	Down	-2.6469	2.00383e-05	Down	-0.838906	0.399432	No	2588.67	1982.91	3654.05	204.215	158.413	1083.27	3168.26	5808.37	3310.08	2498.12	1957.81	1679.59	1862.26	2406.88	279.173	110.364	223.108	133.647	203.011	138.582	307.609	530.474	2411.73	6191.02	1958.47
chr1:99969351-100035634:+	ENSG00000117620	SLC35A3	protein_coding	0.123168	0.994716	No	-0.85906	0.344482	No	-0.982228	0.175036	No	-0.0405562	0.977037	No	-2.61059	4.42267e-05	Down	-2.57003	1.85193e-05	Down	-0.873528	0.393292	No	1603.41	1466.97	2977.49	97.8331	100.772	648.411	2338.35	4386.92	1980.67	1727.71	1101.84	1237.53	1288.39	1875.01	119.164	58.7487	115.586	85.164	133.407	83.7444	203.735	401.832	1339.66	4333.72	1519.83
chr1:99850361-99924023:+	ENSG00000162688	AGL	protein_coding	0.614546	0.973898	No	-0.27951	0.752121	No	-0.894056	0.212685	No	0.231976	0.831348	No	-2.05997	0.00116687	Down	-2.29194	0.000157268	Down	-0.637387	0.438033	No	3639.67	2334.42	4453.73	182.012	153.771	812.878	4032.39	6389.05	4538.31	3640.89	2739.79	2296.43	1882.15	2824.69	237.487	114.56	193.988	134.604	194.504	132.206	224.811	436.413	1777.41	7544.54	2741.52
chr1:110150494-110202202:+	ENSG00000197106	SLC6A17	protein_coding	1.4087	0.154133	No	-0.282569	0.73911	No	-1.69127	0.0521548	No	0.565832	0.667822	No	-0.383438	0.555727	No	-0.949271	0.129934	No	-1.52637	0.179117	No	193.99	70.4158	237.84	9.33301	6.16632	13.5322	106.718	320.14	208.658	196.882	176.43	52.6881	88.0705	70.489	12.2112	5.0356	10.7522	4.46553	8.50713	5.52628	6.02171	4.84135	29.7336	207.283	61.6842
chr1:102876467-103108872:-	ENSG00000060718	COL11A1	protein_coding	0	1	No	-2.63525	0.181037	No	-2.65298	0.122571	No	1.89524	0.64828	No	1.28625	0.318424	No	0	1	No	0.456368	0.64254	No	0	0	2.11191	0.430054	0	0	20.1116	14.4275	0	0	0	0	0	0	0.842152	0	0.448009	0	0	0	0	0	0	39.8092	11.9941
chr1:119126539-119127291:-	ENSG00000236804	RPS3AP12	processed_pseudogene	0.0722881	1	No	-1.51442	0.147932	No	-1.58671	0.0992463	No	1.67817	0.600656	No	-1.69695	0.0302584	Down	-3.37513	0.000137767	Down	-1.33215	0.341318	No	13.047	12.2487	38.8611	1.72871	0.399491	7.11193	12.6374	32.7489	9.48446	22.8269	6.82956	10.2806	8.52295	17.9426	2.52646	0.419633	2.24004	0	0.773376	0.425099	3.01086	3.45811	14.8668	17.8455	18.8479
chr1:103525691-103555239:+	ENSG00000185946	RNPC3	protein_coding	0.261996	0.988438	No	-0.271898	0.761647	No	-0.533894	0.418602	No	-0.0392355	0.979228	No	-2.11062	0.00097948	Down	-2.07138	0.00063699	Down	-0.791173	0.405624	No	890.982	737.095	1084.4	76.153	78.3835	353.922	1064.05	1884.79	1057.52	930.196	685.233	602.7	683.256	925.328	95.5842	49.0971	83.7777	60.6036	104.406	70.1413	87.3148	196.421	778.03	1995.95	719.649
chr1:98661701-98760500:+	ENSG00000162627	SNX7	protein_coding	0.158441	0.991499	No	-0.677401	0.459392	No	-0.835842	0.235285	No	0.477627	0.688275	No	-1.5785	0.0115492	Down	-2.05613	0.000698139	Down	-0.797311	0.404555	No	565.798	504.43	922.708	51.3974	36.2866	163.19	846.873	1506.03	657.589	633.446	406.359	496.039	428.988	588.262	63.5825	31.4725	59.1372	34.1294	47.9493	26.7812	44.661	86.4527	358.455	1618.45	534.596
chr1:100896076-100981757:+	ENSG00000162695	SLC30A7	protein_coding	0.464743	0.988438	No	-0.702525	0.437433	No	-1.16727	0.133419	No	0.497359	0.677078	No	-2.20429	0.00046968	Down	-2.70165	1.00324e-05	Down	-0.724529	0.413337	No	1686.55	1205.85	2799.21	122.054	85.0685	603.782	2627.87	4430.31	1922.18	1736.27	1401.2	1039.63	1080.99	1496.93	147.798	76.7929	141.571	65.3881	113.3	76.5177	180.651	347.194	1283.5	4902.03	1740.86
chr1:120150898-120176520:-	ENSG00000265808	SEC22B	protein_coding	0.828781	0.822277	No	-0.0401935	0.973229	No	-0.868974	0.224698	No	0.191638	0.863868	No	-2.59419	8.02272e-05	Down	-2.78583	9.00125e-06	Down	-0.689319	0.424451	No	3623.71	1989.89	3730.49	194.223	168.95	1277.72	3500.19	5760.22	4242.72	3807.81	2820.61	1738.71	1812.55	2418.41	261.067	107.006	214.596	155.975	216.545	134.331	372.343	684.014	2776.79	6833.46	2169.23
chr1:116909916-116990353:+	ENSG00000134247	PTGFRN	protein_coding	0.593656	0.98081	No	-0.382478	0.66806	No	-0.976134	0.185486	No	0.723473	0.655019	No	-2.40228	0.000206819	Down	-3.12575	1.03691e-06	Down	-1.10039	0.360587	No	5920.84	3855.37	7804.61	281.142	166.104	1607.44	4864.84	10769.2	7175	5790.9	4796.63	3004.51	3740.15	4821.45	391.179	175.826	276.422	138.431	215.772	144.108	483.242	805.739	3533.35	9666.78	2909.44
chr1:114567557-114581629:-	ENSG00000116752	BCAS2	protein_coding	0.408524	0.988438	No	-0.365909	0.680915	No	-0.774433	0.264162	No	0.703283	0.655019	No	-2.2715	0.000413811	Down	-2.97478	2.66676e-06	Down	-0.65668	0.431586	No	2617.47	1948.33	3409.08	132.829	79.6111	691.795	2535.13	4073.74	3235.78	2572.31	2044.32	1742.56	1677.6	2424.82	170.115	94.4175	133.955	69.8536	100.539	68.4409	204.236	397.683	1473.47	5246.58	1339.92
chr1:89995110-90035533:+	ENSG00000162664	ZNF326	protein_coding	0.312658	0.988438	No	-0.290383	0.740886	No	-0.603041	0.360011	No	0.689881	0.655019	No	-2.58316	6.98324e-05	Down	-3.27304	3.32071e-07	Down	-0.397804	0.585538	No	5579.62	4452.03	6880.55	221.966	134.409	1445.65	6181.82	8237.71	6411.5	5765.22	4562.15	4170.07	3860.9	5325.12	290.542	146.872	228.485	104.302	196.051	102.874	460.661	807.123	3069.17	11885.1	3899.81
chr1:117111060-117122587:-	ENSG00000134253	TRIM45	protein_coding	-0.169865	0.99132	No	-1.10732	0.24254	No	-0.937452	0.201345	No	0.348477	0.751922	No	-2.22032	0.000609612	Down	-2.5688	3.60496e-05	Down	-1.09806	0.36407	No	351.39	397.19	782.687	64.6543	50.1721	325.408	504.723	1116.74	450.512	350.964	252.694	321.269	367.907	502.394	92.2156	39.0259	62.7213	43.6984	67.2837	39.5342	115.416	152.157	708.651	1032.29	284.433
chr1:147319110-147320224:+	ENSG00000213226	NA	processed_pseudogene	3.75177	0.00270954	Up	1.39385	0.241594	No	-2.35792	0.104817	No	1.37329	0.654362	No	1.42065	0.240059	No	0.0473567	0.979714	No	0.451056	0.666337	No	15.1295	0.854412	5.35356	0.56897	0.128896	0	4.60858	3.37468	26.8726	7.13341	11.3826	0	0	2.56324	0	1.2589	0.448009	0	0.386688	0	0	0	0	1.37273	5.14035
chr1:115641970-115698224:+	ENSG00000173218	VANGL1	protein_coding	0.77925	0.864481	No	-0.354551	0.68805	No	-1.1338	0.142614	No	0.733718	0.654362	No	-1.92829	0.00211763	Down	-2.662	1.55917e-05	Down	-0.960724	0.383299	No	2384.63	1358.16	3080.19	143.872	84.4045	583.821	2195.06	4391.32	2725.2	2419.65	2009.03	1043.48	1323.9	1707.11	195.379	97.3549	138.883	66.026	109.819	77.3679	167.604	311.921	1271.94	4256.84	1339.92
chr1:117606048-117628389:+	ENSG00000183508	TENT5C	protein_coding	0.656003	0.965514	No	-0.108663	0.916601	No	-0.764666	0.28582	No	1.41875	0.487039	No	-0.0649913	0.929499	No	-1.48375	0.0189998	Down	-0.265174	0.725835	No	451.279	280.264	488.251	72.5409	25.6869	77.4626	602.104	730.021	529.549	490.778	333.51	242.879	242.904	355.008	98.9528	27.2762	91.3938	25.8363	32.0951	19.1294	17.0615	35.2727	180.054	1166.82	378.672
chr1:114854863-114995370:+	ENSG00000198765	SYCP1	protein_coding	2.39194	0.316306	No	-0.670782	0.648787	No	-3.06272	0.0701397	No	0.883157	0.663761	No	-1.47501	0.110093	No	-2.35817	0.0095874	Down	-1.01861	0.442826	No	4.94931	0.428359	8.35027	4.90445	2.42616	15.9733	4.3705	10.1382	3.16149	7.13341	4.55304	1.28508	0	0	5.89506	2.09817	6.72013	4.14656	2.70682	0.425099	3.01086	6.91622	37.993	8.2364	0
chr1:143419625-143420207:-	ENSG00000277702	NA	unprocessed_pseudogene	2.13468	0.100605	No	-0.364179	0.714512	No	-2.49886	0.0424564	Down	0.529134	0.691139	No	-0.910687	0.187039	No	-1.43982	0.0350293	Down	-1.63843	0.27586	No	11.3501	2.18232	14.2592	3.28965	2.21332	7.03684	4.07781	13.919	15.8074	11.4134	6.82956	0	1.42049	5.12647	5.47399	1.2589	3.13606	2.23276	2.70682	1.70039	4.01447	5.53297	11.5631	6.86366	1.71345
chr1:151197949-151249536:+	ENSG00000143398	PIP5K1A	protein_coding	0.329185	0.988438	No	-0.815624	0.376138	No	-1.14481	0.139784	No	0.760747	0.654026	No	-1.78019	0.00411703	Down	-2.54094	2.99275e-05	Down	-0.402812	0.581003	No	5799.63	4572.24	10449.1	526.384	303.02	1913.1	7840.68	10486.1	7058.02	5606.86	4734.02	3956.75	4291.3	5468.66	738.567	336.126	504.458	265.38	388.621	255.059	564.536	1112.82	4061.94	15689	4669.15
chr1:117863485-117929621:-	ENSG00000196505	GDAP2	protein_coding	0.345704	0.988438	No	-0.500411	0.573038	No	-0.846116	0.227708	No	0.423445	0.707523	No	-2.61175	5.70976e-05	Down	-3.0352	1.50692e-06	Down	-0.861125	0.396191	No	1650.27	1285.53	2368.03	116.626	85.745	775.288	2268.41	4221.97	1998.06	1717.72	1235.01	1164.28	1071.05	1621.25	150.745	69.6591	129.475	68.5778	112.14	76.5177	237.356	426.731	1661.78	4177.23	1533.54
chr1:146472566-146914294:+	ENSG00000276975	HYDIN2	transcribed_unprocessed_pseudogene	3.96557	0.000168628	Up	2.82324	0.0160309	Up	-1.14233	0.283347	No	0.130598	0.947019	No	-4.28791	8.86896e-06	Down	-4.41851	1.63651e-06	Down	-0.676538	0.511372	No	70.5528	3.46855	8.68272	0.999504	0.927879	29.1078	16.5907	27.4154	91.6831	64.2007	55.7747	5.1403	1.42049	3.84485	1.26323	0.839267	0.896018	0	1.93344	0.850197	8.53076	11.0659	67.7266	30.2001	17.1345
chr1:117929720-117966543:+	ENSG00000065183	WDR3	protein_coding	0.485948	0.988438	No	-0.563352	0.526087	No	-1.0493	0.159888	No	0.833432	0.653184	No	-0.969455	0.109456	No	-1.80289	0.00225112	Down	-0.417097	0.566563	No	5005.91	3525.36	7514.43	337.468	184.347	682.524	5826.3	7870.68	6000.5	5241.63	3775.61	3423.44	3014.28	4138.34	431.603	235.834	344.967	165.863	240.52	146.659	196.709	387.308	1463.55	11086.2	3673.63
chr1:115976513-116070054:+	ENSG00000163393	SLC22A15	protein_coding	0.647909	0.965514	No	0.129211	0.897106	No	-0.518698	0.443145	No	-0.0761113	0.953955	No	-3.85075	3.60129e-08	Down	-3.77464	2.75823e-08	Down	-1.2261	0.335215	No	306.587	191.652	279.132	13.2767	14.0696	221.725	227.986	554.206	347.764	323.857	248.141	177.34	160.516	237.099	19.3695	8.8123	11.6482	11.1638	21.2678	9.77727	60.2171	134.175	470.782	481.829	130.222
chr1:151156664-151170296:+	ENSG00000163156	SCNM1	protein_coding	0.40352	0.988438	No	-0.514491	0.565376	No	-0.918011	0.203381	No	0.494974	0.682286	No	-2.19087	0.000614203	Down	-2.68585	1.46782e-05	Down	-0.901356	0.392754	No	2040.28	1524.39	2957.96	85.1873	59.4154	419.313	1635.94	3136.29	2446.99	1940.29	1733.57	1178.41	1531.29	1863.47	121.27	61.2665	73.0255	49.1208	82.3645	46.7608	122.943	233.077	901.92	3356.33	873.859
chr1:120197085-120319680:+	ENSG00000274642	NA	unprocessed_pseudogene	5.09057	5.67363e-05	Up	3.73846	0.00985225	Up	-1.35211	0.355193	No	0.174887	0.935076	No	-3.87843	5.24817e-05	Down	-4.05332	8.07309e-06	Down	-2.38311	0.301824	No	12.3923	0	0.667201	0.448009	0.386688	9.19052	0.406258	3.44651	15.8074	9.98677	11.3826	0	0	0	0	0	1.34403	0	1.16006	0	5.5199	5.53297	16.5187	0	0
chr1:114392790-114511203:-	ENSG00000197323	TRIM33	protein_coding	0.437145	0.988438	No	-0.456999	0.611375	No	-0.894144	0.214961	No	0.325325	0.766217	No	-2.59746	7.78891e-05	Down	-2.92278	3.91719e-06	Down	-0.557007	0.475407	No	5094.06	3713.31	7087.69	291.233	229.859	1919.64	6089.82	9107.56	5918.3	5469.9	3893.99	3373.32	3329.63	4436.96	404.233	179.603	289.862	197.121	314.764	177.691	582.601	977.262	4199.05	11795.9	3886.1
chr1:100345001-100520277:+	ENSG00000079335	CDC14A	protein_coding	0.166616	0.990482	No	-0.203057	0.821729	No	-0.369673	0.56421	No	0.350168	0.74712	No	-1.71487	0.00571749	Down	-2.06504	0.000569259	Down	-0.729807	0.413337	No	377.059	334.209	436.438	40.5838	31.464	142.132	388.739	658.489	459.996	380.924	290.256	289.142	323.872	389.612	56.0031	28.1154	37.6328	27.4311	44.8558	22.1051	49.6791	76.0784	300.64	737.157	245.023
chr1:152348735-152360006:-	ENSG00000143520	FLG2	protein_coding	-0.000464705	1	No	-1.28539	0.314493	No	-1.28492	0.194063	No	1.16111	0.654026	No	-0.61678	0.496815	No	-1.77789	0.0520045	No	-0.509349	0.596679	No	9.45962	9.212	24.1432	2.03636	0.789213	3.75673	16.8791	24.6146	18.9689	7.13341	2.27652	10.2806	7.10246	10.2529	2.10538	0.419633	3.58407	0.318966	0.773376	1.2753	3.01086	0	8.25934	49.4184	0
chr1:121184811-121392874:+	ENSG00000171943	SRGAP2C	protein_coding	0.559444	0.988438	No	-0.365321	0.681485	No	-0.924765	0.201942	No	0.487318	0.684479	No	-2.02018	0.00143371	Down	-2.5075	4.29314e-05	Down	-0.636242	0.438846	No	2707.05	1806.55	3524.57	205.152	143.955	889.338	2967.89	4699.34	3284.79	2696.43	2139.93	1554.94	1632.14	2232.58	283.805	110.783	220.868	136.199	177.49	118.177	270.977	492.435	1904.6	5873.92	1831.68
chr1:117953590-118185228:-	ENSG00000155761	SPAG17	protein_coding	1.75441	0.0815245	No	0.655244	0.496843	No	-1.09917	0.181011	No	0.0888295	0.955066	No	-4.06195	1.50182e-07	Down	-4.15078	2.90855e-08	Down	-1.37434	0.268157	No	50.1739	13.9587	31.0791	1.70979	1.61096	36.8137	43.0134	116.004	58.4875	44.2271	47.8069	11.5657	8.52295	21.7875	2.52646	1.2589	1.34403	1.27587	2.70682	0.850197	14.5525	16.5989	79.2897	75.5003	37.6959
chr1:117060326-117107453:+	ENSG00000116830	TTF2	protein_coding	-0.293048	0.988438	No	-1.06684	0.251817	No	-0.773792	0.261764	No	0.556267	0.666616	No	-2.14117	0.00072319	Down	-2.69744	1.19311e-05	Down	-0.725006	0.414297	No	3809.02	4706.97	8229.54	380.222	253.856	1795.85	6099.6	10293.4	4696.39	3733.62	2997.04	4416.81	4362.33	5341.78	507.396	241.709	391.56	222.957	337.965	200.647	531.416	924.698	3931.45	11968.9	3701.05
chr1:153789030-153923360:-	ENSG00000143614	GATAD2B	protein_coding	0.540978	0.988438	No	-0.303799	0.730469	No	-0.844777	0.231611	No	0.276505	0.796698	No	-2.55824	8.67999e-05	Down	-2.83475	5.82982e-06	Down	-0.703115	0.4211	No	7338.83	4963.84	9139.77	450.559	368.567	2880.7	7404.22	12303.2	8656.15	7266.09	6094.24	4269.02	4802.68	5819.83	681.301	295.841	374.535	293.768	500.761	311.172	910.282	1563.76	6168.07	14835.1	4556.06
chr1:153678688-153693992:+	ENSG00000169418	NPR1	protein_coding	3.41416	0.0241652	Up	-0.256468	0.833009	No	-3.67062	0.0242313	Down	0.702844	0.710928	No	-1.56829	0.0982003	No	-2.27113	0.0187917	Down	-1.85869	0.28046	No	8.71043	0.427206	10.9019	0.719749	0.386688	2.43568	3.2653	13.2921	7.90372	5.70672	12.5209	0	0	1.28162	1.26323	0	0.896018	0	1.16006	0	1.50543	4.14973	1.65187	6.86366	1.71345
chr1:113390515-113685923:+	ENSG00000081026	MAGI3	protein_coding	-0.0225929	1	No	-0.800905	0.391099	No	-0.778312	0.263721	No	0.693415	0.655019	No	-1.36498	0.028024	Down	-2.0584	0.00067251	Down	-0.846162	0.398581	No	2396.14	2435.49	4274.52	258.111	155.914	696.369	3129.47	5767.17	2876.95	2324.06	1987.4	2147.36	2339.55	2819.56	345.703	160.72	267.909	129.819	205.718	132.206	206.745	382.467	1499.9	6254.17	1872.8
chr1:110112443-110113947:+	ENSG00000186150	UBL4B	protein_coding	4.77552	6.62198e-08	Up	1.8376	0.0231325	Up	-2.93792	0.0146194	Down	0.938535	0.654362	No	-1.44729	0.0385788	Down	-2.38583	0.0012151	Down	-0.604058	0.544911	No	59.814	1.8477	16.3643	1.84967	0.927879	6.43476	3.16266	4.93194	74.2949	52.7872	52.36	0	4.26147	1.28162	2.52646	1.67853	1.34403	0	1.93344	0.850197	4.01447	2.07487	13.2149	4.1182	1.71345
chr1:153774354-153780157:+	ENSG00000143554	SLC27A3	protein_coding	-0.87085	0.988438	No	-1.80986	0.425997	No	-0.939007	0.556305	No	0.718189	0.786506	No	-0.0213519	0.997049	No	-0.73954	0.620896	No	1.96269	0.404873	No	39.9471	98.6462	242.092	12.7446	4.08454	13.1141	24.7818	0	0	119.841	0	0	103.696	192.243	18.5273	6.71413	12.9923	0	5.02694	7.22668	0	22.8235	16.5187	0	0
chr1:151070578-151125542:+	ENSG00000143458	GABPB2	protein_coding	-0.0938435	0.99892	No	-0.995604	0.288214	No	-0.90176	0.20853	No	0.278511	0.795296	No	-2.77756	2.39972e-05	Down	-3.05608	1.50692e-06	Down	-1.11843	0.352601	No	1111.94	1189.78	2281.97	100.444	82.0378	753.708	1184.62	2656.76	1406.86	1112.81	816.132	1074.32	1098.04	1396.96	129.27	65.8824	106.178	71.4485	107.499	67.1656	228.825	388.691	1643.61	2351.49	736.783
chr1:105433994-105434821:+	ENSG00000225036	CDK4P1	processed_pseudogene	0	1	No	0	1	No	0	NA	No	0.745601	0.673498	No	-2.01886	0.0127173	Down	-2.76446	0.000796464	Down	2.30537	0.360587	No	0	0	0	1.70082	0.963446	8.48444	1.37273	0	0	0	0	0	0	0	2.94753	1.2589	0.896018	0.956899	1.93344	0	4.51628	2.76649	18.1705	4.1182	0
chr1:147175351-147243050:-	ENSG00000131781	FMO5	protein_coding	1.97285	0.0395303	Up	1.4515	0.152211	No	-0.521347	0.476128	No	-0.0264328	0.992044	No	-1.93662	0.00614829	Down	-1.91019	0.00470994	Down	-1.01671	0.389885	No	201.949	47.9137	70.3503	8.40628	8.60471	35.9419	57.2191	120.489	251.338	188.322	166.186	46.2627	26.9893	70.489	8.42152	3.35707	13.4403	4.7845	10.8273	10.2024	13.5489	24.8984	69.3784	134.528	18.8479
chr1:148402516-148432545:+	ENSG00000231551	PDE4DIPP6	transcribed_unprocessed_pseudogene	0.520997	0.988438	No	0.070838	0.946591	No	-0.450159	0.494936	No	-0.495826	0.696405	No	-3.1623	6.3519e-06	Down	-2.66647	1.91864e-05	Down	-0.585565	0.44816	No	32.0138	21.7548	30.2743	2.58834	3.75656	27.7405	40.7692	62.3719	52.1645	19.9735	23.9035	26.9866	11.3639	26.914	3.78968	0.839267	3.13606	4.46553	4.25357	2.55059	10.0362	18.6738	54.5116	80.9912	29.1286
chr1:158175850-158177755:-	ENSG00000227295	ELL2P1	processed_pseudogene	-0.246769	0.988982	No	-0.919486	0.468726	No	-0.672717	0.451824	No	0.748011	0.692522	No	1.76671	0.135371	No	1.0187	0.389781	No	-0.357583	0.717041	No	7.38504	8.77788	14.5787	0.981068	0.541191	0	9.32409	12.1826	7.90372	8.56009	5.6913	2.57015	7.10246	16.661	1.6843	1.2589	0	0	0.773376	0.850197	0	0	0	16.4728	10.2807
chr1:151159748-151165948:-	ENSG00000163155	LYSMD1	protein_coding	-0.157549	0.991684	No	-1.03458	0.279658	No	-0.877028	0.225255	No	0.34047	0.759622	No	-2.39111	0.000282404	Down	-2.73158	1.53945e-05	Down	-0.80777	0.405297	No	476.361	533.797	1007.12	58.9456	46.0062	336.489	813.27	1458.74	611.748	445.125	372.211	439.496	558.253	603.642	93.8999	32.3118	50.625	33.1725	65.737	39.1091	108.893	177.055	723.518	1623.94	529.456
chr1:88829102-88829419:+	ENSG00000241975	ELOCP19	processed_pseudogene	0.618917	0.960156	No	-0.268533	0.750766	No	-0.88745	0.20359	No	0.439355	0.705049	No	-1.82929	0.00324251	Down	-2.26865	0.00017888	Down	-0.0187335	0.984792	No	58.5217	37.4049	71.1089	6.79148	4.92924	27.0752	63.3938	64.5786	69.5527	57.0672	48.9452	30.8418	32.6713	48.7015	8.00044	2.5178	9.8562	3.18966	7.34707	4.25099	10.538	14.5241	56.1635	116.682	30.8421
chr1:153992685-154155116:-	ENSG00000143552	NUP210L	protein_coding	1.04037	0.965031	No	-0.585818	0.677977	No	-1.62619	0.182398	No	0.377394	0.846032	No	-1.7499	0.0956646	No	-2.12729	0.0389129	Down	-0.134705	0.909197	No	8.20037	3.60512	12.7947	0.737704	0.528387	3.52246	11.944	13.5102	9.48446	12.8401	2.27652	2.57015	5.68197	2.56324	0.421076	0	1.79204	0	1.16006	0.425099	0.501809	3.45811	6.60747	26.0819	0
chr1:114582848-114670422:-	ENSG00000175984	DENND2C	protein_coding	0.546937	0.988438	No	-0.370573	0.672847	No	-0.91751	0.199553	No	0.291602	0.785749	No	-2.26774	0.000364928	Down	-2.55934	2.62981e-05	Down	-1.20331	0.320725	No	901.824	607.576	1178.12	55.3477	44.7704	287.893	863.996	2057.71	1068.58	974.423	662.467	594.99	536.946	690.792	78.3201	34.4099	53.3131	40.8277	64.5769	28.9067	93.8384	156.998	612.843	1645.91	541.45
chr1:120267334-120341871:-	ENSG00000223804	NA	transcribed_unprocessed_pseudogene	0.638174	0.95526	No	-0.534635	0.543823	No	-1.17281	0.131642	No	0.130331	0.912243	No	-1.92672	0.00195318	Down	-2.05705	0.000533197	Down	-0.103672	0.887797	No	160.7	101.192	236.033	21.0487	19.147	86.3012	174.289	187.968	235.531	155.508	91.0608	111.802	73.8656	117.909	28.6332	13.0086	21.5044	17.5431	26.2948	13.6032	34.123	54.6381	170.142	332.201	128.509
chr1:68474152-68497221:-	ENSG00000024526	DEPDC1	protein_coding	0.0514895	1	No	-0.736901	0.423202	No	-0.78839	0.254576	No	0.399027	0.718162	No	-2.52467	9.85936e-05	Down	-2.9237	3.14689e-06	Down	-0.556294	0.472397	No	3202.93	3085.8	5453.24	224.633	168.081	1402.3	6903.14	10312.1	3841.21	3378.38	2389.21	2847.73	2572.51	3837.16	286.753	144.773	242.373	148.957	223.506	131.781	376.357	825.796	3004.75	12900.9	4381.29
chr1:145607988-145670650:+	ENSG00000117262	GPR89A	protein_coding	0.569372	0.98658	No	-0.0974525	0.921929	No	-0.666824	0.31522	No	0.527671	0.669782	No	-2.20694	0.000496949	Down	-2.73461	9.20277e-06	Down	-0.728744	0.413337	No	1534.88	1017.65	1646.68	71.6919	48.8318	356.488	1219.1	2062.44	1964.86	1526.55	1113.22	1001.07	799.737	1252.14	93.8999	43.2222	77.9536	48.8019	60.71	36.9836	115.918	172.214	781.333	2174.41	906.414
chr1:153728050-153774808:+	ENSG00000143624	INTS3	protein_coding	0.0712679	1	No	-0.99604	0.641907	No	-1.06731	0.49355	No	0.0815904	0.983072	No	-0.221098	0.89026	No	-0.302688	0.84161	No	-0.349935	0.843605	No	3045.36	2833.38	7983.34	126.884	106.333	193.193	5001.21	6981.52	3525.06	2834.82	2776.22	2117.8	3315.43	3066.91	380.653	0	0	0	160.862	158.137	0	579.579	0	9654.43	3322.38
chr1:88852633-88891944:-	ENSG00000137947	GTF2B	protein_coding	0.542402	0.988438	No	-0.311771	0.724391	No	-0.854173	0.229001	No	0.695846	0.655019	No	-1.75881	0.0052007	Down	-2.45466	6.57467e-05	Down	-0.267817	0.71251	No	1119.39	756.199	1402.11	72.5642	43.7026	261.578	1520.53	1845.43	1416.35	1142.77	799.059	771.045	609.391	888.161	89.6892	48.2578	79.7456	38.5949	57.2298	35.2832	85.8094	152.157	546.768	3144.93	803.608
chr1:173183731-173207331:-	ENSG00000117586	TNFSF4	protein_coding	2.37935	0.0118117	Up	0.595284	0.561643	No	-1.78407	0.0816385	No	-0.306362	0.816449	No	-2.59446	0.000700252	Down	-2.2881	0.0012544	Down	-1.21689	0.36886	No	90.5121	15.759	58.6717	3.57133	4.5232	25.9531	34.9518	85.5297	115.394	74.1874	81.9547	10.2806	11.3639	25.6324	7.15829	0.419633	3.13606	5.10346	4.64026	3.82589	5.5199	14.5241	57.8154	71.3821	18.8479
chr1:160081538-160090563:+	ENSG00000162728	KCNJ9	protein_coding	5.99749	7.86389e-07	Up	3.72422	0.00725888	Up	-2.27327	NA	No	-0.706564	0.764736	No	-2.59644	0.0388437	Down	-1.88987	0.11601	No	0.702793	0.654508	No	17.0965	0	1.33592	0	0.106322	0.948433	0.915155	0.461902	14.2267	25.6803	11.3826	0	0	0	0	0	0	0.318966	0	0	0.501809	0.691622	1.65187	2.74547	0
chr1:109910242-109930992:+	ENSG00000184371	CSF1	protein_coding	0.43109	0.988438	No	-1.61384	0.0699902	No	-2.04493	0.021827	Down	1.30361	0.535724	No	-1.65823	0.00840161	Down	-2.96184	4.06916e-06	Down	-0.583216	0.460652	No	210.047	153.759	673.845	31.4871	12.1232	106.341	512.488	780.93	249.757	181.189	199.196	86.1001	193.187	181.99	45.4762	17.6246	31.3606	9.88796	15.8542	10.6275	33.6212	65.7041	219.698	1018.57	277.579
chr1:113449700-113450728:+	ENSG00000232499	NA	processed_pseudogene	-0.117737	0.994716	No	-0.249238	0.75652	No	-0.131501	0.826147	No	1.54104	0.57611	No	-1.12077	0.10514	No	-2.66181	0.00056341	Down	-1.53328	0.154771	No	62.4934	67.7533	74.5879	2.32558	0.647513	6.54684	29.3254	88.5548	80.6179	55.6406	51.2217	73.2493	58.2402	71.7706	2.10538	0.839267	4.03208	0.318966	0.773376	0.850197	2.00724	2.76649	14.8668	64.5184	13.7076
chr1:116532936-116534092:-	ENSG00000177173	NAP1L4P1	processed_pseudogene	0.18205	0.988686	No	-0.763576	0.364809	No	-0.945626	0.166838	No	-0.233214	0.852157	No	-3.54568	4.6966e-07	Down	-3.31246	4.20022e-07	Down	-1.22394	0.254852	No	46.8304	41.0123	80.4207	1.85063	2.27128	27.4215	51.1952	122.8	49.0031	52.7872	38.7008	35.9821	38.3533	48.7015	3.36861	0.839267	1.34403	1.59483	3.0935	2.12549	11.0398	11.7576	59.4672	91.9731	44.5497
chr1:146321214-146401647:-	ENSG00000277406	SEC22B4P	transcribed_unprocessed_pseudogene	0.730768	0.988438	No	0.141573	0.911063	No	-0.589195	0.485604	No	-1.36223	0.652664	No	-4.78243	9.85561e-07	Down	-3.4202	2.72039e-05	Down	-0.845508	0.427336	No	34.1166	19.8017	30.4347	0.57939	2.07428	28.2156	32.6191	61.2876	37.9378	37.0937	27.3182	24.4164	17.0459	17.9426	0.842152	0	0.896018	0	1.54675	4.67608	11.5416	2.07487	71.0303	76.873	5.14035
chr1:160091340-160098943:-	ENSG00000162729	IGSF8	protein_coding	0.566419	0.988438	No	-0.666259	0.4771	No	-1.23268	0.130826	No	0.716708	0.655019	No	-1.286	0.0432557	Down	-2.00271	0.00124309	Down	-1.16377	0.349324	No	1720.19	1141.26	2786.08	101.737	60.2739	260.856	1501.73	3486.28	2165.62	1543.67	1451.28	688.801	1206	1528.97	165.062	54.1327	86.0177	58.6898	84.298	37.8338	92.3329	120.342	569.894	3094.14	805.321
chr1:167916675-167937072:-	ENSG00000143158	MPC2	protein_coding	0.253956	0.988438	No	-1.01849	0.283442	No	-1.27245	0.119159	No	0.757544	0.654323	No	-1.71263	0.00668908	Down	-2.47017	6.45365e-05	Down	-1.17204	0.341318	No	1194.44	993.785	2494.25	111.362	64.124	387.716	1824.66	4255.22	1485.9	1219.81	877.598	763.335	873.602	1344.42	169.694	60.0076	104.386	61.2415	75.0175	56.113	118.427	238.61	806.111	3872.48	882.426
chr1:95117923-95247225:+	ENSG00000271092	TLCD4-RWDD3	protein_coding	-0.25419	0.988686	No	-0.402915	0.729903	No	-0.148725	0.866939	No	0.769533	0.681758	No	-3.7212	6.52228e-05	Down	-4.49073	1.57842e-06	Down	-1.18602	0.393575	No	66.8661	80.7098	90.38	1.43004	0.68308	27.6323	54.8406	132.712	63.2297	77.0408	60.3278	62.9687	49.7172	129.443	2.52646	0.419633	1.34403	1.27587	0.773376	0	7.02533	4.84135	71.0303	96.0913	42.8362
chr1:169662007-169854080:+	ENSG00000000460	C1orf112	protein_coding	-0.157748	0.991499	No	-1.18365	0.200254	No	-1.0259	0.169071	No	0.412476	0.712013	No	-2.30458	0.000325719	Down	-2.71706	1.13005e-05	Down	-0.877159	0.395439	No	816.227	914.653	1918.82	91.4306	67.7425	487.6	1877.84	3536.09	1033.81	743.301	671.573	836.584	842.351	1065.02	119.164	57.9094	97.2179	58.3708	86.6181	58.2385	142.514	291.173	1029.11	3713.24	1100.03
chr1:166057426-166167001:-	ENSG00000188859	FAM78B	protein_coding	2.17612	0.00216119	Up	0.385805	0.634991	No	-1.79031	0.0345126	Down	1.28705	0.652664	No	-1.78364	0.0178834	Down	-3.07069	0.000226211	Down	-0.367384	0.585387	No	169.852	35.7794	129.014	1.28118	0.364114	6.10022	88.4852	115.513	205.497	158.362	145.697	20.5612	35.5123	51.2647	2.94753	0	0.896018	0.318966	0.773376	0	3.01086	2.07487	13.2149	167.473	56.5438
chr1:183023420-183145592:+	ENSG00000135862	LAMC1	protein_coding	0.561188	0.988438	No	-0.709173	0.442669	No	-1.27036	0.118076	No	0.440731	0.700397	No	-1.96919	0.00183699	Down	-2.40992	7.77003e-05	Down	-0.807398	0.403872	No	9930.08	6617.56	16576.9	981.989	712.97	4095.85	11965.8	21440.4	11770.2	9978.21	8041.81	5579.8	6221.75	8051.12	1278.81	621.057	1046.1	629.002	950.479	559.43	1190.79	2090.77	9005.98	23742.8	7184.49
chr1:158178030-158186427:+	ENSG00000158473	CD1D	protein_coding	-0.0475488	1	No	-1.27842	0.161755	No	-1.23087	0.122271	No	1.11256	0.614789	No	-0.494506	0.435417	No	-1.60707	0.0119263	Down	0.152278	0.826055	No	15.8173	16.1896	39.6189	5.89354	2.56767	9.75295	38.8472	35.1165	15.8074	21.4002	10.2443	14.1358	11.3639	23.0691	6.31614	4.19633	7.16814	2.8707	2.70682	2.12549	5.01809	2.76649	21.4743	68.6366	30.8421
chr1:168317497-168376876:+	ENSG00000227722	NA	transcribed_processed_pseudogene	0.797288	0.893659	No	0.239031	0.805302	No	-0.558257	0.43382	No	-0.747179	0.665927	No	-2.58461	0.00162362	Down	-1.83743	0.0107905	Down	-1.15135	0.365425	No	41.8825	23.5307	35.2885	1.01842	1.92974	8.54771	22.7915	52.7995	49.0031	35.667	40.9774	10.2806	26.9893	33.3221	1.26323	0	1.79204	0.956899	2.70682	2.12549	4.01447	3.45811	18.1705	43.9274	17.1345
chr1:165631213-165661796:+	ENSG00000143198	MGST3	protein_coding	0.27557	0.988438	No	-0.438751	0.623535	No	-0.714321	0.294574	No	0.418456	0.710928	No	-1.61381	0.00960732	Down	-2.03226	0.000751984	Down	-0.838919	0.398653	No	1528.49	1252.37	2098.44	128.857	95.0537	416.828	1582	2899.76	1928.51	1470.91	1186.07	995.934	1198.89	1562.29	187.8	68.4002	130.371	94.414	116.78	73.9672	137.998	246.909	865.579	3221.8	935.543
chr1:160190575-160201886:+	ENSG00000143318	CASQ1	protein_coding	-0.388597	0.988686	No	-0.505674	0.74744	No	-0.117077	0.921576	No	1.00787	0.674823	No	-0.764895	0.511283	No	-1.77277	0.135234	No	-0.912853	0.447677	No	2.23688	2.99505	3.55814	0.43855	0.1417	1.0117	5.27143	10.4423	1.58074	2.85336	2.27652	5.1403	0	3.84485	0	0.419633	0.896018	0	0	0.425099	0	1.38324	1.65187	8.2364	5.14035
chr1:153661788-153671028:-	ENSG00000143621	ILF2	protein_coding	0.396022	0.988438	No	-0.549565	0.538091	No	-0.945587	0.190912	No	0.597087	0.659983	No	-1.76259	0.0043405	Down	-2.35968	8.61199e-05	Down	-0.531903	0.483846	No	15417.9	11583.8	22921.3	1069.83	693.682	3836.7	17303.7	25397.9	19304	14769	12180.5	10424.5	10047.1	14279.8	1423.24	728.064	1058.2	619.752	887.836	573.458	1195.81	2109.45	8204.83	34978.6	9566.18
chr1:168178962-168202109:+	ENSG00000143155	TIPRL	protein_coding	0.214171	0.988686	No	-0.624759	0.489651	No	-0.83893	0.232153	No	0.255909	0.811418	No	-2.69406	3.8296e-05	Down	-2.94997	2.68092e-06	Down	-0.772782	0.407876	No	1909.64	1635.7	2998.3	154.651	128.423	1091.13	2734.69	4777.09	2337.92	1937.43	1453.56	1481.69	1346.63	2078.78	208.854	109.944	145.155	110.362	163.956	110.951	318.147	607.936	2347.3	5304.24	1605.5
chr1:143498785-143499102:+	ENSG00000223495	NA	processed_pseudogene	0.227729	0.988872	No	-0.942557	0.399655	No	-1.17029	0.189744	No	0.491611	0.751524	No	-2.0976	0.00955344	Down	-2.58921	0.00129381	Down	-1.79748	0.191205	No	8.05288	6.73674	15.8059	1.12191	0.773376	6.36776	7.72421	28.3343	7.90372	12.8401	3.41478	5.1403	9.94344	5.12647	2.52646	0.839267	0	0	2.32013	0	2.00724	5.53297	11.5631	15.1001	6.8538
chr1:169132531-169367948:-	ENSG00000143156	NME7	protein_coding	0.343262	0.988438	No	-0.124342	0.897982	No	-0.467604	0.473225	No	0.341761	0.755688	No	-2.29402	0.000389032	Down	-2.63578	2.17177e-05	Down	-0.986449	0.379071	No	1027.06	801.382	1123.53	44.9481	35.0423	239.399	909.851	1855.05	1237.72	1067.16	776.293	792.892	697.461	913.793	62.3192	27.2762	45.2489	29.6639	44.8558	30.6071	53.6936	150.774	513.731	1766.71	527.742
chr1:167630093-167708696:+	ENSG00000198771	RCSD1	protein_coding	0.817331	0.873787	No	-0.625194	0.497553	No	-1.44252	0.100972	No	0.53515	0.684479	No	-2.06796	0.0016429	Down	-2.60311	5.81088e-05	Down	-2.03254	0.0638315	No	21.7506	11.9604	33.9572	3.82223	2.55183	18.4931	11.5236	50.3818	34.7764	9.98677	20.4887	10.2806	12.7844	12.8162	6.73721	2.93743	1.79204	2.55173	4.25357	0.850197	9.03257	11.7576	34.6892	23.3365	5.14035
chr1:187563061-187564131:+	ENSG00000225462	FDPSP1	processed_pseudogene	2.65566	0.194627	No	0.367012	0.802871	No	-2.28864	0.139774	No	-2.36882	0.570521	No	-4.52725	0.000241604	Down	-2.15843	0.0167303	Down	-1.76022	0.323377	No	5.20608	0.427206	3.89745	0	0.931102	5.73941	4.99297	18.7466	11.0652	0	4.55304	0	0	1.28162	0	0	0	1.59483	0.773376	0.425099	1.50543	4.14973	11.5631	9.60913	1.71345
chr1:175315194-175743616:-	ENSG00000116147	TNR	protein_coding	4.46326	0.00116788	Up	4.11972	0.00503301	Up	0	1	No	0.409796	0.752527	No	-2.44047	0.000842907	Down	-2.85027	5.61262e-05	Down	-0.448042	0.749335	No	10.4107	0	0	4.55945	3.34123	28.3148	0.915155	1.42736	18.9689	9.98677	2.27652	0	0	0	6.73721	3.35707	3.58407	4.14656	5.02694	0.850197	9.03257	13.1408	62.771	2.74547	0
chr1:168225938-168253021:+	ENSG00000213064	SFT2D2	protein_coding	0.527885	0.988438	No	-0.414986	0.63955	No	-0.942871	0.192778	No	0.697276	0.655019	No	-1.98022	0.00158404	Down	-2.6775	1.30446e-05	Down	-1.11344	0.352601	No	12572	8587.62	16961.3	578.736	348.744	2432.98	10623.8	23724.2	14614	13670.5	9431.62	7584.52	7562.7	10615.6	723.829	386.063	626.317	289.302	481.04	275.889	692.497	1213.1	5393.35	19860.7	7302.72
chr1:165827614-165911618:+	ENSG00000143179	UCK2	protein_coding	0.337848	0.988438	No	-0.826997	0.377538	No	-1.16484	0.139761	No	0.807875	0.6537	No	-1.42137	0.0226563	Down	-2.22924	0.000254586	Down	-0.606603	0.453977	No	6363.71	4983.99	11569	576.691	320.487	1619.43	7361.79	11412.6	7867.36	6089.08	5134.69	3987.59	4760.07	6204.31	794.57	370.117	565.387	305.251	403.702	252.509	468.188	793.982	3596.12	14881.8	4341.88
chr1:160024953-160031990:-	ENSG00000143315	PIGM	protein_coding	-0.284716	0.988438	No	-0.661413	0.464779	No	-0.376697	0.55745	No	-0.232937	0.829393	No	-2.5802	7.03403e-05	Down	-2.34726	9.88767e-05	Down	-1.08948	0.360587	No	1292.85	1587.74	2083.89	74.2423	87.9918	483.702	1530.36	3358.76	1496.96	1285.44	1096.14	1382.74	1490.1	1890.39	87.5838	48.6775	86.4657	57.7329	114.846	91.3962	156.565	262.125	1032.42	3032.37	911.555
chr1:179025804-179076567:+	ENSG00000116199	FAM20B	protein_coding	0.201928	0.988686	No	-0.907143	0.33161	No	-1.10907	0.149375	No	0.576427	0.663761	No	-1.82519	0.00347111	Down	-2.40161	7.54147e-05	Down	-1.11008	0.35483	No	3372.63	2914.61	6492.92	285.964	188.116	1075.5	4361.66	9718.61	4141.55	3442.58	2533.77	2699.94	2554.04	3489.84	359.178	190.933	307.782	168.733	258.308	137.307	296.569	580.962	2348.96	8493.1	2691.83
chr1:179968686-179969506:+	ENSG00000235145	RPSAP16	processed_pseudogene	0.173645	0.988686	No	-0.942732	0.271286	No	-1.11638	0.126832	No	-0.122944	0.920296	No	-1.5999	0.00997033	Down	-1.47696	0.0118964	Down	-1.4534	0.172764	No	36.327	31.9357	70.9149	4.05236	4.42665	13.6233	35.6922	100.742	47.4223	34.2403	27.3182	21.8463	35.5123	38.4485	2.94753	2.93743	6.27213	4.46553	5.41363	3.40079	6.52352	14.5241	19.8224	53.5366	37.6959
chr1:180154869-180204030:+	ENSG00000116260	QSOX1	protein_coding	1.05254	0.544358	No	-0.464561	0.607666	No	-1.5171	0.0825186	No	0.680835	0.655019	No	-1.59548	0.0113457	Down	-2.27631	0.00021039	Down	-1.4928	0.215021	No	2391.02	1116.31	3345.36	172.923	105.34	552.366	1427.13	4200.38	3137.78	2157.14	1878.13	756.91	1133.55	1458.48	247.593	104.069	167.107	101.112	130.314	84.5946	166.099	266.966	1224.03	2903.33	788.186
chr1:167220876-167427345:+	ENSG00000143190	POU2F1	protein_coding	0.380869	0.988438	No	-0.504309	0.57378	No	-0.885177	0.215791	No	0.623488	0.658183	No	-1.44428	0.0195343	Down	-2.06777	0.00059111	Down	-0.787757	0.40539	No	4905.49	3724.99	7061.33	444.276	282.468	1267.64	6117.09	10803.4	5619.54	5146.04	3950.9	3133.01	3524.24	4517.7	573.926	278.637	480.266	231.889	398.289	217.225	401.949	639.059	2761.92	11745.1	4062.59
chr1:169921326-170085208:-	ENSG00000075945	KIFAP3	protein_coding	0.094838	0.998905	No	-0.66601	0.468726	No	-0.760848	0.272542	No	0.301211	0.782923	No	-2.67031	5.26027e-05	Down	-2.97152	2.94855e-06	Down	-0.902678	0.393575	No	1330.36	1242.04	2152.85	94.9874	76.2683	661.28	1759.43	3377.54	1563.36	1406.71	1021.02	1165.56	1073.89	1486.68	128.428	50.356	106.178	80.6985	92.4184	55.6879	182.157	351.344	1450.34	3423.6	1041.78
chr1:118883046-118989556:-	ENSG00000092607	TBX15	protein_coding	2.85018	0.000448483	Up	0.287197	0.73911	No	-2.56298	0.009217	Down	1.66702	0.407762	No	-1.12863	0.0774542	No	-2.79565	6.48355e-05	Down	-1.39929	0.291914	No	45.3193	5.64741	37.1616	4.83873	1.36597	12.6959	8.60991	24.0801	52.1645	48.5072	35.2861	1.28508	2.84098	12.8162	6.31614	4.61597	3.58407	1.27587	1.54675	1.2753	3.51267	4.84135	29.7336	8.2364	10.2807
chr1:165400922-165445355:-	ENSG00000143171	RXRG	protein_coding	-0.421551	0.988438	No	-2.0591	0.0164333	Down	-1.63755	0.0686247	No	2.12387	0.2195	No	0.303873	0.685981	No	-1.81999	0.02148	Down	-0.860421	0.396191	No	25.1919	34.361	111.867	4.76217	0.860157	4.49717	128.845	239.562	26.8726	15.6935	33.0095	34.697	44.0352	24.3507	3.78968	3.7767	6.72013	0.956899	0.773376	0.850197	1.50543	2.07487	9.91121	270.428	77.1052
chr1:186311652-186375693:-	ENSG00000047410	TPR	protein_coding	0.31749	0.988438	No	-0.462803	0.606181	No	-0.780292	0.262928	No	0.418562	0.710928	No	-2.30051	0.000362605	Down	-2.71907	1.23577e-05	Down	-0.794995	0.40539	No	21402	17011.8	29903.2	1558.13	1149.42	8267.55	25188.1	44731.8	24618.5	22250.5	17336.8	16740.7	14929.4	19365.2	2012.32	1000.41	1661.67	986.882	1505.76	955.622	2349.97	4318.49	18134.2	50511.1	14898.4
chr1:160115759-160143591:+	ENSG00000018625	ATP1A2	protein_coding	-0.396026	0.988438	No	-0.855316	0.44762	No	-0.45929	0.552511	No	1.04903	0.657597	No	-1.23976	0.178566	No	-2.28879	0.0195208	Down	-1.58992	0.256574	No	7.26239	9.43769	13.2489	0.700351	0.235218	1.65451	7.28085	23.1242	15.8074	1.42668	4.55304	3.85523	14.2049	10.2529	0.842152	1.2589	0	0.318966	0.386688	0	1.50543	3.45811	0	16.4728	1.71345
chr1:169792529-169794963:-	ENSG00000171806	METTL18	protein_coding	-0.316694	0.988438	No	-0.833133	0.369039	No	-0.51644	0.428423	No	0.217961	0.84859	No	-2.8987	1.79678e-05	Down	-3.11666	1.67599e-06	Down	-0.751044	0.410758	No	155.018	194.612	282.624	9.97853	8.52134	84.1739	296.762	510.386	213.4	141.241	110.411	167.06	186.084	230.691	14.7377	7.13377	8.06416	6.69829	11.214	7.65177	25.5923	43.5722	183.357	569.684	190.193
chr1:100872372-100895179:-	ENSG00000162694	EXTL2	protein_coding	0.121415	0.994716	No	-0.870351	0.342627	No	-0.991766	0.174286	No	0.258551	0.807066	No	-2.14562	0.000624877	Down	-2.40418	6.0161e-05	Down	-0.320194	0.653423	No	409.086	374.62	766.112	51.5523	42.7273	245.183	827.516	1042.74	497.934	415.164	314.16	366.247	329.554	428.06	60.2138	34.4099	60.0332	37.638	59.9366	30.6071	83.8022	131.408	520.338	1471.57	555.157
chr1:157993273-158100262:+	ENSG00000183853	KIRREL1	protein_coding	0.565977	0.988438	No	-0.890286	0.341305	No	-1.45626	0.0886232	No	1.28687	0.528217	No	-1.47774	0.0168087	Down	-2.7646	8.83283e-06	Down	-0.48099	0.522163	No	1918.58	1274.24	3649.62	274.283	107.672	801.789	3182.52	4503.98	2404.31	1724.86	1626.57	989.508	1214.52	1618.68	396.232	157.362	269.253	99.5175	146.555	76.9428	265.959	419.814	1719.59	6228.09	1927.63
chr1:200623896-200669907:-	ENSG00000118197	DDX59	protein_coding	0.483064	0.988438	No	-0.725726	0.436529	No	-1.20879	0.132149	No	0.51412	0.67727	No	-2.3967	0.000254571	Down	-2.91082	4.94589e-06	Down	-0.816896	0.403292	No	727.219	512.617	1228.9	58.385	40.1395	334.354	829.593	1497.68	848.859	697.647	635.149	458.772	419.045	660.033	82.9519	34.4099	57.7932	31.5777	55.6831	33.1577	102.871	183.28	716.911	1665.12	467.772
chr1:184790724-184974508:-	ENSG00000135842	NIBAN1	protein_coding	-0.182197	0.988982	No	-1.45832	0.124175	No	-1.27613	0.126064	No	-0.435333	0.710689	No	-5.01289	7.32213e-14	Down	-4.57755	7.20375e-12	Down	-1.38528	0.268054	No	83.4572	95.1519	240.729	41.0693	56.4512	1560.43	381.14	1038.93	120.137	69.9074	60.3278	69.3941	99.4344	116.627	64.0035	18.8835	40.3208	40.1898	81.9778	47.1859	497.293	817.497	3366.51	749.512	233.029
chr1:180230264-180278984:+	ENSG00000121454	LHX4	protein_coding	0.0840401	1	No	-0.981248	0.30486	No	-1.06529	0.16513	No	0.293888	0.790373	No	-1.70824	0.00732859	Down	-2.00212	0.00112499	Down	-1.09206	0.365425	No	360.711	339.341	733.745	47.1702	38.0721	164.796	616.475	1357.73	393.605	376.644	311.883	244.164	325.293	448.566	63.1614	27.2762	51.073	32.2156	56.0698	25.931	48.6755	82.303	363.411	1197.02	376.959
chr1:183186238-183245127:+	ENSG00000058085	LAMC2	protein_coding	1.0212	0.609985	No	0.024523	0.987173	No	-0.996681	0.190912	No	-0.0830891	0.950028	No	-1.77625	0.00743982	Down	-1.69316	0.00751694	Down	0.237536	0.74528	No	93.49	44.4011	91.8293	7.6261	8.11227	29.3184	476.471	401.394	142.267	69.9074	68.2956	43.6926	24.1484	65.3625	12.2112	1.2589	9.40819	8.29313	9.6672	6.37648	12.0434	13.1408	62.771	664.403	433.503
chr1:116514534-116571039:-	ENSG00000116815	CD58	protein_coding	0.154039	0.993477	No	-1.13043	0.238592	No	-1.28447	0.121009	No	0.00687255	1	No	-2.70929	7.97353e-05	Down	-2.71617	2.49719e-05	Down	-0.75835	0.411469	No	82.3603	73.5396	186.395	8.325	8.32805	61.717	215.968	374.013	101.168	79.8941	66.0191	74.5344	65.3426	80.7419	11.7901	3.7767	9.40819	4.14656	12.7607	8.07687	20.0724	34.5811	130.498	424.174	107.947
chr1:168576605-168582069:+	ENSG00000143184	XCL1	protein_coding	0.83745	0.906941	No	-0.217911	0.833429	No	-1.05536	0.208215	No	0.574279	0.687074	No	-2.22278	0.00189893	Down	-2.79706	7.4437e-05	Down	-0.187691	0.816966	No	19.6019	10.4473	22.7129	3.26127	2.11374	17.9769	21.5357	25.0341	26.8726	22.8269	9.10608	10.2806	5.68197	15.3794	5.47399	2.5178	1.79204	1.27587	4.64026	0.425099	6.52352	11.0659	36.3411	45.3002	11.9941
chr1:159998651-160070160:-	ENSG00000177807	KCNJ10	protein_coding	1.2922	0.228485	No	0.941628	0.304282	No	-0.350576	0.593845	No	-0.0339772	0.988261	No	-2.23932	0.00183463	Down	-2.20534	0.00100007	Down	-2.12175	0.0184108	Down	43.9271	17.4537	22.4809	1.56094	1.64634	9.68596	25.6277	117.659	50.5838	35.667	45.5304	6.42538	24.1484	21.7875	2.94753	0.839267	0.896018	0.956899	2.70682	1.2753	3.01086	6.2246	19.8224	54.9093	8.56724
chr1:163266576-163355764:+	ENSG00000143228	NUF2	protein_coding	0.156648	0.992214	No	-0.346503	0.702659	No	-0.503151	0.452842	No	0.131952	0.915363	No	-3.27349	1.69983e-06	Down	-3.40545	2.90938e-07	Down	-0.711507	0.422458	No	1508.49	1346.55	1938.51	76.6182	69.5924	830.314	1770.36	2963.09	1808.37	1610.72	1106.39	1351.9	1129.29	1558.45	102.321	41.9633	85.5697	59.0088	92.8051	56.9632	206.745	414.281	1869.91	3533.41	981.806
chr1:173362397-173363733:-	ENSG00000231615	NA	processed_pseudogene	2.85872	0.00660754	Up	1.52979	0.18411	No	-1.32893	0.201007	No	-0.149436	0.929133	No	-1.15052	0.177632	No	-1.00109	0.21715	No	-1.58533	0.272302	No	26.0241	3.08763	8.56937	1.29914	1.45949	3.62646	9.60584	30.3446	31.6149	27.1069	19.3504	5.1403	2.84098	1.28162	2.10538	0	1.79204	1.59483	1.93344	0.850197	1.50543	2.76649	6.60747	21.9637	6.8538
chr1:205568885-205602918:+	ENSG00000174514	MFSD4A	protein_coding	1.18578	0.446826	No	-1.20147	0.203747	No	-2.38725	0.00931995	Down	1.35974	0.535724	No	-1.22517	0.0545125	No	-2.58491	7.6585e-05	Down	-0.861329	0.396047	No	39.8496	16.706	94.7415	9.83865	3.57626	25.6674	120.187	223.668	50.5838	37.0937	31.8713	10.2806	14.2049	25.6324	14.7377	6.71413	8.06416	3.18966	5.41363	2.12549	3.01086	14.5241	59.4672	210.028	90.8128
chr1:168280877-168314426:+	ENSG00000143178	TBX19	protein_coding	0.239255	0.988438	No	-1.11101	0.222954	No	-1.35027	0.100364	No	0.341785	0.765798	No	-1.77204	0.00586693	Down	-2.11382	0.000699387	Down	-1.22095	0.300309	No	49.6287	41.7313	110.534	5.84063	4.56816	22.7534	82.9254	199.734	50.5838	47.0805	51.2217	39.8373	34.0918	51.2647	9.68475	3.35707	4.48009	3.18966	5.41363	5.10118	6.52352	13.8324	47.9042	168.846	53.1169
chr1:168055901-168056422:-	ENSG00000224837	GCSHP5	processed_pseudogene	-0.44097	0.988982	No	0.362074	0.877299	No	0.803045	0.618185	No	0.28231	0.926135	No	0.121443	0.945662	No	-0.160868	0.923435	No	-1.5717	0.439832	No	135.625	223.88	86.7931	7.13777	1.06322	4.18174	10.8518	138.571	354.087	52.7872	0	384.238	42.6147	244.789	0	7.97303	13.4403	3.18966	0	0	12.5452	0	0	0	32.5555
chr1:200027614-200177420:+	ENSG00000116833	NR5A2	protein_coding	-0.110688	0.995648	No	-1.44147	0.11957	No	-1.33078	0.11214	No	0.319381	0.776215	No	-2.28019	0.000520746	Down	-2.59957	3.6859e-05	Down	-0.627241	0.444179	No	103.7	112.238	294.18	19.202	15.1873	102.279	378.417	595.522	143.848	78.4675	88.7843	78.3896	112.219	146.104	28.6332	8.8123	20.1604	15.9483	18.561	11.0526	40.6466	49.7968	216.395	737.157	243.31
chr1:169849631-169894267:-	ENSG00000000457	SCYL3	protein_coding	0.365108	0.988438	No	-0.574138	0.525758	No	-0.939246	0.19672	No	-0.0511128	0.970031	No	-2.72348	3.94262e-05	Down	-2.67236	1.70639e-05	Down	-1.13123	0.349324	No	600.26	460.916	908.586	34.5201	35.8448	250.947	626.106	1417.33	782.468	577.806	440.507	421.505	446.034	515.21	46.3183	21.4013	35.8407	33.8104	45.2425	28.4816	75.7732	158.381	518.686	1298.61	306.707
chr1:221701424-221742089:-	ENSG00000143507	DUSP10	protein_coding	0.800527	0.87533	No	-0.390326	0.672477	No	-1.19085	0.141929	No	0.628468	0.660238	No	-1.27573	0.04754	Down	-1.9042	0.00245814	Down	-0.382226	0.612379	No	148.266	82.9184	196.79	24.63	15.5325	63.8391	196.625	259.578	167.559	132.681	144.559	64.2538	78.127	106.374	36.2125	12.589	25.0885	15.6294	22.0412	8.92707	18.0651	29.7397	143.712	406.329	116.515
chr1:189989570-189993097:-	ENSG00000230987	NA	processed_pseudogene	0	1	No	-1.39102	0.494007	No	-1.40899	NA	No	0.893592	0.655019	No	-1.31376	0.103766	No	-2.20735	0.00672662	Down	-1.72412	0.40539	No	0	0	0.667201	3.16628	1.64937	9.41841	0	0.923804	0	0	0	0	0	0	3.36861	2.09817	4.03208	1.27587	1.54675	2.12549	4.01447	2.76649	21.4743	0	0
chr1:157171116-157191963:+	ENSG00000229961	NA	transcribed_unprocessed_pseudogene	0.74047	0.988438	No	-2.04647	0.0902681	No	-2.78694	0.0345126	Down	1.93808	0.403583	No	-0.673295	0.357106	No	-2.61137	0.00132441	Down	-2.09786	0.234717	No	3.2907	1.75511	14.5787	3.32556	0.718458	6.17795	1.83031	9.37446	4.74223	2.85336	2.27652	0	1.42049	3.84485	3.78968	1.2589	4.9281	0.956899	0.773376	0.425099	3.51267	3.45811	11.5631	5.49093	0
chr1:183248237-183418380:-	ENSG00000157064	NMNAT2	protein_coding	0.605173	0.973898	No	-0.523718	0.556511	No	-1.12889	0.142656	No	0.36469	0.738432	No	-2.80816	1.90719e-05	Down	-3.17285	6.92862e-07	Down	-1.96256	0.0602385	No	662.169	427.616	966.37	42.8503	32.8643	329.865	647.495	2666.21	796.695	649.14	540.674	398.373	394.897	489.578	54.3188	28.5351	45.6969	27.1121	42.149	29.3318	107.387	165.298	716.911	1253.3	428.362
chr1:147203276-147204932:-	ENSG00000226015	CCT8P1	processed_pseudogene	2.19636	0.0714723	No	0.540538	0.620371	No	-1.65582	0.131214	No	0.494888	0.794433	No	-2.50189	0.00951036	Down	-2.99677	0.00185587	Down	-2.21604	0.128475	No	18.0725	3.56113	12.4569	0.420595	0.270596	4.05054	5.32275	26.7216	23.7112	21.4002	9.10608	5.1403	4.26147	1.28162	0.842152	0.419633	0	0	0.386688	0.425099	2.50905	1.38324	8.25934	9.60913	5.14035
chr1:234391313-234479179:-	ENSG00000059588	TARBP1	protein_coding	0.669636	0.940332	No	-1.05494	0.254185	No	-1.72457	0.0521548	No	0.276523	0.794433	No	-1.77964	0.00401455	Down	-2.05616	0.000552212	Down	-1.0161	0.372823	No	3913.02	2412.67	8375.29	254.427	208.167	925.347	4553.66	9476.38	4917.69	3816.37	3005.01	2053.55	2284.15	2900.3	336.019	154.425	272.837	176.707	272.228	175.566	294.562	504.192	1977.29	8852.75	2664.41
chr1:243029512-243052252:-	ENSG00000231512	SEPTIN14P21	transcribed_unprocessed_pseudogene	-1.61294	0.73197	No	-1.94456	0.254139	No	-0.331626	0.756397	No	0	1	No	-1.91977	0.147408	No	-2.05035	0.110648	No	-0.105917	0.930179	No	1.52939	5.11589	6.56928	0	0	0.717892	7.09081	8.14426	3.16149	1.42668	0	0	12.7844	2.56324	0	0	0	0	0	0	0.501809	0	1.65187	17.8455	3.4269
chr1:160796074-160828261:+	ENSG00000122224	LY9	protein_coding	0.0112548	1	No	-1.20705	0.250931	No	-1.2183	0.155794	No	1.12351	0.641503	No	-1.49923	0.0327065	Down	-2.62273	0.000224523	Down	-0.685024	0.447298	No	25.6381	25.3401	61.4486	6.43509	2.76125	20.5139	31.0531	51.0603	28.4534	31.387	17.0739	19.2761	29.8303	26.914	7.15829	5.87487	6.27213	1.59483	5.41363	1.2753	7.52714	11.0659	42.9486	67.2639	13.7076
chr1:179591613-179691272:+	ENSG00000162782	TDRD5	protein_coding	2.43981	0.0361792	Up	1.72146	0.156532	No	-0.718353	0.479161	No	-1.28859	0.650979	No	0.472556	0.682668	No	1.76115	0.0786715	No	0.400431	0.660671	No	13.3434	2.2749	3.78865	0.570412	1.68475	0.550623	7.3802	5.63759	15.8074	12.8401	11.3826	0	4.26147	2.56324	1.26323	0	0.448009	0.956899	1.54675	2.55059	0	0	1.65187	12.3546	8.56724
chr1:246724409-246768137:+	ENSG00000143653	SCCPDH	protein_coding	0.155589	0.991499	No	-0.60012	0.503792	No	-0.755709	0.269406	No	0.19093	0.862593	No	-2.83642	1.56857e-05	Down	-3.02735	1.64838e-06	Down	-0.703077	0.418306	No	1085.23	969.77	1673.5	62.4161	54.3185	489.508	1464.24	2431.91	1274.08	1125.65	855.972	952.241	786.952	1170.12	83.7941	40.2848	63.1693	54.8622	67.2837	40.8095	133.983	307.08	1027.46	2844.3	892.707
chr1:179954773-180114875:+	ENSG00000135837	CEP350	protein_coding	0.610034	0.974659	No	-0.375904	0.674166	No	-0.985938	0.183109	No	0.542638	0.668219	No	-2.43193	0.00018006	Down	-2.97456	2.65191e-06	Down	-1.2513	0.311439	No	7508.01	4830.32	9850.92	518.879	349.76	3027.96	5987.8	14786.8	8769.97	7856.73	5897.33	4687.96	4338.18	5464.82	679.616	327.314	549.707	297.915	481.427	269.938	889.708	1641.22	6552.96	11838.4	3704.48
chr1:205597556-205632011:-	ENSG00000158711	ELK4	protein_coding	0.787197	0.854402	No	-0.217379	0.809122	No	-1.00458	0.175658	No	0.665947	0.655019	No	-2.71899	3.28092e-05	Down	-3.38494	1.52568e-07	Down	-0.811194	0.40255	No	2514.48	1423.62	2941.76	188.097	115.933	1349.97	2413.81	4335.81	2902.25	2716.4	1924.8	1247.81	1255.71	1767.35	254.33	100.292	209.668	96.9658	166.663	84.1695	445.105	712.37	2892.42	4536.88	1591.79
chr1:246540561-246566261:-	ENSG00000162851	TFB2M	protein_coding	-0.0514976	1	No	-1.46042	0.109823	No	-1.40893	0.0976508	No	1.07912	0.61662	No	-0.95004	0.131721	No	-2.02916	0.00104716	Down	-0.678256	0.427201	No	532.94	553.008	1530.68	40.0064	18.1349	81.2997	951.246	1552.8	638.62	554.979	405.221	469.053	491.49	698.482	55.1609	21.4013	43.4569	19.4569	20.4945	14.4534	22.0796	40.1141	181.705	1888.88	543.163
chr1:219173869-219212865:+	ENSG00000143353	LYPLAL1	protein_coding	-0.0166151	1	No	-0.830042	0.369032	No	-0.813427	0.242582	No	0.387915	0.725587	No	-2.5153	0.000110759	Down	-2.90321	3.94934e-06	Down	-0.626866	0.440217	No	547.795	554.24	997.233	41.2614	31.0957	257.467	993.437	1561.9	716.077	493.632	433.677	505.035	475.865	681.821	51.7923	28.5351	43.4569	30.6208	36.7354	25.931	77.7805	144.549	550.072	1910.84	609.988
chr1:167721192-167791919:+	ENSG00000197965	MPZL1	protein_coding	0.309911	0.988438	No	-0.745365	0.418187	No	-1.05528	0.161594	No	0.473801	0.687074	No	-1.93991	0.00197929	Down	-2.41371	6.82242e-05	Down	-0.76453	0.409415	No	3615.82	2890.39	6193.2	268.811	190.536	1098.47	5067.09	8797.72	4249.04	3653.73	2944.68	2517.46	2772.8	3380.91	348.23	187.156	271.045	163.63	253.667	154.311	310.62	625.918	2358.87	9935.84	3226.42
chr1:211940399-212035557:-	ENSG00000143493	INTS7	protein_coding	0.188886	0.988686	No	-1.13351	0.223178	No	-1.32239	0.108729	No	0.815044	0.653184	No	-2.00901	0.00148747	Down	-2.82406	6.34233e-06	Down	-1.06078	0.368763	No	2169.59	1892.52	4919.81	212.82	117.662	915.026	3505.53	7538.79	2745.75	2077.25	1685.76	1662.89	1684.7	2329.98	278.331	140.158	219.972	97.2847	164.729	90.9711	271.981	479.294	1993.8	6863.66	2162.37
chr1:244454377-244641177:+	ENSG00000179397	CATSPERE	protein_coding	1.97911	0.00987734	Up	0.85983	0.332743	No	-1.11927	0.141105	No	-0.0708735	0.956395	No	-2.30191	0.00041942	Down	-2.23104	0.000240184	Down	-1.12683	0.332734	No	120.192	28.9165	64.8971	4.39168	4.68425	25.3129	54.4224	122.773	142.267	122.695	95.6138	29.5567	21.3074	35.8853	7.15829	3.7767	2.24004	3.18966	6.18701	4.67608	5.5199	15.9073	54.5116	96.0913	34.269
chr1:173477330-173488815:+	ENSG00000117592	PRDX6	protein_coding	0.167796	0.989298	No	-1.23363	0.168923	No	-1.40142	0.0920216	No	0.645946	0.655019	No	-1.26848	0.0351507	Down	-1.91442	0.0010916	Down	-0.708027	0.415059	No	5179.29	4588.57	12604.4	660.572	413.714	1655.08	10241.5	17056.9	6713.42	4772.25	4052.21	3918.2	4413.47	5434.06	900.681	450.686	630.349	358.518	516.615	366.01	545.467	1036.74	3383.03	20449.6	5988.5
chr1:236348257-236502915:+	ENSG00000186197	EDARADD	protein_coding	0.524801	0.988438	No	-0.829261	0.382043	No	-1.35406	0.108411	No	0.402842	0.723765	No	-2.49643	0.000177771	Down	-2.89927	6.65072e-06	Down	-1.16466	0.346205	No	413.636	282.745	753.684	32.7853	24.4337	203.156	651.395	1511.99	513.742	353.817	373.349	214.608	254.268	379.359	46.7394	18.4639	33.1527	16.5863	36.7354	19.9796	69.2497	97.5187	442.701	1337.04	339.263
chr1:190097658-190478404:-	ENSG00000162670	BRINP3	protein_coding	-2.51658	0.00186743	Down	-3.96943	5.36114e-08	Down	-1.45285	0.0944112	No	-0.711345	0.655019	No	-2.40398	0.000332275	Down	-1.69264	0.00606503	Down	-1.49569	0.215021	No	20.5744	129.314	369.952	13.2517	22.3466	77.8929	283.29	834.265	18.9689	25.6803	17.0739	116.942	110.798	160.202	22.317	7.13377	10.3042	21.6897	31.3217	14.0283	29.6068	42.1889	161.883	565.566	195.333
chr1:167809386-167914215:-	ENSG00000143199	ADCY10	protein_coding	1.9039	0.0594589	No	0.294461	0.75652	No	-1.60944	0.0964546	No	0.538005	0.684821	No	-1.15214	0.0870356	No	-1.69015	0.0107824	Down	-0.318008	0.677039	No	35.351	8.73505	28.7154	5.40914	3.64398	13.826	29.2817	37.4417	37.9378	38.5204	29.5948	6.42538	5.68197	14.0978	7.57937	4.61597	4.03208	2.23276	6.5737	2.12549	5.5199	6.2246	29.7336	52.1638	22.2748
chr1:182054570-182061712:-	ENSG00000179930	ZNF648	protein_coding	-0.0392395	1	No	-1.46185	0.234648	No	-1.42261	0.156662	No	1.22695	0.653184	No	-1.25767	0.143802	No	-2.48462	0.00476541	Down	-2.13422	0.151044	No	16.692	17.0915	49.4123	2.43002	0.860157	7.0712	35.5186	171.946	25.2919	9.98677	14.7974	15.4209	12.7844	23.0691	4.21076	0.839267	2.24004	0.956899	0.773376	0.850197	1.50543	4.84135	14.8668	89.2276	5.14035
chr1:217426992-217631090:-	ENSG00000092978	GPATCH2	protein_coding	0.754798	0.887803	No	-0.160842	0.864176	No	-0.915639	0.204629	No	0.806031	0.653303	No	-2.37249	0.000244445	Down	-3.17852	7.69141e-07	Down	-0.872148	0.396191	No	2108.24	1221.89	2367.87	108.328	60.2338	607.019	1806.35	3391.07	2486.51	2207.08	1631.13	1206.69	1031.28	1427.72	149.061	68.4002	107.522	53.5863	81.2045	45.9106	187.677	333.362	1300.02	3619.9	1052.06
chr1:214281102-214337131:+	ENSG00000143499	SMYD2	protein_coding	0.411132	0.988438	No	-0.809135	0.37924	No	-1.22027	0.124644	No	0.550048	0.667822	No	-2.00351	0.00144442	Down	-2.55355	2.93164e-05	Down	-0.877455	0.394803	No	1079.96	802.437	1936.22	75.2413	50.4264	323.044	1229.8	2316.47	1337.31	1044.33	858.248	758.195	704.564	944.552	88.4259	49.9364	87.3617	45.9312	64.9636	40.3844	92.8347	195.729	680.57	2469.55	666.532
chr1:169690665-169711702:-	ENSG00000188404	SELL	protein_coding	-1.23763	0.568608	No	-1.80151	0.100046	No	-0.563871	0.439359	No	2.57367	0.430967	No	-0.187146	0.84783	No	-2.76082	0.0139327	Down	-2.58414	0.00826898	Down	5.57237	13.5315	20.5911	1.13938	0	2.20249	14.2515	89.7335	4.74223	8.56009	3.41478	11.5657	8.52295	20.5059	1.26323	1.2589	0.896018	0	0	0	0	0	6.60747	21.9637	17.1345
chr1:223538007-223665723:-	ENSG00000203697	CAPN8	protein_coding	2.76292	0.0597754	No	0.842087	0.498569	No	-1.92084	0.152369	No	-0.586538	0.704945	No	-2.69329	0.00108155	Down	-2.10676	0.0035257	Down	-0.546474	0.601012	No	7.94645	0.854412	4.23523	0.991007	1.57862	8.52144	3.32755	5.23376	7.90372	0	15.9356	0	0	2.56324	2.10538	0.419633	0.448009	1.9138	1.54675	1.2753	3.51267	5.53297	16.5187	4.1182	3.4269
chr1:179082070-179098023:+	ENSG00000186283	TOR3A	protein_coding	0.359604	0.988438	No	-1.06303	0.248258	No	-1.42263	0.0906193	No	0.967202	0.637433	No	-1.44247	0.0181118	Down	-2.40967	6.22124e-05	Down	-0.749378	0.410449	No	1835.5	1415.77	3950.73	157.51	78.0297	449.165	2339.89	4016.91	2481.77	1617.86	1406.89	1189.98	1331	1726.34	209.275	101.971	161.283	68.8967	100.152	65.0401	164.092	251.75	931.653	4742.79	1271.38
chr1:170115636-170116576:+	ENSG00000224896	SIGLEC30P	processed_pseudogene	-1.73028	0.769311	No	-2.65495	0.137728	No	-0.924666	0.407854	No	0.463959	0.81188	No	-2.53621	0.0133429	Down	-3.00017	0.00303741	Down	-0.949069	0.438649	No	0.47556	2.56554	5.56278	0.570412	0.364114	4.86871	6.42795	13.4082	0	1.42668	0	2.57015	0	5.12647	1.26323	0	0.448009	0.318966	0.773376	0	1.50543	4.84135	8.25934	10.9819	3.4269
chr1:185045526-185102603:+	ENSG00000121481	RNF2	protein_coding	0.554117	0.988438	No	-0.698577	0.452054	No	-1.25269	0.124037	No	0.493481	0.684479	No	-2.27886	0.000456923	Down	-2.77234	1.08778e-05	Down	-0.570747	0.470172	No	1484.02	993.558	2459.43	122.421	85.4485	642.184	2601.8	3930.47	1729.33	1582.19	1140.54	887.987	823.885	1268.8	151.166	77.2125	138.883	83.8882	99.7655	72.6919	181.153	326.445	1418.95	5157.36	1488.99
chr1:202724495-202808487:-	ENSG00000117139	KDM5B	protein_coding	0.740116	0.894506	No	-0.241524	0.786549	No	-0.98164	0.1825	No	0.559161	0.665745	No	-1.68609	0.00662507	Down	-2.24525	0.000196138	Down	-1.10902	0.355968	No	6970	4083.06	8298.01	509.062	339.181	1729.56	6149.66	13694.5	8588.18	6898	5423.81	3784.55	3626.51	4838.11	688.88	316.823	521.482	300.785	448.945	267.812	516.362	884.584	3787.73	12097.9	3740.46
chr1:163111121-163321791:-	ENSG00000143248	RGS5	protein_coding	0.755039	0.912777	No	0.0276533	0.98464	No	-0.727386	0.306899	No	0.605259	0.665223	No	-2.48428	0.000271909	Down	-3.08953	3.7115e-06	Down	-0.610425	0.462104	No	417.131	241.073	408.896	28.2755	18.1261	174.666	334.937	521.817	467.9	452.258	331.234	217.178	194.607	311.433	43.7919	15.9461	25.0885	14.6725	28.2282	11.4777	46.1665	91.2941	386.537	672.639	217.608
chr1:217631324-217871696:+	ENSG00000162814	SPATA17	protein_coding	0.867546	0.81628	No	-0.349384	0.703627	No	-1.21693	0.138472	No	-0.0251701	0.991571	No	-2.41825	0.000332128	Down	-2.39308	0.000155665	Down	-0.577219	0.470945	No	98.4264	52.3129	126.596	13.1443	13.4278	78.1488	166.098	252.708	118.556	108.428	68.2956	44.9776	44.0352	67.9257	17.6852	9.65157	12.0962	8.93106	18.1743	13.1781	21.5778	39.4224	173.446	347.301	83.959
chr1:170662728-170739421:+	ENSG00000116132	PRRX1	protein_coding	0.468907	0.988438	No	-1.07299	0.249769	No	-1.5419	0.0772442	No	-0.409691	0.734346	No	-4.35789	4.52865e-10	Down	-3.94819	3.90652e-09	Down	-1.3423	0.252492	No	61.2576	43.476	132.5	3.56892	4.9225	88.9198	161.383	424.271	77.4564	64.2007	42.1156	28.2717	35.5123	66.6441	5.05291	2.5178	3.13606	3.8276	5.41363	5.52628	30.6104	42.8806	193.269	336.319	85.6724
chr1:185296388-185317273:-	ENSG00000116679	IVNS1ABP	protein_coding	0.0297093	1	No	-0.855836	0.359237	No	-0.885546	0.216828	No	0.729698	0.654362	No	-2.29567	0.000364928	Down	-3.02536	1.94915e-06	Down	-0.749111	0.411666	No	3065.89	3000.56	5690.5	314.912	185.254	1665.4	4679.71	8038.94	3831.72	3125.86	2240.1	2814.32	2632.17	3555.21	408.444	191.772	344.519	172.242	260.241	123.279	468.69	860.378	3667.15	9055.92	2890.59
chr1:243054861-243056394:-	ENSG00000253326	NA	processed_pseudogene	-0.253556	0.988686	No	-1.8989	0.0549819	No	-1.64535	0.0881107	No	-0.197838	0.915363	No	-1.3358	0.160741	No	-1.13796	0.205105	No	-1.09753	0.379071	No	30.9962	37.497	123.808	0.588368	0.718458	2.00086	47.4276	105.506	30.0341	24.2536	38.7008	14.1358	75.286	23.0691	0.421076	0	1.34403	0.956899	0.773376	0.425099	2.00724	0.691622	3.30374	96.0913	29.1286
chr1:176857302-177164973:-	ENSG00000152092	ASTN1	protein_coding	0.80689	0.878171	No	-2.66731	0.00055424	Down	-3.4742	8.19495e-06	Down	-1.57477	0.43998	No	-5.69531	7.23647e-16	Down	-4.12053	6.84224e-10	Down	-0.832397	0.39913	No	49.8774	27.5851	343.408	2.84116	9.50433	191.547	496.374	904.496	52.1645	54.2139	43.2539	25.7015	19.8869	37.1669	5.05291	1.67853	1.79204	7.01726	14.6941	6.80158	64.7334	91.9857	417.923	984.249	304.994
chr1:212035553-212107400:+	ENSG00000143476	DTL	protein_coding	0.187901	0.988686	No	-0.887688	0.34215	No	-1.07559	0.157317	No	0.453179	0.694067	No	-2.23494	0.00046221	Down	-2.68812	1.3084e-05	Down	-0.883057	0.394803	No	3354.49	2928.26	6370.08	457.033	328.902	2309.02	5726.67	10833	4187.39	3295.63	2580.44	2662.68	2711.72	3410.38	618.139	287.029	465.929	291.216	427.677	267.812	716.082	1271.89	4939.08	11469.2	3354.93
chr1:185118101-185157072:-	ENSG00000121486	TRMT1L	protein_coding	-0.215458	0.988686	No	-1.36735	0.138759	No	-1.15189	0.143931	No	0.202825	0.856595	No	-2.08948	0.00120494	Down	-2.29231	0.000198977	Down	-0.762286	0.41135	No	983.717	1149.64	2644.89	85.0031	73.3335	389.818	2269.71	3937.6	1125.49	1012.94	812.718	1003.64	995.765	1449.51	108.638	48.2578	98.114	63.4743	84.6847	71.8417	105.38	198.495	865.579	4649.45	1228.54
chr1:243056307-243101744:-	ENSG00000214837	LINC01347	transcribed_unprocessed_pseudogene	0.458948	0.988438	No	-0.974723	0.305099	No	-1.43367	0.0949614	No	0.327596	0.767693	No	-2.46294	0.000178133	Down	-2.79054	9.87773e-06	Down	-0.997219	0.378869	No	226.666	162.601	458.78	34.0021	26.7948	204.588	270.08	555.697	229.208	225.416	225.375	96.3807	188.925	202.496	41.2654	22.6602	38.0808	19.4569	37.122	23.8055	75.2714	110.659	427.834	543.602	167.918
chr1:179293714-179358680:+	ENSG00000057252	SOAT1	protein_coding	0.70911	0.917928	No	-0.466634	0.601477	No	-1.17574	0.135322	No	0.491675	0.682286	No	-2.41498	0.000187076	Down	-2.90666	3.74809e-06	Down	-0.950149	0.384843	No	3817.34	2286.53	5347.05	243.857	170.573	1406.13	3776.46	7499.57	4495.63	3971.88	2984.52	1962.31	2086.7	2810.59	314.965	172.889	243.717	167.138	220.025	124.554	398.437	684.706	3135.25	7252.15	2433.1
chr1:212686417-212699840:-	ENSG00000123685	BATF3	protein_coding	0.914661	0.713496	No	-0.832172	0.369892	No	-1.74683	0.0531673	No	0.66922	0.655726	No	-1.84773	0.0038441	Down	-2.51695	6.10156e-05	Down	-0.548411	0.475196	No	150.994	77.8568	275.343	13.977	8.5441	54.9911	306.56	455.5	169.14	154.082	129.762	73.2493	66.7631	93.5581	20.2116	10.0712	11.6482	7.65519	11.6006	6.37648	18.0651	34.5811	112.327	656.166	178.199
chr1:246566444-246668595:+	ENSG00000162852	CNST	protein_coding	-0.239614	0.988438	No	-0.917028	0.327664	No	-0.677413	0.313926	No	0.619514	0.658486	No	-1.75605	0.00505787	Down	-2.37556	9.85546e-05	Down	-0.462	0.535225	No	906.474	1077.6	1757.72	74.7466	47.6075	268.904	1782.76	2488.54	1185.56	864.569	669.297	1007.5	921.899	1303.41	98.9528	48.6775	76.6095	41.1467	63.4168	38.2589	87.8166	125.875	593.021	3470.27	1139.44
chr1:204073115-204127743:+	ENSG00000143842	SOX13	protein_coding	0.956584	0.688112	No	-0.710563	0.450094	No	-1.66715	0.0667194	No	0.584554	0.665223	No	-1.60607	0.011869	Down	-2.19062	0.000417586	Down	-0.85455	0.399432	No	720.966	360.348	1206	83.8625	54.7723	271.055	932.186	1730.11	796.695	739.021	627.181	258.3	366.487	456.256	124.638	37.3474	89.6018	38.5949	78.111	47.611	78.7841	139.708	594.672	1857.31	597.994
chr1:235975830-236065109:-	ENSG00000116962	NID1	protein_coding	0.779254	0.873787	No	-1.09925	0.243017	No	-1.8785	0.0380359	Down	0.494522	0.682286	No	-1.82718	0.00374191	Down	-2.32171	0.000141535	Down	-0.913294	0.391637	No	7414.38	4217.89	16414.5	1092.05	762.46	4110.38	12865.4	24886.4	8640.34	7164.79	6438	3073.9	4257.21	5322.56	1489.77	699.948	1086.42	626.45	1005	655.927	1301.69	2092.85	8936.6	26379.8	7462.07
chr1:203305491-203309602:+	ENSG00000159388	BTG2	protein_coding	-0.0893722	0.999513	No	-1.15862	0.202266	No	-1.06925	0.1542	No	1.56572	0.298598	No	-0.406236	0.506775	No	-1.97195	0.0008464	Down	-0.60032	0.447036	No	418.107	445.839	964.281	149.038	47.9091	201.255	1086.43	1674.58	542.195	369.51	342.616	345.685	457.398	534.435	232.013	91.8997	123.202	43.0605	56.4564	44.2103	80.7913	118.267	404.708	2157.94	661.391
chr1:227563543-227677443:+	ENSG00000181450	ZNF678	protein_coding	0.410328	0.988438	No	-0.7465	0.422639	No	-1.15683	0.140516	No	0.0698642	0.955284	No	-3.05336	4.98499e-06	Down	-3.12323	1.16264e-06	Down	-0.824618	0.401158	No	1982.84	1473.44	3401.08	129.999	123.571	1193.67	3739.73	6783.67	2345.82	2140.02	1462.66	1342.9	1274.18	1803.24	171.799	72.5966	145.603	104.621	158.542	107.55	329.689	631.451	2619.86	7002.31	2431.38
chr1:175010789-175023425:-	ENSG00000120333	MRPS14	protein_coding	0.427654	0.988438	No	-0.752372	0.414055	No	-1.18003	0.133431	No	0.193169	0.860796	No	-1.64436	0.00804701	Down	-1.83753	0.00211581	Down	-0.863472	0.396191	No	1099.05	806.797	1891.84	89.829	78.0737	297.485	1766.54	3293.66	1379.99	1071.44	845.727	753.054	707.405	959.932	123.796	58.329	87.3617	72.0864	92.4184	69.7162	93.3365	176.364	622.754	3597.93	997.227
chr1:197911902-197935478:+	ENSG00000143355	LHX9	protein_coding	-0.192982	0.988686	No	-0.822109	0.376676	No	-0.629126	0.344329	No	-0.0491773	0.972978	No	-2.16757	0.00104893	Down	-2.1184	0.000668967	Down	-0.86736	0.394803	No	61.9996	71.1468	112.202	6.14732	6.41367	31.3563	165.564	309.53	74.2949	57.0672	54.6365	46.2627	58.2402	108.937	8.42152	4.19633	5.82412	6.06036	4.25357	8.92707	13.047	16.5989	64.4228	345.929	87.3859
chr1:244653103-244709033:+	ENSG00000121644	DESI2	protein_coding	0.584551	0.982763	No	-0.771649	0.402586	No	-1.3562	0.101822	No	0.601596	0.65895	No	-1.83253	0.00324547	Down	-2.43413	5.81889e-05	Down	-0.798361	0.403935	No	4458.73	2922.74	7782.47	352.935	228.018	1333.41	6623.03	11781.5	5282.84	4640.99	3452.34	2522.6	2637.85	3607.75	445.498	238.771	374.535	200.311	286.922	196.821	356.786	734.502	2908.94	12688.2	4115.7
chr1:205657851-205680509:-	ENSG00000158715	SLC45A3	protein_coding	0.637012	0.97078	No	-1.26947	0.178236	No	-1.90648	0.0387256	Down	1.33351	0.53104	No	-0.454353	0.48135	No	-1.78787	0.00417893	Down	-1.14177	0.353907	No	326.272	205.542	817.32	49.5722	18.6929	70.3822	507.534	1158.96	420.478	323.857	234.482	159.349	220.176	237.099	69.4775	33.9903	45.2489	14.6725	28.2282	13.1781	17.5633	36.656	156.927	1015.82	294.713
chr1:166895711-166975540:-	ENSG00000143195	ILDR2	protein_coding	0.756553	0.886511	No	-0.393019	0.6588	No	-1.14957	0.140363	No	0.709435	0.655019	No	-2.14596	0.000770191	Down	-2.8554	5.52023e-06	Down	-1.34153	0.268131	No	1333.77	772.013	1771.47	76.217	45.4623	363.097	1281.33	3374.26	1576	1349.64	1075.66	663.099	769.906	883.035	101.9	40.2848	86.4657	35.4053	66.1236	34.8581	123.947	192.271	773.074	2505.24	829.309
chr1:245154985-245709432:+	ENSG00000162849	KIF26B	protein_coding	1.14127	0.461008	No	-0.180285	0.850742	No	-1.32155	0.115828	No	0.606215	0.663387	No	-2.59712	0.000118398	Down	-3.20334	1.33202e-06	Down	-0.530468	0.49914	No	1241.97	543.267	1415.19	41.694	26.7158	278.113	1093.57	1605.79	1481.16	1199.84	1044.92	431.785	521.32	676.694	53.0556	21.4013	50.625	33.4915	18.1743	28.4816	80.2895	136.249	617.799	2273.25	644.257
chr1:218285293-218337983:+	ENSG00000067533	RRP15	protein_coding	0.767328	0.873268	No	-0.457321	0.605449	No	-1.22465	0.12355	No	0.710361	0.655019	No	-1.6965	0.00602307	Down	-2.40686	6.6588e-05	Down	-0.689371	0.422108	No	4376.2	2514.69	6086.65	243.431	145.311	833.875	4772.73	7847.58	5154.8	4528.29	3445.51	2387.67	2167.67	2988.73	316.228	164.077	249.989	131.414	182.517	122.003	236.352	486.21	1779.06	9204.17	2984.83
chr1:182433893-182434461:-	ENSG00000270443	NA	processed_pseudogene	0	1	No	0	1	No	0	NA	No	1.35974	0.655019	No	-0.41368	0.740585	No	-1.77342	0.142211	No	0	1	No	0	0	0	2.01841	0.637933	3.0533	0	0	0	0	0	0	0	0	2.94753	0.419633	2.68805	1.9138	0	0	3.51267	0.691622	4.9556	0	0
chr1:54026681-54053504:-	ENSG00000116209	TMEM59	protein_coding	0.524793	0.988438	No	-0.204676	0.820552	No	-0.729468	0.282045	No	0.287223	0.787924	No	-2.47366	0.000120809	Down	-2.76089	7.6993e-06	Down	-0.807418	0.401699	No	3063.8	2097.55	3551.44	141.171	114.588	849.359	3635.86	6508.77	3776.4	3058.8	2356.2	1842.8	1862.26	2587.59	180.642	98.6138	144.259	104.621	138.821	100.323	262.948	464.77	1820.36	7290.58	2134.96
chr1:174999163-175012027:+	ENSG00000116161	CACYBP	protein_coding	0.199424	0.988686	No	-0.886156	0.343809	No	-1.08558	0.155414	No	0.797558	0.6537	No	-1.80362	0.00393058	Down	-2.60117	2.33665e-05	Down	-0.620405	0.444567	No	5665.48	4905.09	10743.1	360.749	202.008	1336.23	7386.15	11559.5	6528.47	5886.49	4581.5	4464.35	4029.93	6220.97	463.605	252.619	366.023	191.061	238.973	175.991	363.812	693.005	2951.89	14696.5	4232.22
chr1:202348699-202592706:+	ENSG00000077157	PPP1R12B	protein_coding	0.411574	0.988438	No	-0.636049	0.485675	No	-1.04762	0.165267	No	0.390955	0.723107	No	-1.94913	0.00202338	Down	-2.34008	0.000119526	Down	-0.957195	0.383299	No	1741.4	1293.06	2757.16	174.911	131.655	720.425	2131.15	4254.46	2290.5	1623.56	1310.14	1114.16	1198.89	1566.14	243.382	92.739	188.612	115.147	170.143	109.675	228.825	349.961	1582.49	4090.74	1449.58
chr1:214348700-214552449:-	ENSG00000152104	PTPN14	protein_coding	0.586571	0.983755	No	-0.590849	0.513814	No	-1.17742	0.134973	No	0.59296	0.661189	No	-2.18929	0.000599004	Down	-2.78225	7.91853e-06	Down	-0.876029	0.395537	No	5826.04	3812.66	8927.25	497.76	323.564	2434.65	6086.38	11458	6928.4	5913.59	4636.13	3071.33	3620.83	4745.83	680.038	289.967	523.274	271.759	435.797	263.136	719.093	1217.95	5366.92	11642.1	4083.15
chr1:211658657-211675630:-	ENSG00000117650	NEK2	protein_coding	0.722493	0.905307	No	-0.38997	0.658184	No	-1.11246	0.146431	No	0.355949	0.741967	No	-2.73836	2.68487e-05	Down	-3.09431	1.02469e-06	Down	-0.80737	0.40189	No	1693.21	1004.81	2243.45	103.511	79.9229	754.193	1938.76	3471.3	2050.22	1764.8	1264.61	907.263	958.832	1148.33	136.85	68.4002	105.282	74.0002	94.3519	71.4166	218.789	401.832	1641.96	3806.59	1148.01
chr1:197902630-197907367:+	ENSG00000203724	C1orf53	protein_coding	-0.253283	0.988438	No	-1.50035	0.0602452	No	-1.24706	0.0997826	No	1.3874	0.535724	No	-0.978829	0.117288	No	-2.36623	0.000347498	Down	-1.14749	0.289581	No	46.1874	55.2637	134.977	4.87656	1.63676	10.5512	82.3598	187.811	58.4875	41.3738	38.7008	24.4164	69.6041	71.7706	6.31614	2.93743	5.37611	2.55173	1.93344	0.425099	7.52714	7.60784	16.5187	178.455	30.8421
chr1:218338541-218338756:+	ENSG00000223375	NA	processed_pseudogene	1.4089	0.554327	No	0.186219	0.877565	No	-1.22268	0.226325	No	-0.694583	0.736142	No	-2.31144	0.039572	Down	-1.61686	0.100494	No	-0.369099	0.718395	No	8.67736	3.08648	7.46699	0.149336	0.386688	2.11295	3.88776	5.29183	12.6459	4.28004	9.10608	3.85523	2.84098	2.56324	0	0	0.448009	0	1.16006	0	0	1.38324	4.9556	8.2364	3.4269
chr1:203475806-203491352:+	ENSG00000188783	PRELP	protein_coding	0.171509	0.994716	No	-0.827715	0.46671	No	-0.999223	0.250871	No	0.820719	0.655019	No	-2.03221	0.00591728	Down	-2.85293	8.92507e-05	Down	-0.936754	0.409108	No	16.182	14.0027	29.6017	10.2158	5.57353	46.8423	21.2168	42.4511	26.8726	17.1202	4.55304	8.99553	9.94344	23.0691	18.9484	5.87487	5.82412	1.9138	9.28051	5.52628	15.5561	24.2068	100.764	41.182	10.2807
chr1:229271062-229305894:+	ENSG00000168118	RAB4A	protein_coding	0.625932	0.965514	No	-0.829267	0.371447	No	-1.4552	0.0887376	No	0.346123	0.750241	No	-2.25075	0.000445021	Down	-2.59688	2.42318e-05	Down	-0.798614	0.404178	No	1701.35	1082.12	3096.24	111.223	86.4704	570.65	2320.79	4130.54	2219.36	1595.03	1289.65	877.707	998.606	1370.05	152.008	69.6591	112.002	81.6554	106.339	71.4166	170.113	332.67	1209.17	4604.15	1375.9
chr1:235109341-235128837:-	ENSG00000173726	TOMM20	protein_coding	0.905481	0.719154	No	-0.645668	0.478868	No	-1.55115	0.0756024	No	0.599082	0.660238	No	-1.58252	0.0108459	Down	-2.1816	0.000301788	Down	-0.722628	0.415546	No	14961.9	7774.55	23852	1252.77	810.771	3948	18166.7	30611.2	18207	15349.7	11329.1	7165.58	6483.12	9674.93	1699.04	772.125	1287.13	780.511	1058.36	593.438	1138.1	2134.34	8571.54	35912.1	10661.1
chr1:166856510-166876264:-	ENSG00000152382	TADA1	protein_coding	0.307108	0.988438	No	-0.60915	0.499632	No	-0.916258	0.202954	No	0.449652	0.697266	No	-2.25697	0.000430198	Down	-2.70662	1.25512e-05	Down	-0.603093	0.451223	No	966.117	773.78	1499.66	60.0201	43.2724	310.111	1437.17	2221.05	1168.17	957.303	772.879	684.945	666.211	970.185	74.5304	36.0885	69.4414	35.7242	49.8827	44.2103	93.3365	181.205	655.792	2885.48	827.596
chr1:185321157-185335039:-	ENSG00000261024	GS1-279B7.1	transcribed_processed_pseudogene	-0.119522	0.99892	No	-1.24548	0.282473	No	-1.12596	0.201942	No	0.192235	0.896313	No	-2.03869	0.00642167	Down	-2.23092	0.001928	Down	-0.0797011	0.928978	No	6.20199	6.59902	15.1341	1.90546	1.64634	9.53314	12.7172	13.9862	9.48446	5.70672	3.41478	6.42538	5.68197	7.68971	1.6843	0	4.03208	0.956899	2.70682	1.2753	3.51267	6.91622	18.1705	24.7092	8.56724
chr1:182839347-182887982:+	ENSG00000135829	DHX9	protein_coding	0.304523	0.988438	No	-0.697454	0.446803	No	-1.00198	0.176507	No	0.884629	0.653184	No	-1.74331	0.00509565	Down	-2.62794	1.88839e-05	Down	-0.761917	0.410029	No	18513	14856.8	30632.4	1338.66	704.039	4738.73	21460	37195.4	22002.4	18963.4	14573.1	13576.8	13321.4	17672.2	1707.04	942.496	1366.43	610.502	914.13	587.486	1338.33	2543.78	10334.1	42952.8	12297.4
chr1:52056199-52090716:+	ENSG00000134717	BTF3L4	protein_coding	0.362716	0.988438	No	-0.556329	0.538875	No	-0.919045	0.204629	No	0.058183	0.963881	No	-2.45999	0.000160396	Down	-2.51817	4.20762e-05	Down	-0.254128	0.726828	No	1966.44	1512.7	2939.43	119.997	115.036	717.056	3755.45	4512.23	2105.55	2195.66	1598.12	1476.55	1242.93	1818.62	152.429	70.918	136.643	97.6037	157.382	90.1209	210.76	372.784	1567.62	7363.34	2213.78
chr1:185157080-185291781:+	ENSG00000116668	SWT1	protein_coding	0.214944	0.988686	No	-0.366823	0.68265	No	-0.581767	0.382833	No	-0.0268414	0.989805	No	-2.39961	0.000267527	Down	-2.37277	0.000123213	Down	-0.683974	0.425047	No	227.455	194.535	296.32	20.8285	21.2538	120.715	409.197	670.952	278.211	236.829	167.324	200.472	143.47	239.662	22.7381	15.1068	24.6405	18.1811	29.0016	16.5788	37.6357	68.4706	256.04	815.403	233.029
chr1:224114111-224162047:+	ENSG00000143756	FBXO28	protein_coding	0.733711	0.904103	No	-0.819623	0.378262	No	-1.55333	0.0755931	No	0.719527	0.655019	No	-2.08159	0.0010551	Down	-2.80112	7.5042e-06	Down	-0.920886	0.389669	No	2606.01	1532.92	4711.02	226.293	134.098	1025.47	3933.39	7647.24	3177.29	2646.49	1994.23	1427.72	1366.51	1804.52	301.911	129.667	247.301	121.845	189.477	90.9711	301.587	562.98	2211.85	7485.51	2554.75
chr1:243124428-243255348:-	ENSG00000143702	CEP170	protein_coding	0.728562	0.919175	No	-0.684778	0.466648	No	-1.41334	0.100439	No	0.225695	0.841233	No	-1.42439	0.0252478	Down	-1.65009	0.00738948	Down	-1.12291	0.362472	No	6021.71	3551.91	9885.1	345.406	293.008	975.201	5105.28	11509.1	7328.33	6270.26	4466.53	2021.42	4051.24	4583.06	632.877	196.808	206.532	332.044	309.35	237.63	330.692	647.358	1947.55	10677.1	2811.77
chr1:175944831-176207286:-	ENSG00000143207	COP1	protein_coding	0.652429	0.955169	No	-0.675201	0.461118	No	-1.32763	0.108396	No	0.687445	0.655019	No	-2.17716	0.00066947	Down	-2.86461	5.31832e-06	Down	-0.89054	0.394223	No	1707.67	1065.53	2780.76	103.691	62.8501	504.793	1766.01	3359.75	2236.75	1552.23	1334.04	995.934	984.401	1216.26	127.165	62.945	120.962	58.6898	83.5246	46.3357	140.507	270.424	1103.45	3442.81	1052.06
chr1:160739057-160754821:+	ENSG00000026751	SLAMF7	protein_coding	1.08289	0.912947	No	-1.67854	0.136997	No	-2.76143	0.0304449	Down	0.925427	0.661697	No	-1.94781	0.0182623	Down	-2.87323	0.00107945	Down	-1.36784	0.340171	No	4.24839	1.75627	14.1276	0.867642	0.389721	3.69611	5.23433	14.4111	7.90372	1.42668	3.41478	1.28508	1.42049	2.56324	0	1.2589	1.34403	0.318966	0	0.850197	5.01809	2.76649	3.30374	9.60913	0
chr1:231241207-231277973:+	ENSG00000116906	GNPAT	protein_coding	0.440373	0.988438	No	-1.03791	0.268449	No	-1.47829	0.0851555	No	0.468383	0.689636	No	-2.16645	0.000664833	Down	-2.63483	1.868e-05	Down	-0.789031	0.40539	No	2194.99	1596.29	4645.54	267.059	190.045	1285.24	3662.64	6474.25	2763.14	2154.29	1667.55	1485.55	1369.35	1933.96	354.967	165.755	280.454	178.94	234.333	156.861	357.79	731.044	2766.88	7234.3	2169.23
chr1:218345336-218444619:+	ENSG00000092969	TGFB2	protein_coding	0.711179	0.929321	No	-0.926786	0.329345	No	-1.63796	0.0688482	No	1.24399	0.592564	No	-0.459202	0.489067	No	-1.70319	0.00923384	Down	-0.516379	0.49928	No	84.2208	50.3076	164.506	10.8694	4.33968	16.3368	138.095	200.941	88.5216	85.6009	78.5399	35.9821	48.2967	66.6441	18.5273	3.7767	10.3042	2.23276	6.96038	3.82589	6.02171	8.29946	34.6892	260.819	92.5262
chr1:186375838-186421378:+	ENSG00000157181	ODR4	protein_coding	0.554274	0.988438	No	-0.261405	0.768952	No	-0.815679	0.244607	No	0.528733	0.672291	No	-2.16706	0.000707398	Down	-2.69579	1.4342e-05	Down	-0.754779	0.411092	No	1439.64	964.332	1738.71	93.129	63.3662	450.175	1653.53	2852	1655.04	1493.74	1170.13	926.54	791.214	1175.24	120.007	61.2665	98.114	62.5174	85.0713	42.5099	122.441	268.349	959.735	3147.68	1074.33
chr1:171314183-171342084:+	ENSG00000076258	FMO4	protein_coding	-0.030994	1	No	-0.489441	0.588744	No	-0.458447	0.485401	No	0.211925	0.85944	No	-1.61559	0.0146595	Down	-1.82752	0.00429158	Down	-1.94192	0.0658119	No	53.3639	54.348	75.7016	5.26076	4.52301	18.5093	53.6317	218.08	74.2949	52.7872	33.0095	47.5478	53.9787	61.5176	8.42152	3.7767	3.58407	3.8276	4.64026	5.10118	3.01086	14.5241	37.993	116.682	22.2748
chr1:212726153-212791782:-	ENSG00000117697	NSL1	protein_coding	0.652107	0.955169	No	-0.472324	0.598341	No	-1.12443	0.14674	No	0.172464	0.879731	No	-3.0332	5.12933e-06	Down	-3.20566	6.27479e-07	Down	-0.881501	0.395537	No	3893.31	2429.78	5476.47	194.637	171.7	1758.42	4766.37	9007.69	4549.38	4078.88	3051.68	1953.31	2261.42	3074.6	269.067	120.854	193.988	156.612	212.678	145.809	487.759	933.689	3853.81	9348.31	2947.13
chr1:91260766-91404856:-	ENSG00000162669	HFM1	protein_coding	0.0748341	1	No	-0.216478	0.812923	No	-0.291312	0.656669	No	-0.324025	0.769798	No	-3.36775	5.86613e-07	Down	-3.04373	1.84027e-06	Down	0.0184083	0.9863	No	129.777	122.837	151.663	15.4374	19.5843	179.444	172.01	170.222	139.105	139.815	110.411	131.078	95.1729	142.26	24.4224	7.5534	14.3363	18.819	21.6545	18.2792	46.6683	105.127	386.537	312.983	116.515
chr1:160151586-160186980:+	ENSG00000132681	ATP1A4	protein_coding	0.737275	0.958535	No	-1.29118	0.194216	No	-2.02845	0.042599	Down	1.36838	0.593731	No	-1.07086	0.117075	No	-2.43924	0.000664947	Down	-0.59839	0.4691	No	16.4139	9.48514	41.0758	4.30711	1.52721	10.5078	21.3271	32.6526	25.2919	17.1202	6.82956	5.1403	15.6254	7.68971	5.89506	2.09817	4.9281	0.637933	3.0935	0.850197	4.51628	5.53297	21.4743	32.9456	18.8479
chr1:230057990-230282122:+	ENSG00000143641	GALNT2	protein_coding	0.41349	0.988438	No	-1.00475	0.288493	No	-1.41824	0.0959205	No	0.911017	0.650386	No	-1.18346	0.0564365	No	-2.09447	0.000552198	Down	-1.01062	0.376098	No	6732.05	4991.65	13915.6	754.024	388.861	1781	7912.66	16422.7	8445.91	6204.64	5545.6	3599.5	4887.91	6487.55	1047.64	445.651	768.783	390.096	485.293	291.193	570.557	921.932	3850.5	16243.5	4357.3
chr1:231337104-231355023:+	ENSG00000010072	SPRTN	protein_coding	0.665616	0.950363	No	-0.905127	0.337218	No	-1.57074	0.0743043	No	0.739586	0.654362	No	-1.79101	0.00440082	Down	-2.5306	3.97204e-05	Down	-0.90058	0.393575	No	2290.15	1414.94	4404.42	212.373	124.013	780.293	3087.16	5916.49	2782.11	2419.65	1668.69	1183.55	1240.09	1821.18	301.069	138.479	197.572	113.552	170.916	87.5703	235.85	426.731	1678.3	6130.62	1823.11
chr1:231363751-231422287:-	ENSG00000135766	EGLN1	protein_coding	0.685693	0.935064	No	-0.916028	0.329345	No	-1.60172	0.0691059	No	0.553684	0.667822	No	-1.80721	0.00396806	Down	-2.3609	0.000105866	Down	-0.825462	0.400678	No	3423.23	2085.27	6633.17	202.807	135.579	754.24	4053.04	7355.82	3904.44	3615.21	2750.04	1515.1	2005.73	2734.97	277.91	134.283	196.228	123.44	169.369	113.926	216.782	390.766	1655.17	7897.33	2498.21
chr1:202438396-202439957:+	ENSG00000232626	NA	transcribed_processed_pseudogene	0.27964	0.988438	No	-0.854764	0.340978	No	-1.1344	0.134532	No	0.0852485	0.950028	No	-1.77394	0.0077154	Down	-1.85919	0.00348839	Down	-1.19803	0.293137	No	42.7888	34.9621	79.1236	3.12893	2.94762	12.4336	61.8397	146.112	50.5838	35.667	42.1156	10.2806	36.9328	57.6728	3.78968	3.35707	2.24004	3.50863	1.93344	3.40079	7.52714	8.29946	21.4743	107.073	47.9766
chr1:235547685-235650754:-	ENSG00000168243	GNG4	protein_coding	0.649793	0.96169	No	-0.673145	0.469866	No	-1.32294	0.113188	No	-0.278787	0.799192	No	-3.40388	5.55154e-07	Down	-3.1251	1.4607e-06	Down	-0.640885	0.441114	No	822.317	513.448	1338.58	62.3122	76.3894	740.932	1995.76	3171.65	978.48	808.928	679.541	400.944	498.593	640.809	92.2156	36.9277	57.7932	65.7071	113.3	50.1616	206.745	387.308	1628.74	4057.8	1144.58
chr1:176463171-176845601:+	ENSG00000116183	PAPPA2	protein_coding	3.55631	0.000477995	Up	2.38087	0.0430422	Up	-1.17544	0.241791	No	0.102502	0.957357	No	-3.48669	0.000218104	Down	-3.58919	5.13438e-05	Down	-0.754306	0.476816	No	113.564	7.96861	19.5816	1.14836	1.03742	18.7265	16.3407	28.8753	131.202	124.121	85.3695	1.28508	8.52295	14.0978	0.842152	1.2589	1.34403	1.9138	0.773376	0.425099	3.01086	6.91622	46.2523	37.0638	3.4269
chr1:231528653-231819244:+	ENSG00000270106	TSNAX-DISC1	protein_coding	0.752822	0.988438	No	-0.803157	0.546315	No	-1.55598	0.164753	No	1.03979	0.655019	No	-0.94672	0.299531	No	-1.98651	0.0249256	Down	-1.27093	0.396443	No	60.4793	33.899	111.489	20.3249	9.00193	42.7493	83.9791	220.775	47.4223	99.8677	34.1478	7.71045	56.8197	37.1669	42.1076	5.87487	12.9923	9.56899	12.7607	4.67608	18.5669	22.1319	87.549	226.501	20.5614
chr1:173141100-173142350:-	ENSG00000230849	GOT2P2	processed_pseudogene	3.59174	0.0118773	Up	0.470441	0.673813	No	-3.1213	0.0572454	No	0.16528	0.937629	No	-0.325016	0.780862	No	-0.490296	0.655718	No	-1.44563	0.36257	No	9.30555	0.473497	6.56777	0.439031	0.399491	0.781163	3.21398	9.31639	14.2267	11.4134	2.27652	0	1.42049	0	0.421076	0	0.896018	0	0.773376	0.425099	0	0.691622	1.65187	5.49093	1.71345
chr1:204617170-204685738:-	ENSG00000170382	LRRN2	protein_coding	2.16888	0.0105703	Up	-0.277403	0.765998	No	-2.44629	0.00803716	Down	0.114961	0.931979	No	-3.9984	2.55189e-08	Down	-4.11336	4.42266e-09	Down	-1.56747	0.206767	No	351.535	72.7405	429.962	8.50504	7.83238	161	257.714	802.224	439.447	289.616	325.542	56.5433	93.7524	67.9257	15.5798	5.45523	4.48009	6.06036	12.7607	4.67608	52.69	85.0695	345.24	535.366	143.93
chr1:212285410-212361853:+	ENSG00000066027	PPP2R5A	protein_coding	0.304513	0.988438	No	-1.3375	0.133981	No	-1.64201	0.0608796	No	0.639056	0.655229	No	-1.44084	0.0184071	Down	-2.0799	0.000481974	Down	-0.964534	0.379071	No	981.787	787.961	2575.18	77.6766	48.8145	222.143	1607.27	3221.21	1275.66	900.236	769.464	597.56	815.362	950.96	98.9528	51.1953	82.8817	44.6553	58.0032	43.7852	65.737	134.866	465.827	3070.8	961.245
chr1:172532349-172611833:+	ENSG00000094975	SUCO	protein_coding	0.660192	0.951601	No	-0.162572	0.863212	No	-0.822764	0.241791	No	0.473203	0.688923	No	-2.41559	0.000196723	Down	-2.88879	4.4983e-06	Down	-0.86412	0.396443	No	2575.91	1598.28	2896.84	153.706	108.945	887.996	2678.49	4999.47	2957.57	2836.24	1933.9	1632.05	1360.83	1801.95	188.642	91.4801	180.996	94.414	138.048	94.3719	240.367	495.893	1927.73	5205.4	1710.02
chr1:212565334-212620777:+	ENSG00000162772	ATF3	protein_coding	0.0956718	0.998792	No	-0.52426	0.564166	No	-0.619932	0.356656	No	1.65735	0.256249	No	-1.04944	0.0914971	No	-2.70679	1.47528e-05	Down	-0.0312454	0.972276	No	927.716	865.456	1356.18	870.496	261.531	1862.65	2513.38	2571.18	1153.94	868.849	760.358	844.295	761.383	990.69	1235.86	480.061	895.57	235.078	348.019	201.497	582.601	981.411	4023.95	5271.29	1336.49
chr1:182573634-182589256:-	ENSG00000135828	RNASEL	protein_coding	0.0561729	1	No	-0.445854	0.627798	No	-0.502027	0.454608	No	0.409264	0.721448	No	-1.9085	0.00335335	Down	-2.31777	0.000225917	Down	-1.65266	0.174256	No	408.757	392.338	564.575	32.2689	23.915	130.99	352.126	1164.6	488.45	400.897	336.925	334.12	336.656	506.239	51.3713	10.4908	34.9447	21.3707	32.0951	18.2792	40.6466	69.8538	282.469	700.094	212.468
chr1:208022242-208244384:-	ENSG00000076356	PLXNA2	protein_coding	0.969067	0.665191	No	-0.789854	0.405562	No	-1.75892	0.055529	No	0.194439	0.864681	No	-2.18351	0.000833091	Down	-2.37795	0.000134574	Down	-0.396022	0.597133	No	1204.56	597.037	2132.91	60.9361	52.8774	300.018	1497.55	1994.53	1359.44	1229.8	1024.43	409.939	625.016	756.154	85.4784	31.4725	65.8573	42.1036	85.0713	31.4573	93.8384	135.558	670.658	2889.6	959.531
chr1:212830141-212847649:-	ENSG00000185523	SPATA45	protein_coding	3.21091	0.0142909	Up	0.557829	0.607527	No	-2.65308	0.0720056	No	0.547403	0.776215	No	-0.713996	0.511507	No	-1.2614	0.242424	No	-0.500781	0.585711	No	10.4783	0.856717	7.34528	0.439031	0.257792	0.948433	5.54989	7.55703	12.6459	2.85336	15.9356	2.57015	0	0	0.421076	0	0.896018	0	0.773376	0	0.501809	0.691622	1.65187	6.86366	8.56724
chr1:186828949-186988981:+	ENSG00000116711	PLA2G4A	protein_coding	-0.75477	0.89248	No	-1.62341	0.0705032	No	-0.868641	0.224698	No	0.575865	0.66536	No	-0.628545	0.318474	No	-1.20441	0.0482157	Down	-0.823385	0.401158	No	222.876	384.716	720.796	47.0492	30.9226	75.7245	935.625	1695.25	237.112	253.949	177.569	381.667	363.646	408.836	64.8457	31.0529	45.2489	26.1552	44.0824	22.5302	10.538	49.7968	166.839	1779.06	558.584
chr1:171339299-171339959:+	ENSG00000285665	TOP1P1	processed_pseudogene	-0.433604	0.988438	No	-0.436983	0.701586	No	-0.00337859	1	No	0.957863	0.673595	No	-1.60247	0.11029	No	-2.56033	0.0155571	Down	-2.15948	0.146813	No	7.48774	10.0618	10.0255	0.420595	0.1417	1.61751	4.7516	23.0566	11.0652	5.70672	5.6913	5.1403	7.10246	17.9426	0.842152	0.419633	0	0	0	0.425099	2.50905	0.691622	1.65187	9.60913	3.4269
chr1:185280844-185281816:+	ENSG00000238061	NA	processed_pseudogene	0.163261	0.991867	No	0.46136	0.653304	No	0.298099	0.692977	No	0.186105	0.921682	No	-1.91875	0.0285017	Down	-2.10485	0.0128381	Down	-0.966506	0.37705	No	11.1065	9.82322	8.01097	0.57939	0.49301	3.33265	14.874	29.0445	14.2267	9.98677	9.10608	8.99553	12.7844	7.68971	0.842152	0	0.896018	0.318966	1.16006	0	2.00724	1.38324	6.60747	23.3365	18.8479
chr1:204131062-204152044:-	ENSG00000143845	ETNK2	protein_coding	0.181212	0.988872	No	-1.0933	0.246456	No	-1.27451	0.118562	No	0.605902	0.660238	No	-2.03408	0.00146714	Down	-2.63998	2.25915e-05	Down	-1.32123	0.280435	No	825.182	723.713	1819.05	94.5647	60.8196	415.514	1199.59	3116.04	962.673	783.248	729.625	479.333	774.168	917.638	129.27	61.6861	92.7379	60.6036	74.2441	47.611	117.925	223.394	905.224	2484.65	625.409
chr1:6412418-6424670:-	ENSG00000069812	HES2	protein_coding	-0.124224	0.994716	No	-1.38664	0.108062	No	-1.26241	0.108208	No	0.515126	0.684479	No	-1.96218	0.00226278	Down	-2.47731	8.42544e-05	Down	-0.944428	0.376178	No	65.365	71.2866	176.631	5.33403	3.63725	23.9442	106.228	209.082	86.9409	61.3473	47.8069	59.1135	75.286	79.4603	6.31614	2.5178	7.16814	2.8707	4.64026	3.40079	6.52352	12.4492	52.8598	189.437	71.9649
chr1:202471864-202472117:-	ENSG00000236439	NA	processed_pseudogene	-0.754606	0.988438	No	-0.837441	0.630314	No	-0.0828359	0.949901	No	0.183847	0.897476	No	-2.05357	0.00726428	Down	-2.23742	0.00237622	Down	-1.82903	0.374881	No	0.47556	1.42049	1.22561	347.135	303.387	1559.63	0.457578	4.18006	0	1.42668	0	0	4.26147	0	597.507	213.174	230.725	188.828	411.436	309.897	639.305	1297.48	2742.1	1.37273	0
chr1:211743457-211830763:-	ENSG00000123684	LPGAT1	protein_coding	0.574025	0.986021	No	-0.557219	0.533739	No	-1.13124	0.142372	No	0.427806	0.705049	No	-2.55697	7.84241e-05	Down	-2.98478	2.04932e-06	Down	-0.732122	0.413337	No	5210.64	3442.27	7789.93	242.635	177.808	1549.86	6638.26	11257.2	6120.64	5467.04	4044.24	3099.6	2977.35	4249.84	302.332	166.175	259.397	151.509	229.306	152.61	418.007	891.501	3340.08	12522.1	4401.85
chr1:213983181-214041510:+	ENSG00000117707	PROX1	protein_coding	1.20582	0.36909	No	0.00874864	1	No	-1.19707	0.134789	No	0.398551	0.722953	No	-2.43703	0.000207908	Down	-2.83558	7.85969e-06	Down	-0.69992	0.422509	No	528.155	220.551	524.959	44.0053	32.912	259.88	803.017	1331.68	589.617	529.299	465.548	187.621	181.823	292.209	61.056	23.9191	47.0409	29.3449	37.5087	31.8824	73.766	137.633	568.243	1567.66	512.321
chr1:166868748-166869209:+	ENSG00000225171	DUTP6	processed_pseudogene	2.59744	0.198476	No	0.680175	0.635282	No	-1.91727	NA	No	0.189447	0.930121	No	-3.06299	0.00155237	Down	-3.25243	0.000416125	Down	-1.20177	0.433248	No	4.39589	0.428359	2.56153	0.448009	0.364114	4.98716	0.915155	2.8826	9.48446	1.42668	2.27652	1.28508	0	0	0	0	1.34403	0.318966	0.773376	0	3.51267	4.84135	6.60747	2.74547	0
chr1:207034366-207081024:+	ENSG00000123836	PFKFB2	protein_coding	0.560046	0.988438	No	-0.497814	0.576625	No	-1.05786	0.160804	No	0.494969	0.681842	No	-1.8868	0.00258699	Down	-2.38177	8.61043e-05	Down	-0.592683	0.455538	No	1512.83	1009.37	2166.89	103.832	72.4631	409.316	1725.4	2646.78	1922.18	1483.75	1132.57	984.368	860.818	1182.93	132.218	71.7573	107.522	56.1381	101.312	59.9389	133.481	220.627	873.838	3416.73	998.941
chr1:212432920-212446379:+	ENSG00000117691	NENF	protein_coding	0.352829	0.988438	No	-1.04073	0.272992	No	-1.39356	0.0998953	No	0.499762	0.682286	No	-1.61381	0.010288	Down	-2.11357	0.000528269	Down	-1.04705	0.371571	No	1478.48	1145.26	3137.42	146.955	102.139	475.8	1946.33	4147.89	1895.31	1303.99	1236.15	908.548	1191.79	1335.45	208.011	94.4175	138.435	101.75	130.701	73.9672	148.034	255.208	1024.16	4142.91	998.941
chr1:231363797-231528603:-	ENSG00000287856	NA	protein_coding	-0.184617	0.988982	No	-0.993296	0.316094	No	-0.808679	0.267086	No	1.13447	0.614789	No	-0.87683	0.179481	No	-2.0113	0.0016614	Down	-0.623316	0.457216	No	267.623	305.936	550.443	51.0303	22.1787	97.9207	477.669	751.048	319.31	241.109	242.449	310.988	268.473	338.347	69.8986	28.5351	54.6571	29.3449	23.588	13.6032	20.5742	73.3119	199.876	1107.8	185.052
chr1:212791828-212816830:+	ENSG00000203705	TATDN3	protein_coding	0.242578	0.988438	No	-1.05149	0.264392	No	-1.29407	0.114359	No	0.630022	0.658183	No	-1.70239	0.00668684	Down	-2.33242	0.000137118	Down	-0.837613	0.39895	No	928.755	779.231	1984.91	75.6146	47.7748	261.813	1439	2634.48	1187.14	900.236	698.892	584.709	796.896	956.087	90.9524	57.4898	78.4016	47.526	58.3899	37.4087	65.2352	140.399	579.806	2842.93	892.707
chr1:209583714-209613939:+	ENSG00000008118	CAMK1G	protein_coding	1.70283	0.532267	No	-0.0063885	1	No	-1.70922	0.1719	No	1.52362	0.653184	No	-2.15614	0.0172093	Down	-3.67976	0.000355791	Down	-3.35615	0.00397393	Down	5.34701	1.33021	5.23185	0.71029	0.128896	4.88052	3.78513	42.9754	9.48446	4.28004	2.27652	2.57015	1.42049	0	1.26323	0.419633	0.448009	0	0.386688	0	1.00362	2.07487	11.5631	5.49093	3.4269
chr1:248838210-248849517:+	ENSG00000171161	ZNF672	protein_coding	-0.223058	0.988686	No	-1.38715	0.130727	No	-1.1641	0.140372	No	0.961533	0.641503	No	-1.38199	0.0274815	Down	-2.34352	0.000142993	Down	-1.0303	0.374617	No	718.567	844.361	1959.32	106.97	53.0911	293.184	1223.05	2575.47	836.213	721.901	597.587	598.845	920.478	1013.76	150.324	54.5523	116.034	46.8881	71.1506	41.2346	103.373	158.381	617.799	2584.86	597.994
chr1:209614870-209652425:-	ENSG00000196878	LAMB3	protein_coding	-0.135926	0.994716	No	-1.65914	0.0740735	No	-1.52321	0.0869816	No	-0.825877	0.655019	No	-2.80318	0.000270136	Down	-1.97731	0.0031724	Down	-0.466445	0.531587	No	27.6496	30.404	91.5813	1.56142	2.99011	14.6823	150.163	210.021	34.7764	29.9603	18.2122	12.8508	41.1943	37.1669	3.36861	0.419633	0.896018	5.10346	3.86688	0	4.51628	4.84135	34.6892	194.928	142.216
chr1:205142505-205211702:-	ENSG00000133059	DSTYK	protein_coding	0.808697	0.834667	No	-0.42898	0.629734	No	-1.23768	0.123102	No	0.553715	0.667822	No	-2.39792	0.000206007	Down	-2.95163	2.88418e-06	Down	-1.10273	0.358862	No	2768.71	1543.56	3773.68	120.733	80.6799	689.005	2284.33	5063.82	3531.38	2752.07	2022.69	1369.89	1353.73	1907.05	153.693	76.7929	131.715	78.4657	107.886	55.6879	223.807	341.661	1501.55	4453.14	1473.57
chr1:17539698-17697874:+	ENSG00000074964	ARHGEF10L	protein_coding	0.880562	0.800265	No	-0.804311	0.40526	No	-1.68487	0.0674883	No	0.597346	0.665223	No	-2.70967	7.03403e-05	Down	-3.30701	8.02177e-07	Down	-0.286929	0.702711	No	320.266	168.906	573.823	39.0592	25.2135	282.28	546.719	673.275	409.413	278.203	273.182	113.087	159.095	234.536	51.7923	26.8565	38.5288	24.8794	32.4818	18.2792	84.304	126.567	635.969	1164.08	298.14
chr1:231528541-231566524:+	ENSG00000116918	TSNAX	protein_coding	0.72066	0.900319	No	-0.322642	0.708501	No	-1.0433	0.159917	No	0.320964	0.762436	No	-1.977	0.00140254	Down	-2.29796	0.000109882	Down	-0.918618	0.38645	No	4135.43	2459.13	5218.07	203.021	160.855	850.871	3724.24	7220.69	4912.95	4381.34	3112	2387.67	2022.78	2966.94	251.803	156.104	201.156	161.078	187.157	134.331	246.89	482.06	1823.66	6892.49	2367.99
chr1:162069691-162370475:+	ENSG00000198929	NOS1AP	protein_coding	0.22866	0.988686	No	-0.812397	0.385453	No	-1.04106	0.168673	No	0.534909	0.671552	No	-1.64852	0.00880553	Down	-2.18343	0.000354174	Down	-0.580912	0.463518	No	537.761	455.731	967.436	62.7853	42.5304	209.186	632.521	962.791	640.201	477.938	495.143	367.532	458.819	540.843	97.6896	30.6332	60.0332	37.3191	58.3899	31.8824	84.304	98.9019	444.352	1287.62	364.965
chr1:212624474-212626775:+	ENSG00000162771	GARIN4	protein_coding	1.13645	0.715153	No	-0.436245	0.672769	No	-1.57269	0.121009	No	2.08332	0.417665	No	-2.25458	0.00167226	Down	-4.3379	1.10964e-06	Down	-0.484868	0.561752	No	10.2398	4.45838	14.0317	2.27171	0.399491	13.2754	10.8759	15.6898	11.0652	7.13341	12.5209	1.28508	5.68197	6.40809	4.63183	0.839267	1.34403	0	0.773376	0.425099	5.5199	6.2246	28.0818	23.3365	6.8538
chr1:201982372-202006147:+	ENSG00000176393	RNPEP	protein_coding	0.448068	0.988438	No	-1.16393	0.210907	No	-1.612	0.0684197	No	0.558951	0.667094	No	-1.77072	0.00468591	Down	-2.32967	0.000126902	Down	-0.982109	0.379071	No	3219.81	2328.61	7464.65	341.287	227.365	1234.02	4477.53	9100.26	3962.92	2981.76	2714.75	1697.58	2467.39	2820.84	479.184	206.879	337.799	206.69	302.39	173.015	371.841	697.155	2633.08	9162.99	2445.09
chr1:212992182-213015867:-	ENSG00000174606	ANGEL2	protein_coding	0.366313	0.988438	No	-0.812135	0.372323	No	-1.17845	0.129964	No	0.218969	0.838748	No	-2.39988	0.000159353	Down	-2.61885	1.54115e-05	Down	-0.823575	0.398581	No	1769.57	1358.44	3178.25	136.607	116.557	777.462	2424.02	4388.96	2051.81	1814.74	1442.18	1127.01	1198.89	1749.41	174.746	81.4089	153.667	94.0951	153.128	102.449	250.403	443.33	1638.65	4582.18	1583.23
chr1:175156986-175192999:-	ENSG00000235750	KIAA0040	protein_coding	1.19299	0.332058	No	0.643538	0.470133	No	-0.549454	0.394272	No	-0.556534	0.667822	No	-2.81442	1.94886e-05	Down	-2.25788	0.000161247	Down	-2.08188	0.0340915	Down	331.757	140.342	208.792	11.7361	17.6865	92.2052	186.869	836.781	371.475	326.71	297.086	131.078	107.957	181.99	17.6852	5.87487	11.6482	14.6725	20.1078	18.2792	34.6248	55.3297	186.661	358.283	118.228
chr1:231332753-231337852:-	ENSG00000116903	EXOC8	protein_coding	0.571709	0.988438	No	-0.819781	0.380141	No	-1.39149	0.0991823	No	0.750221	0.654362	No	-1.85487	0.00325257	Down	-2.60509	2.51237e-05	Down	-1.1113	0.35869	No	3326.97	2200.24	6015.73	278.136	161.173	1069.79	3710.18	8279.81	4045.12	3275.66	2660.11	1822.24	1985.85	2792.64	385.284	162.398	286.726	151.509	205.331	126.679	318.649	561.597	2329.13	7405.89	2174.37
chr1:177170958-177282422:+	ENSG00000198797	BRINP2	protein_coding	-0.379775	0.988438	No	-2.95041	0.00270444	Down	-2.57064	0.0189106	Down	-2.45115	0.304288	No	-5.0804	5.22423e-07	Down	-2.62926	0.000571692	Down	-0.653125	0.479575	No	13.8586	18.4286	122.543	0.289695	3.17639	23.6729	85.4808	137.955	14.2267	11.4134	15.9356	25.7015	14.2049	15.3794	0.421076	0	0.448009	0.637933	4.64026	4.25099	5.01809	13.1408	52.8598	178.455	54.8304
chr1:198156994-198322420:+	ENSG00000151414	NEK7	protein_coding	0.425594	0.988438	No	-0.422735	0.637629	No	-0.848329	0.232179	No	0.139233	0.906919	No	-3.06807	4.72736e-06	Down	-3.20731	7.16298e-07	Down	-0.901618	0.393575	No	1491.82	1096.54	2024.72	69.3173	62.6422	644.81	1777.71	3409.83	1740.4	1615	1120.05	994.649	913.376	1381.58	98.5318	38.1866	71.2334	56.1381	76.9509	54.8377	173.124	342.353	1418.95	3256.12	1098.32
chr1:230314490-230426332:-	ENSG00000177614	PGBD5	protein_coding	0.620813	0.971997	No	-0.880751	0.347884	No	-1.50156	0.0830952	No	1.58789	0.325777	No	-1.86686	0.00318665	Down	-3.45476	1.49496e-07	Down	-1.03151	0.372914	No	1054.51	673.069	1992.3	74.8907	23.4672	291.963	1299.57	2737.19	1305.69	1020.08	837.759	520.456	700.302	798.448	104.427	50.356	69.8894	20.4138	31.7084	18.2792	84.304	155.615	635.969	2582.11	777.906
chr1:173608336-173669851:-	ENSG00000183831	ANKRD45	protein_coding	1.80665	0.0804988	No	0.455453	0.630486	No	-1.3512	0.135192	No	0.876123	0.654026	No	-1.2868	0.0552701	No	-2.16293	0.00146518	Down	-0.523497	0.524937	No	29.5401	7.88755	21.1609	4.11288	2.15215	11.7094	13.1933	19.2716	31.6149	34.2403	22.7652	14.1358	5.68197	3.84485	8.00044	2.09817	2.24004	1.27587	3.48019	1.70039	3.01086	8.99108	23.1261	10.9819	18.8479
chr1:202590596-202710454:-	ENSG00000143858	SYT2	protein_coding	0.153899	0.993417	No	-1.42099	0.126945	No	-1.57489	0.0777725	No	2.54169	0.0103836	Up	0.220292	0.741547	No	-2.3214	0.0003452	Down	-1.28388	0.30587	No	164.213	146.711	458.857	40.7252	6.23442	35.9366	412.459	1042.86	218.143	169.775	104.72	123.367	146.311	170.455	55.582	22.2406	44.3529	6.06036	9.6672	2.97569	10.538	17.9822	79.2897	792.067	284.433
chr1:246945547-247008093:-	ENSG00000197472	ZNF695	protein_coding	0.458557	0.988438	No	-0.197521	0.833784	No	-0.656079	0.337873	No	0.163656	0.892066	No	-2.79273	3.93467e-05	Down	-2.95639	5.01466e-06	Down	-0.469073	0.538563	No	592.376	424.925	683.376	27.6918	24.5699	213.209	675.701	948.953	736.627	574.953	465.548	411.224	390.635	472.917	37.4758	14.6872	30.9126	19.7759	39.0555	14.8785	61.2207	109.276	469.13	1365.87	390.666
chr1:213051233-213274774:+	ENSG00000136643	RPS6KC1	protein_coding	0.672151	0.944712	No	-0.224617	0.803563	No	-0.896769	0.211371	No	0.437144	0.703065	No	-2.4592	0.000153603	Down	-2.89635	4.22036e-06	Down	-1.15808	0.341376	No	1361.26	837.413	1600.95	83.3756	60.6566	497.706	1173.38	2707.84	1697.72	1363.91	1022.16	772.33	728.712	1011.2	115.375	47.8382	86.9137	51.9915	86.6181	43.3601	144.019	300.164	1048.94	2229.32	789.9
chr1:205227946-205285632:+	ENSG00000133069	TMCC2	protein_coding	1.03139	0.590146	No	-0.690976	0.462444	No	-1.72237	0.0608796	No	0.584295	0.665745	No	-2.60382	0.000105837	Down	-3.18812	1.29855e-06	Down	-1.42205	0.249657	No	860.706	407.582	1419.36	52.6267	34.3178	351.469	748.612	2095.29	1024.32	768.981	788.814	289.142	451.716	481.888	80.8466	26.8565	50.177	34.4484	42.149	26.3561	124.449	161.84	768.119	1591	376.959
chr1:205828025-205850132:-	ENSG00000162877	PM20D1	protein_coding	0.00211015	1	No	-1.53762	0.0934963	No	-1.53973	0.0802619	No	0.271409	0.82524	No	-0.270876	0.720452	No	-0.542285	0.450321	No	-1.25085	0.283178	No	14.2549	13.9599	42.3188	2.71779	2.21029	4.07309	26.0459	64.0376	17.3882	18.5469	6.82956	12.8508	8.52295	20.5059	2.94753	2.5178	2.68805	1.9138	3.86688	0.850197	0.501809	3.45811	8.25934	54.9093	17.1345
chr1:244394976-244395660:-	ENSG00000225401	TGIF2P1	processed_pseudogene	1.4558	0.153406	No	-0.586812	0.498607	No	-2.04262	0.0210813	Down	0.0213835	0.997235	No	-3.05985	5.06258e-05	Down	-3.08123	1.14859e-05	Down	-0.664922	0.421542	No	50.3162	17.6078	76.7028	1.43052	1.36616	15.7229	48.3908	78.0219	60.0683	38.5204	52.36	11.5657	15.6254	25.6324	2.94753	0	1.34403	2.55173	1.54675	0	6.52352	7.60784	33.0374	93.3458	35.9824
chr1:246945547-247078811:-	ENSG00000135747	ZNF670-ZNF695	protein_coding	0.847971	0.779844	No	0.309467	0.722064	No	-0.538503	0.407656	No	0.314045	0.774352	No	-2.42726	0.000177175	Down	-2.74131	1.03887e-05	Down	-0.994619	0.376098	No	356.929	193.513	285.468	20.4732	16.2884	120.668	162.329	333.012	459.996	358.097	252.694	204.327	177.561	198.651	31.1596	9.65157	20.6084	15.3104	17.401	16.1537	40.1447	60.8627	260.995	295.138	119.941
chr1:229440259-229508341:-	ENSG00000069248	NUP133	protein_coding	0.617356	0.967726	No	-0.733417	0.423202	No	-1.35077	0.102057	No	0.50421	0.67584	No	-2.0271	0.00122732	Down	-2.53131	3.07158e-05	Down	-0.871875	0.395537	No	8275.83	5298.57	14050	592.985	411.244	2576.75	10091.9	18929.5	10455	8077.87	6294.58	4867.87	4779.95	6247.89	770.569	405.366	603.02	374.785	536.723	322.225	743.681	1395	5591.57	19616.3	6154.71
chr1:179099330-179229684:-	ENSG00000143322	ABL2	protein_coding	0.648072	0.957008	No	-0.654462	0.472708	No	-1.30253	0.112163	No	0.655927	0.655019	No	-2.06529	0.00109467	Down	-2.72121	1.10495e-05	Down	-0.847017	0.397903	No	5682.97	3557.44	9116.78	477.787	296.695	2136.24	6618.08	12198.7	6922.08	5691.03	4435.8	2919.69	3331.05	4421.58	642.562	303.815	486.986	256.13	409.503	224.452	662.388	1091.38	4654.96	12894.1	4191.1
chr1:248906196-248919946:+	ENSG00000185220	PGBD2	protein_coding	0.103675	0.997176	No	-0.574608	0.529556	No	-0.678282	0.318821	No	0.52127	0.677447	No	-2.03767	0.00163079	Down	-2.55894	4.62968e-05	Down	-1.0118	0.376368	No	218.814	202.841	331.294	20.734	14.1786	92.5579	189.784	394.753	298.761	204.015	153.665	149.069	203.13	256.324	31.1596	11.3301	19.7124	9.25002	20.1078	13.1781	39.1411	51.8716	186.661	377.501	119.941
chr1:212858275-212899363:+	ENSG00000162769	FLVCR1	protein_coding	0.851232	0.801378	No	-0.581574	0.52452	No	-1.43281	0.0947279	No	0.756938	0.654026	No	-1.17724	0.0588778	No	-1.93418	0.0014567	Down	-0.747275	0.413337	No	1972.06	1065.19	3002.48	168.595	97.1888	397.783	2571.85	4412.94	2309.47	2052.99	1553.72	774.901	980.139	1440.54	234.96	89.3819	181.444	78.4657	144.235	68.866	128.965	205.412	858.971	5058.52	1600.36
chr1:205789094-205813748:-	ENSG00000133065	SLC41A1	protein_coding	0.56333	0.988438	No	-0.78234	0.401269	No	-1.34567	0.105819	No	0.982904	0.637433	No	-1.6942	0.00675713	Down	-2.6771	1.59674e-05	Down	-0.971806	0.383006	No	2739.1	1822.55	4820.48	262.946	128.669	900.04	3490.25	7041.32	3327.47	2583.72	2306.11	1455.99	1811.13	2200.54	357.493	160.3	271.045	101.431	177.876	106.7	286.031	459.928	1954.16	7043.49	2056.14
chr1:215622891-216423448:-	ENSG00000042781	USH2A	protein_coding	1.1397	0.973898	No	-1.76149	0.216368	No	-2.90119	0.0618631	No	0	1	No	-3.80717	0.00147459	Down	-3.9432	0.00054395	Down	-2.72256	0.14905	No	2.33302	0.900703	8.13116	0	0	2.78203	1.21877	10.6253	1.58074	4.28004	1.13826	0	1.42049	1.28162	0	0	0	0	0	0	2.00724	1.38324	4.9556	0	0
chr1:176272483-176273402:+	ENSG00000227815	NA	unprocessed_pseudogene	2.96484	0.0347753	Up	1.70176	0.216361	No	-1.26309	0.314037	No	-1.69993	0.641003	No	-3.36366	0.00200575	Down	-1.66374	0.0396154	Down	-2.62131	0.183795	No	8.86307	0.900703	2.45122	0.139878	0.892502	3.88327	0.915155	7.21127	9.48446	11.4134	5.6913	0	1.42049	1.28162	0	0.419633	0	0.318966	1.93344	0.425099	2.00724	1.38324	8.25934	2.74547	0
chr1:247034637-247078811:-	ENSG00000277462	ZNF670	protein_coding	-0.0196509	1	No	-0.406262	0.643027	No	-0.386611	0.543653	No	0.384822	0.735902	No	-2.14232	0.000939081	Down	-2.52714	5.32581e-05	Down	-0.408827	0.569206	No	132.12	133.818	176.744	8.41903	6.34662	41.477	246.816	331.705	181.786	109.854	104.72	116.942	117.901	166.61	13.0534	5.0356	7.16814	5.74139	7.34707	5.95138	15.5561	26.2816	82.5934	491.438	149.07
chr1:244408494-244451909:-	ENSG00000035687	ADSS2	protein_coding	0.51674	0.988438	No	-0.622763	0.496843	No	-1.1395	0.14544	No	0.643272	0.656289	No	-1.84041	0.00363052	Down	-2.48368	5.57724e-05	Down	-0.603128	0.455452	No	3621.4	2492.04	5679.82	216.283	135.401	824.554	4393.9	6793.91	4323.33	3740.76	2800.12	2580.43	1991.53	2904.15	276.226	134.283	238.341	132.371	174.783	99.048	207.247	437.797	1828.62	8469.76	2774.07
chr1:242082986-242524697:-	ENSG00000180287	PLD5	protein_coding	-0.640593	0.975775	No	-1.81727	0.0476121	Down	-1.17667	0.144479	No	3.39427	0.00206897	Up	-3.21576	2.97633e-06	Down	-6.61003	2.39022e-16	Down	-1.46339	0.222824	No	26.8277	42.6665	100.076	9.92185	0.63471	103.97	131.736	378.877	30.0341	29.9603	20.4887	38.5523	49.7172	39.7301	13.0534	4.61597	12.0962	0.318966	1.16006	0.425099	40.1447	63.6292	208.135	260.819	77.1052
chr1:201896456-201946588:-	ENSG00000163431	LMOD1	protein_coding	0.813157	0.846708	No	-0.198065	0.832199	No	-1.01122	0.180336	No	-0.0900093	0.942693	No	-2.32778	0.000366731	Down	-2.23778	0.00026705	Down	-1.29524	0.297412	No	374.688	207.832	432.452	60.5339	64.6441	329.23	361.938	923.95	455.254	346.684	322.128	164.49	211.653	247.352	84.2152	30.6332	66.7533	53.9053	88.1649	51.862	101.365	190.888	695.436	755.003	183.339
chr1:180269653-180502954:-	ENSG00000230124	ACBD6	protein_coding	0.759498	0.887803	No	-0.552457	0.542794	No	-1.31195	0.112321	No	0.289662	0.789735	No	-2.54686	0.000102507	Down	-2.83652	6.5491e-06	Down	-1.42667	0.236036	No	3358.48	1939.03	5006.32	204.848	165.934	1301.57	2446.04	6858.22	4018.25	3245.7	2811.5	1497.11	1858	2461.99	302.332	120.015	192.196	154.699	209.198	133.906	429.549	665.34	2809.83	4974.78	1427.3
chr1:210676823-211134165:-	ENSG00000143473	KCNH1	protein_coding	4.13416	0.000898021	Up	1.2823	0.261612	No	-2.85186	0.0677071	No	0.543495	0.690766	No	-1.32974	0.0534465	No	-1.87324	0.00624518	Down	-0.426087	0.623865	No	15.9597	0.428359	6.02076	2.86857	1.94928	8.4319	7.06135	9.98039	17.3882	15.6935	14.7974	1.28508	0	0	4.21076	1.2589	3.13606	0.318966	4.25357	1.2753	3.51267	6.91622	14.8668	8.2364	6.8538
chr1:112523514-112620825:-	ENSG00000007341	ST7L	protein_coding	-0.00491821	1	No	-0.737807	0.420759	No	-0.732889	0.281035	No	0.236105	0.826884	No	-2.51036	0.000102459	Down	-2.74646	8.77953e-06	Down	-0.705154	0.417428	No	540.001	541.772	919.709	65.9399	55.5638	407.857	814.81	1355.63	678.139	509.325	432.539	571.859	471.603	581.854	82.5309	50.7756	64.5133	45.6122	69.2171	51.862	142.514	208.87	872.186	1625.32	490.046
chr1:205086142-205122015:-	ENSG00000117222	RBBP5	protein_coding	0.282697	0.988438	No	-0.708886	0.444023	No	-0.991583	0.182372	No	0.669151	0.655019	No	-2.00367	0.00163125	Down	-2.67282	1.72549e-05	Down	-0.855276	0.397903	No	2843.87	2318.03	4746.23	184.996	113.664	793.623	3077.5	5708.96	3507.67	2931.83	2092.12	2152.5	2090.96	2710.62	245.908	113.301	195.78	105.897	153.902	81.1938	220.294	412.898	1747.68	5937.07	2004.74
chr1:180632022-180890279:+	ENSG00000143324	XPR1	protein_coding	0.166021	0.991348	No	-0.842324	0.365677	No	-1.00834	0.176246	No	0.512574	0.674823	No	-1.8022	0.00406108	Down	-2.31477	0.00014028	Down	-0.540728	0.482699	No	2279.59	2021.59	4189.79	244.897	168.736	906.51	4243.72	6270.84	2769.46	2331.2	1738.12	1781.11	1866.53	2417.13	314.965	159.88	259.845	132.052	243.227	130.93	262.446	497.968	1959.12	8364.06	2681.55
chr1:200551497-200620751:-	ENSG00000118193	KIF14	protein_coding	0.577465	0.98658	No	-0.198224	0.828464	No	-0.775689	0.263038	No	0.371237	0.734768	No	-2.14519	0.00075777	Down	-2.51642	3.94277e-05	Down	-1.07818	0.364969	No	4277.22	2817.99	4935.49	227.289	173.54	1078.74	3613.49	7871.16	4863.95	4700.91	3266.81	2856.72	2298.36	3298.88	291.806	141.416	248.645	142.259	230.853	147.509	307.107	585.112	2344	6958.38	2398.83
chr1:233288868-233289447:-	ENSG00000231940	RPS7P3	processed_pseudogene	0.12234	0.995981	No	-1.08236	0.311503	No	-1.2047	0.162519	No	0.893716	0.655726	No	-2.11082	0.00745131	Down	-3.00454	0.000194903	Down	-0.991631	0.395537	No	28.1631	25.544	61.6426	1.85865	0.892502	10.0838	32.8288	68.0809	50.5838	15.6935	18.2122	28.2717	22.7279	25.6324	2.10538	1.67853	1.79204	0.318966	1.93344	0.425099	3.51267	6.91622	19.8224	64.5184	20.5614
chr1:183929854-184037729:-	ENSG00000198756	COLGALT2	protein_coding	1.14303	0.43731	No	-0.261645	0.771879	No	-1.40468	0.0994185	No	0.244664	0.825154	No	-1.96858	0.00213371	Down	-2.21324	0.000316669	Down	-0.5684	0.471473	No	716.851	313.31	866.176	60.9358	51.0059	256.189	880.458	1328.17	791.953	768.981	589.619	251.875	299.724	388.33	78.7412	44.4811	59.5852	39.5518	68.8305	44.6354	63.228	140.399	564.939	1785.93	493.473
chr1:232983435-233295725:-	ENSG00000135749	PCNX2	protein_coding	0.534448	0.988438	No	-0.867194	0.358591	No	-1.40164	0.0997826	No	-0.0757805	0.952265	No	-2.79516	2.86045e-05	Down	-2.71938	1.46833e-05	Down	-1.08207	0.367391	No	2540.69	1725.36	4757.39	199.015	210.313	1516.13	2875.05	6287.45	3106.16	2479.57	2036.35	1368.61	1688.96	2118.51	274.12	100.712	222.212	188.509	283.442	158.987	496.791	737.96	3313.65	5718.8	1881.37
chr1:224434660-224740554:+	ENSG00000143786	CNIH3	protein_coding	1.52605	0.122194	No	-0.0936726	0.925975	No	-1.61973	0.0681423	No	0.605726	0.661865	No	-1.80653	0.00440665	Down	-2.41225	9.93426e-05	Down	-1.23743	0.314067	No	286.13	94.9608	306.252	19.4207	12.4678	73.6055	169.269	413.84	361.99	253.949	242.449	74.5344	106.537	103.811	23.1592	10.9105	24.1925	10.8449	15.0808	11.4777	23.0832	40.8057	156.927	344.556	101.093
chr1:243256034-243500091:+	ENSG00000054282	SDCCAG8	protein_coding	0.550306	0.988438	No	-1.58783	0.144626	No	-2.13814	0.0461786	Down	0.272663	0.834792	No	-2.60172	0.000644563	Down	-2.87439	7.79302e-05	Down	-1.1657	0.379702	No	335.92	223.656	1080.24	42.2077	34.4554	291.562	619.127	1457.97	496.353	226.842	284.565	319.984	129.265	221.72	52.6345	18.8835	55.1051	21.3707	47.5626	34.433	108.391	107.201	659.095	1158.59	512.321
chr1:233904676-234324511:+	ENSG00000183780	SLC35F3	protein_coding	1.26269	0.319658	No	-1.02257	0.273676	No	-2.28525	0.0107576	Down	1.76903	0.295925	No	-0.403133	0.543138	No	-2.17216	0.00128148	Down	-1.17996	0.330829	No	70.3078	28.18	146.783	9.15385	2.44532	13.402	113.322	265.454	86.9409	72.7607	51.2217	17.9911	38.3533	28.1956	10.948	7.5534	8.96018	0.956899	4.25357	2.12549	4.51628	7.60784	28.0818	242.974	53.1169
chr1:200404940-200410056:-	ENSG00000162702	ZNF281	protein_coding	0.453046	0.988438	No	-0.734692	0.426959	No	-1.18774	0.133433	No	0.595682	0.661189	No	-1.92525	0.00226042	Down	-2.52093	3.96358e-05	Down	-0.702501	0.42134	No	2568.45	1851.01	4366.7	201.056	130.376	814.043	3954.46	6566.94	2857.98	2874.76	1972.6	1715.58	1720.22	2117.23	261.067	135.122	206.98	117.38	167.049	106.7	257.428	420.506	1764.19	7747.7	2532.48
chr1:166975582-167022214:+	ENSG00000143194	MAEL	protein_coding	2.38809	0.0594589	No	2.20682	0.100024	No	-0.181263	0.873127	No	1.33525	0.653184	No	-0.745052	0.403346	No	-2.0803	0.0302318	Down	0.285032	0.818378	No	12.9822	2.27606	2.45122	1.15782	0.34154	2.03787	2.28789	1.6734	22.1304	9.98677	6.82956	1.28508	4.26147	1.28162	0.842152	0.839267	1.79204	0.637933	0.386688	0	1.00362	3.45811	1.65187	6.86366	0
chr1:44187943-44189049:-	ENSG00000271329	NA	processed_pseudogene	5.12764	0.000258718	Up	2.56744	0.109391	No	-2.5602	NA	No	0.138821	0.958758	No	-2.49815	0.0413534	Down	-2.63697	0.025367	Down	0.221216	0.879045	No	12.9574	0	2.11343	0.140359	0.128896	1.8336	1.83031	1.85908	12.6459	17.1202	9.10608	0	0	0	0.421076	0	0	0	0.386688	0	1.50543	0.691622	3.30374	5.49093	0
chr1:235131634-235328219:-	ENSG00000054267	ARID4B	protein_coding	0.823884	0.817251	No	-0.0177732	0.992775	No	-0.841657	0.23097	No	0.682623	0.655019	No	-2.28182	0.00035705	Down	-2.96444	2.44708e-06	Down	-1.21294	0.320819	No	6271.97	3459.17	6352.94	310.216	188.896	1623.04	4663.74	11192.7	7216.09	6665.45	4934.36	3287.22	3058.32	4031.97	408.444	194.71	327.495	178.302	254.054	134.331	462.166	890.117	3516.83	8921.39	3025.95
chr1:248810446-248825915:-	ENSG00000175137	SH3BP5L	protein_coding	0.18049	0.988982	No	-0.698675	0.451014	No	-0.879165	0.221943	No	0.599067	0.662244	No	-1.94797	0.00228493	Down	-2.54704	4.18759e-05	Down	-0.814986	0.403558	No	1208.09	1060.18	2001.83	73.5039	47.4878	304.201	1306.09	2354.04	1485.9	1107.1	1031.26	771.045	1127.87	1281.62	116.638	40.7044	63.1693	43.3794	59.5499	39.5342	97.8528	163.914	650.836	2693.3	726.502
chr1:112466541-112530165:+	ENSG00000134245	WNT2B	protein_coding	1.64895	0.0738956	No	0.573111	0.527181	No	-1.07584	0.159369	No	0.338271	0.75924	No	-2.85089	1.88807e-05	Down	-3.18916	8.48977e-07	Down	-1.05834	0.369642	No	962.409	292.276	636.387	33.9852	26.5506	270.864	454.726	976.999	1187.14	982.983	717.104	231.314	284.098	361.416	53.0556	18.8835	30.0166	24.5604	35.962	19.1294	95.8456	136.941	579.806	895.022	274.152
chr1:89993593-89994321:-	ENSG00000228175	GEMIN8P4	processed_pseudogene	0.34134	0.988438	No	-1.33342	0.145363	No	-1.67476	0.0621507	No	0.730283	0.655726	No	-2.13925	0.00157071	Down	-2.86954	2.34565e-05	Down	-0.826601	0.398669	No	38.0421	29.5694	99.1776	4.01693	2.2745	20.8865	62.6522	114.09	47.4223	42.8004	23.9035	23.1314	28.4098	37.1669	5.05291	2.5178	4.48009	3.18966	1.93344	1.70039	8.53076	6.2246	47.9042	135.901	32.5555
chr1:205712822-205750182:-	ENSG00000069275	NUCKS1	protein_coding	0.530796	0.988438	No	-0.450247	0.614007	No	-0.981042	0.183459	No	0.365349	0.737607	No	-2.47563	0.000135525	Down	-2.84098	5.54164e-06	Down	-1.0018	0.376178	No	49837.2	33959.5	68989	2451.22	1879.62	14761.9	52710.5	108643	57926.3	53008.3	38576.8	32551	28445.3	40882.3	3122.28	1610.97	2620.4	1659.26	2385.48	1594.12	3979.35	8141.08	32165.2	103232	31863.3
chr1:233327724-233385148:+	ENSG00000143674	MAP3K21	protein_coding	0.356812	0.988438	No	-1.27444	0.166473	No	-1.63125	0.0665919	No	0.564244	0.665745	No	-1.68401	0.00707069	Down	-2.24825	0.000212086	Down	-0.606265	0.452567	No	2224.34	1718.18	5587.23	306.119	203.144	1039.76	4917.17	7618.16	2668.3	2225.62	1779.1	1301.78	1745.78	2106.98	426.129	180.862	311.366	192.018	265.655	151.76	349.761	518.025	2251.5	9920.74	2810.06
chr1:201955503-201970664:+	ENSG00000134375	TIMM17A	protein_coding	0.691738	0.923301	No	-0.462509	0.600487	No	-1.15425	0.13655	No	0.848856	0.653184	No	-1.2089	0.0471152	Down	-2.05776	0.000546267	Down	-0.868196	0.395537	No	4197.69	2547.97	5859.58	231.275	124.855	556.827	3774.82	7060.39	5369.79	4165.91	3057.37	2292.57	2286.99	3064.35	291.385	170.371	232.069	123.121	156.222	95.2221	158.572	320.913	1191	7309.8	2275.46
chr1:91500851-91525764:+	ENSG00000097046	CDC7	protein_coding	0.190958	0.988686	No	-0.396815	0.657421	No	-0.587773	0.375138	No	0.318601	0.769595	No	-2.17237	0.000687006	Down	-2.49097	4.84792e-05	Down	-0.182257	0.804189	No	4459.08	3884.05	5939.57	271.062	215.02	1312.56	6064.37	6918.06	5508.89	4575.37	3292.99	3672.75	3251.51	4727.89	357.914	177.505	277.766	177.664	284.602	182.792	366.321	688.855	2882.51	11871.4	3659.93
chr1:174447964-174449545:+	ENSG00000203737	GPR52	protein_coding	0.167775	0.988686	No	-0.632759	0.436577	No	-0.800534	0.208353	No	0.839168	0.653184	No	-1.62104	0.00784875	Down	-2.46021	7.57916e-05	Down	-1.63018	0.0872752	No	62.6477	55.4341	98.3918	4.42999	2.35502	15.5583	60.1601	192.621	64.8105	74.1874	48.9452	35.9821	48.2967	82.0235	7.57937	1.67853	4.03208	2.23276	2.70682	2.12549	7.52714	11.0659	28.0818	98.8368	54.8304
chr1:245749342-246507312:-	ENSG00000185420	SMYD3	protein_coding	0.284575	0.988438	No	-0.632235	0.48536	No	-0.91681	0.20255	No	0.296593	0.784792	No	-2.14959	0.000750834	Down	-2.44618	6.16405e-05	Down	-0.634659	0.437361	No	665.505	541.755	1050.42	44.2827	35.6646	212.174	885.659	1400.34	820.406	632.02	544.088	393.233	528.423	703.608	58.9506	26.8565	47.0409	38.9139	42.149	25.931	61.7226	132.1	442.701	1751.61	539.736
chr1:173714941-173786692:+	ENSG00000076321	KLHL20	protein_coding	1.00867	0.590146	No	-0.0714043	0.946335	No	-1.08007	0.158225	No	0.530417	0.672361	No	-2.42426	0.000198485	Down	-2.95467	3.28439e-06	Down	-1.05924	0.369642	No	1124.12	542.085	1183.71	65.7048	44.64	383.191	868.831	1867.73	1351.54	1105.68	915.161	496.039	470.183	660.033	86.7416	37.3474	73.0255	42.1036	55.6831	36.1334	117.925	182.588	849.06	1698.07	512.321
chr1:232950605-232983882:+	ENSG00000135778	NTPCR	protein_coding	0.336816	0.988438	No	-0.873477	0.345686	No	-1.21029	0.12674	No	0.465065	0.689972	No	-2.12558	0.00076785	Down	-2.59065	2.23043e-05	Down	-0.976874	0.379071	No	2233.32	1750.89	4195.12	180.652	128.87	844.377	2844.52	5755.93	2856.4	2188.53	1655.03	1506.11	1616.52	2130.05	248.435	104.908	188.612	116.423	155.835	114.352	262.446	466.845	1803.84	5519.76	1869.37
chr1:205767986-205775482:-	ENSG00000117280	RAB29	protein_coding	0.483425	0.988438	No	-0.867616	0.350606	No	-1.35104	0.103702	No	0.921603	0.645358	No	-1.09835	0.074735	No	-2.01996	0.000807467	Down	-0.838787	0.398581	No	1196.64	843.735	2238.64	103.354	52.8625	230.727	1841.51	3373.09	1427.41	1198.41	964.106	751.769	752.86	1026.58	136.85	62.1057	111.106	39.5518	76.9509	42.0848	60.2171	139.708	492.257	3555.38	1189.13
chr1:215567304-215621807:+	ENSG00000136636	KCTD3	protein_coding	0.4323	0.988438	No	-0.781653	0.395045	No	-1.21395	0.125047	No	0.585998	0.661435	No	-2.1822	0.000552494	Down	-2.7682	7.25731e-06	Down	-0.721319	0.414297	No	3216.43	2353.83	5653.72	264.161	172.631	1284.57	4390.77	7387.94	3847.53	3277.09	2524.66	2124.23	2102.33	2834.94	349.914	166.594	275.974	155.656	217.705	144.534	381.375	735.194	2737.14	8475.25	2714.1
chr1:37474580-37484377:+	ENSG00000163874	ZC3H12A	protein_coding	0.405206	0.988438	No	-1.4161	0.126949	No	-1.8213	0.0478376	Down	1.58791	0.358671	No	-0.630206	0.324476	No	-2.21812	0.000457212	Down	-0.300648	0.68379	No	133.717	99.6736	372.453	31.956	9.94886	51.9426	281.282	349.79	158.074	126.975	116.103	61.6836	133.526	103.811	47.1605	15.1068	33.6007	11.4828	11.9873	6.37648	18.0651	22.1319	115.631	555.957	178.199
chr1:173596060-173669837:-	ENSG00000285777	NA	protein_coding	0.826282	0.988438	No	3.25527	0.152451	No	2.42899	NA	No	0	1	No	0	1	No	0	1	No	-1.23044	0.512305	No	7.49288	3.41765	0	0	0	0	0	0.807663	11.0652	11.4134	0	0	0	10.2529	0	0	0	0	0	0	0	0	0	0	0
chr1:235131183-235161283:-	ENSG00000188739	RBM34	protein_coding	0.499973	0.988438	No	-0.726786	0.432269	No	-1.22676	0.126399	No	0.812773	0.653184	No	-2.04265	0.00130838	Down	-2.85542	5.59955e-06	Down	-0.914834	0.391086	No	2949.49	2054.71	4985.91	195.993	108.49	864.26	3385.22	6554.16	3518.74	3093.04	2236.68	1764.41	1860.84	2538.88	259.804	115.819	212.356	97.9227	131.474	96.0723	243.879	472.378	1876.52	6919.95	1895.07
chr1:233614106-233672514:+	ENSG00000135750	KCNK1	protein_coding	0.450462	0.988438	No	-1.05005	0.274629	No	-1.50052	0.0875802	No	0.692241	0.655019	No	-2.06533	0.00147996	Down	-2.75757	1.50504e-05	Down	-1.06631	0.371133	No	268.563	193.604	574.145	38.7838	23.39	175.629	525.19	1135.49	379.378	222.562	203.749	138.788	169.038	272.985	55.582	22.2406	38.5288	17.8621	34.0285	18.2792	47.6719	92.6773	386.537	984.249	342.69
chr1:185734391-186190949:+	ENSG00000143341	HMCN1	protein_coding	-1.34435	0.264655	No	-2.83394	0.000245948	Down	-1.48959	0.0899535	No	-0.918034	0.653184	No	-4.6585	1.03475e-11	Down	-3.74046	2.43456e-08	Down	-0.876708	0.397096	No	80.5842	213.696	628.643	13.6311	26.7997	408.079	633.988	1195.06	110.652	74.1874	56.913	205.612	167.618	267.858	18.5273	7.13377	15.2323	26.1552	40.2155	14.0283	121.438	207.487	895.312	1195.65	445.497
chr1:54099968-54100224:-	ENSG00000279049	NA	pseudogene	-0.284488	0.991499	No	-1.71297	0.267655	No	-1.42849	NA	No	0.18605	0.913248	No	-1.99629	0.0146864	Down	-2.18234	0.0056618	Down	-2.20751	0.337417	No	1.52939	1.71228	5.12154	0.988603	0.857124	4.75662	0.457578	3.70669	3.16149	1.42668	0	3.85523	0	1.28162	0	2.5178	0.448009	0.637933	1.93344	0	3.51267	4.14973	6.60747	1.37273	0
chr1:165698750-165709968:+	ENSG00000215838	NA	transcribed_processed_pseudogene	0.24666	0.993477	No	-1.40181	0.343606	No	-1.64847	0.169266	No	0.352966	0.842852	No	-2.16935	0.0227967	Down	-2.52232	0.0067271	Down	-1.31267	0.40539	No	3.86897	3.08879	10.9133	1.13137	0.83455	7.14628	2.28789	6.71919	7.90372	1.42668	2.27652	6.42538	2.84098	0	2.52646	0.419633	0.448009	0.956899	1.54675	0	0.501809	2.76649	18.1705	6.86366	0
chr1:20482391-20486210:-	ENSG00000162545	CAMK2N1	protein_coding	1.06068	0.550558	No	-0.340024	0.706605	No	-1.40071	0.101828	No	0.496242	0.687074	No	-2.4406	0.000248812	Down	-2.93684	5.69886e-06	Down	0.2321	0.755012	No	528.48	245.084	675.98	32.1701	22.3718	191.404	599.217	506.98	602.263	527.872	455.304	219.748	225.858	289.646	45.8973	13.4283	37.1847	19.138	30.5483	17.429	62.7262	105.127	406.359	1240.95	340.976
chr1:20499448-20508151:-	ENSG00000090432	MUL1	protein_coding	0.806689	0.843515	No	-0.563801	0.53379	No	-1.37049	0.101993	No	0.804183	0.65383	No	-2.20617	0.00059909	Down	-3.01035	2.35331e-06	Down	-0.157325	0.831606	No	1716.23	957.813	2578.93	101.922	56.7286	506.799	1695.19	1899.63	2187.75	1589.32	1371.6	714.502	924.74	1234.2	144.85	65.0432	95.8739	57.4139	71.5373	41.2346	145.525	278.032	1096.84	3387.9	911.555
chr1:20552573-20555020:+	ENSG00000183114	FAM43B	protein_coding	-0.532755	0.988438	No	-1.96942	0.0239263	Down	-1.43667	0.0972621	No	1.26778	0.57611	No	-0.549337	0.401178	No	-1.81712	0.00453433	Down	-0.185529	0.805074	No	128.682	189.179	535.152	22.4831	8.85292	34.7421	362.934	415.368	154.913	129.828	101.305	106.661	204.551	256.324	34.9493	9.65157	22.8485	6.37933	10.8273	9.35217	8.02895	23.5151	72.6822	745.394	222.748
chr1:20589086-20618903:+	ENSG00000158825	CDA	protein_coding	-2.13589	0.0476594	Down	-3.61524	3.2092e-05	Down	-1.47936	0.0912395	No	0.582734	0.667822	No	-0.196006	0.780895	No	-0.77874	0.240916	No	0.561437	0.459146	No	3.76626	18.5999	54.3064	5.77113	3.75334	7.01057	136.492	91.6575	4.74223	4.28004	2.27652	10.2806	19.8869	25.6324	5.05291	4.19633	8.06416	2.8707	5.41363	2.97569	3.51267	7.60784	9.91121	281.41	80.5321
chr1:20633458-20651511:+	ENSG00000158828	PINK1	protein_coding	0.580165	0.988438	No	-1.00469	0.291522	No	-1.58485	0.0743043	No	0.431268	0.708442	No	-2.59357	8.96529e-05	Down	-3.02483	2.47477e-06	Down	-0.245725	0.738532	No	1706.12	1120.89	3528.39	141.925	103.666	934.65	2696.3	3220.88	2032.84	1676.35	1409.17	773.616	1129.29	1459.76	203.38	76.7929	145.603	93.4571	138.048	79.4934	299.58	484.135	2020.23	5508.78	1566.09
chr1:192993449-192994677:-	ENSG00000234473	ZNF101P2	processed_pseudogene	1.19154	0.404405	No	-0.540236	0.553515	No	-1.73178	0.0601465	No	1.1605	0.612005	No	-2.20292	0.000771302	Down	-3.36343	7.23082e-07	Down	-0.546878	0.479178	No	76.5925	32.1973	112.8	10.1558	4.27518	52.1523	108.174	160.857	110.652	65.6273	53.4982	43.6926	29.8303	23.0691	14.3166	6.2945	9.8562	4.7845	4.64026	3.40079	13.047	22.8235	120.586	201.792	87.3859
chr1:193121983-193254815:+	ENSG00000134371	CDC73	protein_coding	0.552723	0.988438	No	-0.467098	0.597344	No	-1.01982	0.168769	No	0.863454	0.653184	No	-2.10729	0.00080674	Down	-2.97075	2.11144e-06	Down	-0.855099	0.396443	No	3901.65	2617.89	5465.01	228.165	121.847	1051.56	4253.09	7880.58	4618.93	4021.81	3064.2	2332.41	2333.87	3187.38	290.542	143.515	250.437	109.724	167.823	87.9954	315.136	621.076	2218.46	7900.08	2722.67
chr1:70144805-70205579:-	ENSG00000066557	LRRC40	protein_coding	0.515459	0.988438	No	-0.342149	0.699836	No	-0.857608	0.227158	No	0.0471046	0.97263	No	-2.82093	2.01625e-05	Down	-2.86803	5.08542e-06	Down	-0.418827	0.571108	No	1949.04	1342.62	2495.48	101.901	98.4788	790.712	3170.94	4290.86	2353.73	2027.31	1466.08	1285.08	1102.3	1640.47	139.376	57.9094	108.418	88.9916	129.927	76.5177	224.309	453.012	1694.82	6144.35	1869.37
chr1:70258999-70354734:-	ENSG00000118454	ANKRD13C	protein_coding	0.522669	0.988438	No	-0.442043	0.617516	No	-0.964712	0.186053	No	0.599754	0.660138	No	-2.1471	0.000692436	Down	-2.74686	8.90344e-06	Down	-0.592809	0.455285	No	2884.39	1977.55	3968.19	152.506	98.614	724.649	3438.31	5273.55	3517.15	2906.15	2229.85	1720.72	1788.4	2423.54	215.591	92.739	149.187	90.9054	127.994	76.9428	233.843	395.608	1544.5	6703.05	2138.38
chr1:70411218-70439851:+	ENSG00000116761	CTH	protein_coding	-0.235158	0.988438	No	-1.42992	0.10969	No	-1.19476	0.128975	No	0.0147256	0.999262	No	-2.35364	0.000219318	Down	-2.36837	7.83474e-05	Down	1.0823	0.360587	No	367.104	435.013	1031.29	173.141	171.308	950.994	2041.89	935.63	472.642	339.55	289.118	364.961	426.147	513.929	231.171	109.944	178.308	158.526	218.092	137.307	292.053	537.39	2023.54	4004.26	1226.83
chr1:23691742-23696835:+	ENSG00000142676	RPL11	protein_coding	0.63651	0.965031	No	-0.0429197	0.971495	No	-0.679429	0.317672	No	0.331347	0.762436	No	-2.18437	0.000689249	Down	-2.51572	4.55674e-05	Down	0.717326	0.418386	No	22391.1	14128.3	23096.9	2065.18	1623.27	10071.2	27688.5	16482	27435.4	20545.6	19192.2	12024.5	13243.2	17117.3	2914.69	1277.36	2003.5	1562.3	1974.82	1332.68	3366.64	5950.71	20896.1	59427	14595.2
chr1:23778418-23788232:+	ENSG00000057757	PITHD1	protein_coding	0.615989	0.97036	No	-0.511942	0.564727	No	-1.12793	0.143246	No	1.07351	0.612005	No	-1.74815	0.0048797	Down	-2.82165	5.88638e-06	Down	-0.0455869	0.95511	No	2600.43	1666.88	3762.21	139.006	63.6644	495.094	2354.79	2433.88	3115.65	2632.23	2053.42	1348.04	1559.7	2092.88	188.221	88.123	140.675	61.5605	79.271	50.1616	153.554	266.274	1065.45	4727.69	1406.74
chr1:23791145-23795539:+	ENSG00000011009	LYPLA2	protein_coding	0.231435	0.988686	No	-1.18115	0.203958	No	-1.41259	0.0955129	No	0.853554	0.653184	No	-0.962544	0.119162	No	-1.8161	0.002565	Down	0.0160514	0.988538	No	1698.53	1436.85	3985.44	147.479	79.2693	297.917	2678.89	2648.37	2115.03	1478.04	1502.5	872.566	1554.02	1883.98	220.223	92.739	129.475	73.0433	95.8986	68.866	91.3293	176.364	626.058	5442.88	1516.4
chr1:23795599-23800781:-	ENSG00000117308	GALE	protein_coding	-0.747716	0.906412	No	-2.2821	0.00555441	Down	-1.53438	0.0825104	No	0.558435	0.668219	No	-1.73323	0.00685399	Down	-2.29166	0.000232801	Down	-0.251038	0.735278	No	288.208	495.58	1504.85	66.9842	44.5509	237.756	1155.59	1386.03	317.729	301.03	245.864	300.708	529.843	656.188	98.1107	36.0885	66.7533	45.9312	58.3899	29.3318	68.7479	117.576	526.946	2340.51	608.274
chr1:197138748-197139307:-	ENSG00000235748	SEPTIN14P12	processed_pseudogene	0.112697	0.994716	No	-0.926095	0.278569	No	-1.03879	0.142614	No	-0.311696	0.77439	No	-1.81645	0.00359346	Down	-1.50475	0.00978031	Down	-1.00286	0.35869	No	60.578	55.6981	117.33	4.62374	5.86319	18.6459	60.4166	124.012	74.2949	58.4939	48.9452	60.3986	42.6147	64.0809	5.05291	2.09817	6.72013	3.8276	6.96038	6.80158	8.53076	11.0659	36.3411	105.7	54.8304
chr1:197222222-197223255:+	ENSG00000237861	NA	processed_pseudogene	2.0815	0.113531	No	0.273785	0.798313	No	-1.80772	0.114419	No	-0.947425	0.691139	No	-4.54137	0.000110791	Down	-3.59395	0.0001519	Down	-0.908828	0.427336	No	12.3461	2.65812	9.80941	0	0.212644	5.6536	3.45534	7.03706	14.2267	17.1202	5.6913	2.57015	2.84098	2.56324	0	0	0	0.637933	0	0	4.01447	1.38324	11.5631	5.49093	0
chr1:240769420-240771534:-	ENSG00000223963	THAP12P8	processed_pseudogene	-0.119912	1	No	-0.541479	0.70312	No	-0.421567	0.684066	No	1.322	0.656878	No	-2.11759	0.0549383	No	-3.43959	0.00350538	Down	-2.00192	0.289243	No	3.61877	3.93859	5.78037	0.298673	0	2.12741	2.59151	12.4263	3.16149	4.28004	3.41478	1.28508	2.84098	7.68971	0	0	0.896018	0	0	0	1.00362	2.07487	3.30374	4.1182	0
chr1:241305580-241305882:-	ENSG00000224348	NA	processed_pseudogene	2.46934	0.136462	No	-1.13559	0.316623	No	-3.60493	0.0115628	Down	0.814219	0.72498	No	-2.85118	0.00874041	Down	-3.66539	0.00100932	Down	-1.20017	0.368924	No	6.53662	0.854412	14.686	0.140359	0	2.3354	8.00167	19.51	11.0652	2.85336	5.6913	0	0	2.56324	0.421076	0	0	0	0	0	3.01086	0.691622	3.30374	9.60913	3.4269
chr1:159780932-159782543:+	ENSG00000158716	DUSP23	protein_coding	-0.380016	0.988686	No	-3.81738	0.010597	Down	-3.43737	0.0300432	Down	1.39287	0.654026	No	-0.141804	0.906835	No	-1.53468	0.179596	No	0.487004	0.658906	No	0.951121	1.42049	20.9175	1.01842	0.257792	1.65187	21.5717	14.9032	0	2.85336	0	0	4.26147	0	1.26323	0	1.79204	0	0.773376	0	0	0	4.9556	39.8092	10.2807
chr1:159872364-159900165:-	ENSG00000213085	CFAP45	protein_coding	0.451937	0.988438	No	-0.386504	0.664337	No	-0.838441	0.238891	No	0.806289	0.655019	No	-1.75179	0.00932497	Down	-2.55808	0.000191228	Down	0.277607	0.698933	No	28.0005	20.2613	37.2863	2.99002	1.61096	11.9806	35.0796	29.4136	28.4534	21.4002	34.1478	8.99553	18.4664	33.3221	4.63183	2.09817	2.24004	1.27587	2.70682	0.850197	4.51628	8.29946	23.1261	72.7548	15.421
chr1:159834474-159873053:-	ENSG00000256029	NA	protein_coding	0.811516	0.988438	No	-0.380227	0.748733	No	-1.19174	0.238881	No	-0.0850264	0.969252	No	-2.79958	0.00270152	Down	-2.71456	0.00158244	Down	-1.55685	0.244602	No	4.89796	2.70441	6.67959	0.421076	0.447862	4.74216	8.57711	26.118	1.58074	8.56009	4.55304	2.57015	4.26147	1.28162	1.26323	0	0	0.956899	0.386688	0	2.50905	3.45811	8.25934	20.591	5.14035
chr1:116372668-116410261:+	ENSG00000163399	ATP1A1	protein_coding	0.328743	0.988438	No	-0.662258	0.468521	No	-0.991001	0.18034	No	0.758482	0.654026	No	-1.16365	0.0586701	No	-1.92213	0.00134988	Down	-0.678187	0.425649	No	30025.3	23676.2	48440.2	2609.14	1504.15	6068.27	32706.2	53372.5	37291.3	29148.5	23636	21124.1	22112.8	27791.9	3440.19	1717.56	2669.69	1312.55	1945.43	1254.47	1744.29	3234.02	13226.5	65907.6	18870.2
chr1:197153682-197201293:-	ENSG00000177888	ZBTB41	protein_coding	0.169135	0.99132	No	-0.50539	0.577647	No	-0.674524	0.32149	No	0.165093	0.887834	No	-2.43086	0.000212159	Down	-2.59595	3.07905e-05	Down	-0.845686	0.398832	No	963.157	852.053	1387.97	71.923	63.7802	422.15	1695.73	3124.29	1207.69	948.743	733.039	785.181	718.769	1052.21	90.9524	42.383	82.4336	53.9053	84.298	53.1373	94.3402	250.367	921.742	3118.85	1110.31
chr1:155063737-155069553:+	ENSG00000243364	EFNA4	protein_coding	0.220421	0.988686	No	-0.794096	0.382168	No	-1.01452	0.167651	No	0.878924	0.653184	No	-0.753079	0.227597	No	-1.632	0.00768493	Down	-0.818771	0.398581	No	181.67	154.865	322.022	16.8243	8.83727	30.4159	221.235	399.132	214.981	185.469	144.559	113.087	147.731	203.777	22.317	14.2675	13.8883	7.33623	12.374	6.80158	9.53438	17.2905	64.4228	426.92	140.503
chr1:155063748-155086807:+	ENSG00000251246	NA	protein_coding	1.86436	0.887803	No	0.266169	0.91311	No	-1.59819	0.334941	No	0.802488	0.762164	No	-1.27454	0.400158	No	-2.07703	0.155233	No	-3.03552	0.318805	No	3.89548	0	2.79203	5.11095	2.02012	18.6235	0	13.6053	0	7.13341	4.55304	0	0	0	8.00044	4.19633	3.13606	6.06036	0	0	3.01086	0	52.8598	0	0
chr1:155078837-155087538:+	ENSG00000143590	EFNA3	protein_coding	-0.0954198	0.999513	No	-1.03986	0.287514	No	-0.944443	0.207379	No	0.678569	0.655336	No	-1.0349	0.109135	No	-1.71347	0.00653594	Down	-0.246597	0.742631	No	199.859	214.129	424.79	33.5023	20.4029	72.4742	604.371	722.816	240.273	172.628	186.675	155.494	221.597	265.295	53.8977	13.0086	33.6007	13.0776	29.0016	19.1294	20.0724	47.0303	150.32	1267.03	308.421
chr1:155127876-155134899:+	ENSG00000169242	EFNA1	protein_coding	0.537206	0.988438	No	-0.840777	0.355635	No	-1.37798	0.0963839	No	0.720313	0.655019	No	-1.07449	0.079918	No	-1.7948	0.00284726	Down	-0.541681	0.473125	No	142.388	96.5747	261.075	20.5937	12.1494	46.0627	285.636	422.12	167.559	135.535	124.07	71.9642	103.696	114.064	30.7385	11.3301	19.7124	13.7156	15.0808	7.65177	16.0579	34.5811	87.549	582.039	154.21
chr1:155135344-155138857:+	ENSG00000169241	SLC50A1	protein_coding	0.199809	0.988686	No	-0.945118	0.311503	No	-1.14493	0.139837	No	0.66034	0.655019	No	-1.85212	0.00298569	Down	-2.51246	3.73637e-05	Down	-1.02618	0.371571	No	1008.09	872.521	1994.42	122.601	75.8985	470.605	1220.29	2559.44	1215.59	945.89	862.801	606.556	971.616	1039.39	167.167	80.5696	120.066	62.1984	92.8051	72.6919	150.041	260.741	1001.03	2499.75	669.958
chr1:155169408-155173475:-	ENSG00000163463	KRTCAP2	protein_coding	-0.0795177	1	No	-1.47667	0.104746	No	-1.39716	0.0987324	No	0.558628	0.667822	No	-2.0297	0.00143966	Down	-2.58832	2.85766e-05	Down	-0.645262	0.436424	No	1488.27	1576.41	4328.09	201.377	134.15	879.562	3056.44	4871.66	1612.36	1356.77	1495.67	1123.16	1713.11	1892.95	287.595	135.542	180.996	117.38	164.342	120.728	266.963	495.201	1876.52	6527.34	1615.78
chr1:155169409-155187272:-	ENSG00000273088	NA	protein_coding	0.983214	0.988438	No	-1.83075	0.427028	No	-2.81397	0.14563	No	0.295116	0.922807	No	-0.726001	0.644544	No	-1.02112	0.497795	No	-0.585722	0.746777	No	1.90224	0	17.6675	0.279756	0	1.65187	14.1849	25.6729	0	5.70672	0	0	0	0	0	0.839267	0	0	0	0	0	0	4.9556	42.5547	0
chr1:155195588-155209051:-	ENSG00000169231	THBS3	protein_coding	0.450854	0.988438	No	-0.530223	0.574271	No	-0.981078	0.199414	No	-0.0246848	0.991897	No	-2.75863	6.19624e-05	Down	-2.73395	2.37325e-05	Down	-1.05861	0.376098	No	222.959	160.558	327.698	35.7348	36.3991	267.847	223.787	482.773	292.438	195.455	180.983	152.924	137.788	190.961	55.582	11.7497	39.8728	29.9828	49.8827	29.3318	82.7985	137.633	583.109	458.493	133.649
chr1:155234452-155244699:-	ENSG00000177628	GBA	protein_coding	0.160713	0.991499	No	-0.938435	0.32997	No	-1.09915	0.159473	No	0.374294	0.7392	No	-1.70864	0.00779766	Down	-2.08294	0.000790261	Down	-0.855667	0.399432	No	1518.08	1351.22	2994.17	84.826	64.5472	295.903	1709	3174.73	1754.63	1393.87	1405.75	957.381	1414.81	1681.48	106.111	71.7573	76.6095	47.845	107.113	38.684	83.3004	132.1	672.31	3433.2	978.379
chr1:155255979-155262430:-	ENSG00000116521	SCAMP3	protein_coding	0.463235	0.988686	No	-0.71028	0.730712	No	-1.17351	0.443653	No	0.976817	0.710928	No	-0.0381694	0.987239	No	-1.01499	0.473147	No	-0.395758	0.818378	No	357.046	227.959	691.506	12.4491	0	13.1408	745.274	1063.78	371.475	285.336	414.327	0	204.551	479.325	0	37.3474	0	0	0	0	0	39.4224	0	1710.42	316.988
chr1:155262868-155278491:-	ENSG00000176444	CLK2	protein_coding	0.79915	0.988438	No	-0.533755	0.745121	No	-1.33291	0.292869	No	-1.3357	0.655019	No	-1.36912	0.262976	No	-0.0334149	0.986195	No	-0.156251	0.912442	No	678.464	358.543	1035.19	0	1.16935	0.922162	1217.23	1376.52	723.981	681.954	629.458	0	488.649	586.981	0	0	0	2.23276	0	1.2753	0	2.76649	0	2424.25	671.672
chr1:155277463-155289848:+	ENSG00000143630	HCN3	protein_coding	0.161986	1	No	-0.665829	0.702168	No	-0.827816	0.517542	No	0.00227084	1	No	-1.86666	0.123893	No	-1.86893	0.11267	No	-0.98358	0.510211	No	233.375	203.436	407.795	16.5426	16.517	92.1392	390.241	877.079	271.888	198.309	229.929	118.227	196.028	296.054	32.4228	17.205	0	19.7759	29.775	0	0	86.4527	189.965	808.54	224.462
chr1:207645113-207738416:+	ENSG00000197721	CR1L	protein_coding	0.0624357	1	No	-1.11966	0.266018	No	-1.18209	0.151944	No	-1.81301	0.609004	No	-3.14282	0.00222126	Down	-1.3298	0.0858468	No	-1.47247	0.227211	No	13.5805	12.8576	30.167	0.140359	1.10837	4.00981	17.7101	51.588	14.2267	18.5469	7.96782	6.42538	14.2049	17.9426	0.421076	0	0	2.55173	0.773376	0	1.00362	2.76649	8.25934	34.3183	10.2807
chr1:207762584-207763263:+	ENSG00000234219	CDCA4P4	unprocessed_pseudogene	0.621946	0.962916	No	-1.17838	0.181865	No	-1.80033	0.0388619	Down	1.43845	0.460777	No	-0.912468	0.136539	No	-2.35092	0.000199516	Down	-0.939051	0.379071	No	47.5744	30.2352	110.628	9.29277	3.25037	19.4389	49.1771	97.0166	60.0683	48.5072	34.1478	19.2761	22.7279	48.7015	10.1058	8.8123	8.96018	1.59483	3.48019	4.67608	8.02895	8.99108	41.2967	90.6004	32.5555
chr1:207880972-207911402:-	ENSG00000174059	CD34	protein_coding	-0.0299054	1	No	-1.30107	0.156087	No	-1.27117	0.117716	No	0.9972	0.653184	No	-1.7413	0.0114944	Down	-2.7385	0.00010063	Down	-1.51251	0.201839	No	127.346	130.05	325.224	3.85766	1.77827	15.1948	159.73	474.933	154.913	121.268	105.858	83.5299	160.516	146.104	4.63183	3.35707	3.58407	1.27587	1.93344	2.12549	4.51628	9.68271	31.3855	330.829	95.9531
chr1:10398592-10420511:+	ENSG00000142657	PGD	protein_coding	0.429878	0.988438	No	-0.659308	0.471369	No	-1.08919	0.155293	No	0.598508	0.660238	No	-1.79094	0.00425229	Down	-2.38945	8.75204e-05	Down	-0.533034	0.487988	No	7714.58	5654.28	12419.9	609.987	394.909	2236.45	5562.22	8176.51	9590.37	7303.18	6250.19	4397.53	5142.18	7423.13	828.256	391.518	610.188	368.087	487.614	329.026	673.93	1231.78	4803.63	11430.7	3104.77
chr1:10430102-10452153:+	ENSG00000251503	CENPS-CORT	protein_coding	0.133683	0.994157	No	-1.03836	0.223727	No	-1.17205	0.116538	No	-1.06516	0.640082	No	-0.902732	0.219299	No	0.162424	0.815282	No	-0.236324	0.723073	No	43.6826	39.3083	91.2557	1.83973	4.25223	4.28108	45.3701	54.2784	56.9068	57.0672	17.0739	29.5567	25.5688	62.7993	2.10538	2.5178	0.896018	2.55173	4.25357	5.95138	2.50905	2.07487	8.25934	93.3458	25.7017
chr1:10430433-10442808:+	ENSG00000175279	CENPS	protein_coding	0.245451	0.988438	No	-0.746465	0.421183	No	-0.991917	0.181453	No	0.515718	0.676731	No	-2.19976	0.000645888	Down	-2.71548	1.45057e-05	Down	-0.719187	0.416804	No	545.17	456.446	934.587	38.9993	26.7466	194.067	407.056	684.885	632.297	570.672	432.539	422.79	400.579	545.969	55.582	19.3031	42.1128	31.2587	29.0016	19.9796	53.6936	123.8	404.708	823.64	224.462
chr1:10456522-10472529:-	ENSG00000160049	DFFA	protein_coding	0.301762	0.988438	No	-0.648319	0.475943	No	-0.950081	0.191582	No	0.577809	0.663387	No	-2.14838	0.000708721	Down	-2.72619	1.03457e-05	Down	-0.263627	0.714955	No	9687.83	7790.02	15471.4	818	537.725	3881	10112.7	12233.7	11863.5	9593	7606.99	6508.91	7487.41	9373.75	1097.32	508.596	848.081	496.631	708.026	408.52	1207.35	2016.08	8419.57	20475.7	5788.03
chr1:203765177-203776372:+	ENSG00000122188	LAX1	protein_coding	0.994145	0.959177	No	-1.80746	0.123707	No	-2.8016	0.0308416	Down	0.941557	0.6537	No	-2.23018	0.00116541	Down	-3.17174	7.64989e-06	Down	-1.17672	0.396443	No	3.85726	1.75742	15.1387	3.8676	1.95231	20.9117	3.31661	8.32076	4.74223	0	6.82956	2.57015	1.42049	1.28162	5.05291	2.5178	4.03208	0.637933	3.0935	2.12549	8.02895	11.7576	42.9486	8.2364	1.71345
chr1:203861599-203871152:+	ENSG00000182004	SNRPE	protein_coding	0.548938	0.988438	No	-0.816292	0.386055	No	-1.36523	0.104796	No	0.899307	0.653184	No	-1.6885	0.00750799	Down	-2.58781	3.22127e-05	Down	-0.705587	0.422372	No	3304.91	2221.35	5963.01	232.704	120.854	794.899	4819	8024.36	4220.59	3268.53	2425.63	1945.6	1961.7	2756.76	310.754	128.408	258.949	121.207	150.808	90.546	199.72	448.863	1736.11	9566.57	2619.86
chr1:27935000-27959157:+	ENSG00000130768	SMPDL3B	protein_coding	0.199783	0.988686	No	-0.879279	0.350264	No	-1.07906	0.159527	No	0.315005	0.774497	No	-0.744322	0.235646	No	-1.05933	0.0815105	No	-0.978322	0.382589	No	479.827	415.193	906.061	59.0873	46.9855	102.79	722.751	1465.4	594.36	408.031	437.092	292.997	436.091	516.492	85.4784	33.9903	57.7932	40.8277	61.8701	38.2589	31.1122	60.8627	216.395	1496.28	394.093
chr1:27990158-27990524:-	ENSG00000238231	NA	processed_pseudogene	0.208108	0.988686	No	-0.297094	0.766195	No	-0.505202	0.492976	No	1.21349	0.637433	No	-0.60553	0.407399	No	-1.81902	0.0163554	Down	-0.39269	0.60863	No	12.5398	10.7228	15.6841	2.83314	1.09538	5.59841	17.9264	23.8551	17.3882	9.98677	10.2443	7.71045	14.2049	10.2529	6.31614	0.839267	1.34403	1.27587	1.16006	0.850197	1.50543	2.07487	13.2149	35.691	11.9941
chr1:27959588-27968093:+	ENSG00000158156	XKR8	protein_coding	0.306077	0.988438	No	-1.04675	0.270271	No	-1.35283	0.106317	No	0.80441	0.654026	No	-1.83836	0.00374812	Down	-2.64277	2.2957e-05	Down	-0.915561	0.391637	No	1332.35	1067.67	2839.08	100.889	56.1261	384.947	1675.57	3247.15	1617.1	1209.83	1170.13	755.624	1122.19	1325.19	125.06	63.3646	114.242	50.0777	75.7908	42.5099	118.427	200.57	835.845	3448.3	954.391
chr1:231018958-231040254:-	ENSG00000182118	FAM89A	protein_coding	1.54518	0.0996545	No	-0.252896	0.772103	No	-1.79808	0.0421809	Down	1.0537	0.614789	No	-1.45023	0.0176727	Down	-2.50393	3.69884e-05	Down	-0.910277	0.388018	No	1535.44	503.542	1842.49	72.5647	33.6989	208.926	1034.4	1994.08	1974.35	1482.32	1149.64	430.5	455.978	624.148	90.1102	47.8382	79.7456	34.4484	39.4422	27.2063	64.2316	131.408	431.137	2031.64	642.543
chr1:231223763-231241187:-	ENSG00000143633	C1orf131	protein_coding	0.322226	0.988438	No	-0.780869	0.408811	No	-1.10309	0.156323	No	0.686105	0.655019	No	-1.62091	0.0106019	Down	-2.30701	0.000191188	Down	-0.854744	0.398581	No	1296.17	1026.39	2280.05	109.172	66.1997	356.053	1450.17	2691.18	1506.45	1355.35	1026.71	1035.77	830.988	1212.41	153.693	66.3021	107.522	65.0691	80.8178	52.7122	98.3546	203.337	766.467	3065.31	728.216
chr1:45329262-45491155:-	ENSG00000288208	NA	protein_coding	-0.527592	0.988686	No	-1.5843	0.467622	No	-1.05671	0.496688	No	0	1	No	0	1	No	0	1	No	-0.740556	0.671166	No	0	1.28162	7.77512	0	0	0	9.15155	21.5777	0	0	0	0	0	3.84485	0	0	0	0	0	0	0	0	0	27.4547	0
chr1:45340052-45343973:+	ENSG00000132773	TOE1	protein_coding	0.0443708	1	No	-1.35738	0.135742	No	-1.40175	0.0966889	No	0.885098	0.653184	No	-1.98031	0.00177602	Down	-2.86541	5.51762e-06	Down	-0.513218	0.499753	No	597.758	578.785	1593.2	64.8389	34.0232	274.283	1062.6	1539.52	757.176	525.019	511.079	454.917	588.083	693.355	91.7945	44.4811	58.2412	30.9397	37.122	34.0079	95.3438	141.091	586.413	2216.96	572.292
chr1:45343883-45491163:-	ENSG00000070759	TESK2	protein_coding	0.51617	0.988438	No	-0.461479	0.608502	No	-0.97765	0.187541	No	0.310528	0.777964	No	-1.38861	0.0269356	Down	-1.69914	0.00522065	Down	-0.830628	0.400554	No	371.248	255.462	518.266	42.7511	34.0926	118.617	454.101	827.713	494.773	330.99	287.98	176.055	257.109	333.221	68.6354	26.0173	33.6007	35.0863	42.5357	24.6557	38.6393	67.7789	249.432	890.903	286.146
chr1:45415020-45415344:+	ENSG00000236872	PPIAP36	processed_pseudogene	0.0680241	1	No	-2.12872	0.0712754	No	-2.19675	0.0632416	No	0	1	No	0	1	No	0	1	No	-0.976008	0.410246	No	3.81762	3.46509	17.0299	0	0	0	5.60121	10.8599	6.32297	2.85336	2.27652	1.28508	1.42049	7.68971	0	0	0	0	0	0	0	0	0	8.2364	8.56724
chr1:45493866-45500079:-	ENSG00000280670	CCDC163	protein_coding	0.733155	0.925912	No	-0.396857	0.670277	No	-1.13001	0.157834	No	0.369611	0.751548	No	-2.67236	0.00010857	Down	-3.04197	5.04227e-06	Down	-0.479883	0.536828	No	176.831	103.8	235.824	14.0371	10.7058	100.266	221.634	314.032	221.304	161.215	147.974	82.2448	102.275	126.88	23.1592	4.61597	14.3363	7.33623	15.8542	8.92707	30.6104	50.4884	219.698	466.729	116.515
chr1:45500300-45513382:+	ENSG00000132763	MMACHC	protein_coding	0.651226	0.950872	No	-0.701786	0.439864	No	-1.35301	0.101066	No	0.636278	0.655726	No	-1.59261	0.0096833	Down	-2.22888	0.000201775	Down	-0.502105	0.502512	No	1239.08	774.17	2055.84	101.175	63.7231	322.294	2136.48	3068.63	1459.03	1226.95	1031.26	634.827	771.327	916.357	135.586	73.8555	94.0819	54.5432	88.1649	48.4612	112.405	180.513	673.962	4369.41	1231.97
chr1:247183813-247185482:-	ENSG00000215795	NA	processed_pseudogene	1.01671	0.561683	No	1.34295	0.163576	No	0.326244	0.643142	No	1.61746	0.558681	No	-2.15828	0.00157071	Down	-3.77574	2.04527e-06	Down	-1.2819	0.283544	No	33.8068	16.141	13.1257	2.40261	0.670087	13.1451	17.4655	43.7364	45.8416	32.8137	22.7652	11.5657	9.94344	26.914	5.05291	1.2589	0.896018	0	1.16006	0.850197	4.01447	8.99108	26.4299	27.4547	18.8479
chr1:247189851-247210856:-	ENSG00000227671	ZNF731P	transcribed_unprocessed_pseudogene	0.193222	0.988686	No	-0.289634	0.737443	No	-0.482856	0.449214	No	0.0780162	0.949295	No	-2.99891	4.76045e-06	Down	-3.07692	1.03288e-06	Down	-0.950525	0.381386	No	477.668	415.418	588.414	25.1663	23.7957	222.77	511.68	1015.2	584.875	467.951	380.179	381.667	375.01	489.578	32.4228	18.8835	24.1925	19.7759	32.4818	19.1294	73.2642	134.175	460.871	977.386	335.836
chr1:247507058-247577690:+	ENSG00000169224	GCSAML	protein_coding	0	1	No	0	1	No	0	NA	No	1.10358	0.654026	No	-0.955672	0.268292	No	-2.05925	0.0177293	Down	0.461821	0.758561	No	0	0	0	3.59634	1.55604	8.36598	1.32141	0.807663	0	0	0	0	0	0	4.21076	2.09817	4.48009	2.23276	1.16006	1.2753	2.50905	2.76649	19.8224	2.74547	0
chr1:240170155-240171291:+	ENSG00000223694	ADH5P3	processed_pseudogene	0.980201	0.840014	No	-0.515993	0.617764	No	-1.49619	0.124921	No	0.142046	0.945804	No	-3.15422	0.000811247	Down	-3.29627	0.000207979	Down	-1.25723	0.360587	No	14.4816	7.07021	20.9388	0.420595	0.412295	6.43103	11.5749	29.2279	15.8074	12.8401	14.7974	3.85523	7.10246	10.2529	0.842152	0.419633	0	0	0.386688	0.850197	1.50543	6.2246	11.5631	24.7092	5.14035
chr1:239386565-239915452:+	ENSG00000133019	CHRM3	protein_coding	0.952756	0.688112	No	-0.000839171	1	No	-0.953595	0.199522	No	1.26346	0.564918	No	-1.07654	0.08839	No	-2.34	0.000178089	Down	-1.13323	0.356357	No	520.462	260.952	520.819	68.5772	27.2687	151.455	595.503	1351.41	603.844	519.312	438.23	196.617	241.484	344.755	94.321	35.2492	76.1615	22.9656	36.7354	22.1051	42.152	71.9287	340.285	1172.31	392.38
chr1:108560089-108644900:+	ENSG00000162636	FAM102B	protein_coding	0.251977	0.988438	No	-0.561574	0.532622	No	-0.813551	0.2436	No	0.717119	0.655019	No	-2.1526	0.000717809	Down	-2.86972	4.74755e-06	Down	-0.791509	0.405186	No	1231.33	1026.22	1846.98	101.181	60.0399	483.484	1783.6	3158.01	1582.32	1228.37	883.29	923.969	920.478	1234.2	129.27	66.3021	107.97	58.6898	74.2441	47.1859	132.979	250.367	1067.11	3322.01	1172
chr1:108648290-108661526:-	ENSG00000162639	HENMT1	protein_coding	2.33483	0.443159	No	-0.42913	0.807249	No	-2.76396	NA	No	0	1	No	0	1	No	0	1	No	0.543716	0.569266	No	1.47804	0	2.11343	0	0	0	10.272	6.63818	1.58074	2.85336	0	0	0	0	0	0	0	0	0	0	0	0	0	6.86366	15.421
chr1:108692310-108702928:+	ENSG00000134186	PRPF38B	protein_coding	0.517587	0.988438	No	0.0272582	0.984042	No	-0.490329	0.453751	No	0.722283	0.655019	No	-2.11644	0.000897639	Down	-2.83873	6.03194e-06	Down	-0.620981	0.445213	No	8398.1	5777.97	8234.39	380.876	225.254	1769.72	5397.02	8453.41	8997.59	8988.09	7208.6	5488.56	4843.88	7001.48	525.503	228.7	388.424	198.078	300.843	176.841	584.106	919.165	3805.9	10778.7	3270.97
chr1:108712908-108742749:+	ENSG00000143107	FNDC7	protein_coding	3.01834	0.000202102	Up	0.948076	0.313914	No	-2.07026	0.0469367	Down	1.78302	0.335983	No	0.478952	0.499454	No	-1.30406	0.0789906	No	-1.39818	0.278204	No	47.1502	5.17968	23.8328	5.24521	1.36597	4.15081	10.4697	28.6988	61.649	45.6538	34.1478	7.71045	1.42049	6.40809	11.369	1.67853	2.68805	1.27587	1.54675	1.2753	1.00362	4.84135	6.60747	23.3365	6.8538
chr1:108746674-108809523:+	ENSG00000116266	STXBP3	protein_coding	0.272981	0.988438	No	-0.318722	0.718191	No	-0.591703	0.371429	No	0.381419	0.73046	No	-2.70081	4.2102e-05	Down	-3.08223	1.41801e-06	Down	-0.690951	0.423023	No	1567.12	1286.45	1972.66	82.6161	62.5814	587.879	1722.3	2836.93	1821.02	1680.63	1199.73	1219.54	1098.04	1541.79	110.743	46.1597	90.9458	57.7329	77.7243	52.2871	158.07	331.978	1273.59	3203.96	1163.43
chr1:108986963-108987245:-	ENSG00000237349	NA	processed_pseudogene	1.87139	0.17124	No	1.05788	0.373872	No	-0.813515	0.388475	No	1.0798	0.657333	No	1.53781	0.193533	No	0.458006	0.713458	No	-2.04429	0.19843	No	13.7924	3.46855	6.34866	0.718787	0.270596	0	3.20304	14.8356	23.7112	8.56009	9.10608	5.1403	1.42049	3.84485	0.421076	0.839267	0.896018	0	0.386688	0.425099	0	0	0	9.60913	0
chr1:109090764-109096934:+	ENSG00000215717	TMEM167B	protein_coding	0.290718	0.988438	No	-0.482936	0.595508	No	-0.773654	0.269981	No	0.253443	0.818747	No	-2.28227	0.000479237	Down	-2.53572	4.7795e-05	Down	-0.565694	0.473476	No	615.522	498.625	872.729	47.8209	39.7564	252.7	682.036	1027.13	758.757	600.633	487.175	485.759	434.67	575.446	72.004	29.794	41.6648	35.7242	53.3629	30.182	67.7443	145.241	545.116	1342.53	431.789
chr1:155687960-155739010:+	ENSG00000132676	DAP3	protein_coding	0.0759682	1	No	-0.969385	0.299651	No	-1.04535	0.163882	No	0.553339	0.667277	No	-2.09846	0.000889823	Down	-2.6518	1.56209e-05	Down	-0.437896	0.553786	No	3040.39	2877.85	6122.38	358.997	240.238	1643.02	4643.69	6370.33	3847.53	2871.91	2401.73	2665.25	2593.82	3374.5	488.869	220.307	367.815	216.897	315.924	187.894	479.228	962.738	3487.09	9250.85	2655.85
chr1:155745829-155750137:+	ENSG00000203761	MSTO2P	unprocessed_pseudogene	0.374151	0.988438	No	-0.873314	0.337817	No	-1.24746	0.115649	No	0.511587	0.674823	No	-2.61068	5.18458e-05	Down	-3.12227	8.21823e-07	Down	-0.66179	0.425079	No	243.997	186.295	457.871	20.2944	13.9913	136.011	213.826	344.907	268.726	208.295	254.97	138.788	167.618	252.479	32.0018	16.7853	12.0962	12.4397	15.0808	14.4534	57.2063	73.3119	277.514	376.129	150.783
chr1:155859567-155885199:+	ENSG00000132718	SYT11	protein_coding	1.85539	0.0759615	No	1.00265	0.343809	No	-0.852744	0.278402	No	0.953468	0.653184	No	-3.17086	2.16257e-05	Down	-4.12433	3.1365e-08	Down	-2.06427	0.109248	No	188.903	48.6173	91.0214	13.8003	6.75322	142.744	32.6301	149.176	263.984	191.175	111.549	56.5433	48.2967	41.0118	21.0538	10.4908	9.8562	7.65519	10.0539	2.55059	47.6719	73.3119	307.247	72.7548	6.8538
chr1:155897808-155911404:-	ENSG00000143622	RIT1	protein_coding	0.493779	0.988438	No	-0.316487	0.717931	No	-0.810265	0.243533	No	0.414429	0.711585	No	-2.90295	1.05298e-05	Down	-3.31738	2.59673e-07	Down	-1.23096	0.31349	No	1245.71	872.016	1565.34	59.9932	44.3655	493.785	958.225	2329.69	1512.77	1234.08	990.286	783.896	741.497	1090.66	75.7937	36.0885	68.0974	41.7846	52.2029	39.1091	151.546	267.658	1062.15	1840.83	659.678
chr1:155913045-155934413:-	ENSG00000132680	KHDC4	protein_coding	0.466589	0.988438	No	0.0219284	0.988934	No	-0.44466	0.492813	No	0.45708	0.692522	No	-2.14612	0.000721599	Down	-2.6032	2.19382e-05	Down	-0.920477	0.389669	No	3638.58	2597.14	3581.33	347.741	249.544	1647.77	3609.78	7016.63	4342.3	3682.26	2891.18	2216.76	2382.16	3192.51	483.816	207.718	351.687	213.07	342.992	192.57	562.528	888.734	3492.05	7180.76	2109.26
chr1:156009048-156020951:-	ENSG00000163479	SSR2	protein_coding	0.512467	0.988438	No	-0.689074	0.451014	No	-1.20154	0.129544	No	0.38961	0.722526	No	-2.78551	2.20375e-05	Down	-3.17512	6.76122e-07	Down	-0.725066	0.414377	No	4453.24	3074.66	7325.32	423.735	319.326	3188.64	5156.01	8703.8	5535.76	3939.07	3884.88	2500.76	2987.29	3735.92	611.823	253.039	406.344	277.182	417.236	263.561	1014.16	1777.47	6774.31	10560.4	2873.45
chr1:156035299-156053798:-	ENSG00000160803	UBQLN4	protein_coding	0.214394	0.988686	No	-0.90591	0.337534	No	-1.1203	0.149476	No	0.644067	0.655864	No	-1.84328	0.00349136	Down	-2.48735	5.21294e-05	Down	-0.573776	0.467324	No	4402.09	3769.76	8472.19	356.598	223.222	1360.27	6149.98	9309.26	5222.78	4007.55	3975.94	2927.4	3855.21	4526.67	491.817	231.218	346.759	189.466	305.483	174.716	412.989	710.987	2956.84	12707.4	3363.5
chr1:156061160-156070504:+	ENSG00000132698	RAB25	protein_coding	0.0632794	1	No	-1.22118	0.374115	No	-1.28446	0.223369	No	-0.392943	0.798885	No	-0.511499	0.605781	No	-0.118556	0.904463	No	0.444181	0.577829	No	2.48708	2.18347	5.79026	0.728245	1.0342	1.24224	14.9134	11.2335	6.32297	0	1.13826	1.28508	1.42049	3.84485	0.421076	0.419633	1.34403	0.318966	1.93344	0.850197	0	2.07487	1.65187	24.7092	10.2807
chr1:156212982-156243332:+	ENSG00000260238	PMF1-BGLAP	protein_coding	0.954443	0.655747	No	0.367107	0.680282	No	-0.587336	0.375825	No	0.860172	0.653184	No	-2.10851	0.00118318	Down	-2.96868	5.21528e-06	Down	-0.841258	0.398832	No	310.536	155.916	238.334	13.2451	6.99147	62.6539	116.62	214.706	417.316	241.109	273.182	97.6657	180.402	189.679	24.8435	5.0356	9.8562	8.29313	9.28051	3.40079	37.6357	29.7397	120.586	208.655	75.3917
chr1:156242184-156243317:+	ENSG00000242252	BGLAP	protein_coding	0.824707	0.950487	No	-0.136661	0.910269	No	-0.961368	0.270128	No	2.51467	0.225586	No	-2.42094	0.00172855	Down	-4.9356	1.62888e-07	Down	-0.14415	0.875207	No	19.3927	10.5365	21.4888	3.39362	0.399491	21.776	16.6225	18.6794	23.7112	12.8401	21.6269	6.42538	8.52295	16.661	7.15829	1.67853	1.34403	0	0.773376	0.425099	4.01447	11.7576	49.556	42.5547	0
chr1:156249224-156282825:-	ENSG00000198952	SMG5	protein_coding	0.1384	0.994716	No	-1.19468	0.199703	No	-1.33308	0.108	No	1.01961	0.631412	No	-1.67408	0.00733718	Down	-2.69368	1.40167e-05	Down	-0.742404	0.413337	No	8343.29	7548.72	19777.4	878.021	418.489	2957.83	10872.8	18588.3	10317.5	7709.79	7002.58	5623.49	7645.09	9377.6	1211.44	560.21	862.417	375.104	543.683	336.678	904.26	1493.9	6475.32	21860.8	6271.22
chr1:156282935-156293185:+	ENSG00000163472	TMEM79	protein_coding	-0.00982825	1	No	-0.894046	0.357548	No	-0.884217	0.230706	No	0.438778	0.715314	No	-2.30901	0.000657941	Down	-2.74779	2.74568e-05	Down	-1.00128	0.383299	No	151.178	152.171	289.011	13.7937	9.97799	76.1328	200.069	413.416	183.366	148.375	121.794	93.8105	170.459	192.243	23.5802	8.39267	9.40819	9.25002	14.3075	6.37648	26.5959	28.3565	173.446	411.82	107.947
chr1:156308968-156367873:-	ENSG00000163468	CCT3	protein_coding	0.319878	0.988438	No	-0.809944	0.38117	No	-1.12982	0.143719	No	0.664211	0.655019	No	-1.80858	0.00369474	Down	-2.47279	4.70323e-05	Down	-0.512508	0.499055	No	26255.6	20838	47117.3	2127.58	1313.58	7892.23	32689.8	47324.4	32855.8	25046.8	20864.3	18832.8	19622.7	24058.5	2814.47	1439.34	2128.94	1205.69	1639.56	1095.48	2324.88	4220.28	17131.5	65767.6	18649.2
chr1:156369211-156385219:+	ENSG00000132677	RHBG	protein_coding	-0.796148	0.95215	No	-2.53596	0.00710055	Down	-1.73981	0.0711119	No	0.194263	0.893859	No	-2.40738	0.00121717	Down	-2.60164	0.000246307	Down	-1.60012	0.196505	No	6.34948	11.106	38.9813	1.84166	1.59142	12.9608	19.3242	61.3651	11.0652	5.70672	2.27652	10.2806	12.7844	10.2529	3.78968	0.839267	0.896018	1.9138	1.16006	1.70039	1.00362	4.84135	33.0374	38.4365	8.56724
chr1:156072013-156082465:-	ENSG00000254726	MEX3A	protein_coding	0.079144	1	No	-0.450218	0.621957	No	-0.529362	0.429084	No	0.296878	0.78812	No	-1.88735	0.00329115	Down	-2.18423	0.000405614	Down	-0.584005	0.466222	No	1355.06	1279.54	1877.25	113.487	91.4132	449.136	1975.99	3015	1522.26	1278.31	1264.61	954.811	1312.53	1571.26	166.325	61.6861	112.45	78.4657	121.807	73.9672	130.972	222.011	994.424	4118.2	1084.61
chr1:47023669-47050751:+	ENSG00000186377	CYP4X1	protein_coding	1.93442	0.609934	No	-0.200361	0.903727	No	-2.13478	0.159692	No	0.531498	0.790736	No	-0.765737	0.501876	No	-1.29724	0.248528	No	-0.0392076	0.972805	No	2.91128	0.427206	3.33752	0.430054	0.257792	1.0117	13.7601	14.578	4.74223	2.85336	1.13826	0	0	1.28162	0.842152	0	0.448009	0	0.773376	0	0	1.38324	1.65187	28.8274	5.14035
chr1:156298624-156299307:-	ENSG00000189030	VHLL	protein_coding	0.957534	0.960707	No	-0.926504	0.447142	No	-1.88404	0.11465	No	1.33809	0.655019	No	-3.0523	0.00251507	Down	-4.39039	7.52944e-05	Down	0.502032	0.632892	No	4.62781	2.27721	8.80139	0.289214	0	4.00173	4.7516	3.10075	7.90372	1.42668	4.55304	2.57015	4.26147	0	0	0.419633	0.448009	0	0	0	4.01447	1.38324	6.60747	9.60913	3.4269
chr1:116574399-116667755:-	ENSG00000143061	IGSF3	protein_coding	0.253185	0.988438	No	-0.905846	0.335632	No	-1.15903	0.139475	No	1.03236	0.62457	No	-1.87676	0.00285724	Down	-2.90913	3.95722e-06	Down	-0.918777	0.389831	No	1749.47	1456.66	3366.76	248.615	117.382	970.698	2709.74	5261.38	2100.81	1696.32	1451.28	1091.03	1487.25	1791.7	358.336	146.032	241.477	105.259	159.315	87.5703	309.115	465.461	2137.52	5274.04	1708.31
chr1:182378098-182392206:-	ENSG00000135821	GLUL	protein_coding	0.772287	0.873772	No	-0.782927	0.398639	No	-1.55521	0.0743043	No	1.26405	0.535724	No	-0.988049	0.107174	No	-2.25209	0.000187672	Down	-0.497194	0.510737	No	15574.7	8913.46	27409.5	1558.36	622.41	3190.66	19186.2	27470.1	19052.7	15062.9	12608.5	7371.19	8443.4	10925.8	2187.07	957.603	1530.4	587.855	797.737	481.637	935.874	1823.81	6812.3	38735.8	10967.8
chr1:170145959-170168866:+	ENSG00000203740	NTMT2	protein_coding	-0.885201	0.87533	No	-2.04833	0.0351224	Down	-1.16313	0.156906	No	0.482362	0.707545	No	-1.91401	0.00477977	Down	-2.39637	0.000312402	Down	-0.546274	0.49089	No	8.69563	16.2382	37.9505	4.15537	2.86103	17.9243	29.1857	43.8499	18.9689	1.42668	5.6913	16.706	12.7844	19.2243	3.78968	4.19633	4.48009	3.8276	3.48019	1.2753	5.5199	15.2157	33.0374	63.1457	8.56724
chr1:234373456-234385080:+	ENSG00000168275	COA6	protein_coding	0.026771	1	No	-1.42513	0.123403	No	-1.45191	0.0935758	No	1.02632	0.63437	No	-1.58844	0.0121119	Down	-2.61476	3.07022e-05	Down	-0.831589	0.401586	No	858.517	841.871	2406.96	109.262	51.6792	347.968	1693.68	3089.86	1087.55	846.022	641.979	709.362	723.03	1093.22	169.694	60.4272	97.666	52.6294	60.3233	42.0848	94.842	212.328	736.733	3570.48	875.572
chr1:10450031-10451998:+	ENSG00000241563	CORT	protein_coding	-0.478611	0.988438	No	-2.19967	0.0906198	No	-1.72106	0.125285	No	0.674194	0.72015	No	-2.43997	0.010565	Down	-3.11416	0.00118936	Down	-0.0434338	0.970245	No	4.49203	6.25863	22.5973	0.737704	0.386688	6.10831	17.2045	18.2962	9.48446	2.85336	1.13826	0	8.52295	10.2529	0.421076	0	1.79204	0	1.16006	0	0	3.45811	14.8668	38.4365	3.4269
chr1:246839098-246931948:-	ENSG00000153207	AHCTF1	protein_coding	0.516733	0.988438	No	-0.263267	0.768772	No	-0.78	0.263716	No	0.800552	0.65383	No	-1.65966	0.00809592	Down	-2.46021	6.15715e-05	Down	-0.531477	0.490621	No	6077.22	4182.51	7350.68	396.596	221.54	1324.24	6700.88	9837.91	7269.84	6561.31	4400.51	3824.39	3767.14	4956.02	506.133	258.494	425.16	192.337	316.697	155.586	380.873	651.508	2940.32	12979.2	4072.87
chr1:99703970-99766635:-	ENSG00000156869	FRRS1	protein_coding	0.390442	0.988438	No	-0.468243	0.595064	No	-0.858685	0.220502	No	0.322319	0.763761	No	-1.87599	0.00249151	Down	-2.19831	0.000230353	Down	-0.8777	0.393821	No	934.489	704.9	1309.85	76.6281	60.6359	299.726	1018.52	1918.07	1106.52	978.703	718.242	629.687	612.232	872.782	102.743	41.1241	86.0177	56.457	76.5642	48.8863	94.3402	163.914	640.925	1893	721.362
chr1:69567922-70151945:+	ENSG00000033122	LRRC7	protein_coding	0.213305	0.988686	No	-0.832332	0.364286	No	-1.04564	0.162174	No	0.649374	0.658486	No	-1.9171	0.00296277	Down	-2.56648	5.22194e-05	Down	-1.17702	0.333334	No	269.139	230.621	490.179	10.1473	6.25699	42.4561	256.541	598.955	335.118	286.763	185.536	146.499	242.904	302.462	15.1587	5.87487	9.40819	5.74139	10.0539	2.97569	11.0398	30.4314	85.8971	469.475	195.333
chr1:65420652-65641559:+	ENSG00000116678	LEPR	protein_coding	0.0661203	1	No	-0.881869	0.344185	No	-0.94799	0.192022	No	-0.03809	0.979806	No	-2.94127	8.25006e-06	Down	-2.90318	3.5568e-06	Down	-0.144365	0.843848	No	414.132	394.656	783.018	60.8183	62.5438	514.071	2035.47	2259.16	501.096	423.724	317.575	341.83	355.123	487.015	80.0044	35.2492	67.2013	51.3536	87.3915	48.8863	143.517	308.463	1090.23	3750.31	1389.61
chr1:151254709-151267479:+	ENSG00000159352	PSMD4	protein_coding	0.214726	0.988686	No	-0.784328	0.399655	No	-0.999055	0.178628	No	0.509929	0.67584	No	-2.13893	0.000789618	Down	-2.64886	1.79514e-05	Down	-0.718204	0.416762	No	6916.17	5921.76	12188.1	554.975	383.131	2618.76	7519.79	12633.4	8438.01	6504.24	5806.26	4928.27	5483.1	7353.92	795.833	331.93	537.163	371.915	466.732	310.747	829.993	1381.86	5644.43	15539.3	4052.31
chr1:159918107-159925507:-	ENSG00000158710	TAGLN2	protein_coding	0.0978656	0.998079	No	-1.3967	0.126502	No	-1.49457	0.0846039	No	0.899014	0.652664	No	-0.528883	0.397516	No	-1.4279	0.0176509	Down	-0.486487	0.521443	No	4599.99	4285.41	12626.2	989.786	515.189	1454.12	8853.01	12582.2	5690.68	4230.11	3879.19	3045.63	4599.55	5211.06	1442.61	570.701	956.051	504.286	669.744	371.536	437.578	731.736	3193.06	17871.6	4951.87
chr1:160205380-160215376:+	ENSG00000162734	PEA15	protein_coding	0.326453	0.988438	No	-0.714237	0.437239	No	-1.04069	0.166278	No	0.663629	0.655019	No	-3.02087	5.1644e-06	Down	-3.68449	1.47613e-08	Down	-0.893292	0.393575	No	2411.92	1904.97	4039.98	167.81	103.583	1499.98	2581.49	4920.61	3039.77	2135.74	2060.25	1556.23	1846.64	2312.04	241.698	111.203	150.531	75.2761	137.274	98.1978	516.864	882.509	3100.56	5415.43	1329.64
chr1:9234774-9271337:+	ENSG00000049239	H6PD	protein_coding	1.00012	0.611506	No	-0.476635	0.600238	No	-1.47675	0.0893006	No	-0.11553	0.926202	No	-3.23992	1.62583e-06	Down	-3.12439	1.3674e-06	Down	-1.25389	0.317161	No	1717.74	832.629	2424.9	136.993	149.024	1439.43	974.292	2414.57	2170.36	1602.16	1380.71	620.692	953.15	924.046	204.222	62.945	143.811	130.138	198.758	118.177	445.607	689.547	3183.15	1913.59	616.842
chr1:47438044-47440691:+	ENSG00000186564	FOXD2	protein_coding	0.598939	0.988438	No	-1.60647	0.117138	No	-2.2054	0.0303423	Down	0.424823	0.741018	No	-3.29975	1.51955e-05	Down	-3.72458	5.73368e-07	Down	-0.932037	0.400085	No	189.242	122.001	611.467	9.29052	6.75284	108.016	332.851	657.351	243.435	168.348	155.942	83.5299	136.367	146.104	16.422	2.93743	8.51217	5.10346	10.0539	5.10118	31.614	67.7789	224.654	745.394	150.783
chr1:20651767-20661544:-	ENSG00000244038	DDOST	protein_coding	0.577053	0.98658	No	-0.493619	0.582434	No	-1.07067	0.159555	No	0.584732	0.662792	No	-1.86024	0.00306194	Down	-2.44497	6.17448e-05	Down	0.133119	0.857992	No	8424.97	5551.86	12033.9	573.52	375.001	2211.65	9606.06	8725.74	10181.6	8006.54	7086.81	4071.12	5403.55	7180.9	793.728	359.206	567.627	331.406	471.373	322.225	680.453	1150.86	4803.63	19289.6	5695.5
chr1:19596979-19658456:+	ENSG00000158747	NBL1	protein_coding	0.730458	0.903612	No	-1.15967	0.208897	No	-1.89013	0.0347499	Down	1.53301	0.356402	No	-1.59761	0.0100622	Down	-3.13061	1.09775e-06	Down	-0.138622	0.85084	No	590.95	348.509	1364.62	64.7082	21.1155	207.293	1172.98	1296.49	780.887	515.032	476.931	200.472	384.953	460.101	99.795	36.0885	58.2412	26.1552	23.588	13.6032	75.7732	148.007	398.1	2351.49	666.532
chr1:186296279-186314567:+	ENSG00000116690	PRG4	protein_coding	-0.146974	0.99514	No	1.36788	0.340785	No	1.51485	0.178697	No	1.76867	0.653184	No	0.32856	0.795772	No	-1.44011	0.26659	No	-1.2811	0.413337	No	8.4323	9.2097	2.90083	0.429573	0	0.16727	1.27009	4.33785	7.90372	12.8401	4.55304	7.71045	7.10246	12.8162	0.421076	0.419633	0.448009	0	0	0	0.501809	0	0	1.37273	0
chr1:43705824-43931165:+	ENSG00000126091	ST3GAL3	protein_coding	0.763369	0.883558	No	-0.422779	0.637143	No	-1.18615	0.134525	No	0.402351	0.71882	No	-2.2654	0.000446826	Down	-2.66776	1.76969e-05	Down	-1.00445	0.376761	No	1307.01	752.52	1773.84	89.5836	66.8421	465.005	1084.91	2241.78	1792.56	1125.65	1002.81	585.994	724.451	947.115	137.271	43.2222	88.2578	59.6467	92.4184	48.4612	172.121	248.292	974.602	2162.05	681.953
chr1:248850006-248859144:-	ENSG00000171163	ZNF692	protein_coding	-0.341307	0.988438	No	-1.43897	0.110374	No	-1.09766	0.15241	No	0.602717	0.660238	No	-1.53605	0.0132923	Down	-2.13877	0.000398322	Down	-0.725227	0.414317	No	566.146	724.468	1600.71	86.6686	55.926	265.494	1091.98	1843.42	668.655	505.045	524.738	515.315	704.564	953.523	123.796	46.1597	90.0498	41.7846	79.6577	46.3357	92.8347	132.1	571.546	2115.38	651.111
chr1:59296638-59810647:+	ENSG00000172456	FGGY	protein_coding	0.579831	0.988438	No	-0.395719	0.666213	No	-0.97555	0.194662	No	0.299932	0.78998	No	-2.25734	0.000647454	Down	-2.55727	5.43657e-05	Down	-0.917654	0.394223	No	227.906	149.594	303.479	25.2463	20.2556	132.003	205.809	400.253	300.341	235.402	147.974	118.227	156.254	174.3	36.2125	11.7497	27.7766	21.3707	27.0682	12.3279	41.6502	63.6292	290.729	417.311	114.801
chr1:231626790-232041272:+	ENSG00000162946	DISC1	protein_coding	0.431023	0.988438	No	-0.940863	0.31611	No	-1.37189	0.100554	No	0.406565	0.715854	No	-1.19062	0.0538309	No	-1.59718	0.00772141	Down	-0.957045	0.383299	No	597.448	437.359	1178.86	94.3352	70.2017	225.21	917.929	1831.86	765.08	520.739	506.526	357.251	393.476	561.348	120.007	54.1327	108.866	66.9829	90.485	53.1373	62.2244	116.192	497.212	1681.6	678.526
chr1:2586491-2591469:+	ENSG00000157870	PRXL2B	protein_coding	0.893572	0.977552	No	-0.197614	0.890129	No	-1.09119	0.285638	No	1.85141	0.562136	No	0.119349	0.906614	No	-1.73206	0.0546793	No	-0.737775	0.513847	No	833.533	421.893	968.672	45.6782	10.4406	41.0828	444.938	780.747	1084.39	710.487	705.721	257.015	446.034	562.63	66.1089	31.0529	39.8728	0	31.3217	0	47.1701	76.0784	0	993.858	277.579
chr1:155139891-155140595:-	ENSG00000179085	DPM3	protein_coding	-0.95279	0.703421	No	-2.17371	0.0104493	Down	-1.22092	0.134735	No	0.454551	0.702075	No	-0.864471	0.177395	No	-1.31902	0.0339421	Down	-0.0475073	0.95511	No	267.298	533.693	1292.85	78.3377	56.2184	148.22	1254.3	1298.39	306.664	242.536	252.694	352.111	531.264	717.706	135.165	33.9903	65.8573	59.3277	63.4168	45.9106	52.1882	88.5276	303.944	2766.06	556.871
chr1:89364059-89388160:+	ENSG00000183347	GBP6	protein_coding	-0.229775	0.988686	No	-1.27452	0.1975	No	-1.04474	0.179928	No	1.06996	0.63502	No	-0.980067	0.123967	No	-2.05003	0.00149887	Down	-0.222725	0.756878	No	13.3103	15.5146	32.956	6.62467	3.00557	14.8377	38.181	44.7381	20.5497	11.4134	7.96782	7.71045	17.0459	21.7875	9.26367	2.09817	8.51217	2.8707	2.32013	3.82589	5.5199	7.60784	31.3855	54.9093	37.6959
chr1:11919591-11926428:-	ENSG00000116685	KIAA2013	protein_coding	0.510647	0.988438	No	-1.27753	0.167898	No	-1.78818	0.0484119	Down	1.04575	0.62107	No	-1.14172	0.0665281	No	-2.18746	0.000337759	Down	-0.737046	0.414297	No	1878.26	1298.16	4727.52	201.037	93.9356	461.797	1778.8	3030.88	2200.4	1774.79	1659.58	794.177	1521.35	1578.95	298.964	120.015	184.132	87.0778	119.487	75.2424	151.546	264.2	969.646	3681.67	961.245
chr1:11934205-11975538:+	ENSG00000083444	PLOD1	protein_coding	0.796058	0.85646	No	-1.11089	0.238107	No	-1.90695	0.0352454	Down	0.805779	0.6537	No	-1.29067	0.0380469	Down	-2.09645	0.000557921	Down	-0.509544	0.50567	No	2905.5	1633.3	6484.49	361.22	201.114	922.841	3114.5	4501.75	3528.22	2562.32	2625.97	1171.99	1792.66	1935.24	514.134	223.665	345.863	168.733	259.468	175.141	283.02	453.704	2031.8	6406.54	1679.18
chr1:12019466-12032045:+	ENSG00000116691	MIIP	protein_coding	0.454612	0.988438	No	-1.21	0.207129	No	-1.66461	0.0681006	No	1.13853	0.609004	No	-1.31454	0.0396732	Down	-2.45308	0.000100831	Down	-0.786099	0.410552	No	1004.22	722.283	2411.26	98.6465	42.939	258.199	828.324	1464.37	1202.95	900.236	909.47	404.799	758.542	1003.51	143.166	59.5879	93.1859	38.276	55.6831	34.8581	79.7877	126.567	568.243	1772.2	358.111
chr1:12063303-12144207:+	ENSG00000120949	TNFRSF8	protein_coding	1.71648	0.363054	No	-1.12627	0.334432	No	-2.84275	0.0241265	Down	1.07674	0.653184	No	2.29875	0.0267456	Up	1.222	0.238018	No	-0.283237	0.755012	No	9.81562	2.70441	22.6901	2.87755	1.25965	0.550623	11.0408	13.9282	12.6459	4.28004	12.5209	2.57015	4.26147	1.28162	3.78968	1.2589	3.58407	0.956899	1.54675	1.2753	0	0	1.65187	23.3365	8.56724
chr1:32651142-32686211:+	ENSG00000162521	RBBP4	protein_coding	0.554775	0.988438	No	-0.419427	0.635436	No	-0.974201	0.183224	No	0.352483	0.744082	No	-2.48739	0.000115056	Down	-2.83987	4.91242e-06	Down	-0.411743	0.573685	No	19256.5	12898.8	26065.7	1104.33	854.973	6697.61	27899.6	37550.2	23308.1	19400	15061.5	12106.7	11312.8	15276.9	1469.55	737.296	1106.13	749.571	1119.46	695.886	1811.03	3595.05	14686.8	53866	17256.1
chr1:32679906-32703596:-	ENSG00000162520	SYNC	protein_coding	1.19597	0.366233	No	0.578954	0.523927	No	-0.617012	0.357663	No	0.0839458	0.94814	No	-2.19076	0.000854874	Down	-2.2747	0.000258969	Down	-1.81303	0.107002	No	205.497	86.5709	135.362	9.76162	9.16923	49.5943	100.698	372.77	180.205	333.843	102.443	68.109	85.2295	106.374	11.7901	6.2945	11.2002	9.56899	11.9873	5.95138	14.5525	31.8146	102.416	200.419	65.1111
chr1:32741830-32774970:+	ENSG00000162522	KIAA1522	protein_coding	0.319043	0.988438	No	-1.0305	0.279056	No	-1.34954	0.108	No	0.772601	0.654026	No	-1.52742	0.0151141	Down	-2.30002	0.00018058	Down	-0.967119	0.383697	No	2803.3	2225.08	5907.76	373.071	212.655	1132.3	4554.61	9163.39	3254.75	2516.67	2638.49	1342.9	2656.32	2676.02	547.399	203.103	368.711	187.233	272.615	178.116	385.891	554.681	2456.33	9202.8	2698.68
chr1:32816767-32858875:+	ENSG00000116497	S100PBP	protein_coding	-0.3086	0.988438	No	-1.00737	0.276343	No	-0.698769	0.2974	No	0.354062	0.741574	No	-2.28696	0.000311198	Down	-2.64102	1.47019e-05	Down	-0.536214	0.479949	No	1298.14	1622.04	2685.96	191.598	148.198	1004.59	2888.6	4252.61	1599.71	1249.77	1044.92	1551.09	1410.55	1904.48	251.382	120.015	203.396	137.793	185.224	121.578	296.569	544.998	2172.21	5554.08	1853.95
chr1:32862268-32872482:-	ENSG00000160097	FNDC5	protein_coding	0.866345	0.873787	No	-0.210084	0.837713	No	-1.07643	0.190152	No	0.93709	0.654026	No	-1.25026	0.0829861	No	-2.18735	0.00228976	Down	-1.34087	0.325135	No	123.038	65.3059	143.299	6.74884	3.25094	18.3206	161.752	429.299	159.655	112.708	96.7521	47.5478	62.5016	85.8684	3.78968	8.39267	8.06416	5.42243	3.48019	0.850197	5.5199	4.84135	44.6004	337.692	80.5321
chr1:32885994-32898441:+	ENSG00000121905	HPCA	protein_coding	0.629471	0.988438	No	0.262884	0.797594	No	-0.366588	0.626553	No	2.19352	0.188305	No	-0.921647	0.184819	No	-3.11516	5.11122e-05	Down	-0.604585	0.488626	No	24.5292	15.5678	20.1658	6.00135	1.08257	13.0937	15.3381	24.1821	26.8726	17.1202	29.5948	15.4209	18.4664	12.8162	11.369	1.2589	5.37611	1.27587	1.54675	0.425099	4.01447	5.53297	29.7336	38.4365	5.14035
chr1:32894594-32901438:-	ENSG00000121900	TMEM54	protein_coding	0.144552	0.99456	No	-0.824723	0.380806	No	-0.969274	0.190657	No	0.416366	0.715314	No	-2.42756	0.000224182	Down	-2.84392	7.71835e-06	Down	-0.902145	0.394223	No	738.312	664.964	1340.36	45.3541	33.4476	266.312	945.546	1815	856.763	716.194	641.979	358.536	796.896	839.46	66.9511	24.7584	44.3529	37.638	36.3487	26.3561	99.3583	144.549	555.028	2000.07	466.058
chr1:161152776-161158856:+	ENSG00000143222	UFC1	protein_coding	0.242525	0.988438	No	-0.697043	0.453157	No	-0.939569	0.201021	No	0.616257	0.65882	No	-1.5353	0.0146698	Down	-2.15155	0.000438951	Down	-0.744537	0.414297	No	2274.16	1907.98	3764.71	213.263	136.183	651.861	2390.58	4095.94	2842.18	2239.89	1740.4	1751.56	1684.7	2287.69	295.595	143.934	200.26	129.5	173.623	105.424	186.673	320.221	1448.69	4936.35	1317.64
chr1:161166056-161178013:+	ENSG00000143224	PPOX	protein_coding	0.000597907	1	No	-0.908085	0.333708	No	-0.908683	0.207675	No	-0.140669	0.905297	No	-2.47099	0.00015049	Down	-2.33032	0.000129191	Down	-0.792322	0.405315	No	435.584	435.324	839.623	48.8872	54.1734	295.044	624.066	1106.17	496.353	405.177	405.221	367.532	396.317	542.124	72.004	22.2406	52.417	46.8881	72.6973	42.935	105.38	156.998	622.754	1229.97	392.38
chr1:161171310-161177968:-	ENSG00000158850	B4GALT3	protein_coding	0.0942373	0.99892	No	-1.17342	0.207728	No	-1.26765	0.118445	No	0.562194	0.666044	No	-1.56885	0.0117589	Down	-2.13104	0.000428083	Down	-0.670122	0.427899	No	1953.24	1824.51	4560.14	238.962	158.815	747.126	2954.71	4794.56	2298.4	1896.06	1665.27	1222.11	2061.13	2190.28	337.282	156.943	222.66	145.13	203.785	127.53	237.356	376.934	1627.09	6049.63	1596.93
chr1:161184302-161199054:-	ENSG00000158859	ADAMTS4	protein_coding	0.36207	0.988438	No	-0.772195	0.400968	No	-1.13426	0.141766	No	0.52765	0.672361	No	-1.73913	0.00538112	Down	-2.26678	0.000193333	Down	-1.14189	0.341318	No	145.492	111.877	253.793	20.5978	14.0273	74.4258	186.727	425.361	162.817	176.908	96.7521	88.6702	100.855	146.104	26.1067	15.5264	20.1604	10.8449	19.3344	11.9028	24.0868	29.0481	170.142	325.338	142.216
chr1:161225939-161230746:+	ENSG00000158882	TOMM40L	protein_coding	0.142147	0.994243	No	-1.07818	0.242914	No	-1.22033	0.124037	No	1.04662	0.61662	No	-1.75988	0.00455148	Down	-2.80651	6.47652e-06	Down	-0.847385	0.396818	No	987.36	890.949	2148.96	73.7972	34.4401	265.876	1310.9	2415.52	1251.95	908.796	801.335	782.611	863.659	1026.58	101.9	48.2578	71.2334	29.9828	44.8558	28.4816	83.8022	130.717	583.109	2517.59	781.333
chr1:161229666-161238244:-	ENSG00000143257	NR1I3	protein_coding	0.0318983	1	No	-1.29295	0.144195	No	-1.32485	0.101828	No	1.59837	0.61662	No	-1.05089	0.191022	No	-2.64927	0.00334217	Down	-1.05807	0.360587	No	57.062	55.6631	144.025	1.28872	0.235218	3.93209	73.9476	157.96	74.2949	51.3605	45.5304	44.9776	68.1836	53.8279	1.26323	1.2589	1.34403	0.318966	0.386688	0	0.501809	1.38324	9.91121	129.037	42.8362
chr1:161406068-161407082:+	ENSG00000215840	NA	processed_pseudogene	1.71616	0.17685	No	-0.265572	0.777889	No	-1.98173	0.0674883	No	0.16964	0.911311	No	-1.28333	0.0945191	No	-1.45297	0.0504645	No	-0.889648	0.396191	No	12.6359	3.51253	15.249	1.29914	1.17893	4.37063	10.722	20.1786	17.3882	11.4134	9.10608	2.57015	2.84098	5.12647	2.10538	0	1.79204	0.637933	0.773376	2.12549	2.50905	0.691622	9.91121	19.2183	6.8538
chr1:147756199-147773362:-	ENSG00000265107	GJA5	protein_coding	-0.145699	0.99514	No	-0.331914	0.781282	No	-0.186214	0.832233	No	0.207029	0.910257	No	-1.2821	0.167174	No	-1.48913	0.098552	No	-1.2783	0.346205	No	5.95835	6.55618	7.35668	0.71029	0.576758	2.51076	14.5475	36.5626	7.90372	4.28004	5.6913	10.2806	4.26147	5.12647	1.26323	0.419633	0.448009	0.956899	0.773376	0	0.501809	2.07487	4.9556	30.2001	8.56724
chr1:147928393-147993592:+	ENSG00000188092	GPR89B	protein_coding	-0.0783798	1	No	-0.739824	0.424336	No	-0.661445	0.325064	No	0.724138	0.655019	No	-2.28059	0.000407049	Down	-3.00473	2.40335e-06	Down	-0.64953	0.43342	No	575.942	609.388	982.722	59.3565	35.0316	311.849	820.773	1312.44	649.686	603.486	474.654	583.424	514.218	730.522	86.3206	41.1241	50.625	29.9828	39.8289	35.2832	106.885	194.346	634.317	1680.22	496.9
chr1:147993862-148014956:-	ENSG00000215859	PDZK1P1	transcribed_unprocessed_pseudogene	0.978707	0.988438	No	0.40019	0.805167	No	-0.578517	0.625815	No	-0.22783	0.926202	No	-3.52371	0.00328954	Down	-3.29587	0.00331092	Down	-1.06123	0.462327	No	13.1893	6.03639	9.69073	0.280717	0.412295	7.92744	4.68606	10.7185	11.0652	17.1202	11.3826	10.2806	1.42049	6.40809	0.842152	0	0	0	0.386688	0.850197	0.501809	3.45811	19.8224	5.49093	8.56724
chr1:148080598-148093883:+	ENSG00000229828	PDE4DIPP1	unprocessed_pseudogene	-0.732632	0.988438	No	-0.705766	0.629912	No	0.0268659	0.984399	No	1.11457	0.656289	No	-0.361485	0.736986	No	-1.47605	0.176018	No	-1.14167	0.396443	No	2.23688	3.89114	3.89745	0.700831	0.212644	1.65187	5.10654	12.0691	1.58074	2.85336	2.27652	0	1.42049	10.2529	1.26323	0.839267	0	0.637933	0	0	0	0	4.9556	8.2364	3.4269
chr1:11980181-12015211:+	ENSG00000116688	MFN2	protein_coding	0.764276	0.879217	No	-0.591831	0.513576	No	-1.35611	0.103604	No	1.04598	0.61662	No	-1.80145	0.00399508	Down	-2.84743	5.45331e-06	Down	-0.804164	0.403942	No	9478.85	5456.56	14532	587.367	274.637	2169.98	6147.33	10989.9	11408.2	9143.6	7884.73	4126.38	5322.58	6920.73	833.73	362.983	565.387	249.113	363.1	211.699	683.464	1125.27	4701.22	12435.6	3445.75
chr1:40245947-40251684:+	ENSG00000188800	TMCO2	protein_coding	-1.00981	0.988438	No	-1.52693	0.438485	No	-0.517115	NA	No	-0.132561	0.948484	No	-2.14872	0.0310278	Down	-2.01616	0.0329896	Down	2.98186	0.219652	No	0.47556	1.28508	2.22223	0.991488	1.10515	5.71314	3.4269	0	0	1.42668	0	3.85523	0	0	2.52646	0	0.448009	0.956899	1.93344	0.425099	1.00362	6.2246	9.91121	0	10.2807
chr1:40258041-40294180:+	ENSG00000084073	ZMPSTE24	protein_coding	0.760123	0.871337	No	-0.236731	0.786639	No	-0.996854	0.172565	No	0.541376	0.667822	No	-1.70967	0.00519824	Down	-2.25105	0.000150446	Down	-0.481009	0.515173	No	4160.12	2404.57	4934.01	169.043	114.12	584.568	4718.06	6672.71	4786.49	4556.82	3137.04	2124.23	1994.37	3095.11	205.485	130.506	171.139	105.578	132.634	104.149	185.168	331.287	1237.25	9088.86	2993.4
chr1:40300489-40317813:-	ENSG00000049089	COL9A2	protein_coding	1.65051	0.195336	No	-1.44139	0.174403	No	-3.0919	0.00175995	Down	0.909705	0.654026	No	-1.76837	0.0143457	Down	-2.67807	0.000175486	Down	-1.71995	0.207975	No	64.4073	18.9751	184.647	12.3259	6.24096	46.5185	58.237	205.228	83.7794	62.774	46.6687	3.85523	18.4664	34.6037	19.3695	4.61597	12.9923	4.14656	11.6006	2.97569	13.047	29.0481	97.4602	111.191	34.269
chr1:40450102-40463718:+	ENSG00000187801	ZFP69B	protein_coding	0.676379	0.950363	No	-0.273604	0.762994	No	-0.949984	0.199549	No	-0.0729207	0.955094	No	-3.1411	4.75216e-06	Down	-3.06818	2.45898e-06	Down	0.208942	0.777736	No	257.33	157.623	313.685	14.9482	15.7958	148.819	436.371	375.587	303.503	245.389	223.099	151.639	126.424	194.806	19.7906	7.13377	17.9204	12.4397	20.4945	14.4534	43.1556	79.5365	323.766	896.394	243.31
chr1:161304735-161309968:-	ENSG00000158887	MPZ	protein_coding	0.350686	0.988438	No	-0.733784	0.422756	No	-1.08447	0.155993	No	-0.747069	0.655019	No	-1.322	0.0516928	No	-0.574926	0.363052	No	-1.17419	0.325135	No	25.7474	19.8399	43.7195	2.87803	5.06117	8.4319	26.8104	62.7084	34.7764	24.2536	18.2122	15.4209	18.4664	25.6324	4.21076	0.839267	3.58407	3.50863	6.5737	5.10118	3.51267	6.91622	14.8668	60.4002	10.2807
chr1:25811470-25823744:+	ENSG00000255054	NA	protein_coding	1.37223	0.968444	No	-0.834915	0.649822	No	-2.20714	0.173625	No	0.202384	0.915234	No	-1.41357	0.14503	No	-1.61596	0.086229	No	-2.94413	0.237232	No	1.05383	0	2.33254	11.2653	9.63712	33.9088	0	4.32638	3.16149	0	0	0	0	0	14.3166	10.0712	9.40819	7.33623	18.1743	3.40079	16.0579	9.68271	75.9859	0	0
chr1:25818640-25832942:+	ENSG00000117640	MTFR1L	protein_coding	-0.0909803	0.999513	No	-1.17457	0.203958	No	-1.08358	0.154968	No	0.59462	0.661173	No	-2.03486	0.00127025	Down	-2.62948	1.93365e-05	Down	-0.317026	0.66137	No	1208.83	1290.8	2822.41	102.934	66.7917	451.644	2034.88	2558.33	1577.58	1070.01	978.904	1071.75	1248.61	1552.04	146.534	58.329	103.938	62.5174	80.0444	57.8134	144.521	257.283	953.128	4130.55	1142.87
chr1:25831913-25859458:-	ENSG00000127423	AUNIP	protein_coding	0.559931	0.988438	No	-0.696244	0.447477	No	-1.25618	0.119159	No	0.490804	0.683368	No	-1.76644	0.00474584	Down	-2.25725	0.000196219	Down	0.251959	0.72734	No	880.02	587.069	1454.82	79.195	55.4411	286.772	1574.36	1312.92	1060.68	858.862	720.519	514.03	565.356	681.821	107.795	54.972	74.8175	41.1467	70.7639	54.4126	82.2967	140.399	637.621	3092.77	952.678
chr1:25861484-25875708:-	ENSG00000182749	PAQR7	protein_coding	0.136884	0.994716	No	-0.957127	0.325856	No	-1.09401	0.163448	No	0.695327	0.655019	No	-2.13403	0.00129169	Down	-2.82936	1.37962e-05	Down	-0.135993	0.859805	No	325.092	294.357	650.422	28.0746	16.8439	134.525	470.028	518.902	377.798	275.349	322.128	205.612	322.452	355.008	38.3179	16.7853	29.1206	14.0345	26.2948	10.2024	41.6502	62.9376	298.988	973.267	293
chr1:25884181-25906991:-	ENSG00000117632	STMN1	protein_coding	0.381213	0.988438	No	-0.393441	0.660263	No	-0.774654	0.265368	No	0.176253	0.876784	No	-2.72763	3.61951e-05	Down	-2.90388	4.1803e-06	Down	-0.166436	0.821507	No	7463.75	5665.55	9918.34	436.195	383.738	3156.72	10419.5	11751.1	8973.88	7841.04	5576.34	5510.4	4828.25	6658	590.769	289.967	427.849	340.018	495.347	315.848	897.235	1740.81	6832.13	21469.5	5782.89
chr1:44405194-44651724:+	ENSG00000187147	RNF220	protein_coding	0.303369	0.988438	No	-1.02443	0.276087	No	-1.3278	0.108406	No	0.815661	0.653184	No	-1.90702	0.00246075	Down	-2.72268	1.17465e-05	Down	-0.506675	0.505312	No	2970.35	2385.19	6226.5	319.614	176.662	1275.43	4824.65	6956.44	3637.29	2816.27	2457.5	1775.97	2313.98	3065.63	465.289	201.004	292.55	157.569	239.36	133.056	428.545	706.837	2690.89	9953.68	2696.97
chr1:44635238-44674481:-	ENSG00000126106	TMEM53	protein_coding	0.0864966	1	No	-1.10403	0.257767	No	-1.19052	0.141863	No	1.02277	0.641503	No	-1.40723	0.0309661	Down	-2.43	0.000173832	Down	-0.968037	0.387704	No	131.909	123.873	293.769	18.72	8.77296	53.5183	212.974	429.446	143.848	119.841	132.038	98.9508	127.844	144.823	32.0018	7.13377	17.0243	11.1638	10.0539	5.10118	18.0651	31.8146	110.675	461.238	113.088
chr1:44674692-44725591:+	ENSG00000198520	ARMH1	protein_coding	1.08331	0.643116	No	0.536284	0.59601	No	-0.547027	0.4759	No	0.265932	0.825518	No	-2.33808	0.000621269	Down	-2.60401	6.81708e-05	Down	-1.22028	0.36407	No	21.5306	9.6878	14.5818	4.58783	3.78265	26.5208	9.8833	24.7854	18.9689	34.2403	11.3826	12.8508	8.52295	7.68971	6.73721	2.09817	4.9281	1.9138	7.73376	1.70039	8.02895	18.6738	52.8598	16.4728	3.4269
chr1:44739818-44767767:+	ENSG00000142945	KIF2C	protein_coding	0.669419	0.947366	No	-0.390076	0.662104	No	-1.05949	0.162732	No	0.612831	0.658486	No	-2.64467	5.58892e-05	Down	-3.2575	4.50396e-07	Down	-0.596024	0.456359	No	3572.15	2201.52	4735.15	265.974	170.355	1810.94	3786.23	5823.92	4391.31	3304.19	3020.94	1940.46	2179.03	2485.06	368.441	148.131	281.35	135.561	233.946	141.558	558.012	913.632	3961.18	7617.29	2215.49
chr1:44775251-44778779:+	ENSG00000142937	RPS8	protein_coding	0.648476	0.959433	No	-0.618038	0.498529	No	-1.26651	0.119159	No	0.483179	0.68614	No	-2.2704	0.000429114	Down	-2.75358	1.03013e-05	Down	-0.226321	0.756891	No	39554.9	24743.3	61833.4	3680.18	2590.45	19098	64299.8	75721.7	49150.1	36996.7	32517.8	20418.6	23769.1	30042.4	5341.35	2191.74	3507.46	2479.01	3232.32	2060.03	5614.24	10397.8	41281.8	134697	32666.9
chr1:44783585-44788170:-	ENSG00000142959	BEST4	protein_coding	0.690402	0.988438	No	0.870597	0.584532	No	0.180194	0.883783	No	-0.734698	0.673535	No	-1.81358	0.0395058	Down	-1.07888	0.194066	No	-0.903197	0.450149	No	3.90205	2.32235	1.67522	2.28774	4.03674	9.90204	5.71807	11.3218	3.16149	2.85336	5.6913	1.28508	5.68197	0	2.10538	2.5178	2.24004	2.8707	5.41363	3.82589	2.00724	6.2246	21.4743	13.7273	3.4269
chr1:44800377-44805990:+	ENSG00000173846	PLK3	protein_coding	-0.12578	0.994716	No	-1.30738	0.152451	No	-1.1816	0.133835	No	1.58474	0.361583	No	-1.48088	0.0183773	Down	-3.06563	3.04286e-06	Down	-0.112324	0.879586	No	124.98	136.78	320.985	19.3394	6.01485	58.1801	291.485	316.327	158.074	115.561	101.305	80.9598	170.459	158.921	26.5278	11.3301	20.1604	4.7845	7.73376	5.52628	18.5669	30.4314	125.542	604.002	147.357
chr1:44819844-44843253:-	ENSG00000117425	PTCH2	protein_coding	2.33945	0.00313811	Up	-0.0178284	0.993012	No	-2.35728	0.00904834	Down	0.158545	0.892132	No	-2.13928	0.000867635	Down	-2.29782	0.000171475	Down	-0.235293	0.750051	No	334.657	60.7918	338.813	985.33	878.571	4621.5	468.539	556.254	404.67	318.15	281.15	47.5478	68.1836	66.6441	1936.11	480.48	539.403	647.502	1253.64	734.57	3956.77	6597.38	3310.34	1014.45	219.321
chr1:44843921-44844082:-	ENSG00000226499	NA	processed_pseudogene	2.3828	0.16045	No	1.32469	0.36343	No	-1.05811	0.377169	No	2.3526	0.443516	No	-0.94802	0.271085	No	-3.30062	0.00102791	Down	0.880554	0.512105	No	8.49679	1.32906	3.01114	1.99003	0.257792	5.13733	3.14843	1.38571	15.8074	2.85336	6.82956	1.28508	1.42049	1.28162	2.94753	1.67853	1.34403	0	0.773376	0	1.50543	0.691622	13.2149	1.37273	6.8538
chr1:44850522-44986722:-	ENSG00000070785	EIF2B3	protein_coding	0.39995	0.988438	No	-1.02989	0.271322	No	-1.42984	0.0922751	No	1.05219	0.61662	No	-1.69656	0.006462	Down	-2.74875	1.00342e-05	Down	-0.2844	0.693524	No	1007.84	754.706	2119.88	102.892	47.83	353.628	1916.06	2352.99	1277.24	1020.08	726.21	646.393	671.892	945.834	126.744	78.8911	103.042	47.845	59.9366	35.7083	104.376	186.738	769.77	3821.69	1070.91
chr1:44988705-44991834:-	ENSG00000268949	MRPS17P1	processed_pseudogene	-0.0370658	1	No	-1.1269	0.160879	No	-1.08983	0.12159	No	1.17423	0.613587	No	-1.17269	0.0618369	No	-2.34692	0.000367439	Down	-0.993494	0.346205	No	92.4826	94.7767	206.457	3.98247	1.60422	9.65424	115.716	235.147	120.137	85.6009	71.7104	75.8195	100.855	107.656	8.00044	1.2589	2.68805	1.9138	0.773376	2.12549	7.02533	10.3743	11.5631	230.619	61.6842
chr1:45002540-45011324:-	ENSG00000126107	HECTD3	protein_coding	0.021453	1	No	-1.35984	0.137034	No	-1.3813	0.100364	No	0.538137	0.669494	No	-1.51917	0.01493	Down	-2.05731	0.000689824	Down	-0.660782	0.430511	No	1158.76	1140.82	3095.94	135.006	91.2789	408.186	2418.79	3898.16	1503.29	987.263	985.733	841.725	1214.52	1366.2	191.59	83.507	129.923	79.4226	109.819	84.5946	132.979	192.962	898.616	4926.74	1357.05
chr1:45010950-45015575:+	ENSG00000126088	UROD	protein_coding	0.450315	0.988438	No	-0.552189	0.542794	No	-1.0025	0.178918	No	0.579166	0.663761	No	-1.74102	0.00561051	Down	-2.32019	0.000144904	Down	-0.266703	0.714512	No	2772	2001.53	4131.33	195.149	128.046	692.007	3852.97	4671.93	3612	2475.29	2228.71	1497.11	1992.95	2514.53	269.067	124.631	191.748	122.802	155.062	106.275	210.258	365.868	1499.9	7965.97	2039
chr1:6521347-6554513:-	ENSG00000162408	NOL9	protein_coding	0.452977	0.988438	No	-0.839569	0.36343	No	-1.29255	0.112485	No	0.715659	0.655019	No	-1.46295	0.0173256	Down	-2.17861	0.000280975	Down	-0.657338	0.429336	No	7161.36	5163.52	13124	444.971	264.64	1286.28	5245.74	8431.78	8662.47	7253.25	5568.37	4148.22	4981.66	6360.67	568.874	312.207	453.833	227.742	355.753	210.424	393.92	679.864	2785.05	10436.9	3233.28
chr1:6579994-6589280:+	ENSG00000204859	ZBTB48	protein_coding	0.297972	0.988438	No	-0.977695	0.294149	No	-1.27567	0.115411	No	0.810703	0.653184	No	-1.811	0.00368688	Down	-2.6217	2.00383e-05	Down	-0.915351	0.389669	No	910.777	734.308	1844.24	85.5798	47.4562	319.378	809.229	1567.1	1201.37	844.595	686.371	475.478	758.542	968.903	127.165	44.9008	84.6737	42.7415	62.6434	36.9836	122.943	177.747	657.443	1577.27	514.035
chr1:89633072-89769903:+	ENSG00000171488	LRRC8C	protein_coding	0.0235084	1	No	-0.710034	0.438713	No	-0.733543	0.282578	No	0.674086	0.655019	No	-1.60731	0.00955107	Down	-2.28139	0.000161728	Down	-0.404507	0.580242	No	905.031	889.649	1511.26	109.429	67.0436	352.348	1842.46	2467.35	1057.52	941.61	715.966	771.045	758.542	1139.36	138.113	69.6591	120.514	56.776	87.3915	56.9632	111.903	198.495	746.644	3629.51	1106.89
chr1:22563489-22603595:+	ENSG00000070886	EPHA8	protein_coding	2.73879	0.000270468	Up	-0.282004	0.752121	No	-3.0208	0.000275864	Down	2.23877	0.0412911	Up	0.850148	0.188014	No	-1.38862	0.0311341	Down	0.981445	0.382098	No	272.299	37.4244	333.973	33.0674	6.39176	18.8476	440.699	217.292	290.857	271.069	254.97	12.8508	46.8762	52.5463	50.5291	22.2406	26.4325	5.10346	8.12045	5.95138	6.52352	10.3743	39.6448	925.222	243.31
chr1:236549005-236604516:-	ENSG00000119285	HEATR1	protein_coding	0.21619	0.988686	No	-1.16121	0.208793	No	-1.3774	0.0991374	No	0.771525	0.654026	No	-1.47985	0.0162386	Down	-2.25138	0.00018246	Down	-0.663745	0.427899	No	10842.2	9273.93	25075.3	1221.49	697.684	3571.29	18881.1	30482.1	13330.4	10965.5	8230.76	8436.52	8503.06	10882.2	1536.93	882.069	1245.46	604.76	864.248	624.045	1022.69	1924.09	7767.08	37238.1	11481.8
chr1:236819634-236820518:+	ENSG00000226498	RPSAP21	processed_pseudogene	1.07303	0.425414	No	-0.855815	0.322101	No	-1.92885	0.0208785	Down	0.922886	0.653184	No	-0.970931	0.117844	No	-1.89382	0.0025009	Down	-1.26069	0.260383	No	65.9998	30.4215	121.625	5.9054	3.02492	13.2084	44.9672	111.029	91.6831	64.2007	42.1156	20.5612	28.4098	42.2934	8.42152	1.67853	7.61615	0.956899	3.86688	4.25099	3.51267	9.68271	26.4299	71.3821	34.269
chr1:27739091-27739439:+	ENSG00000231344	NA	processed_pseudogene	-0.888489	0.903745	No	0.252616	0.846833	No	1.14111	0.227158	No	1.26714	0.654026	No	-1.326	0.119727	No	-2.59315	0.00603757	Down	-1.26809	0.332287	No	4.87145	8.87392	3.67834	0.858665	0.270596	2.8453	9.05656	22.3559	9.48446	2.85336	2.27652	6.42538	9.94344	10.2529	0.421076	1.2589	0.896018	0	0.386688	0.425099	1.50543	2.07487	4.9556	13.7273	8.56724
chr1:27739954-27740629:+	ENSG00000230833	RPEP3	processed_pseudogene	-0.708812	0.98081	No	-0.943633	0.402812	No	-0.234821	0.75867	No	0.581113	0.722022	No	-1.84776	0.0267794	Down	-2.42887	0.00385196	Down	-0.370358	0.653843	No	7.73138	12.7093	15.0314	0.98203	0.576758	5.17433	13.3506	17.8064	12.6459	7.13341	3.41478	7.71045	22.7279	7.68971	2.52646	0.419633	0	0.956899	0.773376	0	0.501809	3.45811	11.5631	21.9637	11.9941
chr1:27773219-27824443:+	ENSG00000117758	STX12	protein_coding	0.238351	0.988438	No	-0.675111	0.459392	No	-0.913461	0.204434	No	0.159264	0.890191	No	-2.80729	1.98364e-05	Down	-2.96656	2.53167e-06	Down	-0.286252	0.691486	No	1644.42	1384.09	2677.51	116.871	104.106	896.052	2608.49	3207.65	2051.81	1663.51	1217.94	1315.92	1207.42	1628.94	164.641	72.1769	113.794	89.9485	136.501	85.8699	264.955	493.818	1929.38	5085.97	1560.95
chr1:27830782-27851676:+	ENSG00000117751	PPP1R8	protein_coding	0.376053	0.988438	No	-0.717465	0.436577	No	-1.09352	0.154292	No	0.667953	0.655019	No	-2.06263	0.00114466	Down	-2.73058	1.10145e-05	Down	-0.386765	0.598205	No	3526.99	2687.49	5921.99	267.866	164.832	1196.97	5008.84	6622.88	4084.64	3475.4	3020.94	2374.82	2528.47	3159.19	383.6	169.112	250.885	143.854	210.358	140.283	362.808	644.592	2583.52	10165.1	2798.06
chr1:27872543-27886685:+	ENSG00000130775	THEMIS2	protein_coding	0.777879	0.850955	No	-0.775517	0.39281	No	-1.5534	0.0709614	No	0.77434	0.654026	No	-0.627802	0.307858	No	-1.40214	0.0191071	Down	-1.06218	0.362472	No	247.99	141.455	433.704	28.7905	16.3693	46.58	327.665	704.264	279.792	229.696	234.482	82.2448	143.47	198.651	36.2125	20.1424	30.0166	16.9052	18.1743	14.0283	19.5706	27.6649	92.5046	672.639	188.479
chr1:27891524-27914746:-	ENSG00000117748	RPA2	protein_coding	0.379729	0.988438	No	-0.620808	0.494007	No	-1.00054	0.177069	No	0.578107	0.663761	No	-2.41601	0.000183352	Down	-2.99412	2.16303e-06	Down	-0.517606	0.496646	No	3810.01	2895.65	5965.22	264.164	173.53	1523.76	4548.19	6609.43	4524.09	3829.21	3076.72	2645.97	2576.77	3464.21	347.809	181.701	262.981	171.604	222.732	126.254	466.683	792.599	3311.99	9010.62	2719.24
chr1:16974502-16980632:-	ENSG00000117122	MFAP2	protein_coding	-5.43704	7.91491e-11	Down	-6.71684	1.03782e-16	Down	-1.2798	0.114851	No	-0.564386	0.76986	No	-0.0581696	0.971166	No	0.506216	0.660852	No	6.43227	4.34555e-14	Up	3.188	170.715	427.999	0.139878	0.376918	0	364.87	3.31661	1.58074	5.70672	2.27652	105.376	201.71	205.059	0	0.419633	0	0.318966	0.386688	0.425099	0	0	0	731.667	231.316
chr1:16985958-17011928:-	ENSG00000159363	ATP13A2	protein_coding	0.0233922	1	No	-1.55526	0.0904443	No	-1.57865	0.0762853	No	0.525489	0.674782	No	-1.78329	0.00524963	Down	-2.30878	0.000192686	Down	0.105893	0.890794	No	2181.79	2145.08	6724.75	245.636	167.505	899.467	5784.8	5358.63	2573.45	1990.22	1981.71	1340.33	2390.69	2704.21	391.601	120.854	224.452	147.043	208.811	146.659	287.537	476.527	1934.34	12099.3	3097.92
chr1:17018722-17054032:-	ENSG00000117118	SDHB	protein_coding	0.404912	0.988438	No	-1.3874	0.125561	No	-1.79231	0.045481	Down	0.550214	0.667822	No	-1.62496	0.00887781	Down	-2.17517	0.000309445	Down	0.374963	0.607274	No	1365.8	1019.01	3720.34	194.352	130.326	632.713	4366.75	3331.88	1685.07	1285.44	1126.88	790.322	991.503	1275.21	276.226	126.729	180.1	115.147	158.929	116.902	182.157	363.101	1352.88	8925.51	2378.27
chr1:17066761-17119451:-	ENSG00000117115	PADI2	protein_coding	1.46243	0.169504	No	-0.323981	0.717358	No	-1.78641	0.0521548	No	-0.159351	0.893166	No	-1.39328	0.0279761	Down	-1.23393	0.0435455	Down	-0.0694694	0.929648	No	199.945	69.286	252.864	23.7075	26.657	66.781	378.395	398.125	199.174	208.295	192.366	55.2583	79.5475	73.0522	37.8968	12.1694	21.0564	19.7759	40.2155	19.9796	15.5561	39.4224	145.364	716.566	255.304
chr1:85580761-85584589:+	ENSG00000142871	CCN1	protein_coding	1.16622	0.36252	No	0.0808928	0.934866	No	-1.08533	0.149476	No	2.97448	0.000115396	Up	-1.02783	0.086639	No	-4.00231	3.28161e-10	Down	-0.421308	0.561209	No	2192.74	945.397	2068.65	614.4	71.2546	1291.82	1263.54	1712.66	2549.74	2168.56	1859.92	787.751	921.899	1126.54	866.995	384.384	591.82	66.664	89.7116	57.3883	512.347	693.697	2669.42	2451.7	808.748
chr1:222468094-222470882:+	ENSG00000234419	CICP13	processed_pseudogene	0.664641	0.988438	No	-0.758612	0.575635	No	-1.42325	0.21304	No	0.165701	0.943408	No	-1.76709	0.106929	No	-1.93279	0.0682796	No	-1.04395	0.414297	No	3.70834	2.18232	6.45594	0.298673	0.257792	1.19343	4.12913	9.21172	0	9.98677	1.13826	0	1.42049	5.12647	0	0	0.896018	0	0.773376	0	1.50543	2.07487	0	8.2364	1.71345
chr1:222522258-222548104:-	ENSG00000143512	HHIPL2	protein_coding	2.47729	6.96351e-05	Up	0.740157	0.346533	No	-1.73713	0.0293042	Down	1.40847	0.460777	No	-1.0876	0.0604497	No	-2.49607	5.69978e-05	Down	-1.14053	0.276952	No	150.031	25.6388	88.9118	6.02588	2.08443	14.9906	40.7245	92.1797	165.978	149.802	134.315	30.8418	25.5688	20.5059	8.00044	3.35707	6.72013	2.23276	2.32013	1.70039	5.01809	6.91622	33.0374	64.5184	30.8421
chr1:222557902-222589933:-	ENSG00000143498	TAF1A	protein_coding	0.524019	0.988438	No	-0.00830029	1	No	-0.532319	0.4084	No	0.402494	0.716548	No	-2.0812	0.000936569	Down	-2.4837	4.23389e-05	Down	-0.633416	0.43372	No	558.337	382.525	561.641	30.0196	22.3688	137.343	587.57	927.788	692.366	542.139	440.507	388.093	322.452	437.032	34.9493	26.4369	28.6726	25.1983	27.4548	14.4534	41.6502	74.6952	295.684	1106.42	373.532
chr1:222618097-222668007:+	ENSG00000154305	MIA3	protein_coding	0.766762	0.879055	No	-0.0898643	0.929938	No	-0.856626	0.227708	No	0.506598	0.677	No	-2.36036	0.00026119	Down	-2.86695	5.02483e-06	Down	-0.834342	0.399432	No	5053.08	2902.8	5392.02	365.013	252.591	2022.14	4326.63	7905.57	5872.46	5054.73	4232.05	2861.86	2659.16	3187.38	484.237	222.825	387.976	231.57	334.485	191.719	607.189	1068.56	4390.66	8711.36	2542.76
chr1:222668013-222713210:-	ENSG00000186063	AIDA	protein_coding	0.457696	0.988438	No	-0.635244	0.484774	No	-1.09294	0.153635	No	0.66848	0.655019	No	-2.19851	0.000568291	Down	-2.86699	4.75913e-06	Down	-0.783594	0.406031	No	2303.5	1654.67	3644.13	156.767	96.398	773.573	3460.54	6091.8	2848.5	2356.88	1705.11	1603.77	1387.82	1972.41	194.537	109.105	166.659	90.9054	126.447	71.8417	212.265	451.629	1656.82	6748.35	2119.54
chr1:222712553-222735196:+	ENSG00000162819	BROX	protein_coding	0.497818	0.988438	No	-0.625656	0.487684	No	-1.12347	0.144145	No	0.166133	0.883994	No	-2.26359	0.000381547	Down	-2.42973	5.91917e-05	Down	-0.932048	0.38645	No	2247.41	1568.61	3529.81	130.923	116.057	677.028	2673.24	5236.84	2777.37	2321.21	1643.65	1393.02	1440.38	1872.44	168.009	94.8371	129.923	98.2416	141.528	108.4	186.673	390.766	1453.64	5161.47	1626.06
chr1:223109404-223143248:-	ENSG00000187554	TLR5	protein_coding	0.557702	0.988438	No	-1.22236	0.204236	No	-1.78007	0.0587495	No	0.651945	0.658486	No	-2.34348	0.000390236	Down	-2.99542	4.79221e-06	Down	-1.13002	0.351273	No	28.261	18.7909	68.3366	7.98561	4.92943	45.6425	56.5136	127.992	33.1956	29.9603	21.6269	16.706	25.5688	14.0978	9.26367	7.97303	6.72013	4.46553	7.34707	2.97569	10.0362	22.8235	104.068	119.428	34.269
chr1:42817122-42844991:+	ENSG00000164010	ERMAP	protein_coding	0.741821	0.891233	No	-0.0144379	0.995577	No	-0.756259	0.26874	No	-0.383705	0.731563	No	-2.62388	6.9568e-05	Down	-2.24018	0.000216824	Down	-0.463522	0.530004	No	300.964	176.171	304.247	13.6382	18.0964	93.197	240.322	336.036	385.701	261.083	256.109	140.073	184.664	203.777	16.422	8.8123	15.6803	13.0776	25.9081	15.3035	38.1375	58.0962	183.357	505.166	135.362
chr1:42846573-42852477:+	ENSG00000164011	ZNF691	protein_coding	-0.284365	0.988438	No	-1.07575	0.242262	No	-0.791387	0.248708	No	0.246523	0.818867	No	-2.41824	0.000165382	Down	-2.66476	1.3823e-05	Down	-0.58709	0.454602	No	294.24	361.21	639.421	32.0887	26.8175	186.669	803.69	1227.13	343.021	271.069	268.629	267.296	366.487	449.848	40.8444	21.8209	33.6007	25.5173	33.2552	21.68	72.7624	102.36	384.885	1647.28	433.503
chr1:42952202-42952641:-	ENSG00000284138	ATP6V0CP4	processed_pseudogene	1.87677	0.144663	No	-1.81612	0.0498572	Down	-3.69289	0.000175317	Down	0.990642	0.655019	No	-1.54964	0.0566532	No	-2.54028	0.00310357	Down	1.44992	0.297412	No	14.4603	3.51484	52.4235	1.15734	0.447862	3.91219	23.8203	8.50873	23.7112	12.8401	6.82956	5.1403	2.84098	2.56324	0.421076	1.2589	1.79204	0.956899	0.386688	0	4.01447	2.76649	4.9556	45.3002	18.8479
chr1:222815022-223005995:+	ENSG00000154309	DISP1	protein_coding	0.620285	0.971997	No	-0.190245	0.836362	No	-0.81053	0.248126	No	0.408311	0.716969	No	-2.58393	8.42042e-05	Down	-2.99225	2.64103e-06	Down	-0.98736	0.379071	No	704.162	449.608	807.928	52.9975	39.373	347.069	622.953	1271.47	863.086	690.514	558.886	403.514	440.352	504.957	81.2676	36.5081	41.2168	32.2156	55.2964	30.6071	118.427	186.046	736.733	1216.24	428.362
chr1:119596167-119597179:-	ENSG00000240244	GAPDHP33	processed_pseudogene	1.98509	0.153406	No	3.59945	0.0105903	Up	1.61436	0.212415	No	-0.743239	0.710928	No	-1.83092	0.0959185	No	-1.08768	0.269744	No	0.139445	0.913537	No	20.0871	4.70157	1.22561	0.289695	0.621906	2.04968	2.74547	2.72481	15.8074	22.8269	21.6269	2.57015	0	11.5346	0.421076	0	0.448009	0.318966	1.54675	0	0.501809	0.691622	4.9556	8.2364	0
chr1:119619377-119648266:-	ENSG00000143067	ZNF697	protein_coding	0.709601	0.917928	No	-0.145522	0.877438	No	-0.855123	0.227215	No	0.930703	0.644701	No	-1.34247	0.0304085	Down	-2.27317	0.00019186	Down	-0.67938	0.425093	No	1356.93	812.715	1507.33	74.7341	37.9194	199.385	978.346	1598.25	1699.3	1241.21	1130.29	690.086	772.747	975.311	112.848	36.0885	75.2655	41.4656	42.5357	29.7569	72.7624	105.818	419.574	1978.11	570.578
chr1:119648411-119744218:+	ENSG00000092621	PHGDH	protein_coding	-0.477175	0.988438	No	-1.57163	0.0805898	No	-1.09446	0.155034	No	0.279589	0.795305	No	-2.65082	5.59071e-05	Down	-2.93041	3.58014e-06	Down	-0.456781	0.542386	No	9173.1	12956.3	28583.4	1715.6	1400.26	11721.7	20880.4	29046.9	11621.6	8697.05	7200.63	9990.18	12767.4	16111.2	2475.08	910.604	1761.12	1346.04	1786.89	1067.85	3610.52	6099.41	25455.3	42007	11754.3
chr1:156840063-156859117:-	ENSG00000027644	INSRR	protein_coding	3.95387	0.000477995	Up	2.30744	0.0523848	No	-1.64643	0.184643	No	0.897741	0.667822	No	-2.40661	0.00688905	Down	-3.30435	0.000361761	Down	-1.11915	0.399487	No	27.4787	1.3742	5.01123	0.849687	0.376918	6.33076	5.16879	12.3128	26.8726	27.1069	28.4565	0	2.84098	1.28162	0.842152	1.2589	0.448009	0.318966	0.386688	0.425099	3.01086	2.76649	13.2149	5.49093	5.14035
chr1:96678874-96679620:-	ENSG00000137970	RPL7P9	processed_pseudogene	-0.37794	0.991499	No	-0.898234	0.671101	No	-0.520294	0.73736	No	0.185349	0.949013	No	-2.74989	0.0575724	No	-2.93524	0.0365648	Down	0.321868	0.85543	No	4.0099	5.98434	10.1502	2.37792	1.90413	37.5205	5.74323	4.0941	6.32297	5.70672	0	3.85523	0	14.0978	0	7.13377	0	0.956899	3.48019	1.2753	0	20.057	92.5046	12.3546	0
chr1:3778559-3796498:-	ENSG00000130764	LRRC47	protein_coding	0.474827	0.988438	No	-0.942887	0.321954	No	-1.41771	0.0969689	No	0.757656	0.654026	No	-1.80123	0.0044658	Down	-2.55888	3.75128e-05	Down	-0.837066	0.400085	No	3662.05	2597.53	7238.37	229.229	132.036	849.296	2331.22	4271.22	4448.21	3495.37	3042.57	1757.98	2511.43	3523.17	334.334	140.997	212.356	125.992	169.369	100.748	280.01	455.779	1812.1	4902.03	1216.55
chr1:235367360-235452443:+	ENSG00000284770	TBCE	protein_coding	0.476761	0.988438	No	-0.682213	0.463725	No	-1.15897	0.143066	No	0.0369559	0.981307	No	-2.11574	0.00107763	Down	-2.1527	0.000462646	Down	-0.943482	0.38851	No	2102.18	1488.5	3443.38	119.718	116.554	559.148	2580.5	5104.81	2450.15	2094.37	1762.03	1491.97	1247.19	1726.34	155.377	107.006	96.7699	104.94	159.702	85.0197	104.878	310.538	1262.03	5146.37	1542.1
chr1:153929501-153946718:-	ENSG00000198837	DENND4B	protein_coding	-0.291225	0.988438	No	-1.69217	0.0572248	No	-1.40094	0.0998402	No	0.974016	0.641003	No	-1.9565	0.00220726	Down	-2.93052	4.33342e-06	Down	-0.762485	0.411378	No	2113.31	2609.39	7188.5	348.874	171.701	1445.23	4025.96	6987.69	2507.06	1916.03	1916.83	1617.91	2826.78	3383.47	526.345	190.094	330.183	145.13	225.439	144.534	471.701	708.912	3155.07	8067.55	2349.14
chr1:153947669-153958615:-	ENSG00000160741	CRTC2	protein_coding	0.66522	0.95215	No	-0.613898	0.503031	No	-1.27912	0.118319	No	0.74862	0.654362	No	-1.79	0.00465647	Down	-2.53862	4.1688e-05	Down	-0.706887	0.42147	No	2172.84	1342.86	3386.54	166.544	96.5868	612.242	2121.3	3536.25	2551.32	1921.74	2045.45	885.417	1527.03	1616.12	241.698	101.132	156.803	71.4485	134.567	83.7444	219.291	309.155	1308.28	4473.74	1130.88
chr1:153967534-153974361:+	ENSG00000143578	CREB3L4	protein_coding	0.0963273	0.99892	No	-1.22367	0.194931	No	-1.31999	0.113408	No	0.212622	0.850162	No	-2.74648	4.20571e-05	Down	-2.9591	3.95964e-06	Down	-0.777456	0.409793	No	139.659	130.129	338.491	28.1526	24.1177	208.308	236.977	416.219	194.431	114.134	110.411	107.946	149.152	133.288	42.1076	16.3657	25.9845	21.0518	31.3217	19.9796	62.7262	116.192	446.004	481.829	109.661
chr1:153974269-153977674:-	ENSG00000143543	JTB	protein_coding	0.0292691	1	No	-1.51422	0.0889861	No	-1.54349	0.0746311	No	0.683222	0.655019	No	-1.62293	0.00853807	Down	-2.30616	0.000127452	Down	-0.740969	0.411525	No	2716.47	2659.52	8102.62	274.231	166.961	890.562	5153.46	8795.03	3457.09	2468.16	2224.16	2007.29	2833.88	3137.4	386.127	175.826	260.741	164.587	196.437	139.857	275.493	488.285	1907.91	10351.8	2792.92
chr1:153975850-153986246:-	ENSG00000285641	NA	protein_coding	0.670169	0.942588	No	-0.364816	0.678902	No	-1.03499	0.16681	No	0.810889	0.655019	No	-2.17136	0.0016345	Down	-2.98225	1.87453e-05	Down	-1.61461	0.1671	No	148.416	91.4471	192.801	3.68091	1.95857	19.7815	88.2633	282.792	235.531	102.721	106.996	70.6792	103.696	99.9662	5.47399	3.7767	1.79204	2.55173	0.773376	2.55059	6.02171	10.3743	42.9486	185.319	59.9707
chr1:153981617-153986358:-	ENSG00000143545	RAB13	protein_coding	-0.314982	0.988438	No	-0.765713	0.405512	No	-0.450731	0.484323	No	0.290661	0.78606	No	-2.09058	0.000909366	Down	-2.38124	7.96037e-05	Down	-1.13931	0.34499	No	1488.32	1868.24	2586.73	138.291	111.977	630.381	1604.22	3650.55	1800.47	1406.71	1257.78	1675.74	1673.34	2255.65	187.379	74.2751	153.219	102.388	143.848	89.6958	220.796	376.934	1293.41	3297.3	913.268
chr1:153990762-153992155:+	ENSG00000177954	RPS27	protein_coding	0.390786	0.988438	No	-1.16406	0.208582	No	-1.55484	0.0743043	No	0.234041	0.828568	No	-2.46126	0.000140163	Down	-2.6953	1.23857e-05	Down	-0.306721	0.671434	No	4665.08	3516.21	10819.5	884.21	746.101	5258.13	15864.1	19794.8	5940.43	4073.17	3981.63	2928.69	3717.43	3902.53	1183.22	570.701	898.706	693.752	978.321	566.231	1652.46	3725.08	10396.9	33323.1	8640.92
chr1:85249953-85259672:-	ENSG00000162642	C1orf52	protein_coding	0.428838	0.988438	No	-0.421032	0.637345	No	-0.84987	0.229879	No	0.687213	0.655019	No	-2.39559	0.000217777	Down	-3.0828	1.41638e-06	Down	-0.38366	0.600705	No	1248.77	915.846	1692.65	94.7147	57.4326	539.81	1770.01	2335.34	1435.32	1274.03	1036.95	765.905	815.362	1166.27	138.113	53.2934	92.7379	53.2674	68.4438	50.5867	169.11	280.798	1169.52	3544.4	1016.08
chr1:3812086-3857396:-	ENSG00000116198	CEP104	protein_coding	0.457301	0.988438	No	-0.685097	0.461779	No	-1.1424	0.146648	No	0.464116	0.693539	No	-2.37074	0.000298161	Down	-2.83486	7.96554e-06	Down	-0.440015	0.560711	No	2618.28	1880.47	4297.15	184.739	131.766	1034.94	1881.06	2586.81	3178.88	2522.37	2153.59	1563.94	1750.05	2327.42	252.224	118.756	183.236	108.13	181.743	105.424	306.104	491.051	2307.66	3953.47	993.8
chr1:3857267-3885429:+	ENSG00000169598	DFFB	protein_coding	0.503965	0.988438	No	-1.05367	0.27153	No	-1.55763	0.0788487	No	0.796366	0.654026	No	-1.2097	0.0561152	No	-2.00607	0.00118929	Down	-0.776428	0.410696	No	724.693	503.077	1552.65	59.5358	33.2713	145.077	766.975	1345.03	907.347	680.527	586.204	367.532	548.31	593.389	85.8995	33.5707	59.1372	31.5777	44.8558	23.3804	41.6502	61.5543	332.025	1525.11	454.064
chr1:147611590-147611796:+	ENSG00000288626	NA	protein_coding	0	1	No	0	1	No	0	NA	No	1.15074	0.654026	No	-1.36488	0.120847	No	-2.51563	0.00424787	Down	0	1	No	0	0	0	5.46589	2.30684	16.0248	0	0	0	0	0	0	0	0	7.57937	2.09817	6.72013	2.55173	3.0935	1.2753	3.01086	10.3743	34.6892	0	0
chr1:147629652-147670524:-	ENSG00000162836	ACP6	protein_coding	0.0861359	1	No	-0.77337	0.402961	No	-0.859506	0.224504	No	-0.304614	0.7783	No	-2.63403	5.55948e-05	Down	-2.32942	0.000118314	Down	-1.03982	0.371452	No	1231.46	1157.02	2152.66	91.0801	113.687	616.665	1588.11	3364.17	1580.74	1119.94	993.701	934.25	1119.35	1417.47	133.481	53.2934	86.4657	98.2416	144.621	98.1978	205.742	332.67	1311.58	3151.79	954.391
chr1:184387029-184629019:+	ENSG00000116667	C1orf21	protein_coding	0.530786	0.988438	No	-0.563297	0.538321	No	-1.09408	0.157408	No	0.173246	0.881116	No	-2.81556	2.49169e-05	Down	-2.9888	2.96331e-06	Down	-0.62547	0.446421	No	1342.27	913.882	2017.61	140.687	124.034	1087.2	2143.93	3369.99	1553.87	1286.87	1186.07	790.322	806.839	1144.48	186.537	81.4089	154.115	97.9227	175.556	98.6229	312.125	552.606	2396.86	4280.18	1276.52
chr1:184566511-184567835:+	ENSG00000232036	NA	processed_pseudogene	1.14248	0.766297	No	-0.339073	0.766219	No	-1.48155	0.146643	No	-0.283425	0.862131	No	-2.83844	0.00150898	Down	-2.55501	0.00195173	Down	-1.29404	0.374617	No	25.5882	10.878	33.0511	1.12287	1.44972	11.4048	20.5582	53.6397	30.0341	22.8269	23.9035	14.1358	5.68197	12.8162	3.36861	0	0	1.9138	1.16006	1.2753	5.01809	2.76649	26.4299	45.3002	10.2807
chr1:153959151-153975887:-	ENSG00000285779	NA	protein_coding	1.42374	0.98081	No	0.55834	0.796408	No	-0.865397	0.578509	No	0	1	No	0	1	No	0	1	No	0.693756	0.687853	No	19.9684	3.41765	10.8852	0	0	0	1.62503	0	0	54.2139	5.6913	0	0	10.2529	0	0	0	0	0	0	0	0	0	0	0
chr1:235447190-235504452:-	ENSG00000162885	B3GALNT2	protein_coding	0.734796	0.874989	No	-0.22282	0.794851	No	-0.957617	0.176668	No	0.548978	0.663855	No	-1.49816	0.0116185	Down	-2.04714	0.000392785	Down	-1.14174	0.332389	No	879.245	518.042	1032.13	78.7683	52.9373	233.731	525.274	1194.67	1089.13	841.742	706.859	426.645	481.547	645.935	98.1107	49.9364	88.2578	54.8622	53.3629	50.5867	88.3184	148.699	464.175	1002.09	332.409
chr1:161524540-161526894:+	ENSG00000173110	HSPA6	protein_coding	-0.969397	0.904641	No	-0.594382	0.619279	No	0.375015	0.663563	No	0.355655	0.803236	No	-1.11902	0.171842	No	-1.47468	0.0639173	No	-0.810851	0.449313	No	27.9645	57.5077	43.5255	9.7641	7.42672	23.3474	30.0757	55.3482	26.8726	39.9471	17.0739	57.8284	32.6713	82.0235	24.0013	1.2589	4.03208	10.5259	10.0539	1.70039	9.53438	15.9073	44.6004	67.2639	11.9941
chr1:161606291-161608217:+	ENSG00000225217	HSPA7	unprocessed_pseudogene	-0.743296	0.988438	No	-3.61458	0.0214323	Down	-2.87129	0.0691059	No	0.749252	0.654026	No	4.50092	8.8009e-09	Up	3.75167	7.15299e-07	Up	-0.298999	0.815064	No	0	0.473497	6.02228	67.8602	39.6699	2.28286	1.4863	1.6734	0	0	0	0	1.42049	0	98.9528	42.8026	61.8252	30.9397	59.1633	28.9067	2.00724	4.84135	0	2.74547	1.71345
chr1:110451149-110457358:+	ENSG00000143125	PROK1	protein_coding	2.91927	0.0321434	Up	2.11347	0.137275	No	-0.805794	0.485432	No	1.35448	0.653184	No	-0.50056	0.587522	No	-1.85504	0.0468313	Down	-1.39693	0.396443	No	16.5944	1.70998	3.55814	2.31612	0.798983	3.94654	2.28789	7.3087	22.1304	18.5469	9.10608	1.28508	0	3.84485	2.10538	1.2589	3.58407	0	1.54675	0.850197	1.50543	2.07487	8.25934	6.86366	0
chr1:110519837-110631474:-	ENSG00000177301	KCNA2	protein_coding	1.30603	0.287816	No	-0.999288	0.282229	No	-2.30532	0.0102811	Down	2.22176	0.136647	No	-1.08635	0.0963372	No	-3.30811	1.02954e-05	Down	-0.51232	0.486839	No	50.4109	19.5562	103.41	5.73474	0.97625	13.9526	188.517	272.715	56.9068	49.9338	44.3921	20.5612	22.7279	15.3794	6.31614	4.61597	6.27213	0.956899	1.54675	0.425099	4.51628	7.60784	29.7336	354.165	128.509
chr1:155308748-155320666:+	ENSG00000160752	FDPS	protein_coding	-0.0977767	0.998079	No	-1.07952	0.247824	No	-0.981739	0.182857	No	0.890869	0.652664	No	-1.71268	0.00596643	Down	-2.60355	2.27922e-05	Down	-0.959851	0.383299	No	3424.43	3675.04	7468.99	401.618	210.213	1391.66	6133.55	12263	4520.93	3111.59	2640.76	3117.59	3407.76	4499.76	569.716	247.164	387.976	210.518	268.361	151.76	463.17	697.155	3014.66	12335.4	3594.82
chr1:108875350-108934545:+	ENSG00000121957	GPSM2	protein_coding	-0.0444753	1	No	-0.761968	0.411148	No	-0.717493	0.292528	No	0.643604	0.655726	No	-2.44811	0.000161385	Down	-3.09172	1.28527e-06	Down	-0.976255	0.380084	No	1565.59	1616.58	2714.49	116.08	72.6632	686.861	2102.41	4254.14	1858.95	1627.84	1209.97	1405.87	1482.99	1960.87	155.377	69.6591	123.202	64.4312	97.4454	56.113	194.2	379.7	1486.68	4196.44	1312.5
chr1:143745249-143760669:+	ENSG00000223779	NA	unprocessed_pseudogene	2.74399	0.0303277	Up	0.990946	0.400741	No	-1.75304	0.154977	No	-0.596524	0.731273	No	-2.44489	0.00893327	Down	-1.84837	0.0232172	Down	0.952353	0.410758	No	10.7154	1.37535	5.56127	0.429573	0.789213	3.94654	8.84035	4.77186	11.0652	8.56009	12.5209	1.28508	2.84098	0	0.421076	0.419633	0.448009	0.318966	0.773376	1.2753	1.50543	2.07487	8.25934	12.3546	6.8538
chr1:143784376-143784671:+	ENSG00000270962	NA	processed_pseudogene	0.398857	0.988438	No	0.917681	0.517951	No	0.518824	0.616743	No	0.585231	0.691314	No	-1.76211	0.0183571	Down	-2.34734	0.00149617	Down	-0.384729	0.675436	No	5.46966	4.07977	2.56153	3.30616	2.13564	13.3017	8.77809	11.8253	1.58074	11.4134	3.41478	3.85523	7.10246	1.28162	3.36861	2.5178	4.03208	2.23276	0.773376	3.40079	6.02171	4.14973	29.7336	15.1001	5.14035
chr1:143875171-143904650:-	ENSG00000234571	H2BP2	transcribed_unprocessed_pseudogene	-0.468461	0.988438	No	-0.751025	0.485705	No	-0.282563	0.705846	No	0.0492089	0.980405	No	-1.8393	0.0180068	Down	-1.88851	0.0107993	Down	-0.286793	0.71535	No	7.81581	10.8305	13.681	1.29866	1.26639	5.88041	13.782	17.4328	9.48446	7.13341	6.82956	12.8508	4.26147	15.3794	1.6843	0.419633	1.79204	0.318966	3.48019	0	1.50543	6.2246	9.91121	20.591	8.56724
chr1:143975087-144068350:+	ENSG00000270872	SRGAP2D	unprocessed_pseudogene	2.39866	0.0319261	Up	0.800273	0.489021	No	-1.59839	0.13134	No	0.116759	0.938594	No	-2.3516	0.00229116	Down	-2.46836	0.000807066	Down	0.159109	0.862034	No	51.263	8.26385	28.0756	27.7446	25.4401	158.973	99.4592	88.7864	50.5838	71.3341	31.8713	8.99553	4.26147	11.5346	37.4758	25.5976	20.1604	21.6897	40.6022	14.0283	66.7406	78.1533	332.025	188.064	90.8128
chr1:193059454-193091777:+	ENSG00000116747	RO60	protein_coding	0.323589	0.988438	No	-0.508646	0.568416	No	-0.832236	0.234367	No	0.615896	0.658486	No	-2.64806	4.85022e-05	Down	-3.26396	3.47676e-07	Down	-0.731781	0.413821	No	6397.71	5064	9236.57	385.309	246.289	2627.29	9490.49	16091.4	7759.87	6629.79	4803.46	4559.45	4079.65	6552.91	486.343	241.289	428.297	212.751	318.244	207.873	742.678	1527.79	5611.39	17303.3	6481.98
chr1:114089291-114153880:-	ENSG00000134207	SYT6	protein_coding	0.336204	0.988438	No	-1.63793	0.0649736	No	-1.97413	0.0295885	Down	1.5646	0.376421	No	-1.42025	0.0229495	Down	-2.98484	4.93044e-06	Down	0.487366	0.513847	No	52.8532	41.3838	172.315	16.1669	5.07435	46.8723	222.081	156.634	64.8105	47.0805	46.6687	37.2672	49.7172	37.1669	17.6852	14.6872	16.1283	6.06036	6.18701	2.97569	18.5669	17.9822	104.068	476.338	121.655
chr1:156337314-156346995:+	ENSG00000163467	TSACC	protein_coding	-0.890543	0.831656	No	-2.2279	0.0118421	Down	-1.33736	0.114376	No	1.25254	0.609004	No	-1.22262	0.0654281	No	-2.47517	0.000304975	Down	-0.138424	0.852442	No	12.7269	24.3503	63.918	5.43847	2.107	15.0512	64.2739	71.4816	17.3882	7.13341	13.6591	23.1314	25.5688	24.3507	8.42152	2.5178	5.37611	1.9138	2.70682	1.70039	3.01086	4.14973	37.993	129.037	39.4093
chr1:43172330-43254358:+	ENSG00000243710	CFAP57	protein_coding	2.24309	0.0111871	Up	1.841	0.0602452	No	-0.402086	0.606964	No	0.732951	0.676465	No	-0.813665	0.343004	No	-1.54662	0.075384	No	-1.0717	0.383299	No	41.4979	8.16781	11.1324	1.15734	0.612136	2.55149	10.4402	22.9569	49.0031	29.9603	45.5304	5.1403	1.42049	17.9426	0.421076	1.2589	1.79204	0.637933	0.773376	0.425099	2.00724	0.691622	4.9556	13.7273	10.2807
chr1:43164175-43270936:-	ENSG00000117395	EBNA1BP2	protein_coding	0.591146	0.983755	No	-0.48216	0.592759	No	-1.07331	0.160217	No	0.999767	0.635706	No	-1.13186	0.0684183	No	-2.13163	0.00045679	Down	-0.318085	0.664061	No	4968.57	3240.88	7038.53	220.961	106.699	504.231	5524.68	6951.86	6182.29	4767.97	3955.45	2751.35	2863.71	4107.58	285.911	156.104	220.868	91.5433	134.181	94.3719	142.012	265.583	1105.1	11544.7	2847.75
chr1:119031216-119140654:-	ENSG00000116874	WARS2	protein_coding	0.119029	0.994918	No	-1.17166	0.208897	No	-1.29069	0.115439	No	0.581079	0.663761	No	-1.64778	0.00850433	Down	-2.22886	0.00025087	Down	-0.472416	0.528983	No	728.808	668.562	1699.49	99.8114	65.4127	331.301	1326.83	1866.81	837.794	764.701	583.927	605.271	559.674	840.741	130.112	60.0076	109.314	53.5863	83.1379	59.5138	98.8564	201.262	693.784	2737.23	726.502
chr1:212363928-212414901:-	ENSG00000065600	PACC1	protein_coding	0.497636	0.988438	No	-0.811962	0.390537	No	-1.3096	0.115193	No	0.62173	0.658486	No	-2.26071	0.000526323	Down	-2.88244	6.26345e-06	Down	-0.72625	0.417135	No	906.09	631.848	1630.39	88.8375	56.4522	460.604	1337.82	2262.01	1114.42	856.009	747.837	526.881	615.073	753.591	121.27	58.329	86.9137	52.9484	77.7243	38.684	127.961	216.478	1037.37	2709.77	779.619
chr1:27725961-27763116:+	ENSG00000009780	FAM76A	protein_coding	0.347182	0.988438	No	-0.522956	0.556303	No	-0.870138	0.217855	No	0.62061	0.658183	No	-2.09643	0.000889234	Down	-2.71704	1.06308e-05	Down	-0.198548	0.78308	No	1286.19	1001	1875.58	74.8689	47.6686	343.766	1479.39	1707.62	1465.35	1382.45	1010.77	889.272	947.468	1166.27	91.7945	56.6505	76.1615	42.1036	62.6434	38.2589	111.903	169.447	749.948	2955.49	855.011
chr1:193090866-193106114:-	ENSG00000023572	GLRX2	protein_coding	-0.024922	1	No	-1.18743	0.207129	No	-1.16251	0.14093	No	0.61959	0.660053	No	-2.09085	0.00121992	Down	-2.71044	1.76306e-05	Down	-0.775298	0.409793	No	432.019	439.697	1019.17	38.7753	24.6683	178.799	737.42	1291.67	539.034	450.831	306.192	353.396	373.589	592.107	56.4242	21.8209	38.0808	18.1811	32.8685	22.9553	52.1882	100.977	383.233	1393.32	447.21
chr1:77695987-77759852:-	ENSG00000077254	USP33	protein_coding	0.436971	0.988438	No	-0.371687	0.675808	No	-0.808658	0.246247	No	0.331004	0.759806	No	-2.59938	6.70492e-05	Down	-2.93038	3.1414e-06	Down	-0.469138	0.529421	No	4249.98	3099.12	5558.54	261.865	205.882	1725.3	5997.05	8414.41	5211.71	4462.66	3075.58	3073.9	2673.36	3550.08	347.809	157.782	280.006	174.794	279.189	163.663	521.882	940.606	3713.4	11639.4	3666.78
chr1:30931506-31065991:-	ENSG00000134644	PUM1	protein_coding	0.405309	0.988438	No	-0.451476	0.614646	No	-0.856785	0.228369	No	0.67624	0.655019	No	-2.18779	0.000637861	Down	-2.86403	5.2804e-06	Down	-0.410116	0.579262	No	10726.6	8001.47	14865.4	963.436	589.363	4709.21	14056.9	18904.8	12619.1	10561.7	8999.08	6688.82	7586.85	9728.76	1329.76	567.764	992.788	536.182	779.176	452.73	1441.7	2477.39	10208.5	28563.8	8241.69
chr1:6460786-6466175:-	ENSG00000215788	TNFRSF25	protein_coding	0.0468081	1	No	-0.997979	0.290357	No	-1.04479	0.166838	No	0.773697	0.654026	No	-1.63081	0.00985665	Down	-2.40451	0.000113411	Down	-1.31003	0.280435	No	94.3314	91.1555	194.002	16.881	9.5783	56.6548	114.894	295.947	104.329	89.8809	88.7843	55.2583	95.1729	123.035	22.317	11.7497	16.5763	7.97416	13.5341	7.22668	17.5633	31.8146	120.586	238.855	66.8245
chr1:211258377-211316385:+	ENSG00000117625	RCOR3	protein_coding	0.301016	0.988438	No	-0.659782	0.471425	No	-0.960798	0.190522	No	0.179683	0.874228	No	-3.01786	5.88762e-06	Down	-3.19754	6.92514e-07	Down	-1.14628	0.346205	No	1243.65	1000.3	2003.19	93.5309	82.0825	836.268	1309.95	2998.53	1446.38	1289.72	994.839	913.689	911.956	1175.24	129.27	54.5523	96.7699	68.2588	108.273	69.7162	279.006	409.44	1820.36	2601.33	772.765
chr1:24899511-24965121:-	ENSG00000020633	RUNX3	protein_coding	3.06009	0.000267898	Up	0.666211	0.520307	No	-2.39388	0.0193646	Down	2.89049	0.0072707	Up	-2.04496	0.00436149	Down	-4.93545	1.14028e-10	Down	-0.751039	0.430837	No	730.846	77.3983	449.303	49.0648	5.5869	222.148	459.568	796.135	848.859	723.327	620.352	50.118	79.5475	102.529	75.3726	31.0529	40.7688	5.74139	8.89382	2.12549	62.2244	95.4438	508.775	988.368	195.333
chr1:31296982-31364953:+	ENSG00000121766	ZCCHC17	protein_coding	-0.1813	0.988872	No	-0.890753	0.337534	No	-0.709453	0.293132	No	0.643188	0.655229	No	-1.60875	0.00916562	Down	-2.25193	0.000181085	Down	-0.694463	0.42147	No	1501.8	1711.63	2855.99	116.584	73.0338	375.634	1987.92	3281.19	1729.33	1626.42	1149.64	1594.78	1431.86	2108.26	148.219	80.5696	120.962	74.3192	91.645	53.1373	114.413	234.46	778.03	4004.26	1151.44
chr1:166839447-166856359:+	ENSG00000143157	POGK	protein_coding	0.281467	0.988438	No	-0.648471	0.476373	No	-0.929938	0.198941	No	0.771157	0.654026	No	-2.92744	9.31044e-06	Down	-3.6986	1.2745e-08	Down	-0.945148	0.385602	No	5416.14	4419.33	8650.89	326.464	186.345	2726.23	5705.65	11289.1	6523.73	5458.48	4266.2	3667.61	4169.14	5421.24	426.129	219.049	334.215	168.414	244.387	146.234	835.011	1431.66	5912.03	11487	3361.79
chr1:77888513-77943895:+	ENSG00000162614	NEXN	protein_coding	0.174455	0.990875	No	-0.124285	0.902474	No	-0.29874	0.658536	No	0.0845703	0.948096	No	-2.49058	0.000228151	Down	-2.57515	5.4304e-05	Down	-0.485091	0.531413	No	298.859	263.287	326.943	24.9924	23.521	154.953	322.156	458.298	320.891	319.577	256.109	263.441	245.745	280.674	35.7914	16.7853	22.4004	18.1811	29.0016	23.3804	42.6538	88.5276	333.677	700.094	162.778
chr1:156243320-156248117:-	ENSG00000160781	PAQR6	protein_coding	2.67194	0.000407699	Up	0.439206	0.629734	No	-2.23273	0.0142482	Down	0.703558	0.655019	No	-1.25182	0.0484958	Down	-1.95538	0.00159625	Down	-1.07247	0.371571	No	591.748	85.3761	430.857	45.1098	26.9985	113.447	139.743	304.34	799.856	489.352	486.037	61.6836	88.0705	106.374	64.8457	24.3387	46.1449	25.5173	36.3487	19.1294	41.6502	52.5633	246.128	285.528	87.3859
chr1:183636085-183928532:+	ENSG00000143344	RGL1	protein_coding	0.388656	0.988438	No	-0.511815	0.569629	No	-0.900471	0.211371	No	0.599991	0.662115	No	-1.81371	0.0041598	Down	-2.4137	9.1125e-05	Down	-1.33556	0.270354	No	388.801	293.466	562.662	34.3344	22.1556	129.65	403.054	1057.56	502.676	360.95	302.777	244.164	294.042	342.192	47.5816	21.8209	33.6007	20.7328	27.4548	18.2792	43.6574	67.7789	277.514	816.776	219.321
chr1:77944055-77979110:-	ENSG00000162613	FUBP1	protein_coding	0.369263	0.988438	No	-0.135882	0.886951	No	-0.505146	0.439637	No	0.536555	0.669134	No	-2.04157	0.00124835	Down	-2.57813	2.65754e-05	Down	-0.5691	0.467455	No	12432.5	9521.08	13714.6	756.474	512.266	3325.72	13316.6	20084.5	14329.4	12884.4	10083.8	8851.6	8170.67	11541	935.21	516.149	818.064	416.889	712.666	407.244	1032.72	1677.87	7266.57	25237.7	8861.96
chr1:119368779-119394130:+	ENSG00000116882	HAO2	protein_coding	2.48468	0.0112381	Up	1.8972	0.0812414	No	-0.587476	0.518115	No	-0.255117	0.883994	No	-1.88045	0.0374964	Down	-1.62533	0.050266	No	-1.50115	0.376098	No	20.9221	3.42341	5.89068	0.588368	0.718458	2.75576	1.77899	6.04143	26.8726	14.2668	21.6269	6.42538	0	3.84485	0.421076	0	1.34403	0.956899	0.773376	0.425099	1.50543	3.45811	3.30374	4.1182	0
chr1:96721665-96823738:+	ENSG00000117569	PTBP2	protein_coding	0.306407	0.988438	No	-0.570053	0.525236	No	-0.876459	0.21651	No	0.505667	0.676262	No	-1.98388	0.00157418	Down	-2.48955	4.2159e-05	Down	-0.610608	0.446745	No	1957.68	1568.96	2953.9	136.567	94.5721	576.739	2287.5	3554.35	2304.72	2054.42	1513.89	1429	1292.65	1985.23	173.904	90.6408	145.155	82.2933	133.407	68.0158	192.193	284.257	1253.77	4217.03	1572.95
chr1:63440770-63593721:-	ENSG00000142856	ITGB3BP	protein_coding	0.0173402	1	No	-0.6869	0.454264	No	-0.704241	0.300742	No	0.493021	0.682286	No	-2.52836	0.000104754	Down	-3.02138	1.94394e-06	Down	-0.232211	0.749968	No	1209	1193.76	1986.49	228.642	159.827	1429.38	3015.15	3566.15	1454.28	1288.29	884.428	1166.85	968.775	1445.66	296.437	156.523	232.965	122.483	240.52	116.477	477.723	818.88	2991.53	5991.98	1740.86
chr1:110210314-110283100:+	ENSG00000116396	KCNC4	protein_coding	0.712527	0.929037	No	-0.118546	0.906015	No	-0.831073	0.246449	No	0.620642	0.659983	No	-1.88349	0.00343005	Down	-2.50413	6.3449e-05	Down	-0.643467	0.442168	No	2711.8	1618.59	2954.89	177.561	112.942	699.878	2290.5	3649.54	3226.3	2555.19	2353.92	1096.17	1867.95	1891.67	261.488	83.9267	187.268	89.3106	162.796	86.7201	233.843	314.688	1551.1	4643.95	1425.59
chr1:203626787-203744081:+	ENSG00000058668	ATP2B4	protein_coding	0.159032	0.991499	No	-1.2628	0.162539	No	-1.42183	0.0910038	No	-0.343531	0.748095	No	-1.94875	0.00171878	Down	-1.60522	0.00643462	Down	-1.23958	0.306094	No	1916.09	1708.04	4767.06	287.943	369.378	1181.79	3677.27	8988.88	2194.07	1990.22	1563.97	1558.8	1663.4	1901.92	405.075	165.755	292.998	315.139	498.827	294.168	412.989	631.451	2500.93	7143.7	2381.69
chr1:37489993-37514766:-	ENSG00000163875	MEAF6	protein_coding	0.659097	0.952485	No	-0.403916	0.652005	No	-1.06301	0.161955	No	0.404679	0.717451	No	-2.46857	0.000151599	Down	-2.87325	5.06294e-06	Down	-0.340095	0.642638	No	2213.73	1374.63	2963.69	117.127	87.2331	703.944	2702.19	3454.91	2631.94	2321.21	1688.04	1216.97	1234.41	1672.51	162.114	83.0874	106.178	90.5864	113.3	57.8134	210.258	398.374	1503.2	5574.67	1403.31
chr1:40072710-40097260:-	ENSG00000131238	PPT1	protein_coding	0.516542	0.988438	No	-0.329883	0.705821	No	-0.846425	0.227214	No	0.68379	0.655019	No	-1.48605	0.0154156	Down	-2.16984	0.000286087	Down	-0.0988437	0.894951	No	4844.62	3336.72	6146.39	261.841	159.368	770.239	6118.97	6571.65	6035.28	4759.41	3739.18	3048.2	3004.34	3957.64	349.914	183.38	252.229	133.966	194.504	149.635	242.876	422.581	1645.26	12070.4	3622.23
chr1:6467122-6520074:-	ENSG00000171680	PLEKHG5	protein_coding	0.669643	0.95767	No	-0.85458	0.372323	No	-1.52422	0.0858743	No	0.92187	0.653184	No	-1.4266	0.0256207	Down	-2.34847	0.000183156	Down	-1.00359	0.381845	No	412.368	253.708	765.604	63.3548	32.3275	180.264	373.313	772.389	537.453	386.631	313.022	173.485	308.247	279.393	98.1107	31.4725	60.4812	24.8794	48.7227	23.3804	55.7008	83.6862	401.404	708.33	269.011
chr1:236483165-236484468:+	ENSG00000244457	ENO1P1	transcribed_processed_pseudogene	1.27196	0.988438	No	0.0414951	0.993597	No	-1.23047	0.449589	No	0.62271	0.816477	No	-1.1834	0.445229	No	-1.80611	0.226416	No	0	1	No	31.5903	6.42538	30.323	6.33914	2.02012	28.4152	0	0	64.8105	29.9603	0	19.2761	0	0	4.21076	6.2945	8.51217	6.06036	0	0	0	7.60784	77.6378	0	0
chr1:236518000-236552981:+	ENSG00000116977	LGALS8	protein_coding	1.76744	0.387254	No	1.32609	0.347884	No	-0.441354	0.662276	No	0.596112	0.741967	No	-1.36939	0.169031	No	-1.9655	0.0455393	Down	0.524287	0.620451	No	36.7868	9.49457	13.366	1.2613	0.741032	4.15081	81.6717	55.0577	14.2267	87.0276	9.10608	3.85523	2.84098	21.7875	2.10538	1.67853	0	0.637933	1.16006	0.425099	1.00362	4.84135	6.60747	91.9731	107.947
chr1:1401909-1407293:-	ENSG00000242485	MRPL20	protein_coding	0.183307	0.988872	No	-0.98597	0.294508	No	-1.16928	0.137155	No	0.871771	0.653184	No	-1.0494	0.089228	No	-1.92117	0.00143508	Down	-0.71558	0.417135	No	1670.69	1463.26	3405.29	195.248	103.603	419.345	1564.21	2623.5	2102.39	1583.62	1326.07	1100.02	1440.38	1849.37	266.541	129.247	189.956	111.638	117.553	81.6189	143.016	229.618	885.401	3324.76	795.04
chr1:1434861-1442882:+	ENSG00000179403	VWA1	protein_coding	0.379486	0.988438	No	-1.11254	0.241473	No	-1.49203	0.0867762	No	1.31102	0.535724	No	-0.946943	0.132992	No	-2.25796	0.000283272	Down	-1.00913	0.377645	No	653.365	496.484	1460.26	59.8241	22.9444	120.413	523.278	1085.94	806.179	527.872	626.043	272.436	610.811	606.205	95.1631	31.8921	52.417	23.6035	23.9747	21.2549	41.1484	65.7041	254.388	1054.26	299.854
chr1:1449689-1470163:+	ENSG00000215915	ATAD3C	protein_coding	2.786	6.96351e-05	Up	1.23433	0.162224	No	-1.55167	0.0743043	No	1.22427	0.577473	No	-1.22525	0.0458979	Down	-2.44952	8.70772e-05	Down	-0.50967	0.496545	No	219.4	29.5935	90.6798	11.3056	4.58789	29.0959	47.3174	68.4897	276.63	198.309	183.26	10.2806	42.6147	35.8853	16.422	6.2945	11.2002	3.8276	6.96038	2.97569	9.03257	13.8324	64.4228	75.5003	35.9824
chr1:229516582-229558707:-	ENSG00000135776	ABCB10	protein_coding	0.672248	0.940332	No	-1.01358	0.276488	No	-1.68583	0.0575272	No	0.696876	0.655019	No	-1.83238	0.00324547	Down	-2.52926	3.27979e-05	Down	-0.849569	0.397169	No	2127.38	1308.75	4421.47	216.72	130.656	818.962	2920.78	5391.95	2717.3	2081.53	1583.32	1094.88	1261.4	1569.98	286.753	138.059	225.349	115.785	163.956	112.226	241.37	444.713	1770.8	5625.46	1751.14
chr1:229626247-229660200:+	ENSG00000135763	URB2	protein_coding	0.577486	0.986021	No	-1.31099	0.149775	No	-1.88848	0.0349714	Down	1.19726	0.575874	No	-1.40675	0.0224726	Down	-2.60401	2.22425e-05	Down	-0.912637	0.389885	No	4533.83	2986.94	11679.2	340.708	142.671	946.512	6507.47	12572.1	5685.93	4347.1	3568.45	2472.49	2957.46	3530.86	443.814	232.896	345.415	133.647	199.144	95.2221	295.064	464.77	2079.7	12690.9	4028.32
chr1:19882395-19912945:+	ENSG00000169914	OTUD3	protein_coding	0.494958	0.988438	No	-0.424183	0.63955	No	-0.919141	0.208271	No	0.880456	0.653184	No	-2.15313	0.000865574	Down	-3.03358	2.41561e-06	Down	-0.00704679	0.998552	No	2378.49	1662.57	3232.04	128.397	67.5603	615.163	2563.68	2577.22	2897.5	2399.68	1838.29	1434.14	1517.08	2036.49	177.273	78.8911	129.027	64.4312	88.9382	49.3114	165.095	291.173	1389.22	5018.71	1581.51
chr1:46557407-46616843:-	ENSG00000079277	MKNK1	protein_coding	0.360311	0.988438	No	-0.795678	0.388651	No	-1.15599	0.137674	No	0.582845	0.662792	No	-1.80468	0.00382247	Down	-2.38753	8.33945e-05	Down	-0.686989	0.422905	No	999.27	770.151	1774.63	90.6377	59.3237	336.899	1349.2	2215.35	1231.4	990.117	776.293	623.262	740.076	947.115	118.322	54.1327	99.458	58.0519	68.0571	51.862	109.896	167.372	733.429	2713.89	731.643
chr1:43933320-43937240:+	ENSG00000117407	ARTN	protein_coding	2.49537	0.0217466	Up	0.905961	0.445344	No	-1.58941	0.129832	No	1.11341	0.653184	No	-1.06287	0.193509	No	-2.17628	0.00713134	Down	-0.703603	0.480681	No	128.788	20.1165	65.9021	7.17713	3.03185	16.9218	47.0716	79.6957	164.397	107.001	114.964	14.1358	26.9893	19.2243	11.369	2.09817	8.06416	1.59483	5.80032	1.70039	3.51267	7.60784	39.6448	122.173	6.8538
chr1:43946950-43968022:+	ENSG00000117408	IPO13	protein_coding	0.0296768	1	No	-1.59536	0.074717	No	-1.62504	0.0674883	No	0.350751	0.748401	No	-1.95253	0.00205974	Down	-2.30328	0.000157126	Down	-0.617143	0.447214	No	1379.48	1350.1	4369.63	158.847	123.095	656.731	3377.02	5273.33	1686.65	1255.48	1196.31	911.119	1460.27	1678.92	225.697	106.587	144.259	104.94	146.168	118.177	222.302	300.855	1447.04	6972.11	1840.24
chr1:43974487-43978295:+	ENSG00000117410	ATP6V0B	protein_coding	0.378388	0.988438	No	-1.27467	0.162358	No	-1.65305	0.061419	No	1.13942	0.593731	No	-1.57401	0.0108845	Down	-2.71343	1.13263e-05	Down	-0.567913	0.466212	No	2574.47	1958.69	6459.2	183.756	80.2203	576.838	4323.07	6512.26	3156.74	2403.96	2162.69	1269.65	2231.59	2374.84	244.645	136.381	170.243	76.5519	98.2187	65.8903	172.622	322.296	1235.6	8620.76	2587.31
chr1:43991359-43996528:+	ENSG00000159214	CCDC24	protein_coding	0.114685	0.99514	No	-0.900575	0.342136	No	-1.01526	0.176868	No	0.845475	0.654026	No	-0.866133	0.184055	No	-1.71161	0.00768493	Down	-1.54296	0.19843	No	154.5	142.142	296.072	11.3165	6.04064	22.5003	153.876	468.816	200.754	139.815	122.932	97.6657	190.346	138.415	17.6852	4.61597	11.6482	6.06036	6.96038	5.10118	8.53076	11.0659	47.9042	326.71	87.3859
chr1:43991500-44031467:-	ENSG00000196517	SLC6A9	protein_coding	-1.80342	0.0577583	No	-3.32821	1.11702e-05	Down	-1.52479	0.0892497	No	0.13579	0.914051	No	-2.76593	5.47593e-05	Down	-2.90172	8.5518e-06	Down	0.598145	0.465943	No	74.528	277.208	838.793	85.0066	77.009	636.964	1319.48	855.766	120.137	55.6406	47.8069	165.775	295.462	370.387	133.481	44.4811	77.0575	65.0691	88.1649	77.793	200.222	318.146	1392.52	2726.25	700.801
chr1:92029985-92063538:+	ENSG00000172031	EPHX4	protein_coding	0.97871	0.59081	No	-0.695156	0.435907	No	-1.67387	0.0559117	No	-0.390468	0.735958	No	-2.47726	0.000232087	Down	-2.08679	0.000679321	Down	-1.12182	0.341318	No	133.018	65.6311	219.164	4.75512	6.36938	30.7811	132.918	298.211	197.593	101.294	100.167	48.8329	72.4451	75.6154	5.89506	2.09817	6.27213	6.69829	7.73376	4.67608	5.5199	20.7487	66.0747	237.483	94.2397
chr1:92125301-92126462:+	ENSG00000233401	PRKAR1AP1	processed_pseudogene	-0.237756	0.988686	No	-0.682488	0.531286	No	-0.444733	0.564715	No	0.590364	0.773637	No	-1.93375	0.0624731	No	-2.52411	0.0163287	Down	-1.15217	0.383297	No	10.805	12.8611	17.9193	0.280236	0.1417	1.61751	9.49227	21.9521	7.90372	14.2668	10.2443	10.2806	14.2049	14.0978	0.421076	0.419633	0	0	0	0.425099	2.50905	0.691622	1.65187	23.3365	5.14035
chr1:1598012-1600135:-	ENSG00000228594	FNDC10	protein_coding	0.929004	0.719286	No	-0.710734	0.449944	No	-1.63974	0.0694124	No	-0.040164	0.979228	No	-1.43904	0.024616	Down	-1.39888	0.023636	Down	-0.869018	0.397903	No	861.343	439.542	1440.63	43.1036	44.4175	124.247	683.018	1281.37	964.254	749.008	870.769	241.594	555.412	521.618	66.1089	26.0173	37.1847	35.4053	59.1633	38.684	43.6574	74.6952	254.388	1492.16	328.982
chr1:1632163-1635263:+	ENSG00000189409	MMP23B	protein_coding	0.551007	0.988438	No	-0.977141	0.349716	No	-1.52815	0.104345	No	2.67373	0.0374034	Up	-1.25759	0.0686781	No	-3.93132	7.24611e-07	Down	-1.56578	0.241915	No	34.4512	22.9704	70.1305	10.5531	1.33363	27.8537	30.5147	95.9934	39.5186	34.2403	29.5948	16.706	22.7279	29.4772	11.369	11.3301	8.96018	1.9138	0.386688	1.70039	9.03257	11.7576	62.771	83.7367	1.71345
chr1:1659529-1692795:-	ENSG00000189339	SLC35E2B	protein_coding	0.282196	0.988438	No	-1.05677	0.266018	No	-1.33897	0.108411	No	0.152192	0.897002	No	-2.7017	4.58775e-05	Down	-2.85389	6.24603e-06	Down	-0.885976	0.395537	No	3599.76	2934.78	7728.67	331.22	296.523	2353.49	3677.27	6978.55	4383.4	3398.35	3017.53	2121.66	3083.89	3598.78	469.079	166.175	358.407	266.337	380.501	242.731	702.533	1144.63	5213.29	7313.92	2248.04
chr1:1699942-1701782:+	ENSG00000215914	MMP23A	unprocessed_pseudogene	-0.822213	0.988438	No	-1.42657	0.524568	No	-0.604356	0.709048	No	0.991348	0.718582	No	-0.830689	0.594698	No	-1.82204	0.220608	No	-1.09275	0.554032	No	0	2.84098	7.25929	6.6181	1.03117	18.6422	2.85575	13.6332	0	0	0	0	8.52295	0	11.7901	0	8.06416	0	3.0935	0	6.02171	15.2157	34.6892	0	8.56724
chr1:1702379-1724357:-	ENSG00000008128	CDK11A	protein_coding	0.706008	0.927812	No	-0.288302	0.747685	No	-0.99431	0.183246	No	0.893881	0.653184	No	-1.68182	0.00778958	Down	-2.5757	3.56453e-05	Down	-0.920335	0.391637	No	1888.04	1133.12	2325.46	111.602	58.1808	379.983	808.267	1573.5	2219.36	1826.15	1618.61	812.168	1018.49	1568.7	165.904	59.5879	109.314	55.8191	71.5373	47.1859	129.467	189.504	820.978	1636.3	455.777
chr1:1724512-1737251:+	ENSG00000227775	NA	transcribed_processed_pseudogene	-0.0690243	1	No	-1.04628	0.281524	No	-0.977252	0.193486	No	-0.180099	0.896943	No	-2.53483	0.000522641	Down	-2.35473	0.000442898	Down	-0.69369	0.427201	No	21.968	22.9264	46.319	2.00895	2.30988	14.6297	22.3591	36.9549	23.7112	28.5336	13.6591	19.2761	21.3074	28.1956	2.94753	0.839267	2.24004	2.8707	1.93344	2.12549	3.51267	8.99108	31.3855	41.182	13.7076
chr1:1751232-1780457:-	ENSG00000008130	NADK	protein_coding	0.378548	0.988438	No	-1.00376	0.291159	No	-1.38231	0.101828	No	0.855655	0.653184	No	-1.75497	0.00551342	Down	-2.61063	2.73951e-05	Down	-0.77637	0.409793	No	2431.22	1848.54	5023.51	284.641	152.731	1018.68	2301.67	4035.83	3088.77	2264.14	1940.73	1223.39	1933.29	2388.94	393.706	157.362	302.854	151.19	196.051	110.951	341.23	506.267	2208.55	4723.57	1240.54
chr1:1785285-1891117:-	ENSG00000078369	GNB1	protein_coding	0.396827	0.988438	No	-0.951902	0.311153	No	-1.34873	0.104201	No	0.545159	0.667822	No	-2.17277	0.000642963	Down	-2.71792	1.12898e-05	Down	-0.750804	0.41135	No	9892.09	7425.32	19672.4	976.711	657.434	4717.33	9783.75	16828.4	11770.2	9510.26	8395.81	5605.5	7319.79	9350.68	1370.18	642.878	917.074	592.958	852.647	526.697	1453.24	2453.87	10244.9	19890.9	5476.18
chr1:1917590-1919279:-	ENSG00000178821	TMEM52	protein_coding	0.396597	0.988438	No	-1.53588	0.089458	No	-1.93247	0.034003	Down	0.899311	0.653184	No	-0.0533386	0.942663	No	-0.952649	0.128909	No	-0.523645	0.494488	No	96.4771	72.3575	292.416	20.4504	10.5967	22.4596	148.344	216.762	126.459	74.1874	88.7843	42.4075	82.3885	92.2765	27.791	13.8479	19.7124	7.97416	17.0143	6.80158	7.02533	12.4492	47.9042	300.628	82.2455
chr1:93345907-93369493:+	ENSG00000117505	DR1	protein_coding	0.15407	0.991684	No	-0.687221	0.451932	No	-0.841291	0.231708	No	0.548582	0.667822	No	-2.33348	0.000278708	Down	-2.88206	4.13497e-06	Down	-0.749618	0.41135	No	5702.91	5102.05	9366.99	362.689	243.44	1970.43	7253.55	12460.7	6863.59	5870.79	4374.33	4224.04	4600.97	6481.14	527.187	219.049	341.831	229.018	311.284	190.019	584.106	1123.19	4204	14017	4502.94
chr1:206684905-206734281:+	ENSG00000162889	MAPKAPK2	protein_coding	0.822166	0.825282	No	-0.866337	0.353207	No	-1.6885	0.0596536	No	0.685154	0.655019	No	-2.05377	0.00122365	Down	-2.73892	1.08869e-05	Down	-1.03436	0.371571	No	3100.05	1710.84	5795.62	202.969	123.313	902.045	3287.01	6937.34	3871.24	2829.11	2599.79	1204.12	1850.9	2077.5	299.385	120.015	189.508	108.449	153.515	107.975	292.053	430.189	1983.89	6549.31	1879.65
chr1:206695837-206696269:-	ENSG00000224114	NA	processed_pseudogene	0.355509	0.988438	No	-0.843031	0.485929	No	-1.19854	0.214548	No	0.960093	0.654026	No	-2.16122	0.00463278	Down	-3.12131	4.44791e-05	Down	-0.756038	0.460841	No	8.92613	6.64646	16.572	5.98292	2.87383	30.6239	10.3561	18.3894	14.2267	11.4134	1.13826	7.71045	7.10246	5.12647	11.7901	1.67853	4.48009	3.8276	3.0935	1.70039	11.5416	15.9073	64.4228	24.7092	5.14035
chr1:206903317-206923247:-	ENSG00000162894	FCMR	protein_coding	-0.158729	0.995648	No	-1.47694	0.263402	No	-1.31821	0.191763	No	-0.103151	0.961326	No	-1.61598	0.111866	No	-1.51283	0.114974	No	-1.01054	0.398581	No	3.7032	4.3681	11.6893	0.420114	0.48324	2.21695	13.5701	28.5945	0	4.28004	6.82956	3.85523	2.84098	6.40809	0.421076	0.839267	0	0.637933	0.386688	0.425099	1.00362	0.691622	4.9556	30.2001	6.8538
chr1:206928522-206946466:-	ENSG00000162896	PIGR	protein_coding	0.0899747	1	No	-0.961903	0.311503	No	-1.05188	0.166838	No	0.897738	0.654362	No	-1.34331	0.0546414	No	-2.24105	0.00166992	Down	-0.955548	0.383299	No	35.7986	33.4036	71.2488	3.00797	1.49183	9.44096	45.689	90.6984	42.6801	44.2271	20.4887	23.1314	41.1943	35.8853	3.78968	2.09817	3.13606	0.956899	3.0935	0.425099	2.00724	4.84135	21.4743	97.464	27.4152
chr1:207018522-207032756:-	ENSG00000182795	C1orf116	protein_coding	2.50557	0.000554762	Up	0.504008	0.5504	No	-2.00156	0.024723	Down	1.03288	0.63502	No	-0.892521	0.148674	No	-1.92541	0.00204078	Down	-0.419558	0.540646	No	93.8624	15.3815	65.6549	7.02779	3.27987	14.9273	95.4221	128.75	107.491	84.1742	89.9225	14.1358	12.7844	19.2243	11.369	2.09817	7.61615	1.9138	5.80032	2.12549	5.5199	6.2246	33.0374	123.546	90.8128
chr1:107056674-107067636:+	ENSG00000198890	PRMT6	protein_coding	0.3103	0.988438	No	-1.05019	0.271477	No	-1.36049	0.106526	No	0.757336	0.654362	No	-1.95541	0.00228335	Down	-2.71274	1.65116e-05	Down	-0.728223	0.416804	No	1908.05	1524.11	4077.67	128.084	73.7115	532.031	2683.75	4543.59	2409.05	1860.39	1454.7	1057.62	1565.38	1949.34	169.273	73.8555	141.123	73.6812	98.9921	48.4612	173.626	271.116	1151.35	5635.07	1302.22
chr1:26280086-26281522:+	ENSG00000142669	SH3BGRL3	protein_coding	-0.250185	0.988438	No	-1.63177	0.0614178	No	-1.38159	0.0977264	No	0.688006	0.655019	No	-0.377566	0.546659	No	-1.06557	0.0751731	No	-0.533793	0.482888	No	451.237	540.583	1465.03	71.6035	43.4369	95.4312	1057.19	1553.97	527.968	396.617	429.124	328.979	612.232	680.539	101.058	46.9989	66.7533	36.6811	50.2694	43.3601	34.123	53.9465	198.224	2201.86	534.596
chr1:31576485-31587686:+	ENSG00000142910	TINAGL1	protein_coding	0.851961	0.988406	No	-0.309761	0.809942	No	-1.16172	0.265216	No	-0.549046	0.716302	No	-1.69659	0.0434989	Down	-1.14755	0.142606	No	0.292934	0.718765	No	5.28394	2.70326	6.89567	1.4116	2.2231	6.27558	248.7	200.95	4.74223	4.28004	6.82956	1.28508	4.26147	2.56324	2.94753	0.839267	0.448009	1.9138	3.48019	1.2753	0.501809	3.45811	14.8668	299.256	243.31
chr1:31629866-31644896:-	ENSG00000162517	PEF1	protein_coding	0.0474701	1	No	-1.54343	0.0841685	No	-1.5909	0.0699224	No	0.763453	0.654026	No	-1.70481	0.00619075	Down	-2.46826	5.17122e-05	Down	-0.537044	0.483878	No	2661.49	2571.59	8115.77	366.428	210.427	1262.63	6367.23	9382.23	3395.44	2261.29	2327.74	1883.92	2669.1	3161.75	490.553	253.459	355.271	193.932	257.534	179.817	367.826	659.807	2760.27	12916	3526.28
chr1:52179848-52180553:+	ENSG00000224255	PDCL3P6	processed_pseudogene	0.00173379	1	No	0.114314	0.933637	No	0.11258	0.902118	No	1.16775	0.663301	No	-2.64894	0.0114254	Down	-3.81669	0.000651966	Down	-1.34651	0.374979	No	17.3136	17.0857	15.71	0.298673	0	3.77927	11.8424	32.3608	23.7112	21.4002	6.82956	8.99553	12.7844	29.4772	0	0	0.896018	0	0	0	1.00362	2.07487	8.25934	27.4547	6.8538
chr1:52253621-52254176:+	ENSG00000213735	ANAPC10P1	processed_pseudogene	0.776764	0.988438	No	-0.38979	0.738414	No	-1.16655	0.23037	No	0.600496	0.731831	No	-1.82454	0.0433126	Down	-2.42503	0.0075955	Down	-0.70064	0.474096	No	8.81828	4.93187	11.6923	0.859145	0.518617	4.37063	10.0121	16.9128	11.0652	8.56009	6.82956	1.28508	7.10246	6.40809	0.842152	0.839267	0.896018	0.318966	0.386688	0.850197	2.50905	0.691622	9.91121	21.9637	6.8538
chr1:52372829-52404423:-	ENSG00000085840	ORC1	protein_coding	0.293512	0.988438	No	-1.0398	0.269128	No	-1.33331	0.107527	No	0.445666	0.698875	No	-1.88686	0.00269374	Down	-2.33253	0.000123428	Down	-0.572163	0.46596	No	1553.66	1256.4	3293.53	215.603	155.977	848.256	3087.28	4666.81	1882.67	1508	1270.3	1031.92	1242.93	1494.37	289.7	138.479	218.628	137.475	191.024	139.432	254.919	444.713	1845.14	6358.5	1626.06
chr1:225982702-225999343:-	ENSG00000143751	SDE2	protein_coding	0.821947	0.826759	No	-0.56634	0.532114	No	-1.38829	0.0992463	No	0.764892	0.654026	No	-2.12354	0.000868336	Down	-2.88843	4.45677e-06	Down	-0.91908	0.389885	No	6484.37	3579.13	9761.99	451.409	258.857	2107.14	5877.39	11416.1	7530.66	6853.78	5068.67	3195.98	3058.32	4483.1	563.4	303.395	487.434	257.087	342.219	177.266	617.727	1038.82	4664.87	11596.8	3541.7
chr1:226061851-226072019:+	ENSG00000163041	H3-3A	protein_coding	0.444612	0.988438	No	-1.17207	0.209361	No	-1.61668	0.0686384	No	0.622167	0.658486	No	-1.79022	0.0044026	Down	-2.41239	8.01934e-05	Down	-1.02971	0.372997	No	13815.7	10016.8	32218.7	829.253	527.408	3043.05	19129.6	40238.6	17215.9	13737.5	10493.6	8403.11	9093.99	12553.4	1125.96	538.809	822.992	473.027	632.235	476.961	817.447	1691.02	6620.69	38378.9	10847.8
chr1:226144679-226186741:-	ENSG00000182827	ACBD3	protein_coding	1.08361	0.484017	No	-0.187564	0.837994	No	-1.27118	0.11703	No	0.520204	0.672361	No	-2.19978	0.00055926	Down	-2.71999	1.11221e-05	Down	-0.842432	0.398543	No	5895.5	2694.15	6750.6	402.565	275.901	1983.78	4406.53	8097.22	7102.28	5932.14	4652.07	2547.02	2360.86	3174.57	549.083	237.932	420.68	251.983	353.819	221.901	630.273	1082.39	4238.69	8740.19	2660.99
chr1:226223618-226227060:+	ENSG00000185155	MIXL1	protein_coding	2.98789	0.057271	No	-1.4472	0.219734	No	-4.43509	0.00219054	Down	0.774167	0.665223	No	-1.6893	0.0320167	Down	-2.46347	0.0019683	Down	-2.03722	0.14905	No	7.53253	0.427206	21.4904	2.11147	1.1887	8.50698	9.33831	41.365	9.48446	8.56009	4.55304	0	0	1.28162	3.36861	2.5178	0.448009	0.318966	1.54675	1.70039	2.50905	4.84135	18.1705	19.2183	5.14035
chr1:224175756-224193441:+	ENSG00000143753	DEGS1	protein_coding	0.717871	0.912947	No	-0.896203	0.340978	No	-1.61407	0.0684462	No	0.78326	0.654026	No	-2.03867	0.00132424	Down	-2.82193	6.78283e-06	Down	-0.903991	0.392791	No	2983.01	1774.79	5699.74	265.885	150.427	1167.94	4563.71	8765.93	3708.42	2973.2	2267.41	1449.57	1761.41	2113.39	371.81	175.407	250.437	128.543	208.811	113.926	367.826	638.367	2497.62	9156.13	2613.01
chr1:224227334-224330189:-	ENSG00000143748	NVL	protein_coding	0.421095	0.988438	No	-0.717616	0.434584	No	-1.13871	0.141863	No	0.53304	0.669459	No	-2.61499	5.9964e-05	Down	-3.14803	8.11817e-07	Down	-0.817001	0.401052	No	3414.68	2518.89	5732.53	209.696	142.337	1397.14	3855.49	6953.59	4143.13	3416.9	2684.02	2511.04	2161.99	2883.64	266.541	130.926	231.621	127.906	177.103	122.003	436.574	743.493	3011.35	7742.21	2215.49
chr1:224356858-224379459:+	ENSG00000143771	CNIH4	protein_coding	0.504251	0.988438	No	-0.878842	0.345433	No	-1.38309	0.0988107	No	0.392076	0.721327	No	-2.86168	1.40369e-05	Down	-3.25375	4.0576e-07	Down	-0.952202	0.383299	No	1643.32	1141.2	3100.24	153.384	115.344	1221.69	2761.77	5490.97	1920.6	1710.59	1298.75	1075.61	1009.97	1338.01	214.749	87.7034	157.699	112.914	143.848	89.2707	371.339	663.957	2629.77	5503.29	1644.91
chr1:224574434-224575389:+	ENSG00000229991	AKR1B1P1	processed_pseudogene	1.71199	0.626189	No	0.718925	0.637345	No	-0.993064	0.414787	No	0.164199	0.944042	No	-1.61228	0.153534	No	-1.77648	0.104495	No	-2.00917	0.344642	No	6.70548	1.80256	4.11655	0.420114	0.364114	2.36976	2.05745	9.54372	4.74223	2.85336	12.5209	1.28508	2.84098	1.28162	0.421076	0.839267	0	0.318966	0.773376	0	0.501809	0	6.60747	2.74547	3.4269
chr1:39491636-39529869:+	ENSG00000183682	BMP8A	protein_coding	0.87941	0.739982	No	-0.451785	0.606505	No	-1.33119	0.104913	No	0.133972	0.914758	No	-2.48152	0.000170375	Down	-2.61549	2.82373e-05	Down	-1.43736	0.216431	No	134.96	71.51	186.865	8.22296	7.45479	51.4868	116.714	328.717	154.913	149.802	100.167	50.118	82.3885	82.0235	11.7901	1.67853	11.2002	7.01726	8.12045	7.22668	21.076	27.6649	105.72	223.755	87.3859
chr1:39514956-39516490:+	ENSG00000237624	OXCT2P1	unprocessed_pseudogene	1.41471	0.950363	No	0.147345	0.947331	No	-1.26736	0.372108	No	-1.12803	0.67686	No	-4.34756	0.0016599	Down	-3.21953	0.0109532	Down	0.0362993	0.987033	No	9.23592	2.56554	8.13419	0	0.425288	10.3723	14.7528	14.3507	6.32297	15.6935	5.6913	2.57015	0	5.12647	0	0	0	1.27587	0	0	0	1.38324	29.7336	35.691	8.56724
chr1:39623435-39639643:-	ENSG00000163909	HEYL	protein_coding	0.729921	0.920145	No	-0.799411	0.404644	No	-1.52933	0.085618	No	0.728312	0.655019	No	-1.53325	0.0167932	Down	-2.26156	0.000307508	Down	-0.191585	0.799488	No	334.33	196.851	596.724	57.2248	33.6294	176.011	565.651	650.253	398.347	293.896	310.745	150.354	215.915	224.283	80.0044	35.6688	56.0011	26.1552	52.2029	22.5302	55.199	82.9946	389.841	1143.49	325.555
chr1:39678648-39691485:-	ENSG00000116983	HPCAL4	protein_coding	0.949851	0.703959	No	-0.150482	0.877438	No	-1.10033	0.161485	No	0.977439	0.644513	No	-1.07844	0.0927119	No	-2.05588	0.00107953	Down	-0.834417	0.403292	No	511.791	256.977	570.777	48.6248	23.774	108.165	631.519	1155.42	646.524	477.938	410.912	218.463	250.007	302.462	72.4251	26.8565	46.5929	20.0949	36.3487	14.8785	30.1086	44.9554	249.432	1235.46	404.374
chr1:39560709-39576790:-	ENSG00000090621	PABPC4	protein_coding	0.297992	0.988438	No	-1.0736	0.250701	No	-1.37159	0.100369	No	1.08259	0.612005	No	-0.964988	0.116326	No	-2.04757	0.000653878	Down	-0.257776	0.721177	No	10090	8135.05	21906.7	1066.13	485.68	2147.7	14873.9	17916.8	11950.4	9884.05	8435.65	6422.81	8035.72	9946.63	1487.24	652.949	1058.2	438.898	624.501	393.641	680.955	1112.13	4650.01	30145.2	8586.09
chr1:150508062-150513789:+	ENSG00000143369	ECM1	protein_coding	0.857541	0.7802	No	0.427096	0.632807	No	-0.430445	0.514234	No	1.80269	0.384749	No	-2.26318	0.0007774	Down	-4.06588	1.23066e-07	Down	-0.17772	0.803766	No	67.2139	36.2147	49.6238	4.27825	1.04397	23.8465	89.5762	102.261	71.1335	65.6273	64.8808	29.5567	35.5123	43.575	5.47399	3.7767	3.58407	0	2.70682	0.425099	9.53438	12.4492	49.556	166.101	59.9707
chr1:150600851-150629612:-	ENSG00000143420	ENSA	protein_coding	0.180025	0.988872	No	-0.557359	0.538792	No	-0.737384	0.284265	No	0.651034	0.655229	No	-1.64329	0.00857193	Down	-2.29432	0.000163247	Down	-0.938355	0.387704	No	9822.97	8624.31	14693.6	627.98	391.177	2070.85	8954.12	17637.7	12342.4	9020.91	8105.55	7719.45	7937.71	10215.8	900.681	386.063	597.196	340.018	527.442	306.071	675.937	1129.42	4407.18	18835.3	4720.55
chr1:150646230-150697154:-	ENSG00000143457	GOLPH3L	protein_coding	0.195016	0.988686	No	-0.52816	0.552747	No	-0.723176	0.284902	No	0.141774	0.902564	No	-2.39571	0.000183976	Down	-2.53748	2.94344e-05	Down	-0.772048	0.407481	No	1691.57	1469.28	2476.22	111.388	100.508	633.523	1955.57	3413.38	2064.45	1737.7	1272.57	1355.75	1264.24	1787.86	160.43	74.2751	99.458	89.9485	116.78	94.797	201.226	338.203	1361.14	3835.42	1189.13
chr1:150560895-150579738:-	ENSG00000143384	MCL1	protein_coding	0.517008	0.988438	No	-0.707738	0.436318	No	-1.22475	0.122455	No	1.63431	0.244013	No	-1.26796	0.0370439	Down	-2.90228	2.99151e-06	Down	-0.798686	0.403292	No	9164.02	6309.45	15269.1	1079.76	329.98	2704.62	9386.94	16700.7	11237.5	9133.61	7120.95	5478.28	5762.93	7687.14	1457.76	639.102	1142.42	320.88	436.957	232.104	949.423	1457.25	5707.2	18324.6	5705.78
chr1:228006998-228061271:+	ENSG00000154342	WNT3A	protein_coding	0.106557	0.99726	No	-2.35443	0.0046365	Down	-2.46099	0.00618898	Down	1.87121	0.179103	No	-1.22442	0.0569547	No	-3.09563	3.60052e-06	Down	-0.286104	0.701969	No	105.231	97.2278	579.348	38.3108	9.67182	94.6902	611.293	752.176	140.686	105.574	69.4339	53.9732	98.0139	139.696	58.5295	20.562	35.8407	8.29313	13.9208	6.80158	43.6574	42.1889	198.224	1302.72	294.713
chr1:228100726-228105411:-	ENSG00000143793	C1orf35	protein_coding	0.79673	0.859718	No	-1.30415	0.160693	No	-2.10088	0.0193646	Down	0.828682	0.653184	No	-1.60262	0.0108773	Down	-2.4313	8.0868e-05	Down	-1.27737	0.304774	No	2114.05	1187.51	5426.28	209.992	114.88	673.62	2060.78	5188.99	2643	2037.3	1661.86	727.353	1274.18	1561.01	296.437	129.247	204.292	107.811	145.008	91.8213	243.378	356.877	1420.61	4402.35	1010.93
chr1:228106679-228109312:-	ENSG00000162910	MRPL55	protein_coding	0.374956	0.988438	No	-1.87597	0.0315992	Down	-2.25092	0.0122922	Down	0.855193	0.653184	No	-1.45073	0.0215703	Down	-2.30593	0.00019102	Down	-0.795013	0.40767	No	1209.25	921.448	4700	227.854	122.251	654.98	2692.21	4784.24	1500.13	1031.49	1096.14	574.429	1123.61	1066.31	366.757	118.337	198.468	109.405	139.594	117.752	237.858	352.727	1374.35	5843.72	1254.24
chr1:228114997-228115473:-	ENSG00000224566	CIAO2AP2	processed_pseudogene	1.03592	0.988438	No	-1.02991	0.595543	No	-2.06583	NA	No	-0.233439	0.918889	No	-1.53431	0.177855	No	-1.30088	0.220493	No	-1.66998	0.326738	No	0.526915	0	1.11681	0.280717	0.364114	1.49906	3.77419	12.4034	1.58074	0	0	0	0	0	0.842152	0	0	0.318966	0.773376	0	0.501809	0.691622	3.30374	9.60913	1.71345
chr1:228149930-228159826:+	ENSG00000198835	GJC2	protein_coding	1.73321	0.058631	No	0.017753	0.992983	No	-1.71546	0.0608796	No	2.05083	0.336819	No	-1.88062	0.00716334	Down	-3.93145	1.806e-06	Down	-1.29262	0.29724	No	153.483	43.8604	151.772	3.41061	0.554184	15.4753	70.2257	178.71	189.689	156.935	113.826	32.1269	34.0918	65.3625	5.47399	2.5178	2.24004	1.27587	0.386688	0	4.01447	2.76649	39.6448	153.746	32.5555
chr1:228165804-228182257:+	ENSG00000181873	IBA57	protein_coding	0.535532	0.988438	No	-1.49727	0.105932	No	-2.0328	0.0267839	Down	1.193	0.589231	No	-1.13348	0.0723833	No	-2.32648	0.00017747	Down	-1.28391	0.308765	No	2380.73	1614.94	7034.36	322.898	135.4	737.431	2620.15	6634.57	3046.09	2232.76	1863.33	1160.42	1649.19	2035.21	454.762	177.925	336.007	113.233	183.29	109.675	197.713	339.586	1674.99	5230.11	1571.23
chr1:228393673-228406835:-	ENSG00000154370	TRIM11	protein_coding	0.692287	0.933784	No	-1.32842	0.148299	No	-2.0207	0.0245488	Down	1.16766	0.589713	No	-1.43803	0.0207911	Down	-2.60569	2.52937e-05	Down	-1.21612	0.326728	No	3982.3	2413.43	10397.6	419.811	179.582	1193.04	4555.72	10966.8	4946.15	3746.46	3254.29	1750.27	2525.63	2964.38	611.823	234.995	412.616	173.837	225.052	139.857	399.942	628.684	2550.48	9322.23	2566.75
chr1:42658335-42676758:+	ENSG00000171960	PPIH	protein_coding	0.44745	0.988438	No	-0.76218	0.411972	No	-1.20963	0.129283	No	0.575128	0.663855	No	-1.58102	0.0111472	Down	-2.15615	0.00036872	Down	-0.336109	0.64587	No	2107.38	1524.86	3654.69	174.413	114.808	550.695	3389.83	4321.22	2666.71	1967.39	1688.04	1373.75	1409.13	1791.7	246.75	111.622	164.867	102.069	145.008	97.3476	176.637	296.014	1179.43	7113.5	1758
chr1:42682418-42703805:+	ENSG00000065978	YBX1	protein_coding	0.466528	0.988438	No	-0.315117	0.721305	No	-0.781646	0.260925	No	0.522829	0.672361	No	-0.994398	0.106729	No	-1.51723	0.0112684	Down	-0.161947	0.826021	No	59531.7	42496.9	74745.2	3193.63	2184.31	6573.23	61993.4	69685.5	66859.1	58488.2	53247.8	33692.1	39925.8	53872.8	4412.03	2143.91	3024.96	1950.16	2779.51	1823.25	2151.26	3785.25	13783.2	130169	33952
chr1:42733093-42740254:-	ENSG00000164007	CLDN19	protein_coding	2.38985	0.112141	No	0.320818	0.777889	No	-2.06903	0.115925	No	0.862402	0.716113	No	-0.663644	0.607649	No	-1.52605	0.230978	No	0.200501	0.819117	No	8.05944	1.32791	6.12804	0.140359	0	0.550623	8.48541	7.58492	11.0652	8.56009	4.55304	0	1.42049	2.56324	0.421076	0	0	0	0	0	0	0	1.65187	13.7273	6.8538
chr1:42746335-42767084:-	ENSG00000117385	P3H1	protein_coding	0.604004	0.978011	No	-0.87721	0.352432	No	-1.48121	0.0881117	No	0.546126	0.668701	No	-1.80539	0.00439804	Down	-2.35152	0.0001317	Down	-0.583821	0.463837	No	2408.47	1555.49	4541.55	206.714	138.914	768.417	3369.27	5138.29	3042.93	2187.1	1995.37	1151.43	1608	1907.05	291.385	120.435	208.324	119.293	185.224	112.226	242.876	374.167	1688.21	6966.62	1787.13
chr1:24356999-24416934:-	ENSG00000001460	STPG1	protein_coding	0.225983	0.988686	No	-0.879899	0.351693	No	-1.10588	0.15457	No	0.377728	0.735111	No	-2.38464	0.000274993	Down	-2.76237	1.18111e-05	Down	0.174216	0.814854	No	518.037	439.802	978.927	55.8241	42.4102	316.887	1009.24	890.203	632.297	460.818	460.995	334.12	455.978	529.308	78.3201	33.151	56.0011	29.3449	58.7766	39.1091	102.369	182.588	665.703	2082.44	580.859
chr1:24415802-24472976:+	ENSG00000001461	NIPAL3	protein_coding	0.580342	0.98658	No	-0.404775	0.651937	No	-0.985117	0.183544	No	0.265953	0.805725	No	-2.44653	0.000172803	Down	-2.71248	1.31418e-05	Down	0.0183039	0.986383	No	2058.94	1353.31	2758.43	128.001	105.488	756.859	2569.17	2535.85	2502.32	1971.67	1702.84	1232.39	1196.05	1631.5	169.694	70.4984	143.811	95.3709	132.247	88.8456	221.8	380.392	1668.39	5050.28	1588.37
chr1:24502351-24541040:+	ENSG00000117602	RCAN3	protein_coding	0.645698	0.954608	No	-0.408651	0.643835	No	-1.05435	0.160495	No	0.45639	0.692522	No	-1.89826	0.00235729	Down	-2.35465	9.53062e-05	Down	-0.199143	0.782706	No	1479.38	928.02	1986.68	99.3594	71.3126	394.8	1942.4	2242.81	1768.85	1498.02	1171.27	755.624	835.249	1193.19	118.322	71.3377	108.418	66.026	90.0983	57.8134	112.907	224.085	847.408	3840.91	1206.27
chr1:24556087-24609328:+	ENSG00000184454	NCMAP	protein_coding	0.486979	0.988438	No	-1.30292	0.232266	No	-1.7899	0.0808957	No	1.24401	0.625521	No	-1.43563	0.0457176	Down	-2.67963	0.000239448	Down	-0.692318	0.458684	No	20.0524	13.9053	51.8278	6.83116	2.69637	20.7444	19.8593	33.0049	37.9378	8.56009	13.6591	15.4209	19.8869	6.40809	11.369	4.19633	4.9281	1.59483	3.0935	3.40079	7.52714	11.7576	42.9486	43.9274	11.9941
chr1:58776845-58784048:-	ENSG00000177606	JUN	protein_coding	1.19646	0.399522	No	-0.404607	0.659556	No	-1.60107	0.0751599	No	1.62811	0.304288	No	-0.952228	0.133215	No	-2.58034	4.20805e-05	Down	-0.286559	0.701363	No	14866.2	6243.27	19928.6	2554.8	780.707	5104.42	16867.9	20758.6	17182.7	14435.2	12980.7	4253.6	6741.65	7734.56	3866.32	1221.13	2576.95	824.528	1005.78	511.819	1794.97	2554.85	10963.4	36337.6	8275.96
chr1:155335268-155563162:-	ENSG00000116539	ASH1L	protein_coding	0.423187	0.988438	No	-0.345343	0.695667	No	-0.768529	0.265368	No	0.438961	0.700155	No	-2.13426	0.000770021	Down	-2.57323	2.64414e-05	Down	-0.769178	0.409379	No	7917.28	5831.44	10159.9	581.468	422.751	2732.53	8285.13	14437.2	9599.86	7679.83	6472.15	5243.11	5180.53	7070.68	793.728	344.519	606.156	351.501	583.899	332.852	839.527	1472.46	5885.6	16283.4	5227.73
chr1:224385146-224437033:-	ENSG00000162923	WDR26	protein_coding	0.837493	0.81062	No	-0.432706	0.62895	No	-1.2702	0.118208	No	0.604521	0.660138	No	-2.30946	0.000340385	Down	-2.91398	3.80743e-06	Down	-0.961102	0.383299	No	8567.4	4675.13	11712.4	785.017	505.977	4189.09	9099.4	18219.2	10426.6	8485.9	6789.72	4089.11	4167.72	5768.56	1123.85	422.99	808.208	429.329	702.612	385.99	1274.6	2298.26	8994.42	17691.8	5779.46
chr1:32179675-32198285:+	ENSG00000084652	TXLNA	protein_coding	0.624197	0.968968	No	-0.614416	0.49958	No	-1.23861	0.124248	No	0.985519	0.637433	No	-2.11252	0.000911824	Down	-3.09803	1.25329e-06	Down	-0.705867	0.420807	No	11424.6	7275.38	17807.6	856.484	418.4	3964.06	11747.1	19560.3	14054.4	11122.4	9096.97	5829.1	6985.98	9011.05	1166.8	544.264	858.385	390.096	556.057	309.047	1268.07	1989.8	8634.31	23565.7	6965.17
chr1:32205671-32208682:+	ENSG00000160051	IQCC	protein_coding	0.570401	0.98658	No	-0.660621	0.466271	No	-1.23102	0.123203	No	0.507701	0.677326	No	-2.49396	0.000125052	Down	-3.00166	2.24296e-06	Down	-0.940483	0.385122	No	662.686	438.859	1067.4	36.411	25.1421	223.854	774.053	1525.68	839.375	592.073	556.609	366.247	426.147	524.182	51.7923	18.4639	38.9768	21.6897	32.4818	21.2549	78.2823	139.016	454.264	1596.49	411.228
chr1:32247222-32248856:+	ENSG00000183615	FAM167B	protein_coding	1.56288	0.42363	No	-0.936119	0.375623	No	-2.499	0.0388619	Down	0.354287	0.808039	No	-1.49718	0.0566913	No	-1.85147	0.0168126	Down	-0.643766	0.443998	No	7.28889	2.18232	14.791	1.15878	0.869928	4.28108	11.8272	19.3384	7.90372	7.13341	6.82956	0	1.42049	5.12647	1.6843	0	1.79204	0.637933	1.54675	0.425099	2.50905	2.07487	8.25934	20.591	5.14035
chr1:32292083-32333635:+	ENSG00000116478	HDAC1	protein_coding	0.435145	0.988438	No	-0.508758	0.567221	No	-0.943903	0.192346	No	0.678298	0.655019	No	-1.58178	0.0102464	Down	-2.26008	0.00016666	Down	-0.725191	0.414297	No	12097.3	8835.32	17464.1	795.871	486.401	2505.65	12556.8	21190.5	15273.1	11884.3	9134.54	7678.33	7754.46	11073.2	1077.95	514.89	794.768	455.484	611.354	392.366	762.75	1332.76	5421.43	24658.4	7503.19
chr1:32333839-32336233:-	ENSG00000175130	MARCKSL1	protein_coding	0.115071	0.995099	No	-1.2277	0.179421	No	-1.34277	0.103863	No	1.25474	0.535724	No	0.100957	0.878413	No	-1.15378	0.0515792	No	-0.635215	0.43697	No	9026.09	8306.13	21893.9	1302.31	524.051	1211.69	14839.3	23465.9	10869.2	8204.84	8004.24	6019.29	8564.14	10335	1835.47	823.321	1248.15	473.027	660.85	438.277	416.502	689.547	2529.01	30975.7	7823.61
chr1:32351521-32364312:+	ENSG00000162526	TSSK3	protein_coding	-0.213075	0.988686	No	-1.70889	0.0461202	Down	-1.49581	0.0786421	No	0.486782	0.700557	No	-1.94172	0.00338452	Down	-2.4285	0.000186133	Down	-0.582742	0.450441	No	31.7571	36.7994	108.276	3.9706	2.77709	18.0964	78.4916	119.716	44.2608	27.1069	23.9035	38.5523	26.9893	44.8566	5.89506	3.7767	2.24004	1.9138	3.86688	2.55059	9.53438	3.45811	41.2967	159.237	44.5497
chr1:110362851-110391082:-	ENSG00000168679	SLC16A4	protein_coding	-0.156367	0.992214	No	-0.714346	0.447857	No	-0.557979	0.40613	No	-0.760725	0.654026	No	-0.672851	0.286382	No	0.0878735	0.894406	No	-1.69178	0.147924	No	57.3886	64.1307	96.0752	22.8078	39.656	38.6897	123.801	419.583	69.5527	62.774	39.8391	62.9687	65.3426	64.0809	32.8439	10.4908	25.0885	29.6639	55.2964	34.0079	10.538	17.9822	87.549	230.619	90.8128
chr1:110401249-110407942:-	ENSG00000134248	LAMTOR5	protein_coding	0.338416	0.988438	No	-0.416968	0.641907	No	-0.755384	0.274533	No	0.45978	0.693103	No	-2.22999	0.000531252	Down	-2.68977	1.54133e-05	Down	-1.09224	0.362587	No	2397.25	1877.08	3239.8	96.6502	69.1312	489.651	2270.02	4995.39	2978.12	2239.89	1973.74	1527.95	1620.78	2482.49	134.744	63.3646	91.8418	72.0864	80.0444	55.2628	153.554	248.292	1067.11	4731.81	1161.72
chr1:28736621-28769775:+	ENSG00000198492	YTHDF2	protein_coding	0.603042	0.976792	No	-0.760894	0.413522	No	-1.36394	0.102687	No	0.873376	0.653184	No	-1.54698	0.0128674	Down	-2.42035	7.33903e-05	Down	-0.415063	0.574717	No	7069.16	4570.65	12249.5	705.071	373.785	2166.47	10215.1	13786.1	8732.03	6886.59	5588.86	3963.17	4321.14	5427.65	944.894	428.865	741.455	340.018	453.585	327.751	625.254	1164.69	4709.48	20555.3	5921.68
chr1:29119429-29123903:-	ENSG00000253304	TMEM200B	protein_coding	0.776849	0.966261	No	0.0539622	0.97039	No	-0.722887	0.383565	No	-0.660326	0.723998	No	-2.54112	0.012556	Down	-1.88079	0.0381733	Down	-0.796172	0.432937	No	30.3686	17.0903	29.2663	0.289695	0.657283	3.45919	24.5454	44.2354	39.5186	29.9603	21.6269	14.1358	12.7844	24.3507	0.421076	0	0.448009	0	1.54675	0.425099	1.00362	2.76649	6.60747	49.4184	20.5614
chr1:29192657-29230942:-	ENSG00000116353	MECR	protein_coding	0.180641	0.988872	No	-1.12085	0.227941	No	-1.30149	0.11227	No	0.725903	0.654866	No	-1.52834	0.0136384	Down	-2.25424	0.000195031	Down	-0.571787	0.465478	No	1192.32	1046.26	2678.86	157.223	92.7803	477.533	1855.54	2804.11	1511.19	1091.41	974.351	772.33	1080.99	1285.46	221.486	96.5157	153.667	75.914	131.861	70.5664	149.539	278.724	1004.34	3725.6	1091.47
chr1:220786990-220884503:+	ENSG00000286231	NA	protein_coding	-0.661262	0.988438	No	-2.26272	0.0823623	No	-1.60146	0.152252	No	0.00324135	1	No	2.95309	0.0075594	Up	2.94985	0.00544805	Up	-0.592778	0.579307	No	100.999	166.613	556.903	5.33363	5.35015	0	284.304	444.333	145.428	75.6141	81.9547	88.6702	207.392	203.777	16.0009	0	0	6.69829	0	9.35217	0	0	0	645.184	128.509
chr1:220879431-220885059:+	ENSG00000136630	HLX	protein_coding	1.01523	0.626195	No	-0.730585	0.445787	No	-1.74582	0.0608796	No	1.01871	0.641503	No	-1.76367	0.00740256	Down	-2.78238	2.23956e-05	Down	-0.998231	0.383299	No	649.197	310.887	1101.9	25.9205	12.2361	95.4458	457.424	943.247	784.049	614.9	548.641	178.626	279.837	474.199	30.7385	20.1424	26.8805	8.29313	17.7876	10.6275	27.5995	45.647	213.091	993.858	200.474
chr1:220528136-220664461:+	ENSG00000116141	MARK1	protein_coding	0.327832	0.988438	No	-0.686347	0.45731	No	-1.01418	0.176675	No	0.460404	0.694381	No	-2.37286	0.000275773	Down	-2.83326	7.31871e-06	Down	-0.871035	0.396443	No	1569.97	1238.45	2578.2	94.8347	67.7964	532.769	1632.92	3064.71	1936.41	1517.99	1255.5	1084.6	1083.84	1546.91	125.481	53.2934	105.73	64.7502	93.5785	45.0604	178.142	278.724	1141.44	3282.2	985.233
chr1:220625740-220628056:+	ENSG00000233012	HDAC1P2	transcribed_processed_pseudogene	0.337383	0.988438	No	-0.540278	0.535214	No	-0.877661	0.208121	No	-0.0396656	0.979759	No	-1.97426	0.00215937	Down	-1.93459	0.00149489	Down	-0.99944	0.371571	No	108.599	85.1111	160.011	6.44455	6.66606	28.615	90.7304	186.499	128.04	99.8677	97.8904	75.8195	79.5475	99.9662	7.15829	5.45523	6.72013	4.14656	11.6006	4.25099	12.5452	13.8324	59.4672	166.101	71.9649
chr1:220690363-220699153:+	ENSG00000162817	C1orf115	protein_coding	0.514287	0.988438	No	-0.687343	0.44762	No	-1.20163	0.127124	No	0.33147	0.757856	No	-2.07691	0.000947299	Down	-2.40838	6.48715e-05	Down	-0.954618	0.382755	No	1071.55	739.095	1759.37	75.1729	59.0795	340.173	1617.91	3219.88	1394.22	975.85	844.589	641.253	717.348	858.684	106.532	49.0971	69.8894	58.0519	71.1506	48.0361	114.413	182.588	723.518	3206.7	985.233
chr1:173824653-173858808:+	ENSG00000117593	DARS2	protein_coding	0.219736	0.988686	No	-1.18016	0.201113	No	-1.3999	0.0958974	No	0.589267	0.661189	No	-2.46267	0.000134954	Down	-3.05194	1.40462e-06	Down	-0.445805	0.547459	No	3784.08	3228.27	8872.99	407.324	265.513	2426.8	8371.61	11548.2	4728	3623.77	3000.45	2910.7	2839.56	3934.57	531.819	255.137	435.017	235.078	356.14	205.323	752.212	1309.93	5218.25	16735	4967.29
chr1:173931084-174022357:-	ENSG00000135870	RC3H1	protein_coding	0.359089	0.988438	No	-0.523766	0.556248	No	-0.882856	0.213425	No	0.596463	0.66018	No	-1.83515	0.00312735	Down	-2.43161	5.68769e-05	Down	-0.810196	0.401239	No	3709.19	2861.89	5412.97	280.121	181.667	1060.21	4514.71	8099.79	4396.05	3946.2	2785.32	2487.91	2593.82	3503.94	375.179	176.666	288.518	162.035	240.133	142.833	337.718	548.456	2294.44	8527.42	2972.83
chr1:111680630-111755824:-	ENSG00000197852	INKA2	protein_coding	0.556409	0.988438	No	-0.324417	0.714123	No	-0.880826	0.219087	No	0.39687	0.725587	No	-2.26972	0.000492383	Down	-2.66659	2.17177e-05	Down	-1.68465	0.14905	No	310.514	207.605	392.546	20.1263	15.0639	106.203	292.401	986.649	380.959	296.75	253.832	158.064	191.766	272.985	28.6332	7.5534	24.1925	12.7587	15.8542	16.5788	35.1267	67.0873	216.395	582.039	169.631
chr1:111770662-111989668:-	ENSG00000171385	KCND3	protein_coding	2.86716	0.00286367	Up	0.53515	0.616918	No	-2.33201	0.0405685	Down	1.81947	0.488259	No	-2.15419	0.00526243	Down	-3.97366	2.28894e-06	Down	0.428932	0.618559	No	82.1366	9.77578	55.6393	4.85059	1.11795	25.5038	153.877	112.815	88.5216	88.4542	69.4339	7.71045	11.3639	10.2529	8.42152	2.09817	4.03208	0.956899	1.54675	0.850197	5.01809	10.3743	61.1191	302.001	109.661
chr1:205976740-206003461:-	ENSG00000276600	RAB7B	protein_coding	0.66655	0.988438	No	1.33091	0.421183	No	0.664361	0.58242	No	0.674955	0.706135	No	2.01012	0.0856647	No	1.33517	0.254471	No	-5.43733	0.000156237	Down	3.61877	2.27721	1.55502	0.840709	0.48324	0	0	15.5041	3.16149	4.28004	3.41478	2.57015	4.26147	0	1.26323	1.2589	0	0.637933	0.386688	0.425099	0	0	0	0	0
chr1:160995211-161021343:-	ENSG00000158769	F11R	protein_coding	0.679814	0.929037	No	-0.35395	0.683358	No	-1.03376	0.162603	No	0.536006	0.667822	No	-1.97967	0.00140857	Down	-2.51568	2.94062e-05	Down	-1.01157	0.371571	No	2039.01	1248.78	2631.6	103.869	70.3783	437.127	1702.33	3529.17	2486.51	1911.75	1718.77	1069.18	1152.02	1525.12	141.06	68.4002	102.146	69.2157	86.2314	55.6879	132.979	213.711	964.691	3105.12	1201.13
chr1:160997957-161038962:-	ENSG00000270149	NA	protein_coding	0	1	No	0	1	No	0	1	No	0.136211	0.96529	No	-0.426083	0.785765	No	-0.562293	0.705381	No	0.464214	0.793865	No	0	0	0	1.00752	0.386688	3.85436	115.16	71.8844	0	0	0	0	0	0	0	1.67853	1.34403	0	1.16006	0	0	0	11.5631	271.801	73.6783
chr1:161039251-161045977:-	ENSG00000158773	USF1	protein_coding	0.405441	0.988438	No	-0.615768	0.49963	No	-1.02121	0.173574	No	0.826311	0.653184	No	-1.7992	0.00431293	Down	-2.62551	2.35453e-05	Down	-0.873954	0.396191	No	1806.11	1347.19	2818.04	112.382	61.5553	416.425	1826.49	3434.13	2214.62	1714.87	1488.84	1078.18	1313.95	1649.44	153.693	69.6591	113.794	54.2243	86.2314	44.2103	118.427	228.927	901.92	3694.02	1038.35
chr1:161046946-161069970:-	ENSG00000186517	ARHGAP30	protein_coding	1.03285	0.919175	No	-0.676421	0.562477	No	-1.70927	0.134102	No	1.96563	0.597231	No	-0.679677	0.450496	No	-2.6453	0.012156	Down	-2.58565	0.0799807	No	4.66089	2.2749	8.12128	0.981549	0.128896	2.28022	2.18525	15.0724	3.16149	2.85336	7.96782	0	4.26147	2.56324	2.10538	0.839267	0	0	0.386688	0	0.501809	1.38324	4.9556	4.1182	0
chr1:161070998-161089558:-	ENSG00000143217	NECTIN4	protein_coding	-0.591881	0.988438	No	-1.18091	0.242125	No	-0.58903	0.39541	No	1.1062	0.635706	No	-1.61092	0.0138499	Down	-2.71712	5.46446e-05	Down	-1.64141	0.163323	No	14.7766	22.6346	34.8275	5.57739	2.40036	19.551	34.7399	113.429	18.9689	12.8401	12.5209	15.4209	25.5688	26.914	7.57937	3.7767	5.37611	2.8707	3.48019	0.850197	6.02171	9.68271	42.9486	80.9912	17.1345
chr1:161100556-161118055:-	ENSG00000143256	PFDN2	protein_coding	0.51709	0.988438	No	-0.380225	0.672229	No	-0.897314	0.214379	No	0.959566	0.641503	No	-1.40003	0.0250737	Down	-2.35959	0.000122058	Down	-0.581569	0.46384	No	2618.26	1801.56	3446.09	156.477	77.7881	433.824	1905.09	2901.06	3128.29	2473.87	2252.62	1467.56	1546.92	2390.22	212.222	98.6138	158.595	83.2502	89.3249	60.7891	156.565	233.077	911.831	4096.23	938.97
chr1:161118086-161125445:+	ENSG00000158793	NIT1	protein_coding	-0.634257	0.964475	No	-1.63318	0.0653656	No	-0.998921	0.178697	No	0.156459	0.892943	No	-2.59503	7.38581e-05	Down	-2.75149	9.97362e-06	Down	-0.825818	0.400554	No	467.837	740.172	1523.68	98.3298	87.7639	646.635	1157.7	2102.21	540.614	456.538	406.359	547.442	805.419	867.655	133.902	62.5254	98.562	80.6985	117.553	65.0401	217.785	322.987	1399.13	2350.12	639.116
chr1:161120974-161132688:-	ENSG00000158796	DEDD	protein_coding	0.24233	0.988438	No	-0.968234	0.301043	No	-1.21056	0.127568	No	0.637	0.656289	No	-1.77749	0.0043521	Down	-2.41449	7.04367e-05	Down	-0.718582	0.415546	No	1370.33	1150.1	2756.84	133.641	84.115	486.252	1925.15	3234.01	1743.56	1316.83	1050.61	875.137	1105.14	1470.02	187.379	81.8285	131.715	76.8709	103.632	71.8417	148.536	287.715	1022.51	3897.19	1081.19
chr1:226940286-226987544:+	ENSG00000163050	COQ8A	protein_coding	0.656084	0.958073	No	-1.27114	0.172352	No	-1.92723	0.0345126	Down	0.789449	0.654026	No	-0.999007	0.109027	No	-1.78846	0.00320383	Down	-0.566323	0.47227	No	2913.51	1811.8	7304.38	456.685	257.266	944.512	4241.49	6387.68	3577.22	2799.15	2364.17	1412.3	1796.92	2226.17	672.037	291.226	406.792	230.294	325.978	215.525	269.472	474.453	2089.61	8689.4	2434.81
chr1:38991276-39006059:+	ENSG00000174574	AKIRIN1	protein_coding	0.658332	0.955169	No	-0.512528	0.571974	No	-1.17086	0.139343	No	0.82543	0.653184	No	-2.05315	0.00133943	Down	-2.87858	5.54746e-06	Down	-0.451844	0.548706	No	4026.2	2500.78	5831.45	225.745	123.75	1004.01	4649.13	6444.82	4860.79	4150.22	3067.61	2074.11	2404.89	3023.34	298.964	143.515	234.757	106.854	167.049	97.3476	284.526	568.513	2158.99	9241.24	2906.01
chr1:39026318-39034636:+	ENSG00000168653	NDUFS5	protein_coding	0.715702	0.909442	No	-0.398156	0.652005	No	-1.11386	0.14613	No	0.698623	0.655019	No	-1.05656	0.0830019	No	-1.75518	0.00309253	Down	-0.456055	0.53647	No	3791.36	2261.42	5052.97	271.021	163.222	584.105	4184.26	5814.57	4683.74	3866.31	2824.02	2008.57	2022.78	2752.91	365.915	178.344	268.805	158.207	189.477	141.983	190.186	372.784	1189.34	8753.92	2140.1
chr1:226870184-226987545:+	ENSG00000288674	NA	protein_coding	0.569524	0.986021	No	-0.999013	0.278064	No	-1.56854	0.0696368	No	0.424967	0.707659	No	-1.99595	0.00145125	Down	-2.42091	6.33063e-05	Down	-1.15971	0.336658	No	295.063	195.494	605.939	29.903	21.9273	128.358	347.071	800.791	390.444	273.923	220.822	158.064	200.289	228.128	26.9489	19.3031	43.4569	21.0518	29.0016	15.7286	60.7189	65.0124	259.343	616.357	289.573
chr1:110947190-110963965:-	ENSG00000121931	LRIF1	protein_coding	0.82435	0.820418	No	0.314899	0.720887	No	-0.509452	0.436131	No	0.473465	0.689019	No	-2.72915	3.43181e-05	Down	-3.20262	6.52625e-07	Down	-0.747495	0.411469	No	1057.76	582.94	842.44	63.1882	44.7782	458.796	1083.94	1859.7	1231.4	1165.6	776.293	574.429	515.638	658.751	81.2676	41.5437	66.7533	32.8535	61.0967	40.3844	132.478	267.658	976.254	2078.32	712.795
chr1:111185969-111204535:-	ENSG00000162777	DENND2D	protein_coding	0.0429135	1	No	-1.24967	0.476449	No	-1.29259	0.318337	No	0.149686	0.953955	No	-1.8077	0.13304	No	-1.95739	0.0921137	No	0.18853	0.838859	No	0.951121	0.855564	2.56153	0.139878	0.128896	1.65187	10.2131	9.24456	0	2.85336	0	1.28508	0	1.28162	0	0.419633	0	0	0.386688	0	0	0	4.9556	16.4728	6.8538
chr1:111200771-111243440:+	ENSG00000064886	CHI3L2	protein_coding	2.81889	0.0556241	No	0.155163	0.898773	No	-2.66373	0.0734944	No	-0.144225	0.944478	No	-2.62843	0.00552404	Down	-2.4842	0.0041978	Down	-1.98165	0.371133	No	7.9633	0.856717	7.01435	0.439031	0.528387	4.4339	0.457578	3.07057	11.0652	7.13341	5.6913	2.57015	0	0	0.421076	0	0.896018	0	1.16006	0.425099	2.00724	1.38324	9.91121	1.37273	0
chr1:111280059-111286116:+	ENSG00000203878	CHIAP2	transcribed_unprocessed_pseudogene	1.73591	0.830416	No	1.43982	0.459478	No	0	NA	No	1.12563	0.653184	No	-1.83653	0.0137098	Down	-2.96215	0.000238427	Down	-1.58907	0.404778	No	1.00247	0	0	1.7013	0.705654	7.07757	0.457578	2.10512	1.58074	1.42668	0	0	0	0	3.36861	0.839267	0.896018	0.956899	1.16006	0	5.5199	4.14973	11.5631	1.37273	0
chr1:111117163-111140203:-	ENSG00000156171	DRAM2	protein_coding	0.277041	0.988438	No	-0.561732	0.531738	No	-0.838773	0.232122	No	0.251575	0.814937	No	-2.57584	7.3945e-05	Down	-2.82742	5.64385e-06	Down	-0.234705	0.744852	No	559.036	457.476	838.672	74.0458	61.6792	479.971	1160.24	1374.86	673.397	544.992	458.719	452.347	392.056	528.026	97.6896	47.8382	76.6095	57.7329	75.0175	52.2871	152.55	286.331	1001.03	2350.12	597.994
chr1:154469772-154502412:-	ENSG00000169291	SHE	protein_coding	-0.505884	0.988438	No	-1.50131	0.0923653	No	-0.995422	0.174716	No	0.450367	0.74557	No	-1.94339	0.0087318	Down	-2.39375	0.00104989	Down	-1.21596	0.313197	No	49.9471	71.6942	146.927	1.73673	1.16632	8.30536	77.8668	186.469	60.0683	49.9338	39.8391	77.1045	61.0811	76.8971	1.26323	1.2589	2.68805	1.9138	1.16006	0.425099	4.51628	5.53297	14.8668	155.119	56.5438
chr1:20161253-20186518:-	ENSG00000187980	PLA2G2C	protein_coding	-0.436717	0.988438	No	-2.47425	0.0432611	Down	-2.03753	0.0786421	No	0.362758	0.816477	No	-2.04531	0.012816	Down	-2.40807	0.00287598	Down	-2.1785	0.140725	No	1.99324	3.08879	14.0234	0.999023	0.753835	5.89222	3.77419	18.3917	0	1.42668	4.55304	6.42538	2.84098	0	0.842152	1.2589	0.896018	0.637933	0.773376	0.850197	1.00362	3.45811	13.2149	9.60913	1.71345
chr1:161314381-161363206:+	ENSG00000143252	SDHC	protein_coding	0.303485	0.988438	No	-0.997579	0.278995	No	-1.30106	0.108411	No	0.757596	0.654026	No	-1.41802	0.0197228	Down	-2.17561	0.000251378	Down	-0.778377	0.405315	No	2984.83	2397.63	6128.1	245.125	141.458	685.891	4275.29	7492.95	3787.46	2907.58	2259.45	2056.12	2333.87	2802.9	330.966	161.139	243.269	132.371	188.704	103.299	227.821	397.683	1432.17	8344.84	2645.57
chr1:150809713-150876708:-	ENSG00000143437	ARNT	protein_coding	0.205018	0.988686	No	-0.772799	0.402315	No	-0.977818	0.182538	No	0.436253	0.700881	No	-2.04947	0.0011352	Down	-2.48573	4.29626e-05	Down	-0.636561	0.436424	No	2267.36	1955.12	3961.44	239.07	174.183	1056.77	3179.89	5034.62	2614.55	2274.13	1913.42	1692.44	1848.06	2324.85	327.176	141.836	248.197	138.431	228.533	155.586	340.227	571.971	2258.1	6293.98	1946.48
chr1:226360210-226408154:-	ENSG00000143799	PARP1	protein_coding	0.459485	0.988438	No	-0.904935	0.334633	No	-1.36442	0.101828	No	0.814035	0.653184	No	-1.15576	0.060331	No	-1.96979	0.00102893	Down	-0.844236	0.398543	No	51490.6	36941.8	98972.1	3995.15	2211.83	9239.3	57668.4	106084	63221.8	49605.7	41644.4	32285	33917.1	44623.4	5312.71	2695.3	3977.42	1928.79	2768.69	1938.02	2863.32	4786.02	20068.5	118262	32351.6
chr1:161197104-161214723:+	ENSG00000158864	NDUFS2	protein_coding	0.362723	0.988438	No	-0.830203	0.370125	No	-1.19293	0.13134	No	0.562738	0.665745	No	-1.99525	0.00154268	Down	-2.55799	2.92496e-05	Down	-0.801226	0.403942	No	4133.12	3180.2	7526.36	287.227	190.824	1221.76	4305.21	7677.56	5056.8	3866.31	3476.25	2706.37	2956.04	3878.17	390.758	177.925	292.998	180.535	248.254	143.683	395.426	625.226	2644.64	8712.73	2467.37
chr1:17005068-17011757:-	ENSG00000288636	NA	protein_coding	0	1	No	0	1	No	0	1	No	1.23556	0.665745	No	-0.958187	0.484146	No	-2.19375	0.0962208	No	0	1	No	0	0	0	7.73519	2.67769	17.7592	0	0	0	0	0	0	0	0	10.1058	5.0356	8.06416	2.23276	5.80032	0	7.02533	0	46.2523	0	0
chr1:45510914-45542732:-	ENSG00000117450	PRDX1	protein_coding	0.237331	0.988438	No	-0.789696	0.388249	No	-1.02703	0.166313	No	1.01145	0.624863	No	-0.0939475	0.886376	No	-1.10539	0.0604224	No	-0.349765	0.62682	No	14656.8	12349.8	25904.5	1098.76	527.551	1177.52	22514.4	28971.4	19095.4	13854.5	11020.6	10932.1	10780.1	15337.1	1430.39	749.885	1115.99	525.019	616.381	441.252	331.194	667.415	2533.97	43094.2	13911.5
chr1:45583846-45618904:+	ENSG00000132780	NASP	protein_coding	0.438816	0.988438	No	-0.264097	0.766017	No	-0.702913	0.299412	No	0.754627	0.654026	No	-1.67155	0.00709172	Down	-2.42617	6.43831e-05	Down	-0.6908	0.422577	No	15982.6	11641	19340.1	1031.18	596.106	3465.36	13283	21873.8	19673.9	15463.8	12810	11528.4	10315.6	13078.9	1408.5	641.619	1043.41	515.131	791.55	481.637	1093.94	1779.54	7522.61	26636.5	7804.76
chr1:45620044-45624057:-	ENSG00000159588	CCDC17	protein_coding	0.826115	0.828097	No	-0.68763	0.453157	No	-1.51374	0.0824883	No	0.175301	0.891464	No	-2.6399	0.000141788	Down	-2.8152	1.91283e-05	Down	-0.764686	0.410029	No	103.657	57.0363	170.188	4.56137	3.98875	33.1572	90.1003	156.735	128.04	88.4542	94.4756	32.1269	58.2402	80.7419	8.42152	1.67853	3.58407	4.46553	5.80032	1.70039	10.0362	20.057	69.3784	175.71	61.6842
chr1:45627304-45688113:-	ENSG00000159592	GPBP1L1	protein_coding	0.541961	0.988438	No	-0.443069	0.616784	No	-0.98503	0.180121	No	0.430869	0.703577	No	-1.96871	0.00167845	Down	-2.39958	7.16675e-05	Down	-0.459426	0.535225	No	3330.27	2251.31	4585.6	261.909	191.558	1092.19	5287.22	7365.31	3983.47	3331.3	2676.05	2108.81	1906.3	2738.82	356.23	161.139	268.357	162.992	242.067	169.614	348.758	600.328	2327.48	10489.1	3209.29
chr1:45645816-45646197:-	ENSG00000225447	RPS15AP10	processed_pseudogene	-0.0637577	1	No	0.480141	0.654335	No	0.543899	0.484611	No	1.98662	0.473107	No	-1.26078	0.0913422	No	-3.2474	0.00019752	Down	-0.680852	0.438313	No	13.678	14.3325	9.46708	2.19419	0.412295	7.01974	19.4236	31.9577	17.3882	9.98677	13.6591	15.4209	19.8869	7.68971	1.26323	0.839267	4.48009	0	0.386688	0.850197	1.50543	1.38324	18.1705	34.3183	15.421
chr1:45651039-45651826:-	ENSG00000234329	RPL7AP16	processed_pseudogene	-0.289971	0.988438	No	-0.978131	0.260388	No	-0.68816	0.276571	No	1.35275	0.49517	No	-0.753226	0.208747	No	-2.10598	0.000621374	Down	-0.908429	0.376098	No	42.6734	52.0222	85.2722	8.3812	3.07045	15.2301	77.797	149.267	72.7142	37.0937	18.2122	42.4075	48.2967	65.3625	13.0534	6.71413	5.37611	2.8707	4.64026	1.70039	10.538	10.3743	24.778	140.019	61.6842
chr1:45688181-45694436:+	ENSG00000159596	TMEM69	protein_coding	0.412346	0.988438	No	-1.03784	0.281208	No	-1.45019	0.0952853	No	0.209102	0.852845	No	-2.53002	0.000145574	Down	-2.73912	1.56209e-05	Down	-0.0934468	0.904893	No	380.523	282.076	806.903	62.7355	53.8792	395.979	1280.6	1370.64	426.801	399.471	315.298	214.608	259.95	371.669	87.1627	42.8026	58.2412	45.9312	67.6704	48.0361	105.882	216.478	865.579	2613.68	716.222
chr1:153959099-153968184:-	ENSG00000143570	SLC39A1	protein_coding	0.113918	0.99514	No	-1.15073	0.214777	No	-1.26465	0.118076	No	0.884648	0.653184	No	-1.68051	0.0069085	Down	-2.56516	2.8825e-05	Down	-0.848286	0.397903	No	3811.07	3509.8	8747.85	314.675	165.418	1065.89	5028.31	9276.33	4890.82	3455.42	3086.96	2548.31	3767.14	4213.96	459.815	193.451	290.758	150.552	221.572	124.129	343.238	599.636	2254.8	10161	2883.73
chr1:228139962-228148984:+	ENSG00000143774	GUK1	protein_coding	0.956979	0.680436	No	-1.09956	0.2498	No	-2.05654	0.0242219	Down	0.943923	0.644701	No	-0.7421	0.23926	No	-1.68602	0.00583519	Down	-1.062	0.371571	No	4241.94	2120.62	9398.05	479.524	241.187	823.703	5375.75	11587.6	5205.39	4081.74	3438.68	1175.84	2339.55	2846.47	700.67	277.797	460.105	256.449	266.041	201.072	293.558	393.533	1784.02	11430.7	2640.42
chr1:67407810-67430415:-	ENSG00000142864	SERBP1	protein_coding	0.290366	0.988438	No	-0.425619	0.63401	No	-0.715985	0.294551	No	0.527648	0.671614	No	-1.53627	0.0133854	Down	-2.06392	0.000618995	Down	-0.323656	0.658072	No	50679.4	41085.7	68923.4	3345.25	2279.95	10198.1	63982.9	80831.2	59108.7	51752.9	41176.6	36794.3	35601.8	50861	4492.04	2079.7	3464.01	2119.21	2842.54	1878.09	3079.1	5593.15	21921.9	130942	35936.2
chr1:66924895-66988619:+	ENSG00000198160	MIER1	protein_coding	0.358169	0.988438	No	-0.14994	0.872321	No	-0.508109	0.433164	No	0.295047	0.783387	No	-2.25208	0.000402707	Down	-2.54713	2.87575e-05	Down	-0.612254	0.445861	No	3922.92	3029	4371.13	187.626	151.434	961.345	4097.75	6374.06	4497.22	4230.11	3041.43	2935.11	2531.32	3620.57	225.697	128.408	208.772	131.414	198.758	124.129	294.562	547.764	2041.71	7648.87	2772.36
chr1:20664014-20718017:-	ENSG00000117245	KIF17	protein_coding	0.224329	0.988686	No	-0.770981	0.420759	No	-0.99531	0.189603	No	0.808985	0.654026	No	-1.35928	0.033488	Down	-2.16827	0.000519545	Down	0.476939	0.536622	No	443.076	376.458	774.691	99.0896	54.9376	267.503	682.539	483.467	535.872	416.591	376.764	275.006	362.225	492.141	155.377	48.2578	93.6339	51.0346	74.2441	39.5342	91.3293	152.848	558.331	1474.31	347.83
chr1:247099962-247104372:-	ENSG00000188295	ZNF669	protein_coding	0.279577	0.988438	No	-0.465269	0.607187	No	-0.744846	0.284123	No	0.1765	0.884375	No	-2.90848	2.2046e-05	Down	-3.08498	2.63599e-06	Down	-0.726802	0.416459	No	321.798	262.752	450.287	11.5508	10.152	98.1029	373.977	632.418	437.866	295.323	232.205	206.897	257.109	324.249	19.3695	5.87487	9.40819	8.61209	15.4675	6.37648	31.1122	56.713	206.483	737.157	205.614
chr1:179839967-179877803:-	ENSG00000169905	TOR1AIP2	protein_coding	0.497486	0.988438	No	-0.611445	0.497425	No	-1.10893	0.148489	No	0.757551	0.654026	No	-1.52978	0.0129578	Down	-2.28733	0.000143852	Down	-0.906889	0.390832	No	9563.72	6676.61	14870	801.728	462.608	2430.63	10998.9	21161.9	11605.8	9808.43	7276.9	5920.34	6241.64	7867.85	1060.27	510.274	834.641	384.992	611.74	391.091	714.577	1248.38	5328.93	21159.3	7064.55
chr1:193012250-193060080:-	ENSG00000116750	UCHL5	protein_coding	0.316012	0.988438	No	-0.594636	0.51391	No	-0.910648	0.208442	No	0.951704	0.641503	No	-1.96417	0.00196009	Down	-2.91587	4.05514e-06	Down	-0.548544	0.479581	No	3596.23	2861.48	5526.74	269.668	134.918	1123.07	5334.91	7928.89	4135.23	3706.52	2946.96	2557.3	2356.6	3670.55	342.756	174.148	292.102	112.914	173.236	118.603	329.187	605.169	2434.85	10523.4	3214.43
chr1:3772749-3775982:+	ENSG00000235169	SMIM1	protein_coding	-0.621537	0.965992	No	-1.68039	0.0498852	Down	-1.05885	0.152576	No	0.824608	0.654026	No	-0.79181	0.213972	No	-1.61642	0.011062	Down	-1.5888	0.151044	No	21.0331	33.171	71.1157	5.71871	3.04133	11.0241	35.4094	111.274	15.8074	19.9735	27.3182	21.8463	34.0918	43.575	8.84259	2.93743	5.37611	5.10346	2.32013	1.70039	7.02533	6.2246	19.8224	72.7548	18.8479
chr1:32936445-32964809:-	ENSG00000116514	RNF19B	protein_coding	0.753404	0.894506	No	-0.208674	0.821587	No	-0.962078	0.193316	No	0.814808	0.6537	No	-1.98253	0.0019603	Down	-2.79734	9.68464e-06	Down	-0.51901	0.500769	No	1943.77	1126.96	2260.38	121.386	67.024	513.762	1695.65	2468.23	2446.99	1780.5	1603.81	861.001	1116.51	1403.37	157.482	90.6408	116.034	68.8967	77.3376	54.8377	151.546	278.032	1111.71	3597.93	914.982
chr1:28668778-28719353:+	ENSG00000162419	GMEB1	protein_coding	-0.0370621	1	No	-0.960924	0.303984	No	-0.923862	0.200141	No	0.57292	0.663761	No	-1.84713	0.00312805	Down	-2.42005	6.78106e-05	Down	-0.739202	0.41231	No	1338.37	1374.51	2678.1	114.518	75.4983	438.531	1813.42	3091.84	1691.4	1353.92	969.798	1272.22	1268.5	1582.8	161.693	66.7217	115.138	72.0864	97.4454	56.9632	128.463	253.825	933.305	3555.38	1146.3
chr1:52345723-52366205:-	ENSG00000154222	CC2D1B	protein_coding	0.0645199	1	No	-1.31569	0.148299	No	-1.38021	0.0990665	No	0.902722	0.650939	No	-2.63622	5.37121e-05	Down	-3.53894	4.75069e-08	Down	-0.839153	0.398543	No	1731.5	1652.54	4477.42	161.092	83.5507	1090.09	2939.94	5387.28	2012.29	1653.52	1528.68	1200.26	1634.99	2122.36	221.486	110.364	151.427	68.2588	106.726	75.6675	378.364	551.223	2340.7	6074.34	1590.08
chr1:56994778-58546734:-	ENSG00000173406	DAB1	protein_coding	1.96357	0.0182032	Up	0.70712	0.438794	No	-1.25645	0.126511	No	2.40622	0.0517738	No	-2.29079	0.00037805	Down	-4.69702	1.93367e-10	Down	-0.206252	0.771644	No	90.3877	21.8428	54.4365	8.49374	1.30499	46.3405	83.0389	96.6173	88.5216	87.0276	95.6138	21.8463	14.2049	29.4772	12.2112	2.5178	10.7522	1.59483	2.32013	0	14.0507	24.2068	100.764	167.473	54.8304
chr1:89524829-89597861:+	ENSG00000197147	LRRC8B	protein_coding	0.27854	0.988438	No	-0.599335	0.510161	No	-0.877875	0.220048	No	0.267372	0.805544	No	-2.52842	0.000115181	Down	-2.79579	8.51899e-06	Down	-0.419838	0.570904	No	1243	1016.17	1916.49	64.6494	53.205	407.188	2467.93	3341.9	1471.67	1318.25	939.065	877.707	967.355	1203.44	88.0049	43.2222	62.7213	46.5691	77.3376	35.7083	124.951	209.561	887.053	4796.33	1576.37
chr1:92080305-92184725:+	ENSG00000189195	BTBD8	protein_coding	0.356503	0.988438	No	-0.164761	0.864399	No	-0.521264	0.437812	No	0.212327	0.851527	No	-2.12377	0.00114464	Down	-2.33609	0.000179826	Down	-0.951982	0.387704	No	311.974	240.834	351.437	35.2589	30.1976	166.708	366.187	729.462	387.282	315.297	233.343	221.033	200.289	301.18	56.0031	12.589	37.1847	27.1121	41.3756	22.1051	42.6538	94.0606	363.411	636.948	277.579
chr1:203795623-203854999:+	ENSG00000058673	ZC3H11A	protein_coding	0.314622	0.988438	No	-0.448522	0.621505	No	-0.763144	0.275641	No	0.282623	0.795372	No	-2.48925	0.000157714	Down	-2.77188	1.10042e-05	Down	-0.924397	0.391637	No	6216.08	4949.5	8599.91	737.208	600.237	4490.69	7564.07	14761.9	7718.77	5967.81	4961.68	4892.28	4279.94	5676.28	948.263	464.114	799.248	484.191	808.951	507.568	1424.64	2384.02	9663.43	16389.1	3709.62
chr1:40040233-40072649:+	ENSG00000131236	CAP1	protein_coding	0.395557	0.988438	No	-0.4803	0.588591	No	-0.875857	0.216516	No	0.612325	0.658486	No	-1.91356	0.00216665	Down	-2.52589	3.25414e-05	Down	-0.398607	0.584156	No	6428.64	4831.47	9091.68	364.907	233.918	1461.78	7184.46	9578.99	8099.73	6190.37	4995.82	4396.24	4407.79	5690.38	478.342	246.325	370.055	206.371	298.136	197.246	427.04	831.329	3126.99	14203.7	4316.18
chr1:6264269-6393767:-	ENSG00000097021	ACOT7	protein_coding	0.585852	0.986021	No	-0.997428	0.293261	No	-1.58328	0.07382	No	0.760473	0.654026	No	-1.38872	0.0263987	Down	-2.1492	0.000428984	Down	-0.594719	0.458879	No	2599.19	1701.17	5344.62	225.774	129.827	620.274	2762.48	4246.52	3118.81	2508.11	2170.66	1060.19	1741.52	2301.79	332.65	143.515	201.156	115.466	160.089	113.926	188.179	339.586	1333.06	5769.6	1422.16
chr1:179882042-179920077:+	ENSG00000143337	TOR1AIP1	protein_coding	0.304807	0.988438	No	-0.727163	0.423325	No	-1.03197	0.164272	No	0.519818	0.671481	No	-1.73989	0.00468564	Down	-2.25971	0.000152448	Down	-1.3351	0.261127	No	2027.85	1627.33	3425.8	150.109	102.945	530.742	1940.66	5081.83	2600.32	1948.85	1534.37	1420.01	1471.63	1990.35	200.853	107.006	142.467	83.5692	133.021	92.2464	167.604	289.79	1134.83	3810.71	1178.85
chr1:53916574-53945699:-	ENSG00000081870	HSPB11	protein_coding	0.113423	0.99514	No	-0.524113	0.554068	No	-0.637536	0.333005	No	0.451129	0.695565	No	-1.85023	0.00299029	Down	-2.30136	0.000136261	Down	-0.787917	0.404178	No	756.166	696.564	1103.46	41.9354	30.2127	161.846	1154.59	2037.55	991.126	721.901	555.471	630.972	592.345	866.373	64.4246	26.4369	34.9447	22.3276	39.8289	28.4816	60.2171	106.51	318.81	2333.65	659.678
chr1:22710839-22921500:+	ENSG00000133216	EPHB2	protein_coding	1.18027	0.393349	No	-0.382124	0.671256	No	-1.56239	0.0762853	No	0.597955	0.662115	No	-1.85905	0.00340743	Down	-2.45701	6.89116e-05	Down	0.162641	0.826595	No	1329.92	566.068	1753.11	110.322	71.384	426.837	1849.72	1644.99	1492.22	1335.37	1162.16	382.953	619.334	695.918	145.692	69.2395	116.034	64.1122	94.3519	55.6879	144.521	210.945	925.046	3869.73	1038.35
chr1:165724293-165827755:-	ENSG00000143183	TMCO1	protein_coding	0.561356	0.988438	No	-0.182171	0.845703	No	-0.743527	0.283744	No	0.436959	0.704999	No	-2.27129	0.00046245	Down	-2.70825	1.51531e-05	Down	-0.651791	0.435048	No	4304.37	2868.04	4910.16	188.176	136.896	981.122	3912.79	6267.78	5064.7	4459.81	3388.6	2766.77	2407.73	3429.61	254.33	116.658	193.54	111	179.81	119.878	267.464	515.258	2160.64	7772.41	2292.59
chr1:1635225-1659012:-	ENSG00000248333	CDK11B	protein_coding	0.535617	0.988438	No	-0.5027	0.576265	No	-1.03832	0.167862	No	0.6977	0.655019	No	-2.00943	0.0015334	Down	-2.70713	1.31515e-05	Down	-0.802389	0.404178	No	3208.92	2178.89	4613.63	232.35	139.916	998.976	1804.04	3222.5	3702.1	3158.67	2765.97	1724.57	2106.59	2705.49	324.228	131.345	241.477	126.63	181.743	111.376	372.343	549.839	2074.75	3862.87	916.695
chr1:54542257-54639192:+	ENSG00000162390	ACOT11	protein_coding	0.306717	0.988438	No	-0.753478	0.414055	No	-1.06019	0.160512	No	0.679414	0.655019	No	-1.83731	0.00331345	Down	-2.51672	3.91593e-05	Down	-0.75885	0.410209	No	436.246	349.438	751.623	63.4071	38.6685	241.49	517.102	894.605	535.872	416.591	356.275	272.436	372.169	403.71	84.2152	35.6688	70.3374	38.9139	54.1363	22.9553	96.8492	123.8	503.82	1011.7	332.409
chr1:45550543-45570049:+	ENSG00000117448	AKR1A1	protein_coding	0.143895	0.994025	No	-1.40933	0.118824	No	-1.55322	0.0743043	No	0.0747562	0.951889	No	-2.05561	0.00112996	Down	-2.13037	0.000388565	Down	-0.319689	0.65931	No	1074.1	967.835	2972.26	153.457	145.349	682.278	2639.77	3324.98	1410.02	1008.66	803.612	785.181	994.344	1123.98	214.749	91.0604	154.563	146.406	182.517	107.125	204.236	357.568	1485.03	5149.12	1612.36
chr1:196225779-196609225:-	ENSG00000162687	KCNT2	protein_coding	-0.143798	0.994025	No	-0.883995	0.341367	No	-0.740197	0.277404	No	-0.814353	0.653184	No	-4.00349	1.34518e-09	Down	-3.18913	5.60882e-07	Down	-0.914401	0.389235	No	464.23	514.861	878.819	32.867	59.519	600.87	1039.3	2010.02	580.133	466.525	346.031	516.6	407.681	620.303	45.4762	22.6602	30.4646	56.776	79.271	42.5099	186.171	331.287	1285.15	1939.67	678.526
chr1:150794880-150809577:-	ENSG00000143387	CTSK	protein_coding	0.515792	0.988438	No	-0.110801	0.913874	No	-0.626593	0.360473	No	0.346605	0.76104	No	-2.02437	0.00205388	Down	-2.37098	0.000175658	Down	-0.783044	0.410758	No	311.177	214.006	337.009	24.6059	19.0924	109.125	237.948	419.896	423.639	298.176	211.716	190.191	177.561	274.266	29.8964	13.0086	30.9126	14.6725	29.0016	13.6032	38.1375	33.1978	256.04	443.393	147.357
chr1:28887091-29120046:+	ENSG00000159023	EPB41	protein_coding	0.229428	0.988686	No	-0.69825	0.445303	No	-0.927678	0.19866	No	0.549169	0.667822	No	-1.74031	0.0050586	Down	-2.28947	0.000144084	Down	-0.644732	0.433557	No	10677.7	9046.83	17677.1	874.139	586.73	3086.97	13410.3	21356.6	12742.4	10543.2	8747.53	8266.89	8342.55	10531.1	1220.28	551.818	850.321	525.976	760.229	473.985	978.026	1592.81	6690.06	26658.5	8236.55
chr1:33081104-33123492:+	ENSG00000142920	AZIN2	protein_coding	0.799449	0.861858	No	-0.0966098	0.925207	No	-0.896059	0.218034	No	0.381908	0.735902	No	-2.24308	0.000634096	Down	-2.62499	3.25414e-05	Down	-1.20359	0.336658	No	757.952	424.99	812.807	29.2986	22.1489	151.569	544.827	1300.73	1002.19	716.194	555.471	312.273	434.67	528.026	39.1601	14.6872	34.0487	21.3707	25.5214	19.5545	49.6791	66.3957	338.633	1080.34	370.105
chr1:33145399-33182059:-	ENSG00000116525	TRIM62	protein_coding	0.0387224	1	No	-1.20877	0.192871	No	-1.24749	0.122099	No	0.73599	0.654362	No	-0.748679	0.230322	No	-1.48467	0.0143016	Down	-1.11913	0.353907	No	590.9	574.556	1414.82	59.8377	35.0069	104.389	870.232	1952.27	690.785	526.445	555.471	303.278	659.108	761.281	92.2156	40.7044	46.5929	29.9828	44.8558	30.182	38.1375	55.3297	219.698	1770.83	498.614
chr1:150730079-150765957:-	ENSG00000163131	CTSS	protein_coding	0.314937	0.988438	No	-0.542767	0.554068	No	-0.857704	0.233334	No	0.69639	0.655019	No	-1.72042	0.00841879	Down	-2.41681	0.000168236	Down	-1.16383	0.346263	No	135.463	107.697	200.412	11.1766	6.6947	40.4691	110.925	257.2	199.174	124.121	83.093	100.236	116.48	106.374	17.6852	4.19633	11.6482	4.46553	9.6672	5.95138	18.0651	20.7487	82.5934	219.637	66.8245
chr1:226231149-226309869:-	ENSG00000183814	LIN9	protein_coding	0.555085	0.988438	No	-0.898747	0.337534	No	-1.45383	0.0891441	No	0.376408	0.732587	No	-2.66799	4.85032e-05	Down	-3.0444	1.70388e-06	Down	-0.756026	0.410758	No	871.03	582.947	1667.03	78.2044	59.4667	542.922	1636.3	2824.15	1049.61	870.276	693.2	547.442	477.285	724.114	106.111	54.1327	74.3695	55.5001	76.5642	46.3357	151.546	320.913	1156.31	3155.91	1022.93
chr1:88979456-88992960:-	ENSG00000213516	RBMXL1	protein_coding	0.184287	0.988686	No	-0.404449	0.651926	No	-0.588736	0.374383	No	0.732552	0.654362	No	-2.04346	0.00132798	Down	-2.77601	9.39082e-06	Down	-0.505736	0.506419	No	1474.64	1290.64	1975.05	95.5703	56.0526	422.701	1881.1	2710.7	1670.85	1546.52	1206.56	1174.56	1096.62	1600.74	127.586	65.0432	94.0819	46.5691	81.2045	40.3844	119.932	224.777	923.394	3694.02	1158.29
chr1:89006679-89022894:-	ENSG00000117226	GBP3	protein_coding	0.041749	1	No	-1.40575	0.476449	No	-1.4475	0.320113	No	0.976585	0.66966	No	-1.07462	0.324707	No	-2.05121	0.0606239	No	-0.478193	0.68669	No	0.47556	0.428359	2.11343	1.15734	0.470436	3.47101	11.0114	15.6833	0	1.42668	0	1.28508	0	0	0.421076	1.2589	1.79204	0.637933	0.773376	0	0.501809	0	9.91121	13.7273	11.9941
chr1:89051882-89065360:-	ENSG00000117228	GBP1	protein_coding	-0.128291	0.99514	No	-0.878669	0.402315	No	-0.750378	0.319256	No	0.993803	0.6537	No	-1.31731	0.0662424	No	-2.31112	0.0016837	Down	-0.731164	0.419293	No	13.2407	14.4773	25.1543	2.99995	1.40135	9.27369	40.2504	68.0396	12.6459	15.6935	11.3826	10.2806	11.3639	21.7875	5.05291	1.2589	2.68805	0.956899	1.54675	1.70039	1.50543	4.84135	21.4743	57.6548	49.69
chr1:89106132-89150456:-	ENSG00000162645	GBP2	protein_coding	0.958217	0.912682	No	-0.669733	0.54813	No	-1.62795	0.124921	No	-0.570746	0.696978	No	-0.810558	0.329465	No	-0.239812	0.763399	No	-0.0624511	0.947005	No	8.35443	3.90037	13.3531	1.5595	2.42294	3.45919	12.0947	12.8489	14.2267	8.56009	2.27652	10.2806	1.42049	0	1.6843	2.09817	0.896018	2.55173	3.86688	0.850197	1.00362	2.76649	6.60747	23.3365	6.8538
chr1:89181144-89198942:-	ENSG00000162654	GBP4	protein_coding	0.686201	0.975137	No	-0.623551	0.541774	No	-1.30975	0.139912	No	0.0718603	0.961163	No	-2.22342	0.00238141	Down	-2.29528	0.00100747	Down	-1.31332	0.341318	No	161.604	97.796	254.72	8.72387	8.24506	46.5882	128.16	334.322	191.27	162.642	130.9	68.109	115.06	110.219	8.42152	2.5178	15.2323	8.61209	13.1474	2.97569	9.03257	20.057	110.675	242.974	89.0993
chr1:27534035-27604431:-	ENSG00000126705	AHDC1	protein_coding	0.264676	0.988438	No	-1.27043	0.18306	No	-1.53511	0.0845356	No	1.25481	0.569968	No	-0.483241	0.453566	No	-1.73805	0.00512911	Down	-0.0778133	0.922725	No	1034.74	853.983	2597.56	195.468	78.2874	279.174	2168.72	2294.8	1204.53	928.769	970.936	521.741	968.775	1071.43	296.858	104.069	185.476	62.5174	105.179	67.1656	87.3148	139.016	611.191	4565.71	1207.98
chr1:27649419-27649610:+	ENSG00000235912	NA	processed_pseudogene	-0.844546	0.988438	No	0.633406	0.76627	No	1.47795	0.344282	No	0.426309	0.850334	No	-2.59572	0.0397905	Down	-3.02203	0.0136801	Down	0.811785	0.643326	No	0.526915	1.32791	0	3.69421	2.55135	31.3445	0.457578	0	1.58074	0	0	0	1.42049	2.56324	8.84259	0	2.24004	5.10346	0	2.55059	13.5489	19.3654	61.1191	1.37273	0
chr1:27666064-27672212:-	ENSG00000126709	IFI6	protein_coding	0.764398	0.903745	No	-0.558854	0.550704	No	-1.32325	0.117716	No	1.02189	0.640082	No	-1.60693	0.0137585	Down	-2.62883	4.93172e-05	Down	-0.676486	0.432937	No	329.913	189.424	494.644	28.1938	13.3089	92.4396	351.682	574.27	428.382	282.483	278.874	138.788	171.879	257.605	45.0551	11.7497	27.7766	9.88796	18.561	11.4777	29.6068	42.8806	204.832	730.294	191.906
chr1:78619902-78646145:+	ENSG00000137959	IFI44L	protein_coding	-2.74603	0.0223449	Down	-3.99993	0.000143244	Down	-1.25389	0.146643	No	0.879252	0.653184	No	-1.44767	0.0274335	Down	-2.32692	0.000375765	Down	-0.274619	0.709823	No	1.47804	13.6275	33.9625	8.63217	4.51998	26.7064	98.5334	120.613	1.58074	2.85336	0	15.4209	11.3639	14.0978	10.948	4.19633	10.7522	3.50863	5.80032	4.25099	4.51628	6.2246	69.3784	183.946	61.6842
chr1:109494052-109502932:+	ENSG00000174151	CYB561D1	protein_coding	0.0858574	1	No	-1.15072	0.216981	No	-1.23658	0.124266	No	0.512319	0.67686	No	-2.17809	0.000693666	Down	-2.69041	1.5828e-05	Down	-1.02574	0.372914	No	534.218	501.963	1226.61	48.0979	33.0973	235.41	748.275	1569.47	646.524	523.592	432.539	416.365	512.797	576.728	67.7932	28.1154	48.385	32.2156	43.6957	23.3804	75.2714	102.36	528.598	1429.01	457.491
chr1:109504178-109509738:-	ENSG00000181754	AMIGO1	protein_coding	0.970085	0.625739	No	-0.306471	0.726558	No	-1.27656	0.115925	No	0.0812889	0.948545	No	-3.55696	1.2853e-07	Down	-3.63825	2.96484e-08	Down	-1.10115	0.357901	No	540.165	268.036	673.961	17.7142	16.7141	236.731	448.195	992.215	619.651	536.432	464.41	212.037	301.144	290.927	25.2646	11.7497	16.1283	14.0345	21.6545	14.4534	76.275	116.884	517.035	834.621	356.397
chr1:109548615-109600195:+	ENSG00000065135	GNAI3	protein_coding	0.666918	0.945577	No	-0.146713	0.876273	No	-0.813631	0.243847	No	0.210132	0.847256	No	-2.46405	0.000142051	Down	-2.67418	1.45946e-05	Down	-0.829024	0.399487	No	5657.25	3494.53	6289.3	212.844	182.689	1272.75	4620.9	8407.42	7073.83	5859.38	4038.55	3130.44	2954.62	4398.51	289.279	122.113	227.141	180.216	229.693	138.157	372.343	705.454	2740.45	8671.55	2888.87
[truncated: 17,451 more rows]
[truncated: 22 more columns]
