# Supplementary material for: The SPOC domain is a phosphoserine binding module that bridges transcription machinery with co- and post-transcriptional regulators
Source: Nat Commun. 2023 Jan 11;14:166. doi: 10.1038/s41467-023-35853-1 (PMC9834408; doi:10.1038/s41467-023-35853-1)
Supplement: Supplementary file 7 — Supplementary Data 4 [file 41467_2023_35853_MOESM7_ESM.xlsx]

## Sheet: Column_Description
column_name	description
gene_id	ENSEMBL gene_id
gene_name	HGNC gene symbol
coord	gene location in hg38
width	transcript width
strand	gene strand
TSS.width	transcription start site width
body.width	gene body width
log2FoldChange.TT_HEK_DIDO_dSPOC_TSS	DESeq2 estimated log2 DIDO ∆SPOC / DIDO WT at TSS
padj.TT_HEK_DIDO_dSPOC_TSS	DESeq2 estimated FDR adjusted p value
diff.TT_HEK_DIDO_dSPOC_TSS	Indicator variable for differential genes
log2FoldChange.TT_HEK_DIDO_dSPOC_body	DESeq2 estimated log2 DIDO ∆SPOC / DIDO WT at gene bodies
padj.TT_HEK_DIDO_dSPOC_body	DESeq2 estimated FDR adjusted p value
diff.TT_HEK_DIDO_dSPOC_body	Indicator variable for differential genes
log2FoldChange.TT_HEK_DIDO_dSPOC_Stalling	DESeq2 estimated log2 DIDO ∆SPOC TSS / DIDO ∆SPOC body (stalling index)
padj.TT_HEK_DIDO_dSPOC_Stalling	DESeq2 estimated FDR adjusted p value
diff.TT_HEK_DIDO_dSPOC_Stalling	Indicator variable for differential genes
log2FoldChange.TT_HEK_DIDO_dSPOC_Stalling_Diff	DESeq2 estimated log2 ∆SPOC / DIDO WT stalling index
padj.TT_HEK_DIDO_dSPOC_Stalling_Diff	DESeq2 estimated FDR adjusted p value
diff.TT_HEK_DIDO_dSPOC_Stalling_Diff	Indicator variable for differential genes
log2FoldChange.TT_HEK_DIDO_KO_TSS	DESeq2 estimated log2 DIDO KO / DIDO WT at TSS
padj.TT_HEK_DIDO_KO_TSS	DESeq2 estimated FDR adjusted p value
diff.TT_HEK_DIDO_KO_TSS	Indicator variable for differential genes
log2FoldChange.TT_HEK_DIDO_KO_body	DESeq2 estimated log2 DIDO KO / DIDO WT at gene bodies
padj.TT_HEK_DIDO_KO_body	DESeq2 estimated FDR adjusted p value
diff.TT_HEK_DIDO_KO_body	Indicator variable for differential genes
log2FoldChange.TT_HEK_DIDO_KO_Stalling	DESeq2 estimated log2 DIDO KO TSS / DIDO KO body (stalling index)
padj.TT_HEK_DIDO_KO_Stalling	DESeq2 estimated FDR adjusted p value
diff.TT_HEK_DIDO_KO_Stalling	Indicator variable for differential genes
log2FoldChange.TT_HEK_DIDO_KO_Stalling_Diff	DESeq2 estimated log2 DIDO KO / DIDO WT stalling index
padj.TT_HEK_DIDO_KO_Stalling_Diff	DESeq2 estimated FDR adjusted p value
diff.TT_HEK_DIDO_KO_Stalling_Diff	Indicator variable for differential genes
log2FoldChange.TT_HEK_PHF3_dSPOC_TSS	DESeq2 estimated log2 PHF3 ΔSPOC / PHF3 WT at TSS
padj.TT_HEK_PHF3_dSPOC_TSS	DESeq2 estimated FDR adjusted p value
diff.TT_HEK_PHF3_dSPOC_TSS	Indicator variable for differential genes
log2FoldChange.TT_HEK_PHF3_dSPOC_body	DESeq2 estimated log2 PHF3 ΔSPOC / PHF3 WT at gene bodies
padj.TT_HEK_PHF3_dSPOC_body	DESeq2 estimated FDR adjusted p value
diff.TT_HEK_PHF3_dSPOC_body	Indicator variable for differential genes
log2FoldChange.TT_HEK_PHF3_dSPOC_Stalling	DESeq2 estimated log2 PHF3 ∆SPOC TSS / PHF3 ∆SPOC body (stalling index)
padj.TT_HEK_PHF3_dSPOC_Stalling	DESeq2 estimated FDR adjusted p value
diff.TT_HEK_PHF3_dSPOC_Stalling	Indicator variable for differential genes
log2FoldChange.TT_HEK_PHF3_dSPOC_Stalling_Diff	DESeq2 estimated log2 PHF3 ΔSPOC / PHF3 WT stalling index
padj.TT_HEK_PHF3_dSPOC_Stalling_Diff	DESeq2 estimated FDR adjusted p value
diff.TT_HEK_PHF3_dSPOC_Stalling_Diff	Indicator variable for differential genes
log2FoldChange.TT_HEK_PHF3_KO_TSS	DESeq2 estimated log2 PHF3 KO / PHF3 WT at TSS
padj.TT_HEK_PHF3_KO_TSS	DESeq2 estimated FDR adjusted p value
diff.TT_HEK_PHF3_KO_TSS	Indicator variable for differential genes
log2FoldChange.TT_HEK_PHF3_KO_body	DESeq2 estimated log2 PHF3 KO / PHF3 WT at gene bodies
padj.TT_HEK_PHF3_KO_body	DESeq2 estimated FDR adjusted p value
diff.TT_HEK_PHF3_KO_body	Indicator variable for differential genes
log2FoldChange.TT_HEK_PHF3_KO_Stalling	DESeq2 estimated log2 PHF3 KO TSS / PHF3 KO body (stalling index)
padj.TT_HEK_PHF3_KO_Stalling	DESeq2 estimated FDR adjusted p value
diff.TT_HEK_PHF3_KO_Stalling	Indicator variable for differential genes
log2FoldChange.TT_HEK_PHF3_KO_Stalling_Diff	DESeq2 estimated log2 PHF3 KO / PHF3 WT stalling index
padj.TT_HEK_PHF3_KO_Stalling_Diff	DESeq2 estimated FDR adjusted p value
diff.TT_HEK_PHF3_KO_Stalling_Diff	Indicator variable for differential genes
log2FoldChange.TT_HEK_RBM15_dSPOC_TSS	DESeq2 estimated log2 RBM15 ΔSPOC / RBM15 WT at TSS
padj.TT_HEK_RBM15_dSPOC_TSS	DESeq2 estimated FDR adjusted p value
diff.TT_HEK_RBM15_dSPOC_TSS	Indicator variable for differential genes
log2FoldChange.TT_HEK_RBM15_dSPOC_body	DESeq2 estimated log2 RBM15 ΔSPOC / RBM15 WT at gene bodies
padj.TT_HEK_RBM15_dSPOC_body	DESeq2 estimated FDR adjusted p value
diff.TT_HEK_RBM15_dSPOC_body	Indicator variable for differential genes
log2FoldChange.TT_HEK_RBM15_dSPOC_Stalling	DESeq2 estimated log2 RBM15 ∆SPOC TSS / RBM15 ∆SPOC body (stalling index)
padj.TT_HEK_RBM15_dSPOC_Stalling	DESeq2 estimated FDR adjusted p value
diff.TT_HEK_RBM15_dSPOC_Stalling	Indicator variable for differential genes
log2FoldChange.TT_HEK_RBM15_dSPOC_Stalling_Diff	DESeq2 estimated log2 RBM15 ΔSPOC / RBM15 WT stalling index
padj.TT_HEK_RBM15_dSPOC_Stalling_Diff	DESeq2 estimated FDR adjusted p value
diff.TT_HEK_RBM15_dSPOC_Stalling_Diff	Indicator variable for differential genes
log2FoldChange.TT_HEK_RBM15_KO_TSS	DESeq2 estimated log2 RBM15 KO / RBM15 WT at TSS
padj.TT_HEK_RBM15_KO_TSS	DESeq2 estimated FDR adjusted p value
diff.TT_HEK_RBM15_KO_TSS	Indicator variable for differential genes
log2FoldChange.TT_HEK_RBM15_KO_body	DESeq2 estimated log2 RBM15 KO / RBM15 WT at gene bodies
padj.TT_HEK_RBM15_KO_body	DESeq2 estimated FDR adjusted p value
diff.TT_HEK_RBM15_KO_body	Indicator variable for differential genes
log2FoldChange.TT_HEK_RBM15_KO_Stalling	DESeq2 estimated log2 RBM15 KO TSS / RBM15 KO body (stalling index)
padj.TT_HEK_RBM15_KO_Stalling	DESeq2 estimated FDR adjusted p value
diff.TT_HEK_RBM15_KO_Stalling	Indicator variable for differential genes
log2FoldChange.TT_HEK_RBM15_KO_Stalling_Diff	DESeq2 estimated log2 RBM15 KO / RBM15 WT stalling index
padj.TT_HEK_RBM15_KO_Stalling_Diff	DESeq2 estimated FDR adjusted p value
diff.TT_HEK_RBM15_KO_Stalling_Diff	Indicator variable for differential genes
log2FoldChange.TT_HEK_SHARP_dSPOC_TSS	DESeq2 estimated log2 SHARP ΔSPOC / SHARP WT at TSS
padj.TT_HEK_SHARP_dSPOC_TSS	DESeq2 estimated FDR adjusted p value
diff.TT_HEK_SHARP_dSPOC_TSS	Indicator variable for differential genes
log2FoldChange.TT_HEK_SHARP_dSPOC_body	DESeq2 estimated log2 SHARP ΔSPOC / SHARP WT at gene bodies
padj.TT_HEK_SHARP_dSPOC_body	DESeq2 estimated FDR adjusted p value
diff.TT_HEK_SHARP_dSPOC_body	Indicator variable for differential genes
log2FoldChange.TT_HEK_SHARP_dSPOC_Stalling	DESeq2 estimated log2 SHARP ∆SPOC TSS / SHARP ∆SPOC body (stalling index)
padj.TT_HEK_SHARP_dSPOC_Stalling	DESeq2 estimated FDR adjusted p value
diff.TT_HEK_SHARP_dSPOC_Stalling	Indicator variable for differential genes
log2FoldChange.TT_HEK_SHARP_dSPOC_Stalling_Diff	DESeq2 estimated log2 SHARP ΔSPOC / SHARP WT stalling index
padj.TT_HEK_SHARP_dSPOC_Stalling_Diff	DESeq2 estimated FDR adjusted p value
diff.TT_HEK_SHARP_dSPOC_Stalling_Diff	Indicator variable for differential genes
log2FoldChange.TT_HEK_DIDO_WT_Stalling	DESeq2 estimated log2 DIDO WT TSS / DIDO WT body (stalling index)
padj.TT_HEK_DIDO_WT_Stalling	DESeq2 estimated FDR adjusted p value
diff.TT_HEK_DIDO_WT_Stalling	Indicator variable for differential genes
log2FoldChange.TT_HEK_PHF3_WT_Stalling	DESeq2 estimated log2 PHF3 WT TSS / PHF3 WT body (stalling index)
padj.TT_HEK_PHF3_WT_Stalling	DESeq2 estimated FDR adjusted p value
diff.TT_HEK_PHF3_WT_Stalling	Indicator variable for differential genes
log2FoldChange.TT_HEK_RBM15_WT_Stalling	DESeq2 estimated log2 PHF3 RBM15 TSS / RBM15 WT body (stalling index)
padj.TT_HEK_RBM15_WT_Stalling	DESeq2 estimated FDR adjusted p value
diff.TT_HEK_RBM15_WT_Stalling	Indicator variable for differential genes
log2FoldChange.TT_HEK_SHARP_WT_Stalling	DESeq2 estimated log2 PHF3 SHARP TSS / SHARP WT body (stalling index)
padj.TT_HEK_SHARP_WT_Stalling	DESeq2 estimated FDR adjusted p value
diff.TT_HEK_SHARP_WT_Stalling	Indicator variable for differential genes
mean.TT_HEK_DIDO_dSPOC_TSS	average signal in DIDO ∆SPOC samples at TSS
mean.TT_HEK_DIDO_KO_TSS	average signal in DIDO KO samples at TSS
mean.TT_HEK_DIDO_WT_TSS	average signal in DIDO WT samples at TSS
mean.TT_HEK_PHF3_dSPOC_TSS	average signal in PHF3 ∆SPOC samples at TSS
mean.TT_HEK_PHF3_KO_TSS	average signal in PHF3 KO samples at TSS
mean.TT_HEK_PHF3_WT_TSS	average signal in PHF3 WT samples at TSS
mean.TT_HEK_RBM15_dSPOC_TSS	average signal in RBM15 ∆SPOC samples at TSS
mean.TT_HEK_RBM15_KO_TSS	average signal in RBM15 KO samples at TSS
mean.TT_HEK_RBM15_WT_TSS	average signal in RBM15 WT samples at TSS
mean.TT_HEK_SHARP_dSPOC_TSS	average signal in SHARP ∆SPOC samples at TSS
mean.TT_HEK_SHARP_WT_TSS	average signal in SHARP WT samples at TSS
mean.TT_HEK_DIDO_dSPOC_body	average signal in DIDO ∆SPOC samples at gene bodies
mean.TT_HEK_DIDO_KO_body	average signal in DIDO KO samples at gene bodies
mean.TT_HEK_DIDO_WT_body	average signal in DIDO WT samples at gene bodies
mean.TT_HEK_PHF3_dSPOC_body	average signal in PHF3 ∆SPOC samples at gene bodies
mean.TT_HEK_PHF3_KO_body	average signal in PHF3 KO samples at gene bodies
mean.TT_HEK_PHF3_WT_body	average signal in PHF3 WT samples at gene bodies
mean.TT_HEK_RBM15_dSPOC_body	average signal in RBM15 ∆SPOC samples at gene bodies
mean.TT_HEK_RBM15_KO_body	average signal in RBM15 KO samples at gene bodies
mean.TT_HEK_RBM15_WT_body	average signal in RBM15 WT samples at gene bodies
mean.TT_HEK_SHARP_dSPOC_body	average signal in SHARP ∆SPOC samples at gene bodies
mean.TT_HEK_SHARP_WT_body	average signal in SHARP WT samples at gene bodies
sample.TT_HEK_DIDO_dSPOC_TSS_br1	signal per sample at TSS
sample.TT_HEK_DIDO_dSPOC_TSS_br2	signal per sample at TSS
sample.TT_HEK_DIDO_KO_TSS_br1	signal per sample at TSS
sample.TT_HEK_DIDO_KO_TSS_br2	signal per sample at TSS
sample.TT_HEK_DIDO_KO_TSS_br3	signal per sample at TSS
sample.TT_HEK_DIDO_WT_TSS_br1	signal per sample at TSS
sample.TT_HEK_DIDO_WT_TSS_br2	signal per sample at TSS
sample.TT_HEK_DIDO_WT_TSS_br3	signal per sample at TSS
sample.TT_HEK_PHF3_dSPOC_TSS_br1	signal per sample at TSS
sample.TT_HEK_PHF3_dSPOC_TSS_br2	signal per sample at TSS
sample.TT_HEK_PHF3_KO_TSS_br1	signal per sample at TSS
sample.TT_HEK_PHF3_KO_TSS_br2	signal per sample at TSS
sample.TT_HEK_PHF3_KO_TSS_br3	signal per sample at TSS
sample.TT_HEK_PHF3_WT_TSS_br1	signal per sample at TSS
sample.TT_HEK_PHF3_WT_TSS_br2	signal per sample at TSS
sample.TT_HEK_PHF3_WT_TSS_br3	signal per sample at TSS
sample.TT_HEK_RBM15_dSPOC_TSS_br1	signal per sample at TSS
sample.TT_HEK_RBM15_dSPOC_TSS_br2	signal per sample at TSS
sample.TT_HEK_RBM15_dSPOC_TSS_br3	signal per sample at TSS
sample.TT_HEK_RBM15_KO_TSS_br1	signal per sample at TSS
sample.TT_HEK_RBM15_KO_TSS_br2	signal per sample at TSS
sample.TT_HEK_RBM15_KO_TSS_br3	signal per sample at TSS
sample.TT_HEK_RBM15_WT_TSS_br1	signal per sample at TSS
sample.TT_HEK_RBM15_WT_TSS_br2	signal per sample at TSS
sample.TT_HEK_RBM15_WT_TSS_br3	signal per sample at TSS
sample.TT_HEK_SHARP_dSPOC_TSS_br1	signal per sample at TSS
sample.TT_HEK_SHARP_dSPOC_TSS_br2	signal per sample at TSS
sample.TT_HEK_SHARP_dSPOC_TSS_br3	signal per sample at TSS
sample.TT_HEK_SHARP_WT_TSS_br1	signal per sample at TSS
sample.TT_HEK_SHARP_WT_TSS_br2	signal per sample at TSS
sample.TT_HEK_SHARP_WT_TSS_br3	signal per sample at TSS
sample.TT_HEK_DIDO_dSPOC_body_br1	signal per sample at gene bodies
sample.TT_HEK_DIDO_dSPOC_body_br2	signal per sample at gene bodies
sample.TT_HEK_DIDO_KO_body_br1	signal per sample at gene bodies
sample.TT_HEK_DIDO_KO_body_br2	signal per sample at gene bodies
sample.TT_HEK_DIDO_KO_body_br3	signal per sample at gene bodies
sample.TT_HEK_DIDO_WT_body_br1	signal per sample at gene bodies
sample.TT_HEK_DIDO_WT_body_br2	signal per sample at gene bodies
sample.TT_HEK_DIDO_WT_body_br3	signal per sample at gene bodies
sample.TT_HEK_PHF3_dSPOC_body_br1	signal per sample at gene bodies
sample.TT_HEK_PHF3_dSPOC_body_br2	signal per sample at gene bodies
sample.TT_HEK_PHF3_KO_body_br1	signal per sample at gene bodies
sample.TT_HEK_PHF3_KO_body_br2	signal per sample at gene bodies
sample.TT_HEK_PHF3_KO_body_br3	signal per sample at gene bodies
sample.TT_HEK_PHF3_WT_body_br1	signal per sample at gene bodies
sample.TT_HEK_PHF3_WT_body_br2	signal per sample at gene bodies
sample.TT_HEK_PHF3_WT_body_br3	signal per sample at gene bodies
sample.TT_HEK_RBM15_dSPOC_body_br1	signal per sample at gene bodies
sample.TT_HEK_RBM15_dSPOC_body_br2	signal per sample at gene bodies
sample.TT_HEK_RBM15_dSPOC_body_br3	signal per sample at gene bodies
sample.TT_HEK_RBM15_KO_body_br1	signal per sample at gene bodies
sample.TT_HEK_RBM15_KO_body_br2	signal per sample at gene bodies
sample.TT_HEK_RBM15_KO_body_br3	signal per sample at gene bodies
sample.TT_HEK_RBM15_WT_body_br1	signal per sample at gene bodies
sample.TT_HEK_RBM15_WT_body_br2	signal per sample at gene bodies
sample.TT_HEK_RBM15_WT_body_br3	signal per sample at gene bodies
sample.TT_HEK_SHARP_dSPOC_body_br1	signal per sample at gene bodies
sample.TT_HEK_SHARP_dSPOC_body_br2	signal per sample at gene bodies
sample.TT_HEK_SHARP_dSPOC_body_br3	signal per sample at gene bodies
sample.TT_HEK_SHARP_WT_body_br1	signal per sample at gene bodies
sample.TT_HEK_SHARP_WT_body_br2	signal per sample at gene bodies
sample.TT_HEK_SHARP_WT_body_br3	signal per sample at gene bodies

## Sheet: TTseq_PHF3_DIDO_RBMB15_SHARP
gene_id	gene_name	coord	width	strand	TSS.width	body.width	log2FoldChange.TT_HEK_DIDO_dSPOC_TSS	padj.TT_HEK_DIDO_dSPOC_TSS	diff.TT_HEK_DIDO_dSPOC_TSS	log2FoldChange.TT_HEK_DIDO_dSPOC_body	padj.TT_HEK_DIDO_dSPOC_body	diff.TT_HEK_DIDO_dSPOC_body	log2FoldChange.TT_HEK_DIDO_dSPOC_Stalling	padj.TT_HEK_DIDO_dSPOC_Stalling	diff.TT_HEK_DIDO_dSPOC_Stalling	log2FoldChange.TT_HEK_DIDO_dSPOC_Stalling_Diff	padj.TT_HEK_DIDO_dSPOC_Stalling_Diff	diff.TT_HEK_DIDO_dSPOC_Stalling_Diff	log2FoldChange.TT_HEK_DIDO_KO_TSS	padj.TT_HEK_DIDO_KO_TSS	diff.TT_HEK_DIDO_KO_TSS	log2FoldChange.TT_HEK_DIDO_KO_body	padj.TT_HEK_DIDO_KO_body	diff.TT_HEK_DIDO_KO_body	log2FoldChange.TT_HEK_DIDO_KO_Stalling	padj.TT_HEK_DIDO_KO_Stalling	diff.TT_HEK_DIDO_KO_Stalling	log2FoldChange.TT_HEK_DIDO_KO_Stalling_Diff	padj.TT_HEK_DIDO_KO_Stalling_Diff	diff.TT_HEK_DIDO_KO_Stalling_Diff	log2FoldChange.TT_HEK_PHF3_dSPOC_TSS	padj.TT_HEK_PHF3_dSPOC_TSS	diff.TT_HEK_PHF3_dSPOC_TSS	log2FoldChange.TT_HEK_PHF3_dSPOC_body	padj.TT_HEK_PHF3_dSPOC_body	diff.TT_HEK_PHF3_dSPOC_body	log2FoldChange.TT_HEK_PHF3_dSPOC_Stalling	padj.TT_HEK_PHF3_dSPOC_Stalling	diff.TT_HEK_PHF3_dSPOC_Stalling	log2FoldChange.TT_HEK_PHF3_dSPOC_Stalling_Diff	padj.TT_HEK_PHF3_dSPOC_Stalling_Diff	diff.TT_HEK_PHF3_dSPOC_Stalling_Diff	log2FoldChange.TT_HEK_PHF3_KO_TSS	padj.TT_HEK_PHF3_KO_TSS	diff.TT_HEK_PHF3_KO_TSS	log2FoldChange.TT_HEK_PHF3_KO_body	padj.TT_HEK_PHF3_KO_body	diff.TT_HEK_PHF3_KO_body	log2FoldChange.TT_HEK_PHF3_KO_Stalling
ENSG00000160072	ATAD3B	chr1:1471515-1472014	500	+	500	25834	-2.64582	0.443221	No	1.19841	0.426794	No	2.55816	0.325143	No	-3.84423	0.501681	No	1.38268	1	No	0.807854	0.940874	No	6.97722	6.20822e-11	Up	0.57483	1	No	-0.480915	1	No	-1.38007	0.381012	No	5.55491	8.87419e-05	Up	0.899159	0.974646	No	0.316082	1	No	-1.32476	0.388448	No	6.2966
ENSG00000198744	MTCO3P12	chr1:634126-634625	500	+	500	297	0.919742	1	No	2.10437	0.149093	No	-3.44089	0.0572555	No	-1.18463	0.988469	No	1.53327	1	No	1.20026	0.896396	No	-1.92325	0.136946	No	0.333011	1	No	-3.35752	0.306992	No	-3.25774	0.078113	No	-4.01491	0.041785	Down	-0.0997736	0.999393	No	-0.967792	0.930718	No	-1.11547	0.440191	No	-3.76746
ENSG00000279928	DDX11L17	chr1:182446-182945	500	+	500	1229	2.88766	0.438877	No	-3.68492	0.11941	No	2.81743	0.430099	No	6.57258	0.26513	No	1.91178	1	No	0.0645569	1	No	-1.90794	0.219673	No	1.84722	1	No	0.970103	0.966816	No	-1.43802	0.367092	No	-0.391186	0.873834	No	2.40812	0.888764	No	1.09026	0.90111	No	-0.725251	0.6374	No	-0.983794
ENSG00000228037		chr1:2581310-2581809	500	+	500	2724	0.515615	1	No	-0.742591	0.674416	No	-1.094	0.815295	No	1.25821	0.988469	No	-1.46728	1	No	-0.440917	0.99329	No	-3.37857	0.0824831	No	-1.02637	1	No	1.21333	0.919087	No	-1.57865	0.315375	No	-0.229005	0.934306	No	2.79198	0.849524	No	-2.99244	0.528871	No	-2.31782	0.166826	No	-3.69561
ENSG00000142611	PRDM16	chr1:3068918-3069417	500	+	500	369204	-1.51544	1	No	3.798	0.0254199	Up	-1.25727	0.774955	No	-5.31344	0.379091	No	-0.655479	1	No	1.2892	0.896811	No	2.11149	0.22994	No	-1.94468	1	No	-1.20088	1	No	-3.91386	0.0569528	No	2.2641	0.459797	No	2.71298	0.964238	No	0.03938	1	No	-2.34815	0.175526	No	1.93866
ENSG00000225630	MTND2P28	chr1:629390-629889	500	+	500	794	0.765979	0.963674	No	2.22501	0.0576453	No	2.9835	0.0101466	Up	-1.45903	0.851333	No	0.708978	1	No	1.5945	0.888158	No	3.55701	2.13909e-05	Up	-0.885525	1	No	-0.462889	1	No	-1.79947	0.15617	No	5.12288	7.74658e-07	Up	1.33658	0.964238	No	0.129441	1	No	-0.813565	0.472245	No	4.7293
ENSG00000157911	PEX10	chr1:2413548-2414047	500	-	500	9584	-0.767796	1	No	1.7458	0.178056	No	-1.48766	0.514787	No	-2.5136	0.653451	No	0.094171	1	No	0.276519	0.997999	No	0.843589	0.553905	No	-0.182348	1	No	-1.86529	0.429406	No	-1.80579	0.207345	No	0.437797	0.832553	No	-0.0594999	0.999393	No	-2.33326	0.257481	No	-1.13417	0.394345	No	-0.701797
ENSG00000237973	MTCO1P12	chr1:630824-631323	500	+	500	1293	1.3508	0.595266	No	0.00674004	1	No	2.10612	0.144256	No	1.34406	0.92158	No	0.966922	1	No	1.06685	0.892007	No	0.662135	0.617444	No	-0.0999263	1	No	-0.968682	0.801433	No	-1.13464	0.373127	No	1.04392	0.529941	No	0.16596	0.997251	No	-0.745111	0.916743	No	-0.879406	0.471252	No	1.01226
ENSG00000228463		chr1:359432-359931	500	-	500	101568	0	1	No	3.29426	0.452739	No	3.52264	0.666583	No	-0.885156	0.99448	No	0	1	No	1.28054	0.99329	No	3.55348	0.462262	No	-0.854316	1	No	0	1	No	2.80416	0.553177	No	2.52729	0.709637	No	-3.83146	0.964238	No	0	1	No	2.44347	0.596541	No	3.17791
ENSG00000157933	SKI	chr1:2228069-2228568	500	+	500	81645	2.87486	0.55957	No	2.36636	0.148503	No	2.30555	0.44429	No	0.508505	0.992793	No	2.09378	1	No	1.42842	0.892754	No	2.4624	0.124975	No	0.665356	1	No	-2.66057	0.680747	No	-3.13786	0.107554	No	-0.202707	0.965709	No	0.477288	0.992646	No	-1.40885	0.984304	No	-2.77138	0.138882	No	0.682536
ENSG00000226545		chr1:8798225-8798724	500	+	500	782	-2.01904	0.82238	No	2.58645	0.0790228	No	-6.43232	0.0041835	Down	-4.60548	0.453396	No	1.13115	1	No	0.269165	0.999683	No	-0.964847	0.551024	No	0.861987	1	No	-2.12994	0.407413	No	-2.92464	0.100353	No	0.628236	0.781573	No	0.794707	0.978985	No	-2.80114	0.208514	No	-1.74117	0.260805	No	-1.22644
ENSG00000142655	PEX14	chr1:10472038-10472537	500	+	500	158221	2.51313	0.152209	No	4.23778	0.0066775	Up	11.3734	2.13523e-22	Up	-1.72465	0.836241	No	0.924851	1	No	1.75204	0.888158	No	12.2709	8.80496e-40	Up	-0.827192	1	No	-2.18737	0.291234	No	-1.66968	0.235815	No	11.4468	8.62728e-23	Up	-0.517686	0.983589	No	-1.14105	0.69969	No	-1.1221	0.396284	No	11.9455
ENSG00000229344	MTCO2P12	chr1:632507-633006	500	+	500	432	0.607955	1	No	-1.06101	0.687033	No	6.26358	0.00922724	Up	1.66897	0.988469	No	1.63374	1	No	1.09687	0.93724	No	5.13149	7.56758e-05	Up	0.53687	1	No	-0.789841	1	No	3.29334	0.193942	No	5.04625	0.00223078	Up	-4.08318	0.696065	No	0.0709972	1	No	4.16165	0.130216	No	5.03877
ENSG00000149527	PLCH2	chr1:2425730-2426229	500	+	500	79303	0	1	No	2.42689	0.116315	No	-3.325	0.258424	No	-0.0177643	1	No	0	1	No	1.9583	0.888158	No	-4.83932	0.00793708	Down	-1.53208	1	No	0	1	No	-2.04214	0.224331	No	-3.11602	0.259604	No	1.01485	0.983227	No	0	1	No	-0.920392	0.55343	No	-3.94785
ENSG00000171621	SPSB1	chr1:9292644-9293143	500	+	500	76389	1.00206	1	No	1.85797	0.336283	No	3.7758	0.238333	No	-0.855913	0.988469	No	1.78587	1	No	1.06189	0.940206	No	5.35569	0.000431498	Up	0.723978	1	No	-2.27149	0.562714	No	-1.99617	0.319113	No	5.61109	0.00347752	Up	-0.275319	0.996485	No	-3.33618	0.325353	No	-1.90632	0.331466	No	4.45654
ENSG00000272235		chr1:3309847-3310346	500	-	500	3211	1.86764	0.55859	No	0.569582	0.723247	No	1.12148	0.693635	No	1.29806	0.986165	No	-1.08028	1	No	-0.209446	1	No	-1.04742	0.547564	No	-0.870836	1	No	-1.75966	0.577518	No	-0.890855	0.581213	No	0.588691	0.804859	No	-0.868808	0.978985	No	-1.76032	0.571008	No	0.0939126	0.967825	No	-0.396731
ENSG00000230021		chr1:827547-828046	500	-	500	241476	1.08665	0.952549	No	2.87615	0.0369878	Up	-3.29538	0.0383287	Down	-1.7895	0.869168	No	0.574795	1	No	0.974797	0.90082	No	-1.90588	0.110155	No	-0.400002	1	No	-2.96216	0.275024	No	-2.4397	0.111752	No	-4.10845	0.00823943	Down	-0.522452	0.985665	No	0.221099	1	No	-1.72505	0.222554	No	-1.63986
ENSG00000287356		chr1:2314790-2315289	500	+	500	7796	2.93916	0.155219	No	1.92509	0.183388	No	3.68096	0.0171364	Up	1.01407	0.988469	No	1.12072	1	No	2.34095	0.888158	No	1.44666	0.301155	No	-1.22023	1	No	-1.21597	0.795808	No	-2.74167	0.1084	No	2.37242	0.154752	No	1.5257	0.964238	No	-0.962683	0.904235	No	-2.46432	0.135054	No	2.34835
ENSG00000173673	HES3	chr1:6243929-6244428	500	+	500	1150	-1.04659	1	No	4.39225	0.0201484	Up	-5.7662	0.0219604	Down	-5.43884	0.399365	No	-0.549554	1	No	2.00874	0.888158	No	-2.88565	0.105768	No	-2.55829	1	No	-3.61836	0.446219	No	-1.44053	0.513051	No	-1.88066	0.599171	No	-2.17783	0.964238	No	0.906001	1	No	1.63486	0.397752	No	-0.431697
ENSG00000142583	SLC2A5	chr1:9088229-9088728	500	-	500	53123	0	1	No	4.10598	0.13963	No	1.32307	0.836345	No	-1.69687	0.988469	No	0	1	No	2.7634	0.888158	No	0.682758	0.857367	No	-2.33717	1	No	0	1	No	-5.88768	0.0943263	No	3.72643	0.380734	No	4.86039	0.894774	No	0	1	No	-2.26168	0.407405	No	0.390358
ENSG00000237094		chr1:522679-523178	500	-	500	157290	0	1	No	2.66381	0.451154	No	5.13013	0.31187	No	-0.254697	0.997721	No	0	1	No	1.71141	0.952484	No	4.09965	0.246501	No	-1.28518	1	No	0	1	No	-2.1724	0.532529	No	2.85175	0.582293	No	1.1451	0.989309	No	0	1	No	-2.50446	0.456849	No	3.47374
ENSG00000074800	ENO1	chr1:8878941-8879440	500	-	500	17941	1.09038	0.866682	No	1.73426	0.21058	No	5.65881	2.41051e-05	Up	-0.643884	0.988469	No	0.997694	1	No	1.31759	0.888158	No	5.9828	1.48488e-09	Up	-0.319898	1	No	-1.15796	0.758582	No	-2.4672	0.122254	No	6.07244	1.6521e-06	Up	1.30924	0.964238	No	-0.109377	1	No	-2.74493	0.0994656	No	7.39876
ENSG00000116786	PLEKHM2	chr1:15684070-15684569	500	+	500	50200	0.28246	1	No	4.47699	0.0207639	Up	2.1653	0.504008	No	-4.19454	0.537267	No	0.864208	1	No	1.67033	0.892007	No	5.55372	3.86454e-05	Up	-0.806118	1	No	3.21407	0.446514	No	-3.88179	0.0771594	No	5.50117	0.00223893	Up	7.09586	0.374803	No	1.78988	0.873953	No	-2.74939	0.156351	No	2.94459
ENSG00000287727		chr1:10616203-10616702	500	-	500	3981	-0.105966	1	No	0.493098	0.726051	No	0.311342	0.930115	No	-0.599063	0.988469	No	-0.204508	1	No	-0.13821	1	No	0.844107	0.563583	No	-0.0662986	1	No	-1.77619	0.473702	No	-1.48985	0.297212	No	0.659201	0.742804	No	-0.286337	0.992646	No	-0.96269	0.84208	No	-1.16622	0.394366	No	1.14906
ENSG00000286448		chr1:266605-267104	500	+	500	1551	-2.09131	0.847158	No	1.8768	0.300196	No	-2.97042	0.394491	No	-3.9681	0.655672	No	-0.0895423	1	No	0.434704	0.996939	No	0.473434	0.830876	No	-0.524246	1	No	2.05611	0.78196	No	-1.4405	0.429718	No	-1.54971	0.569724	No	3.49661	0.857731	No	3.42526	0.429365	No	-2.13906	0.258814	No	0.517992
ENSG00000131686	CA6	chr1:8945617-8946116	500	+	500	28976	0	1	No	4.5551	0.10587	No	0.530008	0.955819	No	-2.14598	0.988469	No	0	1	No	3.14988	0.888158	No	-0.0476684	0.991201	No	-2.72366	1	No	0	1	No	-2.69881	0.353671	No	1.82684	0.694663	No	1.67152	0.979809	No	0	1	No	-1.84984	0.500426	No	1.26779
ENSG00000173614	NMNAT1	chr1:9943178-9943677	500	+	500	41824	0	1	No	1.26446	0.656885	No	3.39537	0.479112	No	1.14466	0.988469	No	0	1	No	1.23543	0.956877	No	1.4415	0.670737	No	-0.809203	1	No	0	1	No	-4.84819	0.115712	No	2.57292	0.548691	No	3.82089	0.962296	No	0	1	No	-2.95149	0.273526	No	0.966142
ENSG00000248527	MTATP6P1	chr1:633446-633945	500	+	500	431	0.617957	1	No	0.36288	0.776863	No	-3.65261	0.00371534	Down	0.255077	0.993651	No	1.43121	1	No	0.652546	0.941414	No	-3.12902	0.000732421	Down	0.778663	1	No	-0.134047	1	No	-1.05189	0.404096	No	-3.98237	0.000612609	Down	0.91784	0.966162	No	0.9726	0.779528	No	-0.51066	0.678372	No	-3.41695
ENSG00000215720	MFFP1	chr1:15192596-15193095	500	-	500	768	2.39051	0.254532	No	0.712369	0.658726	No	2.43215	0.202091	No	1.67814	0.916111	No	1.01838	1	No	-0.323407	0.997999	No	2.09579	0.0936318	No	1.34178	1	No	-0.851799	0.975618	No	0.477852	0.770443	No	-0.111997	0.969696	No	-1.32965	0.964238	No	0.637774	1	No	0.928689	0.54359	No	0.926739
ENSG00000162592	CCDC27	chr1:3746210-3746709	500	+	500	24936	1.50388	0.572923	No	0.518486	0.701898	No	5.23796	3.31639e-05	Up	0.985389	0.988469	No	0.508923	1	No	0.327328	0.996912	No	4.43417	5.38596e-06	Up	0.181595	1	No	-2.07841	0.34348	No	-1.53769	0.27119	No	4.19854	0.000829283	Up	-0.540725	0.983589	No	-1.16261	0.706726	No	-1.303	0.333486	No	4.87966
ENSG00000116254	CHD5	chr1:6180072-6180571	500	-	500	78285	0	1	No	1.69153	0.403095	No	1.45492	0.772212	No	0.71759	0.991684	No	0	1	No	0.71499	0.980286	No	0.448571	0.888779	No	-0.288764	1	No	0	1	No	-2.21707	0.299888	No	0.0507908	0.998092	No	1.18977	0.983227	No	0	1	No	-2.08152	0.319903	No	0.205164
ENSG00000204624	DISP3	chr1:11478905-11479404	500	+	500	58147	0	1	No	3.35531	0.0961758	No	-0.0259109	1	No	-0.946194	0.988469	No	0	1	No	2.05466	0.888158	No	-0.708154	0.814706	No	-1.62844	1	No	0	1	No	-1.46945	0.476786	No	-0.542776	0.899283	No	0.442158	0.993307	No	0	1	No	-0.188862	0.941045	No	-1.53344
ENSG00000142606	MMEL1	chr1:2632767-2633266	500	-	500	42128	0	1	No	4.33501	0.0515757	No	-0.868379	0.882249	No	-1.92589	0.988469	No	0	1	No	0.396165	0.999785	No	1.08758	0.725588	No	0.0300609	1	No	0	1	No	-1.90734	0.399503	No	0.513653	0.910465	No	0.880045	0.988506	No	0	1	No	-1.10807	0.610063	No	0.00431062
ENSG00000171729	TMEM51	chr1:15152282-15152781	500	+	500	67697	-1.30192	1	No	3.38816	0.0307283	Up	-1.18373	0.780055	No	-4.69008	0.454366	No	-1.53191	1	No	0.945246	0.921834	No	1.02919	0.650505	No	-2.47716	1	No	1.50234	0.717743	No	-2.76671	0.111261	No	6.35313	4.89877e-06	Up	4.26905	0.515004	No	-0.00110411	1	No	-1.54309	0.309839	No	3.62607
ENSG00000162571	TTLL10	chr1:1173630-1174129	500	+	500	23807	0	1	No	3.03792	0.179058	No	0.0311423	1	No	-0.628796	0.993288	No	0	1	No	1.30187	0.937633	No	-0.21571	0.950668	No	-0.875649	1	No	-2.47144	0.814166	No	-2.86914	0.249778	No	1.12839	0.793507	No	0.397699	0.996176	No	-2.18152	0.85073	No	-1.45475	0.522788	No	0.00392052
ENSG00000037637	FBXO42	chr1:16352231-16352730	500	-	500	105391	-1.51109	1	No	4.26032	0.023145	Up	2.12421	0.583475	No	-5.7714	0.327578	No	0.513625	1	No	1.47893	0.894652	No	6.93031	6.01492e-08	Up	-0.965306	1	No	-4.38263	0.128217	No	-3.46319	0.0999834	No	6.42969	0.000313007	Up	-0.919442	0.980165	No	-3.43562	0.170031	No	-1.35818	0.424409	No	5.27169
ENSG00000159423	ALDH4A1	chr1:18902475-18902974	500	-	500	31045	-0.793127	1	No	0.882379	0.714848	No	3.5978	0.334469	No	-1.67551	0.988469	No	1.30321	1	No	0.828124	0.969154	No	5.74839	0.000165862	Up	0.475084	1	No	1.07167	1	No	0.137426	0.969208	No	5.451	0.0140869	Up	0.934243	0.983589	No	2.47736	0.635924	No	2.64323	0.25358	No	4.35089
ENSG00000142599	RERE	chr1:8848672-8849171	500	-	500	496275	0	1	No	3.12631	0.062484	No	0.70315	0.892546	No	-0.717191	0.990318	No	0	1	No	1.03295	0.925222	No	0.813612	0.762736	No	-0.606729	1	No	0	1	No	-2.18479	0.220757	No	1.09994	0.755739	No	1.1575	0.981284	No	0	1	No	-1.94377	0.264931	No	1.14885
ENSG00000011021	CLCN6	chr1:11805846-11806345	500	+	500	41734	3.44052	0.106379	No	1.13979	0.570896	No	11.0806	1.29223e-10	Up	2.30073	0.858447	No	1.69052	1	No	1.95415	0.888158	No	8.51627	3.35245e-13	Up	-0.263627	1	No	-3.39667	0.187829	No	-5.74912	0.0318774	Down	9.09547	1.6178e-07	Up	2.35245	0.944695	No	-1.62064	0.620199	No	-2.21163	0.204713	No	7.33401
ENSG00000142615	CELA2A	chr1:15456478-15456977	500	+	500	15114	0	1	No	1.15235	0.546749	No	0.845247	0.873991	No	1.25677	0.988469	No	1.36555	1	No	-0.265432	1	No	1.21946	0.652021	No	1.63098	1	No	2.05675	0.785823	No	-2.19514	0.278479	No	3.73978	0.0951821	No	4.25189	0.756465	No	0	1	No	0.212993	0.923331	No	-1.46248
ENSG00000215704	CELA2B	chr1:15465659-15466158	500	+	500	25237	0	1	No	1.62256	0.279983	No	-1.91117	0.623686	No	0.786563	0.988469	No	0	1	No	-0.198728	1	No	-2.07278	0.36147	No	0.624954	1	No	0	1	No	-2.08158	0.209572	No	-3.0493	0.26862	No	1.05428	0.983227	No	0	1	No	-1.21394	0.426337	No	-3.62702
ENSG00000157916	RER1	chr1:2391525-2392024	500	+	500	13418	-2.98331	0.447805	No	1.28995	0.31105	No	-3.00291	0.26902	No	-4.27326	0.449786	No	-0.0566223	1	No	-0.112058	1	No	1.32578	0.302503	No	0.0554358	1	No	-2.08591	0.429471	No	-1.33998	0.325342	No	-1.40232	0.46017	No	-0.745927	0.978985	No	0.0915708	1	No	-0.761469	0.558803	No	0.196646
ENSG00000238290	ERRFI1-DT	chr1:8026488-8026987	500	+	500	95715	-0.806983	1	No	3.265	0.0743781	No	1.10354	0.81886	No	-4.07198	0.650825	No	-2.78988	1	No	1.74956	0.888158	No	0.636082	0.82388	No	-4.53944	1	No	0	1	No	-3.34569	0.109597	No	0.945773	0.799865	No	2.31839	0.964238	No	1.1892	1	No	-2.65107	0.172329	No	2.46765
ENSG00000048707	VPS13D	chr1:12229780-12230279	500	+	500	281768	6.06375	0.0521504	No	3.46198	0.0424909	Up	4.81802	0.00902507	Up	2.60177	0.858823	No	1.36682	1	No	0.672152	0.969154	No	2.91092	0.164557	No	0.69467	1	No	-3.37561	0.496479	No	-4.22672	0.0514131	No	2.35058	0.45396	No	0.851113	0.983589	No	-3.08568	0.530539	No	-3.41989	0.0823472	No	1.83368
ENSG00000158748	HTR6	chr1:19664625-19665124	500	+	500	15842	1.98194	0.934496	No	1.85088	0.248893	No	-0.121191	1	No	0.131067	0.998205	No	-0.480088	1	No	1.38027	0.893836	No	-2.11262	0.355873	No	-1.86036	1	No	-3.70794	0.420885	No	-1.9159	0.265964	No	-2.74187	0.353863	No	-1.79204	0.964238	No	-3.41801	0.450642	No	-0.907529	0.572475	No	-3.46031
ENSG00000162444	RBP7	chr1:9996956-9997455	500	+	500	18566	0	1	No	1.088	0.570121	No	0.977592	0.850153	No	1.32112	0.988469	No	0	1	No	-0.320608	1	No	0.403302	0.894069	No	0.746834	1	No	-2.82714	0.65039	No	-0.893802	0.628754	No	-2.06383	0.537679	No	-1.93334	0.964238	No	-2.53721	0.685162	No	-0.734743	0.684222	No	-1.93297
ENSG00000184677	ZBTB40	chr1:22428588-22429087	500	+	500	102070	-0.767541	1	No	1.98911	0.247076	No	1.8521	0.661398	No	-2.75665	0.878091	No	-1.14146	1	No	0.903651	0.945671	No	2.56364	0.227249	No	-2.04511	1	No	-2.5031	0.731099	No	-2.412	0.198743	No	0.987808	0.786279	No	-0.0910982	0.999638	No	-2.21317	0.769572	No	-1.77739	0.315521	No	0.64312
ENSG00000230679	ENO1-AS1	chr1:8878585-8879084	500	+	500	810	3.23742	0.19608	No	1.94325	0.41688	No	10.8038	8.51181e-08	Up	1.29417	0.988469	No	1.04483	1	No	2.31282	0.888158	No	8.24161	1.24775e-09	Up	-1.26799	1	No	-2.4002	0.44285	No	-3.28435	0.166961	No	10.3825	2.58121e-08	Up	0.884153	0.983227	No	-1.69924	0.65958	No	-1.57235	0.422181	No	9.37147
ENSG00000285833		chr1:11501767-11502266	500	-	500	964	-0.501777	1	No	-1.42398	0.629084	No	0	1	No	0.922205	0.990301	No	1.37032	1	No	0.765839	0.985026	No	0.629382	0.817669	No	0.604486	1	No	4.71579	0.271081	No	0.43258	0.872546	No	1.41339	0.652376	No	4.28321	0.817852	No	4.85693	0.24264	No	-0.283568	0.922159	No	2.27069
ENSG00000131697	NPHP4	chr1:5992224-5992723	500	-	500	129413	1.71221	0.888951	No	3.20859	0.117596	No	5.50849	0.0141037	Up	-1.49638	0.988469	No	-0.252868	1	No	1.55898	0.898605	No	5.19301	0.00189994	Up	-1.81185	1	No	-2.95538	0.413081	No	-2.85837	0.197669	No	6.71459	0.000719515	Up	-0.0970102	0.999393	No	-2.53503	0.505182	No	-2.31272	0.277608	No	6.58928
ENSG00000233755		chr1:25112871-25113370	500	-	500	69164	0	1	No	3.17736	0.157026	No	1.17395	0.833636	No	-0.768239	0.991315	No	0	1	No	1.29607	0.93724	No	1.07235	0.734965	No	-0.869842	1	No	0	1	No	-2.54705	0.281792	No	0.568407	0.902025	No	1.51975	0.978985	No	0	1	No	-3.52778	0.161129	No	1.83907
ENSG00000169504	CLIC4	chr1:24745132-24745631	500	+	500	98690	3.91098	0.201809	No	4.63399	0.0066945	Up	2.87656	0.14298	No	-0.723008	0.988469	No	2.39891	1	No	1.6231	0.888158	No	4.37537	0.000365878	Up	0.775805	1	No	-3.7392	0.383069	No	-0.954269	0.524996	No	0.140825	0.97622	No	-2.78493	0.934308	No	-1.5406	0.867719	No	-0.665724	0.649172	No	2.05087
ENSG00000234166	ARHGEF19-AS1	chr1:16197604-16198103	500	+	500	254	-0.00758269	1	No	3.6666	0.0782552	No	-6.46375	0.0174198	Down	-3.67418	0.781358	No	1.67746	1	No	1.14655	0.940332	No	-2.25866	0.264649	No	0.530909	1	No	3.6482	0.401342	No	-1.47542	0.479047	No	-1.86844	0.496125	No	5.12362	0.636083	No	3.5941	0.43543	No	-0.489643	0.817969	No	-2.90832
ENSG00000055070	SZRD1	chr1:16352325-16352824	500	+	500	45321	0.653866	1	No	2.08406	0.105989	No	8.18754	1.33467e-12	Up	-1.43019	0.906575	No	0.583522	1	No	0.926859	0.90177	No	9.27439	7.08633e-26	Up	-0.343337	1	No	-3.22103	0.079299	No	-2.06323	0.148104	No	8.15544	5.79696e-13	Up	-1.15781	0.964238	No	-1.54928	0.465037	No	-1.16687	0.359581	No	8.93084
ENSG00000175087	PDIK1L	chr1:26110915-26111414	500	+	500	14141	1.10638	0.825565	No	2.63069	0.0588115	No	5.35993	2.74798e-05	Up	-1.5243	0.910183	No	0.549752	1	No	0.575568	0.966945	No	6.85842	1.40681e-12	Up	-0.0258162	1	No	-1.83009	0.428241	No	-1.1037	0.450292	No	6.65779	9.02716e-08	Up	-0.726387	0.978985	No	-0.826819	0.90742	No	-0.695289	0.622889	No	7.25265
ENSG00000157191	NECAP2	chr1:16440471-16440970	500	+	500	19108	-0.829058	1	No	1.16381	0.396376	No	-2.19654	0.523201	No	-1.99287	0.954188	No	0.586467	1	No	-0.409793	0.992066	No	0.792588	0.660076	No	0.99626	1	No	-3.80072	0.336935	No	-1.04232	0.471497	No	-1.86315	0.531492	No	-2.75841	0.916201	No	-0.735194	1	No	-0.460299	0.750141	No	0.620366
ENSG00000284699		chr1:24704644-24705143	500	+	500	12453	-0.225193	1	No	3.843	0.0460834	Up	2.57721	0.305815	No	-4.06819	0.505535	No	-0.104198	1	No	1.02893	0.940874	No	5.51227	6.90336e-05	Up	-1.13313	1	No	-2.1	0.555724	No	-2.4443	0.226681	No	5.26934	0.00385937	Up	0.344306	0.992777	No	-1.34691	0.812419	No	-1.55469	0.403848	No	5.13281
ENSG00000230035	IGSF21-AS1	chr1:18179097-18179596	500	-	500	12168	3.88803	0.471044	No	4.26533	0.0384037	Up	-0.616288	0.918013	No	-0.377297	0.99448	No	0	1	No	-0.119482	1	No	0.306716	0.924708	No	0.545707	1	No	0	1	No	-2.38421	0.246342	No	-1.89286	0.594845	No	1.35692	0.978985	No	0	1	No	-1.5803	0.41152	No	-2.40685
ENSG00000235185	MICOS10-DT	chr1:19596583-19597082	500	-	500	4781	2.56827	0.236888	No	0	1	No	12.8082	1.00248e-09	Up	0.159146	0.997721	No	0.50861	1	No	0	1	No	12.7314	8.89259e-15	Up	0.0823839	1	No	-2.61364	0.279694	No	-1.90436	0.511383	No	12.9282	3.76423e-10	Up	-0.709287	0.988506	No	-1.28059	0.724993	No	-1.61443	0.561032	No	13.9713
ENSG00000162511	LAPTM5	chr1:30757525-30758024	500	-	500	25056	0	1	No	3.86932	0.0681153	No	0.319663	0.973899	No	-1.4602	0.988469	No	0	1	No	2.23983	0.888158	No	-0.0337376	0.992673	No	-1.8136	1	No	-3.22425	0.575969	No	-4.67336	0.0702911	No	1.38431	0.721026	No	1.44911	0.975755	No	-1.09983	1	No	-3.64581	0.11604	No	2.48117
ENSG00000158014	SLC30A2	chr1:26045869-26046368	500	-	500	8617	0	1	No	-1.6543	0.397137	No	0.410393	0.959175	No	4.06342	0.722695	No	3.67173	1	No	-0.192636	1	No	0.211336	0.933205	No	3.86436	1	No	-2.07392	0.875424	No	-1.36465	0.468822	No	-3.46019	0.238722	No	-0.709273	0.989994	No	1.04431	1	No	-1.79055	0.337047	No	0.0839494
ENSG00000204138	PHACTR4	chr1:28369332-28369831	500	+	500	130533	-2.44849	0.645371	No	4.04343	0.00783766	Up	-2.32899	0.472208	No	-6.49192	0.160392	No	1.46685	1	No	1.2868	0.888158	No	4.34297	2.47273e-05	Up	0.180045	1	No	-1.78419	0.551736	No	-2.08183	0.159873	No	3.01723	0.0473618	Up	0.297639	0.992646	No	1.05058	0.822289	No	-1.96802	0.178058	No	5.73818
ENSG00000197245	FAM110D	chr1:26158829-26159328	500	+	500	4634	0	1	No	0.761071	0.670591	No	-1.91163	0.64942	No	1.64805	0.988469	No	1.36622	1	No	1.01877	0.933676	No	-3.21223	0.120864	No	0.347453	1	No	0.432469	1	No	-1.02702	0.577741	No	-0.884719	0.809152	No	1.45949	0.974646	No	0	1	No	-0.156517	0.946167	No	-2.92506
ENSG00000116237	ICMT	chr1:6235723-6236222	500	-	500	14530	4.70807	0.0488019	Up	2.61261	0.0619564	No	1.92329	0.32341	No	2.09547	0.847784	No	2.74673	1	No	0.413669	0.991352	No	2.16088	0.0839311	No	2.33306	1	No	0.228573	1	No	-2.04846	0.174355	No	0.684752	0.776971	No	2.27703	0.934764	No	2.12434	0.550576	No	-1.21936	0.377456	No	1.75142
ENSG00000130772	MED18	chr1:28328752-28329251	500	+	500	6714	-4.1901	0.220341	No	-0.81675	0.756265	No	0	1	No	-3.37335	0.814888	No	0.132879	1	No	0.464339	0.996939	No	6.78905	1.0434e-07	Up	-0.33146	1	No	-1.3312	0.741956	No	-0.708967	0.68963	No	5.1904	0.000609206	Up	-0.622232	0.983589	No	-1.61049	0.608356	No	0.661591	0.693225	No	3.54054
ENSG00000284676		chr1:29754925-29755424	500	+	500	35173	0	1	No	4.41533	0.189647	No	0.900318	0.91943	No	-2.00621	0.988469	No	0	1	No	1.7437	0.949497	No	1.58905	0.703246	No	-1.31748	1	No	0	1	No	-2.24183	0.540235	No	3.08046	0.559228	No	1.21454	0.988506	No	0	1	No	0.267597	0.953732	No	0.860955
ENSG00000237058	MMEL1-AS1	chr1:2632318-2632817	500	+	500	3803	0	1	No	2.07361	0.333402	No	-4.70737	0.1514	No	0.335508	0.99487	No	3.71995	1	No	0.511818	0.997251	No	-1.83475	0.450878	No	3.20813	1	No	-7.54358	0.0829373	No	-1.37175	0.547981	No	-4.85026	0.109541	No	-6.17183	0.583752	No	-4.27719	0.239224	No	-1.11292	0.614435	No	-1.84271
ENSG00000090020	SLC9A1	chr1:27166732-27167231	500	-	500	67923	0	1	No	2.2121	0.310382	No	1.32485	0.806535	No	0.197015	0.997721	No	0	1	No	0.695418	0.988276	No	0.858639	0.7872	No	-0.269193	1	No	0	1	No	-2.47025	0.29056	No	0.801415	0.854426	No	1.44296	0.979809	No	0	1	No	-2.22112	0.328179	No	0.842212
ENSG00000157978	LDLRAP1	chr1:25543356-25543855	500	+	500	25031	-1.12305	1	No	1.69853	0.518467	No	2.65361	0.60018	No	-2.82158	0.956764	No	-2.17292	1	No	1.11399	0.964227	No	2.18827	0.468986	No	-3.28692	1	No	0	1	No	-1.76918	0.545435	No	3.20207	0.434656	No	0.741889	0.992103	No	0	1	No	1.43675	0.574232	No	0.286057
ENSG00000130770	ATP5IF1	chr1:28235859-28236358	500	+	500	10548	-3.63132	0.291911	No	1.61795	0.181898	No	-5.03123	0.0236519	Down	-5.24927	0.268064	No	1.19156	1	No	-0.172609	1	No	1.5822	0.158648	No	1.36417	1	No	0.775679	0.953657	No	-0.781669	0.540857	No	1.1258	0.502184	No	1.55735	0.963757	No	0.96157	0.822613	No	-0.815904	0.507144	No	1.34593
ENSG00000229044		chr1:31346550-31347049	500	-	500	13483	1.45017	0.559781	No	1.57996	0.175545	No	0.912493	0.6729	No	-0.129789	0.995343	No	-0.323314	1	No	-0.658035	0.938919	No	1.377	0.226358	No	0.334722	1	No	-1.8117	0.380489	No	-1.23594	0.32015	No	1.06275	0.515022	No	-0.575758	0.981909	No	-1.14271	0.67012	No	-0.768362	0.516759	No	1.26416
ENSG00000162512	SDC3	chr1:30908509-30909008	500	-	500	39043	2.90567	0.46056	No	2.94633	0.11442	No	3.8784	0.0891756	No	-0.0406608	1	No	2.61173	1	No	1.10918	0.936563	No	5.42161	0.000131929	Up	1.50256	1	No	-1.4918	0.928447	No	-2.85151	0.160105	No	2.74655	0.300484	No	1.35971	0.972786	No	-0.581156	1	No	-3.77864	0.0922142	No	4.58433
ENSG00000158006	PAFAH2	chr1:25997868-25998367	500	-	500	38101	0	1	No	1.68304	0.577499	No	2.14789	0.731951	No	0.726078	0.993288	No	0	1	No	0.919861	0.989321	No	0.928174	0.812302	No	-0.493635	1	No	0	1	No	-4.56862	0.180508	No	3.24753	0.488749	No	3.54133	0.964238	No	0	1	No	-3.64923	0.254576	No	2.61806
ENSG00000126698	DNAJC8	chr1:28232780-28233279	500	-	500	33324	-0.516684	1	No	4.1719	0.0393882	Up	-0.0540362	1	No	-4.68858	0.580462	No	-2.49958	1	No	1.51155	0.898118	No	0.623421	0.833034	No	-4.01113	1	No	2.05925	0.803308	No	-3.59002	0.111492	No	4.39421	0.0472248	Up	5.64927	0.567323	No	0	1	No	-3.82502	0.100592	No	1.83258
ENSG00000130766	SESN2	chr1:28259268-28259767	500	+	500	22724	1.84795	0.532524	No	3.6996	0.0207639	Up	3.05903	0.0682519	No	-1.85165	0.878091	No	-0.762893	1	No	1.04448	0.906539	No	3.10331	0.0129499	Up	-1.80737	1	No	-0.571266	1	No	-2.65911	0.126131	No	5.84352	4.21074e-05	Up	2.08785	0.931016	No	-0.751565	1	No	-0.674195	0.650479	No	3.6783
ENSG00000168528	SERINC2	chr1:31409315-31409814	500	+	500	24866	0	1	No	3.22708	0.133629	No	-0.598109	0.930115	No	-0.817961	0.990359	No	0	1	No	1.64366	0.898184	No	-0.997579	0.745933	No	-1.21743	1	No	0.44062	1	No	-5.07985	0.0670875	No	2.37033	0.526515	No	5.52047	0.710954	No	0	1	No	-3.87313	0.12053	No	-0.014373
ENSG00000196581	AJAP1	chr1:4654359-4654858	500	+	500	137676	0	1	No	4.32109	0.0842604	No	1.87182	0.729435	No	-1.91197	0.988469	No	0	1	No	3.15698	0.888158	No	1.05303	0.752836	No	-2.73076	1	No	0	1	No	-3.07948	0.237223	No	1.75272	0.679109	No	2.05218	0.96965	No	0	1	No	-3.37441	0.201061	No	2.33758
ENSG00000169403	PTAFR	chr1:28193687-28194186	500	-	500	46521	0	1	No	4.09359	0.0476109	Up	-0.0811826	1	No	-1.68447	0.988469	No	0	1	No	1.92495	0.888158	No	0.104565	0.975048	No	-1.49872	1	No	-2.08922	0.883124	No	-3.30387	0.137717	No	0.552046	0.896428	No	1.21465	0.982113	No	-1.79929	0.925927	No	-2.21314	0.280624	No	-0.248751
ENSG00000084628	NKAIN1	chr1:31239638-31240137	500	-	500	59893	0	1	No	3.33156	0.0870766	No	-0.531497	0.935866	No	-0.922441	0.988469	No	3.3184	1	No	0.982611	0.948429	No	2.72674	0.162824	No	2.33579	1	No	-0.45168	1	No	-2.54537	0.226988	No	3.16352	0.244226	No	2.09368	0.964238	No	-2.55319	0.705358	No	-2.56655	0.223136	No	1.08319
ENSG00000060688	SNRNP40	chr1:31296539-31297038	500	-	500	36971	4.34647	0.18623	No	5.23375	0.042576	Up	6.91193	0.00263391	Up	-0.88728	0.988469	No	1.41025	1	No	3.3379	0.888158	No	5.87156	0.00100337	Up	-1.92765	1	No	-4.27147	0.274469	No	-3.40993	0.196267	No	6.03998	0.0154757	Up	-0.86154	0.984876	No	-4.03381	0.272354	No	-1.95808	0.406715	No	4.82579
ENSG00000171612	SLC25A33	chr1:9539215-9539714	500	+	500	45459	2.53515	0.544859	No	1.67348	0.375428	No	5.52756	0.00836541	Up	0.86167	0.988469	No	2.19641	1	No	1.36772	0.901305	No	5.49458	7.70736e-05	Up	0.828691	1	No	-2.49887	0.741176	No	-3.22655	0.125425	No	1.25415	0.731267	No	0.727677	0.989972	No	-1.24715	1	No	-4.05511	0.0776553	No	3.33443
ENSG00000188910	GJB3	chr1:34780964-34781463	500	+	500	4906	3.58714	0.198933	No	1.70477	0.330866	No	2.24188	0.388025	No	1.88236	0.952946	No	1.87453	1	No	1.08652	0.928327	No	1.14752	0.552573	No	0.788003	1	No	0	1	No	-3.49769	0.0989169	No	-2.89073	0.347305	No	2.4704	0.964238	No	0.224425	1	No	-2.73162	0.161542	No	-2.40508
ENSG00000230523	LINC01756	chr1:29349865-29350364	500	-	500	20245	0	1	No	2.19791	0.117212	No	-3.43409	0.207425	No	0.211208	0.996403	No	5.69612	0.405071	No	1.07759	0.898118	No	0.97323	0.533498	No	4.61853	1	No	0.404418	1	No	-1.33093	0.364459	No	-2.91906	0.268959	No	1.73535	0.964238	No	0	1	No	-0.945798	0.500778	No	-4.44598
ENSG00000116138	DNAJC16	chr1:15526563-15527062	500	+	500	65317	1.44733	1	No	3.85363	0.0202337	Up	-1.7661	0.656019	No	-2.4063	0.938268	No	2.73994	1	No	2.16352	0.888158	No	1.21661	0.510731	No	0.576414	1	No	0	1	No	-3.09293	0.09389	No	-0.990802	0.773098	No	2.06564	0.964238	No	0	1	No	-1.07571	0.476097	No	-2.7181
ENSG00000158161	EYA3	chr1:28088388-28088887	500	-	500	118044	-1.79514	0.910796	No	2.82366	0.0567489	No	0.339404	0.961392	No	-4.61879	0.451673	No	-0.0148102	1	No	0.269767	0.999479	No	4.67362	0.000142067	Up	-0.284578	1	No	-0.591723	1	No	-2.36151	0.141642	No	3.30401	0.0485515	Up	1.76978	0.964238	No	-4.12559	0.251395	No	-2.57856	0.120295	No	-0.0128101
ENSG00000234619	RPL7P11	chr1:8750180-8750679	500	+	500	408	-0.695596	1	No	2.2305	0.130018	No	-3.52374	0.102636	No	-2.9261	0.692897	No	-0.395136	1	No	-0.420129	0.99545	No	-0.572646	0.747647	No	0.0249929	1	No	2.20049	0.410824	No	0.19456	0.917546	No	0.802853	0.698774	No	2.00592	0.947593	No	1.13588	0.841451	No	-0.523467	0.747509	No	0.456278
ENSG00000121769	FABP3	chr1:31376601-31377100	500	-	500	11348	-0.129117	1	No	0.108273	0.950329	No	-0.29405	0.935803	No	-0.23739	0.99448	No	0.237534	1	No	-0.407914	0.985543	No	0.588788	0.68141	No	0.645448	1	No	2.0767	0.391835	No	-0.15599	0.921714	No	0.222531	0.918352	No	2.23269	0.83906	No	2.48404	0.256463	No	0.023767	1	No	0.450109
ENSG00000142627	EPHA2	chr1:16155820-16156319	500	-	500	31483	3.59915	0.180953	No	4.01475	0.0234695	Up	2.95792	0.141866	No	-0.415604	0.993089	No	1.81037	1	No	2.01449	0.888158	No	3.1694	0.0212096	Up	-0.204119	1	No	-0.224056	1	No	-2.4997	0.166367	No	4.3966	0.00901228	Up	2.27565	0.946145	No	-0.6943	1	No	-1.16677	0.468929	No	2.59342
ENSG00000284668	LINC02780	chr1:3975883-3976382	500	+	500	36322	0	1	No	4.52952	0.289793	No	3.10054	0.693635	No	-2.12041	0.988469	No	0	1	No	3.89205	0.892007	No	1.75512	0.719008	No	-3.46583	1	No	0	1	No	-2.53656	0.546324	No	1.9427	0.766139	No	1.50927	0.985665	No	0	1	No	-2.35171	0.561225	No	2.04777
ENSG00000142632	ARHGEF19	chr1:16212403-16212902	500	-	500	14549	0	1	No	1.42433	0.410843	No	-1.02476	0.833227	No	0.984787	0.988469	No	0	1	No	0.802473	0.958709	No	-2.38579	0.308071	No	-0.376247	1	No	0	1	No	-0.602576	0.747649	No	-2.24269	0.491796	No	-0.424719	0.99328	No	0	1	No	-0.848423	0.632397	No	-1.70692
ENSG00000234593	KAZN-AS1	chr1:14419724-14420223	500	-	500	80899	5.34451	0.111694	No	3.06072	0.0677952	No	2.35594	0.379988	No	2.2838	0.927475	No	1.41028	1	No	1.39143	0.894652	No	0.0909996	0.976095	No	0.0188538	1	No	3.04678	0.476384	No	-1.65338	0.334367	No	2.81682	0.157008	No	4.70016	0.611114	No	1.10057	1	No	-2.15247	0.223744	No	1.36969
ENSG00000158292	GPR153	chr1:6260849-6261348	500	-	500	13496	1.87686	1	No	0.526997	0.889563	No	7.09135	0.0398626	Up	1.34987	0.988469	No	-1.43988	1	No	3.44308	0.888158	No	0.858534	0.800738	No	-4.88295	1	No	-2.4621	0.845323	No	-2.20042	0.3898	No	-0.952799	0.836444	No	-0.261675	0.998962	No	-2.17217	0.878451	No	-3.97965	0.161358	No	1.11635
ENSG00000270605		chr1:28241204-28241703	500	-	500	1695	-0.45513	1	No	-0.103215	0.973683	No	-1.34916	0.768802	No	-0.351915	0.99448	No	-0.564056	1	No	-2.38512	0.888158	No	0.823824	0.7501	No	1.82107	1	No	1.00748	1	No	0.108728	0.962445	No	-0.0989945	0.977561	No	0.898749	0.980405	No	1.25562	0.912181	No	0.350438	0.839154	No	-0.0925614
ENSG00000189337	KAZN	chr1:13892542-13893041	500	+	500	1225002	6.32076	0.0421107	Up	3.44428	0.0415999	Up	5.04912	0.00460701	Up	2.87648	0.799369	No	0	1	No	1.42694	0.892007	No	1.17192	0.649386	No	-1.00071	1	No	2.35625	0.673328	No	-3.73435	0.068207	No	5.35895	0.00261727	Up	6.09061	0.447781	No	0	1	No	-3.24961	0.0947034	No	1.78059
ENSG00000232912	RERE-AS1	chr1:8424395-8424894	500	+	500	10119	-1.19062	1	No	0.380673	0.797517	No	-2.29013	0.375041	No	-1.57129	0.968463	No	-0.805295	1	No	-0.543103	0.970485	No	-0.981035	0.534478	No	-0.262192	1	No	1.09538	0.881747	No	-0.871148	0.54523	No	-0.462979	0.834289	No	1.96653	0.944695	No	1.39023	0.722568	No	-0.304838	0.838917	No	-0.734445
ENSG00000225077	ICMT-DT	chr1:6234442-6234941	500	+	500	4503	1.43702	0.548661	No	-0.819092	0.516463	No	5.06469	2.70627e-05	Up	2.25611	0.640561	No	0.151178	1	No	0.144238	1	No	2.81552	0.00307565	Up	0.00694021	1	No	-1.82053	0.377216	No	-1.39801	0.28276	No	3.38007	0.00475645	Up	-0.422518	0.986025	No	-1.57592	0.465976	No	-0.906413	0.459428	No	3.13308
ENSG00000028137	TNFRSF1B	chr1:12166741-12167240	500	+	500	41988	0	1	No	4.79324	0.0383767	Up	-1.22527	0.82042	No	-2.38412	0.978765	No	0	1	No	1.95789	0.892007	No	-0.372808	0.911859	No	-1.53166	1	No	2.34516	0.768494	No	-2.97827	0.221268	No	4.85224	0.0512079	No	5.32343	0.682941	No	0	1	No	-2.02618	0.368195	No	0.817613
ENSG00000204464	TMEM51-AS2	chr1:15171068-15171567	500	-	500	6724	0.492263	1	No	2.08338	0.117412	No	0.169435	0.975112	No	-1.59112	0.906575	No	0.459004	1	No	-0.493615	0.975192	No	2.71317	0.0120167	Up	0.952619	1	No	-1.32987	0.663526	No	-1.83226	0.206959	No	2.32821	0.111941	No	0.502388	0.983782	No	-1.25471	0.676108	No	-1.26954	0.350441	No	1.84064
ENSG00000284543	LINC01226	chr1:31505976-31506475	500	+	500	76831	0	1	No	3.64422	0.0421354	Up	-1.22258	0.791202	No	-1.2351	0.988469	No	0	1	No	2.05125	0.888158	No	-1.61251	0.528654	No	-1.62502	1	No	0	1	No	-3.34921	0.103887	No	0.366862	0.930937	No	2.32191	0.964238	No	0	1	No	-1.59513	0.360664	No	-1.09729
ENSG00000130939	UBE4B	chr1:10032582-10033081	500	+	500	148158	1.47619	1	No	2.63871	0.116175	No	3.683	0.195701	No	-1.16252	0.988469	No	0.803619	1	No	0.585942	0.980498	No	5.06319	0.000763309	Up	0.217677	1	No	2.41622	0.652162	No	-3.25448	0.0988462	No	5.01502	0.00545131	Up	5.6707	0.509175	No	0.224425	1	No	-3.11779	0.107273	No	2.68653
ENSG00000175147	TMEM51-AS1	chr1:15153369-15153868	500	-	500	41554	1.17508	0.969981	No	1.56738	0.244326	No	2.39873	0.23952	No	-0.392295	0.992606	No	0.490694	1	No	0.975849	0.904941	No	2.30587	0.0609161	No	-0.485155	1	No	-2.59919	0.324825	No	-1.94529	0.194643	No	2.71235	0.101994	No	-0.653899	0.983227	No	-1.39232	0.678452	No	-0.969304	0.476995	No	2.94323
ENSG00000127472	PLA2G5	chr1:20027929-20028428	500	+	500	63483	0	1	No	3.58065	0.217728	No	3.00191	0.570432	No	-1.17154	0.988469	No	0	1	No	2.20706	0.900361	No	2.39261	0.476997	No	-1.78084	1	No	0	1	No	-2.52158	0.397646	No	3.17385	0.466881	No	1.49428	0.983227	No	0.224425	1	No	-0.643833	0.829646	No	2.54783
ENSG00000060656	PTPRU	chr1:29236266-29236765	500	+	500	90048	1.69555	0.84537	No	3.30674	0.0520065	No	3.12612	0.175962	No	-1.6112	0.979715	No	-0.0317857	1	No	1.05368	0.923038	No	3.65185	0.0154481	Up	-1.08546	1	No	-1.90189	0.897284	No	-4.56917	0.0424168	Down	1.16269	0.73964	No	2.66728	0.964238	No	-1.61196	0.943137	No	-3.55359	0.0765576	No	0.437045
ENSG00000189280	GJB5	chr1:34754797-34755296	500	+	500	3216	3.26033	0.352205	No	1.46724	0.52771	No	4.07485	0.123828	No	1.79309	0.988469	No	1.84346	1	No	2.5913	0.888158	No	1.53392	0.467265	No	-0.747835	1	No	-3.90936	0.434892	No	-2.1479	0.337637	No	-1.36873	0.728051	No	-1.76146	0.969614	No	-2.65765	0.664828	No	-3.49732	0.176872	No	1.23241
ENSG00000134698	AGO4	chr1:35807766-35808265	500	+	500	49625	-1.31576	1	No	5.36559	0.00767719	Up	-1.75441	0.679934	No	-6.68136	0.2413	No	1.63162	1	No	1.87382	0.888158	No	4.68474	0.00058489	Up	-0.2422	1	No	-0.735898	1	No	-2.74966	0.15788	No	4.42804	0.0206147	Up	2.01376	0.964238	No	0.109177	1	No	-1.59869	0.362775	No	4.12216
ENSG00000134690	CDCA8	chr1:37692231-37692730	500	+	500	16989	-1.22124	1	No	4.94226	0.0122052	Up	-1.3424	0.762421	No	-6.1635	0.292352	No	0.161396	1	No	2.37774	0.888158	No	2.60476	0.10718	No	-2.21634	1	No	-1.05039	1	No	-2.67825	0.166186	No	1.90609	0.562144	No	1.62786	0.968824	No	2.72765	0.494785	No	-1.47321	0.38994	No	4.47909
ENSG00000116251	RPL22	chr1:6209140-6209639	500	-	500	24120	2.31631	0.319838	No	2.09082	0.145341	No	3.47232	0.0263109	Up	0.225485	0.99448	No	0.0503679	1	No	0.94132	0.920448	No	2.35588	0.0575023	No	-0.890952	1	No	-2.73276	0.257529	No	-2.60881	0.120186	No	2.80455	0.0770636	No	-0.123943	0.998962	No	-0.999574	0.862797	No	-1.48429	0.319903	No	3.4132
ENSG00000158286	RNF207	chr1:6205225-6205724	500	+	500	15575	-0.335981	1	No	1.69425	0.179153	No	0.748758	0.802151	No	-2.03023	0.809648	No	0.315558	1	No	0.606149	0.954991	No	2.4884	0.0183506	Up	-0.290591	1	No	-0.715018	0.998292	No	-0.656287	0.619656	No	2.05514	0.159335	No	-0.0587307	0.999393	No	-0.210828	1	No	-0.066328	0.974177	No	1.96937
ENSG00000236648	LINC02810	chr1:17717375-17717874	500	+	500	32104	0.480993	1	No	3.65202	0.182779	No	0.698931	0.930476	No	-3.17103	0.952308	No	-0.49283	1	No	1.68445	0.933108	No	1.69268	0.624774	No	-2.17728	1	No	0	1	No	-1.93256	0.512627	No	2.05861	0.656279	No	0.905268	0.991412	No	0	1	No	-1.35428	0.633982	No	1.77025
ENSG00000232273	FTH1P1	chr1:37544513-37545012	500	+	500	282	1.19664	0.810026	No	1.14257	0.450032	No	1.55943	0.493684	No	0.0540742	0.999837	No	-0.763029	1	No	-1.02886	0.915683	No	1.77119	0.200879	No	0.26583	1	No	-1.54835	0.581536	No	0.667626	0.691634	No	1.56512	0.401765	No	-2.21598	0.896886	No	-0.916836	0.883604	No	1.0299	0.525616	No	1.83436
ENSG00000009709	PAX7	chr1:18630596-18631095	500	+	500	117771	0	1	No	2.77357	0.15973	No	1.71431	0.71728	No	-0.36445	0.99448	No	0	1	No	1.47445	0.901305	No	1.03053	0.724021	No	-1.04823	1	No	2.0622	0.826091	No	-4.86544	0.06066	No	5.85857	0.00737044	Up	6.92764	0.453164	No	0	1	No	-3.30587	0.139323	No	1.49943
ENSG00000158008	EXTL1	chr1:26019634-26020133	500	+	500	16331	6.33948	0.0238005	Up	0.137682	0.932046	No	2.62251	0.120312	No	6.2018	0.143069	No	2.1818	1	No	0.606918	0.951671	No	-2.0044	0.270712	No	1.57489	1	No	0	1	No	-1.42175	0.281538	No	-3.75514	0.102077	No	0.39445	0.992777	No	1.12383	1	No	-1.21033	0.342528	No	-1.81543
ENSG00000130940	CASZ1	chr1:10796401-10796900	500	-	500	159797	0	1	No	3.37457	0.0497555	Up	-2.72186	0.431787	No	-0.965446	0.988469	No	0	1	No	2.01835	0.888158	No	-3.34854	0.105696	No	-1.59213	1	No	0	1	No	-1.68594	0.334922	No	-2.11121	0.515245	No	0.658642	0.991412	No	0	1	No	-1.00442	0.547442	No	-2.5028
ENSG00000116771	AGMAT	chr1:15584802-15585301	500	-	500	13103	2.43905	0.277723	No	1.89317	0.14569	No	0.954602	0.706597	No	0.545883	0.988469	No	1.87992	1	No	0.28255	0.997999	No	2.00609	0.0800037	No	1.59737	1	No	-2.79377	0.244558	No	-1.32725	0.333955	No	-0.359472	0.875779	No	-1.46652	0.964238	No	-1.48575	0.607572	No	-0.646971	0.624545	No	0.268267
ENSG00000237301		chr1:15603377-15603876	500	-	500	17241	-3.17234	0.409869	No	3.35614	0.0176164	Up	-2.50369	0.409464	No	-6.52848	0.147658	No	0.852121	1	No	1.31179	0.888158	No	3.56513	0.000352489	Up	-0.459664	1	No	-1.54502	0.559877	No	-3.03091	0.0747824	No	5.51662	1.71104e-05	Up	1.48589	0.964238	No	-1.73786	0.4821	No	-0.242245	0.865873	No	2.53512
ENSG00000162585	FAAP20	chr1:2212471-2212970	500	-	500	28010	3.11434	0.133864	No	1.49541	0.252349	No	0.807887	0.760677	No	1.61893	0.912768	No	1.13058	1	No	0.460936	0.980498	No	-0.141401	0.936219	No	0.669647	1	No	-1.12168	0.799309	No	-1.06898	0.440785	No	0.871196	0.653707	No	-0.0527045	0.999638	No	-2.47028	0.279998	No	-0.482817	0.725433	No	-1.06356
ENSG00000163879	DNALI1	chr1:37556669-37557168	500	+	500	9689	-1.91062	0.843927	No	1.00861	0.430589	No	-4.41293	0.0625514	No	-2.91923	0.748325	No	0.623126	1	No	-0.192139	1	No	-0.678435	0.665596	No	0.815264	1	No	1.05677	0.910447	No	-0.442666	0.749654	No	-1.57428	0.364555	No	1.49943	0.964238	No	-0.58561	1	No	-0.437099	0.74481	No	-3.22223
ENSG00000227527		chr1:42338127-42338626	500	-	500	2741	0	1	No	-0.576488	0.731417	No	-2.12082	0.577313	No	2.98561	0.851333	No	0	1	No	-0.0213133	1	No	-4.65889	0.00988659	Down	0.447539	1	No	1.41495	0.975709	No	0.168969	0.931749	No	-2.4352	0.302254	No	1.24598	0.974646	No	0	1	No	-0.424208	0.79687	No	-3.99434
ENSG00000163873	GRIK3	chr1:37034266-37034765	500	-	500	238739	3.29323	0.404906	No	3.83547	0.0545776	No	5.57958	0.00887413	Up	-0.542246	0.992606	No	2.00792	1	No	2.50041	0.888158	No	5.62933	0.00021731	Up	-0.492493	1	No	0	1	No	-5.24976	0.0475201	Down	3.64685	0.229969	No	4.22246	0.842392	No	0.224425	1	No	-3.46106	0.116955	No	3.10987
ENSG00000196449	YRDC	chr1:37807959-37808458	500	-	500	5014	2.18979	0.210422	No	1.42882	0.241746	No	5.04223	1.76394e-05	Up	0.760962	0.988469	No	0.0388237	1	No	0.164023	1	No	4.15607	5.77512e-06	Up	-0.125199	1	No	-2.00856	0.321758	No	-1.09375	0.393924	No	2.87284	0.0208884	Up	-0.914806	0.966162	No	-1.29481	0.601663	No	-0.498441	0.691226	No	2.99128
ENSG00000230163		chr1:34850444-34850943	500	+	500	612	-0.191379	1	No	0.482224	0.759653	No	0.405216	0.909061	No	-0.673603	0.988469	No	-0.536673	1	No	-0.72362	0.950619	No	1.26577	0.388373	No	0.186947	1	No	-1.67393	0.537592	No	-1.52674	0.313408	No	1.20289	0.5373	No	-0.147188	0.998962	No	-1.55022	0.580428	No	-2.34574	0.15216	No	2.1456
ENSG00000179051	RCC2	chr1:17439428-17439927	500	-	500	32668	-1.78333	0.916447	No	1.15943	0.416204	No	-1.02283	0.815056	No	-2.94276	0.778822	No	-1.62581	1	No	1.00687	0.906956	No	-0.712753	0.746444	No	-2.63268	1	No	0.53392	1	No	-1.78248	0.246342	No	2.04679	0.270103	No	2.3164	0.912004	No	-1.23756	0.933063	No	-1.59306	0.288593	No	0.0858826
ENSG00000231868		chr1:6446757-6447256	500	-	500	3723	0	1	No	2.75063	0.30435	No	-2.09507	0.71728	No	-0.341505	0.995343	No	0	1	No	0.122669	1	No	-1.45001	0.682706	No	0.303557	1	No	0	1	No	4.08442	0.223748	No	-2.21525	0.620017	No	-5.11171	0.879168	No	2.58108	0.773621	No	4.66545	0.180846	No	0.812089
ENSG00000237329		chr1:31036484-31036983	500	+	500	257	-0.468854	1	No	1.49073	0.274202	No	0.0385675	1	No	-1.95958	0.790509	No	-0.377954	1	No	-0.291897	0.997999	No	1.91209	0.101492	No	-0.0860577	1	No	-1.01815	0.805863	No	0.601334	0.674474	No	1.03357	0.564887	No	-1.61949	0.964238	No	-0.283764	1	No	0.234722	0.881229	No	2.13457
ENSG00000236948		chr1:5668046-5668545	500	-	500	106337	0	1	No	3.46966	0.186809	No	2.78231	0.582691	No	-1.06055	0.988708	No	0	1	No	2.85165	0.888158	No	1.41743	0.675565	No	-2.42542	1	No	0	1	No	-2.46563	0.360211	No	1.96511	0.653047	No	1.43833	0.983227	No	0	1	No	-2.84028	0.293446	No	2.62969
ENSG00000126067	PSMB2	chr1:35641277-35641776	500	-	500	41736	-1.05601	1	No	3.99273	0.0394773	Up	1.88302	0.654745	No	-5.04874	0.468226	No	1.34608	1	No	0.828432	0.965179	No	7.44941	3.51142e-08	Up	0.517648	1	No	0.313941	1	No	-6.14982	0.0318774	Down	8.46912	7.74465e-06	Up	6.46376	0.401022	No	0.784912	1	No	-4.34284	0.0571634	No	7.13311
ENSG00000274944		chr1:38881368-38881867	500	-	500	16867	0	1	No	0	1	No	0	1	No	0	1	No	1.86029	1	No	0	1	No	6.50997	0.680845	No	1.43408	1	No	0	1	No	0	1	No	0	1	No	0	1	No	0	1	No	0	1	No	0
ENSG00000132906	CASP9	chr1:15526285-15526784	500	-	500	35453	-0.808852	1	No	3.68527	0.0963309	No	1.98741	0.663045	No	-4.49413	0.643022	No	0.127572	1	No	4.29725	0.883461	No	2.31185	0.251005	No	-4.16968	1	No	0	1	No	-2.68653	0.261447	No	3.17928	0.354483	No	1.65923	0.973778	No	0	1	No	-0.215063	0.932045	No	0.997748
ENSG00000197312	DDI2	chr1:15617208-15617707	500	+	500	51337	4.84	0.148147	No	3.90773	0.0340683	Up	3.84584	0.0633507	No	0.932274	0.988469	No	3.56305	1	No	1.16449	0.919989	No	5.31212	0.000109726	Up	2.39856	1	No	-1.09014	1	No	-3.78386	0.0904194	No	5.02842	0.0214901	Up	2.69372	0.950329	No	-0.709595	1	No	-2.21755	0.23147	No	3.84266
ENSG00000284748		chr1:37595876-37596375	500	+	500	10961	3.46923	0.105347	No	1.44733	0.620252	No	12.1987	1.65342e-08	Up	2.02189	0.977399	No	0.943509	1	No	2.48076	0.888158	No	8.63952	2.31396e-10	Up	-1.53725	1	No	-2.37303	0.376024	No	-0.347082	0.895023	No	9.13464	1.0154e-07	Up	-2.02595	0.964238	No	-1.39582	0.708242	No	-3.03306	0.270766	No	12.7978
ENSG00000272078		chr1:10638991-10639490	500	+	500	14843	4.22396	0.0505692	No	1.66771	0.232556	No	0.432094	0.894167	No	2.55625	0.701924	No	2.42351	1	No	0.0721309	1	No	0.227225	0.899363	No	2.35138	1	No	-3.17157	0.289561	No	-2.16318	0.16973	No	-2.51724	0.21023	No	-1.00839	0.973778	No	-2.28933	0.444643	No	-1.56423	0.292919	No	-2.23394
ENSG00000173660	UQCRH	chr1:46303448-46303947	500	+	500	12829	1.44733	1	No	3.09325	0.134697	No	-0.225038	0.98771	No	-1.64592	0.988469	No	0.401406	1	No	1.16088	0.938965	No	0.661402	0.827276	No	-0.759479	1	No	0.400068	1	No	-0.406532	0.861997	No	0.35888	0.937123	No	0.8066	0.988989	No	3.26728	0.504883	No	-0.162486	0.952856	No	2.98205
ENSG00000224592	MIR3659HG	chr1:38047064-38047563	500	+	500	71462	1.44732	1	No	4.17954	0.0773107	No	1.00576	0.86587	No	-2.73221	0.964822	No	-0.535569	1	No	2.33585	0.888158	No	0.866557	0.789454	No	-2.87142	1	No	-3.60555	0.546539	No	-2.60328	0.302817	No	2.9885	0.431764	No	-1.00227	0.984561	No	-3.31562	0.581997	No	-1.02761	0.663839	No	1.70275
ENSG00000233728		chr1:37800630-37801129	500	-	500	910	2.99917	0.0972401	No	2.1448	0.107066	No	-0.689664	0.786596	No	0.854368	0.988469	No	0.342056	1	No	0.43007	0.985298	No	-1.63205	0.180712	No	-0.0880139	1	No	-0.0592238	1	No	-2.13859	0.150369	No	-1.67899	0.306478	No	2.07936	0.872513	No	0.952328	0.846615	No	-1.76487	0.218881	No	-1.04115
ENSG00000231606		chr1:14304196-14304695	500	-	500	82309	1.44733	1	No	2.46497	0.128279	No	0.0311434	1	No	-1.01764	0.988469	No	0.405155	1	No	1.77948	0.888158	No	-0.325543	0.908618	No	-1.37433	1	No	0.402612	1	No	-0.716033	0.672372	No	-0.141232	0.977561	No	1.11864	0.981961	No	0	1	No	-1.31429	0.419297	No	-0.682961
ENSG00000284632		chr1:38815730-38816229	500	-	500	61514	0	1	No	1.10297	0.538612	No	1.02416	0.835714	No	1.30615	0.988469	No	0	1	No	0.335972	0.998465	No	-0.191737	0.949583	No	0.0902537	1	No	0	1	No	-1.82208	0.325561	No	-0.490208	0.903854	No	0.794781	0.988289	No	0	1	No	-1.74588	0.336521	No	-0.276474
ENSG00000054118	THRAP3	chr1:36224182-36224681	500	+	500	80676	-2.49534	0.714631	No	3.36935	0.0684125	No	0.654457	0.908137	No	-5.86469	0.353904	No	0.356968	1	No	1.37269	0.899084	No	5.50343	8.26423e-05	Up	-1.01572	1	No	-2.45346	0.468446	No	-2.5818	0.197076	No	6.59615	0.000197337	Up	0.12834	0.999393	No	-2.21574	0.527087	No	-1.31615	0.465446	No	5.56822
ENSG00000254553		chr1:32464807-32465306	500	+	500	135486	1.44733	1	No	1.52164	0.295754	No	0.929509	0.837075	No	-0.0743155	1	No	0.444293	1	No	0.633245	0.965179	No	0.814873	0.745517	No	-0.188952	1	No	-4.27032	0.29851	No	-1.47391	0.338218	No	-0.951125	0.779404	No	-2.79642	0.933769	No	-0.285967	1	No	-1.32401	0.374822	No	2.88333
ENSG00000276747	PADI6	chr1:17371946-17372445	500	+	500	29254	0	1	No	1.22327	0.602764	No	1.67409	0.752388	No	1.18585	0.988469	No	0	1	No	1.46402	0.920343	No	-0.549552	0.868834	No	-1.0378	1	No	0	1	No	0.064366	0.993655	No	-0.484516	0.918051	No	-1.09166	0.983589	No	0	1	No	0.761609	0.745455	No	-0.891833
ENSG00000159339	PADI4	chr1:17307945-17308444	500	+	500	55560	0	1	No	3.89311	0.0941965	No	1.13788	0.840247	No	-1.48399	0.988469	No	0	1	No	1.4855	0.923038	No	1.56259	0.610263	No	-1.05928	1	No	0	1	No	-2.88631	0.249164	No	2.57815	0.504899	No	1.85901	0.971738	No	0	1	No	0.377572	0.882082	No	-0.395807
ENSG00000197982	C1orf122	chr1:37806729-37807228	500	+	500	2226	0.806782	0.979085	No	1.11385	0.345666	No	1.87612	0.209024	No	-0.307073	0.9925	No	-0.0699559	1	No	0.651823	0.940874	No	1.46141	0.177208	No	-0.721779	1	No	-2.02972	0.299131	No	-1.47596	0.251498	No	2.14996	0.0980077	No	-0.553763	0.983227	No	-1.55619	0.462894	No	-0.52296	0.667926	No	1.6705
ENSG00000183317	EPHA10	chr1:37764884-37765383	500	-	500	51004	0	1	No	1.69493	0.273158	No	0.736977	0.882018	No	0.714189	0.990301	No	0	1	No	0.540633	0.980498	No	-0.0916193	0.975446	No	-0.114408	1	No	1.37433	0.991923	No	-0.268931	0.883821	No	1.64585	0.538929	No	1.64327	0.964238	No	0	1	No	-0.071082	0.979372	No	-0.663704
ENSG00000183386	FHL3	chr1:38005357-38005856	500	-	500	8587	-0.461846	1	No	0.030795	1	No	0	1	No	-0.492641	0.994804	No	-1.51731	1	No	0.986305	0.993903	No	2.09116	0.594225	No	-2.50362	1	No	0	1	No	-0.330141	0.938361	No	-0.010457	1	No	-0.697152	0.992646	No	0	1	No	-4.15281	0.277711	No	0
ENSG00000158315	RHBDL2	chr1:38941581-38942080	500	-	500	55774	-1.31676	1	No	2.32541	0.124415	No	-3.58872	0.200903	No	-3.64216	0.661504	No	0.666149	1	No	0.553572	0.975511	No	0.166019	0.937195	No	0.112577	1	No	-2.74706	0.335581	No	-1.30857	0.40969	No	-0.382399	0.886214	No	-1.43849	0.964238	No	-2.92262	0.278796	No	-1.56329	0.320009	No	-0.303252
ENSG00000204084	INPP5B	chr1:37946808-37947307	500	-	500	86111	0.561151	1	No	1.07058	0.464333	No	-1.5815	0.695961	No	-0.509424	0.993182	No	-0.44143	1	No	-0.288429	0.997999	No	-1.22508	0.613322	No	-0.153001	1	No	0.403704	1	No	-1.32436	0.390903	No	-2.33978	0.425433	No	1.72806	0.964812	No	0	1	No	-1.61188	0.295889	No	-3.19333
ENSG00000186973	FAM183A	chr1:43144903-43145402	500	+	500	10994	0	1	No	-3.64973	0.191827	No	0	1	No	6.05886	0.567366	No	0	1	No	-0.143045	1	No	-1.03096	0.740044	No	0.569271	1	No	-1.89313	0.949941	No	-0.725192	0.763669	No	-0.756957	0.861713	No	-1.16794	0.983589	No	-1.60321	0.991894	No	-0.118666	0.973437	No	-1.07356
ENSG00000271806		chr1:2145030-2145529	500	-	500	3946	1.39555	0.771759	No	0.99326	0.478495	No	-0.201577	0.969697	No	0.402287	0.991828	No	0.296198	1	No	-0.0818027	1	No	-0.225864	0.899313	No	0.378	1	No	-2.72718	0.443027	No	-1.39219	0.346578	No	-3.6414	0.0615655	No	-1.33499	0.964812	No	0.0638854	1	No	-0.857709	0.544145	No	-1.38481
ENSG00000146463	ZMYM4	chr1:35268459-35268958	500	+	500	153100	-1.74277	0.931107	No	3.31324	0.0426387	Up	1.66727	0.678503	No	-5.05601	0.392706	No	0.0971946	1	No	0.529458	0.982994	No	6.29101	1.45664e-07	Up	-0.432264	1	No	1.73108	0.71681	No	-3.64616	0.0673394	No	6.59733	1.36272e-05	Up	5.37724	0.429197	No	0.604667	1	No	-2.37073	0.169252	No	4.19548
ENSG00000183520	UTP11	chr1:38009008-38009507	500	+	500	15313	-0.773501	1	No	1.50413	0.281011	No	-1.63014	0.676417	No	-2.27763	0.913194	No	1.40147	1	No	0.64443	0.960658	No	1.40453	0.358419	No	0.757039	1	No	-0.451805	1	No	-0.79925	0.595294	No	-0.280048	0.943128	No	0.347445	0.993965	No	-1.61668	0.927381	No	-0.754821	0.605489	No	-1.48935
ENSG00000224751	SHMT1P1	chr1:43851362-43851861	500	-	500	1062	0.64054	1	No	-2.88634	0.201931	No	3.32956	0.255169	No	3.52688	0.660561	No	0.0256699	1	No	-0.460323	0.987022	No	0.288673	0.872804	No	0.485993	1	No	1.96573	0.511097	No	0.288801	0.859674	No	-0.393967	0.859515	No	1.67693	0.964238	No	0.985802	0.932526	No	-0.69732	0.630355	No	-0.387777
ENSG00000117148	ACTL8	chr1:17755083-17755582	500	+	500	71481	0	1	No	4.93939	0.101625	No	1.43399	0.829274	No	-2.53027	0.988469	No	0	1	No	2.46804	0.897107	No	1.92244	0.597719	No	-2.04181	1	No	0	1	No	-3.15709	0.303831	No	1.64243	0.740314	No	2.1298	0.973071	No	0	1	No	-3.45937	0.264294	No	2.23463
ENSG00000230585	PHB1P12	chr1:50780090-50780589	500	+	500	561	0.622342	1	No	-0.126807	0.945814	No	0.00302556	1	No	0.749148	0.988469	No	-0.995448	1	No	-0.658641	0.954053	No	-1.08293	0.452571	No	-0.336807	1	No	-3.09967	0.149839	No	-1.30637	0.357432	No	-2.23781	0.147439	No	-1.7933	0.948084	No	-1.60564	0.531926	No	-1.38181	0.324659	No	-0.668334
ENSG00000117000	RLF	chr1:40161137-40161636	500	+	500	79285	0.962436	1	No	4.89385	0.0107964	Up	4.50871	0.012986	Up	-3.93141	0.477081	No	0.757749	1	No	1.99253	0.888158	No	7.20535	2.50593e-09	Up	-1.23478	1	No	-1.16914	0.861854	No	-4.31917	0.0498651	Down	8.16962	4.92449e-08	Up	3.15003	0.740755	No	-0.599423	1	No	-3.21104	0.0930515	No	7.63121
ENSG00000092853	CLSPN	chr1:35769729-35770228	500	-	500	49511	-2.86978	0.566928	No	4.23704	0.020967	Up	-0.559767	0.921855	No	-7.10682	0.177956	No	0.458661	1	No	1.47642	0.892754	No	5.5293	1.46202e-05	Up	-1.01776	1	No	0.245939	1	No	-4.00879	0.064308	No	5.19567	0.0031338	Up	4.25473	0.621612	No	1.72589	0.71748	No	-3.15031	0.108751	No	5.81714
ENSG00000134697	GNL2	chr1:37595688-37596187	500	-	500	28872	0.498696	1	No	3.37993	0.123922	No	1.40268	0.781803	No	-2.88123	0.924699	No	0.572564	1	No	0.848751	0.975016	No	4.00772	0.0571836	No	-0.276187	1	No	0.39971	1	No	-1.61207	0.463762	No	2.65498	0.449896	No	2.01178	0.965601	No	0	1	No	-0.641509	0.769264	No	0.547338
ENSG00000187513	GJA4	chr1:34792749-34793248	500	+	500	2499	0.609673	1	No	1.40054	0.391174	No	-0.277267	0.967335	No	-0.790864	0.988469	No	0.0434441	1	No	1.18095	0.90177	No	-0.623913	0.75054	No	-1.13751	1	No	-2.54638	0.357746	No	0.396839	0.835728	No	1.59939	0.466063	No	-2.94322	0.805261	No	-5.04526	0.0429515	Down	1.30995	0.439948	No	-1.8126
ENSG00000223390		chr1:52033141-52033640	500	+	500	10639	0.651377	1	No	2.37718	0.0641676	No	3.20462	0.0141472	Up	-1.7258	0.816462	No	0.148216	1	No	0.43872	0.980434	No	4.63992	5.40063e-07	Up	-0.290505	1	No	-1.95159	0.354616	No	-1.59583	0.237554	No	3.56404	0.00357004	Up	-0.355758	0.991084	No	-1.51405	0.515536	No	-1.54369	0.249209	No	3.94944
ENSG00000225028		chr1:47817816-47818315	500	+	500	1922	-2.61377	0.675199	No	-2.79204	0.260921	No	0.467943	0.959105	No	0.178269	0.997721	No	-2.50934	1	No	-0.849784	0.957598	No	-1.36988	0.572473	No	-1.65956	1	No	-0.696535	1	No	0.874975	0.647444	No	0.14663	0.968117	No	-1.57151	0.964238	No	-2.58506	0.489603	No	1.16789	0.52645	No	-2.03481
ENSG00000116151	MORN1	chr1:2391458-2391957	500	-	500	70205	3.22253	0.0886422	No	3.05383	0.0406729	Up	7.07045	8.95793e-08	Up	0.168695	0.99487	No	1.26986	1	No	1.80433	0.888158	No	6.36729	7.28123e-10	Up	-0.534467	1	No	-3.11953	0.163042	No	-1.50831	0.314706	No	6.11306	3.82118e-06	Up	-1.61122	0.964238	No	-1.25182	0.707479	No	-1.43192	0.329114	No	7.90439
ENSG00000182873	PRKCZ-AS1	chr1:2184140-2184639	500	-	500	2346	1.36142	0.782149	No	1.15979	0.378999	No	-1.56878	0.480516	No	0.201625	0.99448	No	-0.252366	1	No	-0.436296	0.985026	No	-1.58648	0.240738	No	0.18393	1	No	1.53645	0.742057	No	-1.54215	0.278013	No	-2.15414	0.188212	No	3.0786	0.733057	No	1.38802	0.800803	No	-1.36807	0.322035	No	-2.47665
ENSG00000006555	TTC22	chr1:54801074-54801573	500	-	500	21362	1.44732	1	No	3.90377	0.169703	No	0.107295	1	No	-2.45644	0.988469	No	-0.535569	1	No	2.81001	0.888158	No	-0.781842	0.838531	No	-3.34558	1	No	0	1	No	-2.02148	0.499692	No	1.03683	0.840129	No	0.994182	0.989994	No	0	1	No	-0.1511	0.973373	No	-0.543621
ENSG00000066056	TIE1	chr1:43300732-43301231	500	+	500	21877	0	1	No	1.51584	0.471491	No	0.623946	0.924656	No	0.893278	0.989568	No	2.92643	1	No	1.33792	0.921834	No	1.31918	0.608032	No	1.58852	1	No	-5.75955	0.196323	No	-1.47176	0.500132	No	-0.239001	0.964114	No	-4.2878	0.817003	No	-5.46963	0.144954	No	-1.22956	0.558991	No	-0.191275
ENSG00000173436	MICOS10	chr1:19484153-19484652	500	+	500	145169	1.26576	0.735046	No	1.7194	0.194439	No	6.15402	1.22016e-06	Up	-0.453646	0.988971	No	0.107714	1	No	0.302503	0.997999	No	6.41287	6.06796e-11	Up	-0.194789	1	No	-2.37226	0.281192	No	-2.33621	0.129548	No	6.12932	8.82921e-07	Up	-0.0360487	0.999658	No	-1.4072	0.610288	No	-1.53498	0.2793	No	6.29315
ENSG00000116544	DLGAP3	chr1:34929401-34929900	500	-	500	63965	1.44732	1	No	2.08616	0.40004	No	2.24466	0.670272	No	-0.638837	0.993288	No	-0.535569	1	No	1.69522	0.913725	No	0.652709	0.853641	No	-2.23079	1	No	0	1	No	-1.61881	0.528076	No	1.09907	0.809272	No	0.591517	0.992646	No	0	1	No	-1.62233	0.512372	No	1.39251
ENSG00000236723		chr1:53213526-53214025	500	-	500	3743	4.33705	0.0239651	Up	2.67887	0.0599806	No	0.705974	0.792275	No	1.65819	0.898307	No	1.64514	1	No	0.541208	0.970951	No	0.151723	0.931316	No	1.10394	1	No	-2.31183	0.323296	No	-1.75432	0.239698	No	-0.350975	0.875379	No	-0.557506	0.983589	No	-1.45147	0.615749	No	-1.54034	0.289076	No	0.2954
ENSG00000232467	TMA16P2	chr1:45847345-45847844	500	-	500	351	1.10383	1	No	-1.01833	0.712354	No	3.39616	0.31706	No	2.12216	0.971552	No	-0.443523	1	No	0.0861902	1	No	0.744291	0.755	No	-0.529713	1	No	0.946069	1	No	-3.87533	0.12899	No	3.28891	0.17804	No	4.8214	0.602906	No	0.0912068	1	No	-2.51549	0.240554	No	1.07421
ENSG00000117016	RIMS3	chr1:40665433-40665932	500	-	500	44753	3.18544	0.379591	No	4.15959	0.0507993	No	4.88012	0.0261842	Up	-0.974148	0.988469	No	0.426966	1	No	2.494	0.888158	No	3.78723	0.0314646	Up	-2.06704	1	No	0.583552	1	No	-4.22734	0.100021	No	6.78223	0.00147702	Up	4.81089	0.668628	No	0.0312816	1	No	-3.45481	0.140876	No	5.45743
ENSG00000121310	ECHDC2	chr1:52926963-52927462	500	-	500	31053	2.1823	0.273784	No	1.6301	0.194423	No	2.06415	0.194645	No	0.552206	0.988469	No	0.88551	1	No	0.161253	1	No	2.2362	0.0353833	Up	0.724258	1	No	-1.80159	0.432624	No	-0.759655	0.568074	No	1.28473	0.454441	No	-1.04193	0.964238	No	-0.61771	1	No	-0.25154	0.858012	No	1.9605
ENSG00000169213	RAB3B	chr1:51990451-51990950	500	-	500	82495	-0.0446314	1	No	3.68481	0.0833592	No	2.07917	0.647532	No	-3.72944	0.779566	No	1.77524	1	No	2.72907	0.888158	No	4.85478	0.00324575	Up	-0.953833	1	No	0	1	No	-3.51745	0.126059	No	1.56629	0.67651	No	2.49015	0.964238	No	0	1	No	-3.05496	0.166826	No	1.39373
ENSG00000163866	SMIM12	chr1:34859506-34860005	500	-	500	146769	-0.0689542	1	No	5.55577	0.00821586	Up	-2.0145	0.640244	No	-5.62473	0.439034	No	-1.11388	1	No	2.39412	0.888158	No	0.102224	0.974499	No	-3.508	1	No	0.983182	1	No	-3.446	0.110389	No	2.53798	0.306492	No	4.42918	0.691479	No	-2.20307	0.792956	No	-2.15606	0.267038	No	-1.93821
ENSG00000226133	LINC02794	chr1:48050409-48050908	500	+	500	40828	0	1	No	0.814195	0.733027	No	2.40873	0.612332	No	1.59492	0.988469	No	2.3456	1	No	1.71294	0.897252	No	1.44647	0.605414	No	0.632663	1	No	0	1	No	-2.64321	0.278669	No	2.27127	0.558594	No	1.61591	0.975755	No	0	1	No	-0.649477	0.780469	No	0.567462
ENSG00000232335		chr1:35739139-35739638	500	+	500	3938	2.58269	0.153533	No	1.8066	0.163725	No	3.24502	0.0179679	Up	0.776092	0.988469	No	-0.303789	1	No	-0.25589	0.997999	No	2.42103	0.0240537	Up	-0.0478993	1	No	-2.13695	0.319469	No	-0.858786	0.527349	No	2.76394	0.040773	Up	-1.27816	0.964238	No	-1.41983	0.581997	No	-0.246115	0.865716	No	2.86839
ENSG00000260971		chr1:56477438-56477937	500	-	500	322893	0	1	No	3.05874	0.512117	No	5.24043	0.480607	No	-0.649637	0.994858	No	0	1	No	2.96643	0.923038	No	3.34986	0.516387	No	-2.54021	1	No	0	1	No	-6.40496	0.230342	No	7.8314	0.186665	No	5.37766	0.964238	No	0	1	No	-4.51082	0.347807	No	6.2272
ENSG00000284696	LINC02808	chr1:50320943-50321442	500	-	500	91281	0	1	No	3.53223	0.239857	No	2.47641	0.68416	No	-1.12312	0.990104	No	0	1	No	2.02206	0.919617	No	2.00368	0.588801	No	-1.59584	1	No	0	1	No	-3.14144	0.318	No	1.96352	0.691277	No	2.11414	0.973778	No	0	1	No	-2.18481	0.462795	No	1.29682
ENSG00000238242	LINC02778	chr1:60114625-60115124	500	+	500	34660	0	1	No	0.569977	0.89578	No	3.53952	0.600464	No	1.83914	0.988469	No	0	1	No	0.586618	1	No	1.53999	0.728138	No	-0.160393	1	No	0	1	No	-7.00779	0.125486	No	4.69568	0.388918	No	5.9805	0.903473	No	0	1	No	-4.17461	0.270756	No	2.15243
ENSG00000232762		chr1:53304286-53304785	500	+	500	2677	0.434228	1	No	-0.614003	0.644562	No	1.12495	0.622634	No	1.04823	0.988469	No	-1.3931	1	No	-0.915141	0.906452	No	-0.401235	0.792533	No	-0.477954	1	No	0.852617	0.915506	No	-0.314771	0.829591	No	0.260076	0.903542	No	1.16739	0.964238	No	0.0458432	1	No	-0.241487	0.867462	No	-0.619982
ENSG00000117419	ERI3	chr1:44355011-44355510	500	-	500	133941	0	1	No	0.887647	0.511678	No	0.619324	0.898227	No	1.52147	0.988469	No	2.18041	1	No	0.468104	0.980498	No	0.810157	0.716776	No	1.71231	1	No	0	1	No	-1.11467	0.427222	No	-1.74421	0.560868	No	0.0873715	0.999638	No	2.65186	0.557851	No	-0.523162	0.70507	No	1.34344
ENSG00000162384	CZIB	chr1:53220385-53220884	500	-	500	6286	-1.8485	0.570626	No	2.83439	0.0772995	No	2.44937	0.238819	No	-4.68289	0.26023	No	0.0807028	1	No	0.122421	1	No	7.09054	3.69078e-10	Up	-0.041718	1	No	-0.122448	1	No	0.557209	0.748855	No	5.40544	0.000111692	Up	-0.679656	0.983227	No	-0.0616321	1	No	1.09287	0.504667	No	4.9306
ENSG00000162391	FAM151A	chr1:54623307-54623806	500	-	500	14126	0	1	No	4.09138	0.0296766	Up	-4.27523	0.135341	No	-1.68226	0.988469	No	0	1	No	1.43598	0.897107	No	-3.60272	0.0850459	No	-1.00975	1	No	0	1	No	-2.8046	0.152015	No	-4.10389	0.129799	No	1.77731	0.966521	No	0	1	No	-1.79881	0.319359	No	-4.81975
ENSG00000154198	CYP4Z2P	chr1:46900188-46900687	500	-	500	57093	0	1	No	3.74577	0.0685777	No	-0.0988556	1	No	-1.33665	0.988469	No	0	1	No	0.0827323	1	No	1.58129	0.579069	No	0.343493	1	No	0	1	No	-3.71912	0.111752	No	-0.0175096	1	No	2.69183	0.964238	No	0	1	No	-3.35173	0.139323	No	-0.0949819
ENSG00000117859	OSBPL9	chr1:51576929-51577428	500	+	500	220999	0	1	No	2.67233	0.0899479	No	-2.27364	0.533126	No	-0.263208	0.99487	No	0	1	No	0.253943	1	No	-1.83815	0.439049	No	0.172282	1	No	0	1	No	-2.24832	0.19029	No	-2.8727	0.316543	No	1.22102	0.978985	No	0	1	No	-1.68994	0.29933	No	-3.14115
ENSG00000162396	PARS2	chr1:54764274-54764773	500	-	500	7376	-0.529161	1	No	0.887623	0.736682	No	0.565228	0.94558	No	-1.41678	0.988469	No	0.631366	1	No	0.806007	0.982994	No	1.80737	0.494863	No	-0.174641	1	No	-3.71585	0.536	No	1.29902	0.624448	No	-1.39432	0.745268	No	-5.01488	0.805461	No	-0.33619	1	No	1.64145	0.524819	No	1.64292
ENSG00000203995	ZYG11A	chr1:52842261-52842760	500	+	500	52238	0	1	No	3.30415	0.0450377	Up	-0.374302	0.958143	No	-0.895028	0.988469	No	0	1	No	0.593086	0.975192	No	0.353866	0.900721	No	-0.16686	1	No	-0.966005	1	No	-1.88954	0.26683	No	3.3876	0.0894203	No	0.923539	0.980405	No	-2.75924	0.579551	No	-0.425316	0.798718	No	0.130135
ENSG00000227742	CALR4P	chr1:51594648-51595147	500	-	500	32782	0	1	No	5.28721	0.0277207	Up	-0.500192	0.948058	No	-2.87809	0.940061	No	2.9289	1	No	2.32099	0.888158	No	2.98581	0.176081	No	0.607913	1	No	0	1	No	-1.09453	0.630371	No	0.400408	0.933202	No	0.0672319	0.999658	No	0	1	No	-0.562194	0.808313	No	0.158
ENSG00000162378	ZYG11B	chr1:52726203-52726702	500	+	500	100634	0	1	No	3.03631	0.130276	No	1.75672	0.709914	No	-0.62719	0.992793	No	1.36298	1	No	1.77583	0.892007	No	1.97107	0.458753	No	-0.41285	1	No	0	1	No	-3.64779	0.115712	No	1.91194	0.599479	No	2.62049	0.964238	No	0.224425	1	No	-3.2424	0.14641	No	2.75827
ENSG00000259818	CZIB-DT	chr1:53220413-53220912	500	+	500	3341	1.45965	0.677896	No	2.58072	0.0927745	No	4.80338	0.00107028	Up	-1.12108	0.988469	No	0.431947	1	No	0.178262	1	No	6.17814	1.95257e-08	Up	0.253685	1	No	-2.51056	0.289037	No	-0.852442	0.582634	No	3.99361	0.00564185	Up	-1.65812	0.964238	No	-1.80062	0.497593	No	-1.43273	0.350972	No	5.28384
ENSG00000229444	ST3GAL3-AS1	chr1:43727094-43727593	500	-	500	17702	2.96422	0.17491	No	2.72305	0.0550502	No	-1.05186	0.683878	No	0.241171	0.99448	No	-0.0694199	1	No	0.177342	1	No	-1.53979	0.300164	No	-0.246762	1	No	0.275359	1	No	-1.42543	0.325493	No	-1.83213	0.327921	No	1.70079	0.964238	No	0.506595	1	No	-1.46836	0.306986	No	-1.55797
ENSG00000117862	TXNDC12	chr1:52054942-52055441	500	-	500	34811	1.7793	0.614958	No	3.79784	0.0659545	No	7.18576	1.5032e-05	Up	-2.01854	0.922967	No	1.01031	1	No	2.95983	0.888158	No	7.25478	8.06566e-10	Up	-1.94953	1	No	1.46156	0.777322	No	-0.452055	0.812316	No	6.83421	6.1835e-06	Up	1.91362	0.964238	No	1.48982	0.75561	No	-2.70039	0.222896	No	9.1108
ENSG00000228369	TXNDC12-AS1	chr1:52050668-52051167	500	+	500	1516	-3.64728	0.295885	No	2.38885	0.0705297	No	-5.87713	0.00690708	Down	-6.03613	0.187514	No	-0.166592	1	No	-0.0248596	1	No	0.0172637	0.992747	No	-0.141733	1	No	-1.76244	0.467653	No	-0.239619	0.878577	No	0.704664	0.717733	No	-1.52282	0.964238	No	-1.88733	0.41752	No	0.545816	0.688616	No	-0.205664
ENSG00000183431	SF3A3	chr1:37989826-37990325	500	-	500	32851	0.403399	1	No	1.84043	0.166328	No	2.26589	0.26889	No	-1.43704	0.966488	No	0.891135	1	No	0.47242	0.979493	No	4.12164	6.8477e-05	Up	0.418715	1	No	-0.156293	1	No	-0.829133	0.54665	No	2.88245	0.0397247	Up	0.67284	0.9811	No	-2.01327	0.465151	No	-0.649339	0.626711	No	0.845679
ENSG00000224609	FGGY-DT	chr1:59296242-59296741	500	-	500	164310	5.73213	0.127422	No	4.25686	0.0511704	No	3.52228	0.210423	No	1.47527	0.988469	No	0	1	No	2.19114	0.888158	No	0.282093	0.933439	No	-1.76491	1	No	-8.37974	0.0629537	No	-3.65463	0.130756	No	1.67398	0.666224	No	-4.72511	0.757686	No	-5.71919	0.0699429	No	-3.55515	0.140446	No	4.23505
ENSG00000235545	DOCK7-DT	chr1:62688232-62688731	500	+	500	21963	2.68719	0.290742	No	4.9943	0.0443363	Up	7.91548	4.07365e-06	Up	-2.3071	0.914368	No	0.823034	1	No	3.16828	0.888158	No	7.87734	2.41153e-09	Up	-2.34524	1	No	-2.57949	0.34302	No	-2.22471	0.238162	No	7.29072	4.46087e-06	Up	-0.354783	0.992646	No	-1.62099	0.63444	No	-2.29041	0.230434	No	8.31492
ENSG00000169174	PCSK9	chr1:55039197-55039696	500	+	500	25156	0	1	No	2.63956	0.108386	No	-1.5097	0.726021	No	-0.230442	0.996358	No	0	1	No	-0.344324	0.997999	No	-0.508712	0.857091	No	0.77055	1	No	-2.05356	0.861716	No	-1.12653	0.506749	No	-2.34378	0.453173	No	-0.927036	0.983589	No	-1.76364	0.908548	No	-0.711939	0.667395	No	-2.46844
ENSG00000238063	LINC01685	chr1:38474575-38475074	500	+	500	41446	0	1	No	3.32646	0.277336	No	2.26971	0.717763	No	-0.917347	0.9925	No	0	1	No	1.12328	0.978026	No	2.49001	0.490833	No	-0.697056	1	No	0	1	No	-6.39086	0.115252	No	4.95156	0.280325	No	5.36357	0.896886	No	0	1	No	-2.80545	0.357146	No	1.65608
ENSG00000162407	PLPP3	chr1:56645052-56645551	500	-	500	150291	2.83542	0.122728	No	3.52924	0.019184	Up	8.69641	3.02756e-12	Up	-0.693814	0.988469	No	0.83919	1	No	0.502709	0.976657	No	9.72671	1.26827e-22	Up	0.336481	1	No	-2.3678	0.281192	No	-2.07401	0.169603	No	8.51398	5.6334e-12	Up	-0.293789	0.992646	No	-2.35014	0.249806	No	-1.67567	0.248775	No	8.1333
ENSG00000163877	SNIP1	chr1:37554044-37554543	500	-	500	19595	-0.0565194	1	No	2.62721	0.151872	No	0.498723	0.938023	No	-2.68373	0.906575	No	1.29071	1	No	0.405135	0.997999	No	4.06802	0.0101843	Up	0.885571	1	No	1.9306	0.77706	No	-3.72519	0.0947161	No	4.84123	0.0128572	Up	5.65579	0.518194	No	0.916137	1	No	-2.85318	0.153693	No	2.95476
ENSG00000224570		chr1:65578131-65578630	500	-	500	2002	0.0934647	1	No	1.94112	0.298675	No	-2.50691	0.520377	No	-1.84766	0.988469	No	0.30023	1	No	-1.39642	0.905198	No	1.0374	0.652163	No	1.69665	1	No	-2.99158	0.592585	No	2.40648	0.268924	No	-3.41713	0.254181	No	-5.39806	0.639501	No	0.159514	1	No	1.40168	0.50451	No	0.738759
ENSG00000278967		chr1:62607516-62608015	500	+	500	1569	-2.78094	0.524328	No	0.702693	0.641572	No	-2.25576	0.509572	No	-3.48364	0.64456	No	-1.9812	1	No	-0.4111	0.993909	No	-0.342221	0.855125	No	-1.5701	1	No	-1.53806	0.613103	No	0.415463	0.798173	No	1.15492	0.560715	No	-1.95352	0.940695	No	-2.21544	0.358638	No	0.72645	0.627961	No	0.166562
ENSG00000157184	CPT2	chr1:53196542-53197041	500	+	500	17156	-0.479854	1	No	1.28403	0.374431	No	-3.47102	0.213123	No	-1.76389	0.98233	No	2.77433	1	No	0.202502	1	No	0.864696	0.604858	No	2.57183	1	No	-2.34564	0.43579	No	-0.144992	0.940231	No	-1.27336	0.571687	No	-2.20064	0.928177	No	-2.52515	0.393697	No	0.290363	0.8577	No	-1.88823
ENSG00000198815	FOXJ3	chr1:42335628-42336127	500	-	500	159089	0	1	No	2.79815	0.120014	No	1.12571	0.815819	No	-0.38903	0.99448	No	0	1	No	0.873586	0.953095	No	1.06738	0.698024	No	-0.447361	1	No	0	1	No	-2.78553	0.16374	No	1.34676	0.709637	No	1.75823	0.968682	No	0	1	No	-2.2822	0.238101	No	1.13336
ENSG00000134744	TUT4	chr1:52553238-52553737	500	-	500	144956	1.36208	0.694637	No	1.88632	0.14773	No	2.46063	0.118134	No	-0.524238	0.988469	No	-0.031803	1	No	-0.165835	1	No	3.1189	0.00292613	Up	0.134032	1	No	-1.3397	0.662057	No	-1.75168	0.220538	No	2.90524	0.0345245	Up	0.411971	0.989151	No	-0.556682	1	No	-1.38756	0.309793	No	3.32415
ENSG00000287703		chr1:34685483-34685982	500	-	500	45326	0	1	No	4.83995	0.194253	No	2.12974	0.775041	No	-2.43084	0.988469	No	0	1	No	1.15941	0.992066	No	3.82739	0.333535	No	-0.733186	1	No	0	1	No	-6.35203	0.15297	No	5.08274	0.338887	No	5.32473	0.949946	No	0	1	No	-2.48773	0.483721	No	1.50837
ENSG00000229294		chr1:65306272-65306771	500	-	500	26816	2.14127	0.423273	No	0.751269	0.579799	No	0.893611	0.743659	No	1.39	0.965998	No	-0.27639	1	No	-0.194128	1	No	-0.578652	0.735215	No	-0.0822621	1	No	-1.35884	0.863351	No	-1.12392	0.424038	No	-2.45541	0.20148	No	-0.234922	0.996176	No	0.88646	0.973579	No	-0.963539	0.475222	No	-0.370491
ENSG00000232993		chr1:53085253-53085752	500	-	500	15315	3.82264	0.525325	No	2.0124	0.348877	No	1.15744	0.831097	No	1.81024	0.988469	No	1.42244	1	No	0.422302	0.998245	No	0.347334	0.916141	No	1.00014	1	No	0	1	No	-3.84302	0.124491	No	-0.432312	0.927548	No	2.81573	0.964238	No	0	1	No	-3.03674	0.195304	No	-0.948673
ENSG00000236973	GAPDHP51	chr1:51707888-51708387	500	-	500	750	-2.10787	0.780899	No	0.891343	0.542357	No	-5.01867	0.0368436	Down	-2.99921	0.761749	No	0.409313	1	No	-0.322524	0.997999	No	-1.28762	0.407268	No	0.731837	1	No	-0.384076	1	No	-0.750288	0.610002	No	-2.36498	0.155827	No	0.366211	0.992103	No	0.655698	1	No	-0.713599	0.61655	No	-1.3619
ENSG00000235446	LINC02791	chr1:69249228-69249727	500	-	500	33393	0	1	No	5.23616	0.0532629	No	-0.418289	0.967818	No	-2.82704	0.968507	No	0	1	No	1.42344	0.944063	No	1.41153	0.679542	No	-0.997219	1	No	0	1	No	-3.49962	0.216069	No	1.41841	0.758839	No	2.47233	0.964238	No	0	1	No	-2.99356	0.273277	No	1.20227
ENSG00000162385	MAGOH	chr1:53238269-53238768	500	-	500	11369	0.20264	1	No	0.547122	0.861114	No	8.16262	0.000729241	Up	-0.344481	0.99448	No	0.371943	1	No	0.451289	1	No	8.42775	1.27184e-07	Up	-0.079346	1	No	1.54665	0.702168	No	0	1	No	12.2032	1.16109e-08	Up	2.57394	0.964238	No	0.620213	1	No	2.41455	0.349692	No	7.83491
ENSG00000234264	DEPDC1-AS1	chr1:68496426-68496925	500	+	500	41702	-2.43551	0.230445	No	3.11988	0.0221575	Up	2.57233	0.102587	No	-5.55539	0.0892332	No	0.497141	1	No	0.869837	0.910366	No	7.75503	6.35777e-18	Up	-0.372696	1	No	-0.473881	1	No	-3.5906	0.0377681	Down	8.17302	6.48243e-13	Up	3.11672	0.567023	No	0.32423	1	No	-1.74983	0.196332	No	7.13036
ENSG00000242391		chr1:52881481-52881980	500	-	500	265	1.58886	0.603554	No	3.66157	0.0198396	Up	-1.94101	0.304417	No	-2.07272	0.794243	No	-0.297975	1	No	-0.507913	0.986984	No	0.341646	0.855802	No	0.209938	1	No	-1.21939	0.747621	No	0.457414	0.781376	No	-0.698207	0.737568	No	-1.6768	0.964238	No	-0.264539	1	No	-1.16791	0.487103	No	1.88197
ENSG00000223883	LINC01707	chr1:69055588-69056087	500	+	500	173520	0	1	No	3.94009	0.0689789	No	0.987247	0.860965	No	-1.53097	0.988469	No	0	1	No	1.85258	0.892754	No	1.09187	0.719809	No	-1.42635	1	No	0	1	No	-4.46758	0.0869164	No	2.05126	0.586839	No	3.44029	0.953347	No	0	1	No	-3.70463	0.127611	No	1.57824
ENSG00000284808		chr1:61480837-61481336	500	+	500	51935	5.73495	0.115896	No	2.39474	0.24946	No	5.02642	0.0372461	Up	3.34021	0.815387	No	0	1	No	0.566742	0.996787	No	1.54569	0.593231	No	-0.140517	1	No	0	1	No	-3.15392	0.169227	No	1.36365	0.728275	No	2.12663	0.964238	No	0.224425	1	No	-3.79965	0.121171	No	3.2611
ENSG00000242267	SKINT1L	chr1:48182179-48182678	500	-	500	86087	0	1	No	3.48157	0.112022	No	1.45224	0.779141	No	-1.07245	0.988469	No	0	1	No	0.957511	0.965179	No	1.99341	0.486108	No	-0.531285	1	No	0.440749	1	No	-2.23946	0.320374	No	2.37625	0.519225	No	2.68021	0.964238	No	0	1	No	-2.51188	0.270228	No	1.47054
ENSG00000123080	CDKN2C	chr1:50960495-50960994	500	+	500	13640	1.44733	1	No	0.674131	0.619732	No	-3.28011	0.225882	No	0.773197	0.988469	No	-0.535569	1	No	0.629437	0.955557	No	-5.21831	0.00184969	Down	-1.16501	1	No	-2.96945	0.548526	No	-1.84816	0.205488	No	-4.71774	0.0349355	Down	-1.1213	0.978985	No	-2.67953	0.591841	No	-0.921966	0.489608	No	-5.354
ENSG00000285778		chr1:73915091-73915590	500	-	500	127721	0	1	No	5.19712	0.0499359	Up	0.074896	1	No	-2.788	0.970442	No	0	1	No	1.67397	0.921583	No	1.61515	0.629426	No	-1.24775	1	No	0	1	No	-6.16995	0.0665212	No	3.94016	0.305918	No	5.14266	0.838551	No	0	1	No	-5.7517	0.0738847	No	3.81183
ENSG00000077549	CAPZB	chr1:19485290-19485789	500	-	500	146515	0.989611	1	No	3.52832	0.0273135	Up	5.32468	0.0003526	Up	-2.53871	0.700178	No	0.841603	1	No	2.47359	0.888158	No	6.2314	8.82455e-09	Up	-1.63198	1	No	-1.34586	0.763734	No	-3.80023	0.0535287	No	6.71048	3.08642e-06	Up	2.45437	0.861812	No	-0.740755	1	No	-2.24962	0.168292	No	5.76497
ENSG00000162598	C1orf87	chr1:60073521-60074020	500	-	500	86252	0	1	No	3.17371	0.261317	No	3.19406	0.532072	No	-0.764597	0.992929	No	0	1	No	3.15662	0.888158	No	1.22827	0.733781	No	-2.73039	1	No	0	1	No	-2.95444	0.305959	No	1.7137	0.715113	No	1.92715	0.974646	No	0	1	No	-2.83435	0.316317	No	1.88353
ENSG00000162415	ZSWIM5	chr1:45305960-45306459	500	-	500	289561	-0.461215	1	No	2.62648	0.058931	No	-1.6134	0.674355	No	-3.0877	0.749311	No	-2.44411	1	No	0.471968	0.980498	No	-1.44179	0.534187	No	-2.91608	1	No	2.18456	0.533871	No	-2.00903	0.179383	No	3.4081	0.0187264	Up	4.19359	0.538072	No	-0.168826	1	No	-1.69652	0.243177	No	0.742213
ENSG00000162600	OMA1	chr1:58546553-58547052	500	-	500	131169	-2.3209	0.948078	No	0	1	No	0	1	No	-4.73003	0.818178	No	0.82478	1	No	0	1	No	13.1638	2.36405e-08	Up	0.398555	1	No	-1.88577	0.896179	No	0	1	No	12.2757	5.52173e-05	Up	-0.858491	0.991767	No	-3.87075	0.490232	No	0	1	No	10.0008
ENSG00000116704	SLC35D1	chr1:67053899-67054398	500	-	500	54549	2.48408	0.3345	No	4.20596	0.0221262	Up	6.4307	3.18129e-05	Up	-1.72187	0.942812	No	1.4095	1	No	1.08327	0.928335	No	8.4788	1.50297e-12	Up	0.326228	1	No	0.345133	1	No	-3.9425	0.0665212	No	7.82179	5.62262e-07	Up	4.28764	0.558676	No	0.166668	1	No	-2.3629	0.179302	No	6.06372
ENSG00000157193	LRP8	chr1:53328220-53328719	500	-	500	85856	0	1	No	0.845569	0.606226	No	0.892705	0.854273	No	1.56355	0.988469	No	2.48265	1	No	0.764688	0.954991	No	1.04711	0.650031	No	1.71796	1	No	-3.32533	0.358059	No	-1.76696	0.29802	No	1.73897	0.526874	No	-1.55837	0.964238	No	-4.47302	0.199185	No	-1.11877	0.485402	No	-0.0569106
ENSG00000116205	TCEANC2	chr1:54053334-54053833	500	+	500	58686	-0.0741764	1	No	3.87895	0.0249935	Up	5.36439	0.000714603	Up	-3.95313	0.399365	No	0.824263	1	No	3.24003	0.828229	No	6.90175	2.59589e-10	Up	-2.41576	1	No	-2.72843	0.260126	No	-1.75887	0.277091	No	7.03484	4.72173e-07	Up	-0.969562	0.972786	No	-1.54912	0.610845	No	-2.79075	0.122801	No	9.24603
ENSG00000116212	LRRC42	chr1:53945835-53946334	500	+	500	21834	1.75362	0.779935	No	5.26509	0.0342448	Up	5.47577	0.00737441	Up	-3.51147	0.715872	No	1.30737	1	No	1.29402	0.949533	No	9.00059	1.56475e-08	Up	0.01335	1	No	-3.48686	0.270975	No	-4.35199	0.0815981	No	6.13008	0.00196963	Up	0.865125	0.983227	No	-2.95368	0.348082	No	-3.70545	0.110916	No	6.01672
ENSG00000233973	LINC01360	chr1:73305359-73305858	500	+	500	49395	0	1	No	2.32789	0.221449	No	0.70837	0.901758	No	0.0812288	1	No	0	1	No	0.577329	0.992066	No	0.476037	0.87682	No	-0.151104	1	No	0	1	No	-3.13344	0.14353	No	-0.0406416	0.999833	No	2.10615	0.964238	No	0	1	No	-2.41276	0.237228	No	-0.471397
ENSG00000132854	KANK4	chr1:62319185-62319684	500	-	500	83020	0	1	No	3.70544	0.138756	No	1.61799	0.775163	No	-1.29633	0.988469	No	0	1	No	2.11515	0.894652	No	1.22539	0.714244	No	-1.68892	1	No	0	1	No	-4.72188	0.107337	No	1.75025	0.684431	No	3.69458	0.962763	No	0	1	No	-3.74967	0.168053	No	1.06797
ENSG00000162616	DNAJB4	chr1:77978925-77979424	500	+	500	38540	0.222202	1	No	0	1	No	14.0584	7.66313e-13	Up	-2.18693	0.946424	No	0.083041	1	No	0	1	No	15.9022	4.07637e-25	Up	-0.343185	1	No	-0.974029	0.829136	No	0	1	No	16.0242	8.85685e-17	Up	0.0532619	0.999658	No	-0.130985	1	No	0	1	No	16.5773
ENSG00000162607	USP1	chr1:62436047-62436546	500	+	500	15258	-4.1579	0.15362	No	2.27762	0.0467802	Up	-0.916235	0.813034	No	-6.43552	0.122175	No	0.547824	1	No	0.00165567	1	No	6.06546	3.25407e-14	Up	0.546168	1	No	-1.73349	0.370563	No	-1.00962	0.391457	No	4.26329	6.35557e-05	Up	-0.72387	0.972787	No	0.120369	1	No	0.440272	0.699587	No	4.66726
ENSG00000285954		chr1:53343781-53344280	500	+	500	21193	0	1	No	4.34128	0.199915	No	1.04395	0.898104	No	-1.93216	0.988469	No	0	1	No	1.97235	0.93828	No	1.42999	0.730931	No	-1.54612	1	No	0	1	No	-2.80661	0.410141	No	0.603265	0.923172	No	1.77931	0.981393	No	0	1	No	-2.97887	0.371064	No	1.06545
ENSG00000154027	AK5	chr1:77281769-77282268	500	+	500	277698	0	1	No	1.77644	0.190512	No	0.374394	0.953945	No	0.632686	0.990359	No	1.36994	1	No	0.573871	0.967549	No	0.537781	0.831498	No	0.796073	1	No	0	1	No	-1.55093	0.286383	No	-1.52665	0.620641	No	0.523632	0.992103	No	0	1	No	-1.04306	0.448311	No	-1.74459
ENSG00000132122	SPATA6	chr1:48471959-48472458	500	-	500	176586	-1.05523	1	No	3.06492	0.0719103	No	2.25341	0.548877	No	-4.12014	0.60972	No	1.24456	1	No	1.68166	0.888158	No	5.93645	4.5084e-06	Up	-0.437099	1	No	1.64906	0.862676	No	-3.50331	0.0838706	No	5.81913	0.000732142	Up	5.15237	0.542117	No	2.78739	0.514213	No	-3.25273	0.097589	No	6.70688
ENSG00000137960	GIPC2	chr1:77979292-77979791	500	+	500	158653	0	1	No	2.87405	0.118196	No	0.789916	0.883937	No	-0.464933	0.99448	No	0	1	No	0.931967	0.949397	No	0.749108	0.794096	No	-0.505741	1	No	0	1	No	-3.11411	0.136411	No	1.41299	0.697387	No	2.08681	0.964238	No	0	1	No	-2.1971	0.261106	No	0.785907
ENSG00000116745	RPE65	chr1:68449705-68450204	500	-	500	20883	6.28013	0.0279679	Up	5.28623	0.0162693	Up	2.2379	0.446584	No	0.993905	0.988469	No	2.58981	1	No	1.97647	0.888158	No	1.85733	0.355985	No	0.613337	1	No	-2.35835	0.54722	No	-3.02629	0.170662	No	1.95069	0.467198	No	0.667937	0.987422	No	-2.07773	0.618414	No	-2.24322	0.283977	No	1.44824
ENSG00000132855	ANGPTL3	chr1:62597270-62597769	500	+	500	8544	-2.50407	0.677896	No	0.4882	0.775971	No	-2.6391	0.443474	No	-2.99228	0.79976	No	-0.222417	1	No	-1.09595	0.914005	No	1.22671	0.499519	No	0.873536	1	No	0.888959	1	No	-1.07588	0.519771	No	0.376498	0.889621	No	1.96484	0.964238	No	0.352236	1	No	-1.15573	0.472199	No	-0.0803728
ENSG00000285407		chr1:68678952-68679451	500	+	500	264001	0	1	No	4.06413	0.0307879	Up	0.791689	0.879503	No	-1.65501	0.988469	No	0	1	No	1.72052	0.888158	No	1.15241	0.669284	No	-1.2943	1	No	0	1	No	-3.70589	0.0859144	No	1.74713	0.60982	No	2.67859	0.964238	No	0	1	No	-2.82452	0.149846	No	1.15569
ENSG00000116675	DNAJC6	chr1:65247969-65248468	500	+	500	167403	0	1	No	3.35862	0.102844	No	1.27945	0.803772	No	-0.949501	0.988469	No	0	1	No	0.820251	0.969154	No	1.83493	0.512126	No	-0.394026	1	No	0	1	No	-3.49247	0.131807	No	1.04947	0.793523	No	2.46517	0.964238	No	0	1	No	-3.34219	0.14536	No	1.18911
ENSG00000162433	AK4	chr1:65147299-65147798	500	+	500	84347	1.44733	1	No	1.69257	0.24818	No	0.979432	0.826179	No	-0.245245	0.995343	No	4.59981	0.981304	No	2.34431	0.888158	No	3.48018	0.00338176	Up	2.25551	1	No	1.48685	0.862676	No	-1.77239	0.257356	No	3.49458	0.0357527	Up	3.25923	0.782698	No	1.60166	0.806373	No	-1.31953	0.374045	No	3.15653
ENSG00000227016	LINC02796	chr1:72764781-72765280	500	+	500	26002	0	1	No	1.33986	0.577144	No	0.751198	0.911679	No	1.06926	0.988469	No	0	1	No	-2.46709	0.888158	No	2.57525	0.398593	No	2.89331	1	No	0	1	No	-2.62426	0.323704	No	2.18398	0.600161	No	1.59696	0.978985	No	0	1	No	-1.96303	0.43079	No	1.81268
ENSG00000158966	CACHD1	chr1:64469879-64470378	500	+	500	222680	2.73738	0.398421	No	2.40721	0.161544	No	5.7875	0.00138263	Up	0.330169	0.99448	No	1.59051	1	No	0.881885	0.948429	No	6.16596	3.17827e-06	Up	0.708628	1	No	1.19785	1	No	-4.68699	0.0496796	Down	6.46809	0.000370798	Up	5.88484	0.462702	No	2.81361	0.497641	No	-2.697	0.161575	No	6.09386
ENSG00000203965	EFCAB7	chr1:63523122-63523621	500	+	500	49072	0.366886	1	No	5.25771	0.00767719	Up	6.03552	1.97929e-05	Up	-4.89082	0.221823	No	-1.02856	1	No	2.55784	0.888158	No	7.33995	1.7513e-11	Up	-3.58639	1	No	-0.755038	0.995274	No	-2.75862	0.101095	No	7.19965	1.9831e-08	Up	2.00358	0.911298	No	-0.182223	1	No	-2.70772	0.103525	No	7.72156
ENSG00000223479	LINC02238	chr1:73634966-73635465	500	+	500	79749	0	1	No	5.78776	0.0588485	No	2.0544	0.722052	No	-3.37864	0.946151	No	0	1	No	3.07057	0.888158	No	2.78869	0.383048	No	-2.64435	1	No	0	1	No	-3.38707	0.240009	No	1.70201	0.713327	No	2.35978	0.966162	No	0	1	No	-3.55719	0.221536	No	2.16206
ENSG00000153898	MCOLN2	chr1:84996864-84997363	500	-	500	71281	2.86247	0.286557	No	5.34717	0.00783766	Up	5.39735	0.00107955	Up	-2.4847	0.805499	No	3.3692	0.99247	No	2.61596	0.888158	No	8.63529	1.85104e-13	Up	0.753233	1	No	-0.254574	1	No	-3.26581	0.102842	No	7.83774	4.29178e-07	Up	3.01124	0.797449	No	0.0654671	1	No	-2.92294	0.126206	No	7.81492
ENSG00000117069	ST6GALNAC5	chr1:76867230-76867729	500	+	500	199817	1.44733	1	No	1.53555	0.319873	No	0.484588	0.935479	No	-0.0882243	0.999837	No	-0.535569	1	No	0.921406	0.937142	No	-0.884162	0.735845	No	-1.45697	1	No	0.402916	1	No	-2.91104	0.114859	No	2.1042	0.499425	No	3.31396	0.910422	No	0.224425	1	No	-1.67744	0.305553	No	0.692103
ENSG00000125703	ATG4C	chr1:62783882-62784381	500	+	500	81135	-3.03835	0.478951	No	3.4766	0.035294	Up	1.52662	0.708842	No	-6.51496	0.190735	No	0.81108	1	No	0.496573	0.990215	No	8.35608	2.09702e-13	Up	0.314507	1	No	-0.0415005	1	No	-2.70113	0.120141	No	3.95049	0.0454979	Up	2.65963	0.931016	No	2.74531	0.448697	No	-2.77806	0.114856	No	6.81422
ENSG00000285808	LINC02797	chr1:72792854-72793353	500	+	500	61122	0	1	No	2.93711	0.114352	No	-0.495548	0.940701	No	-0.527991	0.993288	No	0	1	No	0.273586	1	No	0.185082	0.953178	No	0.152639	1	No	0	1	No	-3.29498	0.125215	No	0.152864	0.977561	No	2.26768	0.964238	No	0	1	No	-2.30144	0.245571	No	-0.550742
ENSG00000227466	PDE4B-AS1	chr1:66050469-66050968	500	-	500	7969	0	1	No	3.32497	0.201931	No	-0.115446	1	No	-0.915852	0.990359	No	0	1	No	0.557895	0.997999	No	0.668737	0.855344	No	-0.131669	1	No	-2.13511	0.917944	No	-2.31148	0.371112	No	-1.29515	0.77297	No	0.176369	0.999393	No	1.24255	1	No	-7.31109	0.0505265	No	7.08213
ENSG00000154007	ASB17	chr1:75932155-75932654	500	-	500	13282	1.44733	1	No	1.93622	0.392158	No	-0.68101	0.920019	No	-0.488893	0.99448	No	-0.535569	1	No	0.0451773	1	No	-0.772864	0.814332	No	-0.580746	1	No	0	1	No	-2.47217	0.308863	No	-0.581614	0.901407	No	1.44487	0.980165	No	0	1	No	-2.93659	0.240149	No	0.172734
ENSG00000230498		chr1:77081734-77082233	500	+	500	4169	0.594766	1	No	0.208557	0.897801	No	-0.355137	0.941529	No	0.386209	0.993288	No	0.112104	1	No	-0.271238	0.997999	No	-0.358004	0.842312	No	0.383342	1	No	-4.49566	0.246028	No	0.0214942	1	No	-5.53761	0.0105308	Down	-4.51716	0.619104	No	-0.378657	1	No	-0.46459	0.743391	No	-0.934515
ENSG00000285782		chr1:83425104-83425603	500	-	500	27549	0	1	No	6.91971	0.066016	No	-0.66763	0.95259	No	-4.51059	0.908619	No	0	1	No	3.27306	0.892754	No	0.996131	0.825394	No	-2.84683	1	No	0	1	No	-4.09272	0.286136	No	2.67554	0.632034	No	3.06543	0.964238	No	0	1	No	-4.32907	0.264344	No	3.20181
ENSG00000162618	ADGRL4	chr1:79281875-79282374	500	-	500	392111	0	1	No	4.35447	0.0382659	Up	2.04827	0.64933	No	-1.94535	0.988469	No	0	1	No	2.43613	0.888158	No	1.98372	0.460921	No	-2.00991	1	No	0	1	No	-3.32915	0.135839	No	2.05019	0.56884	No	2.30186	0.964238	No	2.83754	0.609133	No	-3.56958	0.11976	No	6.15545
ENSG00000230863		chr1:75723800-75724299	500	-	500	82622	0	1	No	3.80009	0.00722165	Up	-1.02779	0.799128	No	-1.39096	0.988469	No	4.56534	0.968827	No	0.436892	0.979681	No	4.49163	1.49022e-05	Up	4.12845	1	No	0	1	No	-1.6854	0.208098	No	0.0856801	0.987706	No	0.658105	0.988506	No	0	1	No	-0.766693	0.530833	No	-0.543101
ENSG00000225087		chr1:72898991-72899490	500	-	500	262444	0.563334	1	No	4.5286	0.0229384	Up	1.17373	0.807996	No	-3.96526	0.712742	No	0.567904	1	No	2.31732	0.888158	No	3.38957	0.0818409	No	-1.74942	1	No	2.48002	0.667521	No	-3.9479	0.081467	No	6.19091	0.00126586	Up	6.42792	0.454676	No	0	1	No	-2.89614	0.153786	No	1.92177
ENSG00000188786	MTF1	chr1:37859343-37859842	500	-	500	49769	-0.450292	1	No	0.546618	0.668705	No	5.2501	3.8231e-05	Up	-0.99691	0.988469	No	0.146124	1	No	0.00583662	1	No	6.38729	7.86841e-13	Up	0.140288	1	No	-0.902307	0.863693	No	-0.978748	0.440742	No	5.24239	4.14295e-06	Up	0.0764405	0.999393	No	-0.057587	1	No	-0.317364	0.806515	No	5.42573
ENSG00000137941	TTLL7	chr1:83998901-83999400	500	-	500	133877	0	1	No	3.6319	0.075331	No	1.79561	0.700686	No	-1.22278	0.988469	No	2.33594	1	No	1.69316	0.894652	No	3.66117	0.0759226	No	0.642779	1	No	-2.0908	0.883927	No	-3.27396	0.141661	No	1.85471	0.610846	No	1.18317	0.983227	No	1.99455	0.790408	No	-3.76166	0.1091	No	6.42775
ENSG00000223720		chr1:48172722-48173221	500	+	500	33636	3.82986	0.43253	No	1.53333	0.308153	No	-3.03526	0.313137	No	2.29653	0.951202	No	0	1	No	0.0760227	1	No	-4.98159	0.00586533	Down	0.350203	1	No	0	1	No	-0.419722	0.805442	No	-7.00105	0.00158821	Down	-0.607574	0.991767	No	0	1	No	-0.81983	0.5956	No	-6.31102
ENSG00000286548		chr1:89525223-89525722	500	-	500	97690	2.75667	0.126097	No	2.18846	0.102808	No	8.27232	1.47503e-11	Up	0.568211	0.988469	No	0.909728	1	No	1.46282	0.888158	No	7.15101	8.52507e-14	Up	-0.553095	1	No	-1.70525	0.481985	No	-1.73117	0.226935	No	7.15913	3.14572e-09	Up	0.0259156	0.999915	No	-1.31661	0.639919	No	-1.57498	0.263065	No	7.39158
ENSG00000232453	LINC02777	chr1:58931648-58932147	500	-	500	48780	0	1	No	1.78364	0.282676	No	-0.366382	0.961236	No	0.625485	0.9925	No	0	1	No	0.800531	0.955557	No	-1.36617	0.598647	No	-0.374305	1	No	0	1	No	-1.79206	0.314384	No	-0.9578	0.791374	No	0.764768	0.988506	No	0	1	No	-1.27213	0.452321	No	-1.18781
ENSG00000117174	ZNHIT6	chr1:85708184-85708683	500	-	500	58767	-0.231006	1	No	4.8226	0.0155137	Up	5.9106	0.000189494	Up	-5.05361	0.253495	No	0.514761	1	No	2.66739	0.888158	No	8.81158	2.80483e-15	Up	-2.15263	1	No	-0.843818	0.986998	No	-4.41071	0.0424505	Down	8.45586	6.84626e-09	Up	3.56689	0.622137	No	-0.762888	1	No	-3.01851	0.0975621	No	7.14459
ENSG00000237413	MGC27382	chr1:78229349-78229848	500	+	500	139616	-0.0551713	1	No	0.809795	0.618806	No	0.17159	0.993011	No	-0.864967	0.988469	No	0.274544	1	No	-0.256089	1	No	1.56719	0.455835	No	0.530633	1	No	-0.47225	1	No	-0.76704	0.647121	No	-0.448574	0.907593	No	0.294789	0.997251	No	0.909838	1	No	-1.43723	0.377785	No	1.60371
ENSG00000225605		chr1:75926204-75926703	500	+	500	92653	0	1	No	3.67679	0.170668	No	1.70177	0.776267	No	-1.26768	0.988469	No	0	1	No	1.00396	0.975457	No	2.39171	0.467356	No	-0.577736	1	No	0	1	No	-3.90516	0.186089	No	2.03791	0.651488	No	2.87786	0.964238	No	0	1	No	-3.3851	0.238826	No	1.80777
ENSG00000225446	LINC01763	chr1:90850872-90851371	500	+	500	3882	0.701558	1	No	1.23062	0.419204	No	5.46186	0.000183378	Up	-0.529063	0.988469	No	0.830912	1	No	0.893272	0.932849	No	5.92856	1.927e-08	Up	-0.0623606	1	No	-1.92989	0.437172	No	-2.64199	0.119403	No	5.58013	3.64122e-05	Up	0.712103	0.980614	No	-1.63154	0.544258	No	-1.74524	0.256747	No	4.98174
ENSG00000288543		chr1:77067670-77068169	500	+	500	10313	0	1	No	0.521836	0.770838	No	-0.712412	0.892028	No	1.88729	0.988469	No	0	1	No	-0.4809	0.993036	No	-1.69257	0.493953	No	0.907126	1	No	0	1	No	-0.638852	0.713698	No	-3.01415	0.294875	No	-0.388443	0.993733	No	0.224425	1	No	-0.92579	0.574379	No	-1.47549
ENSG00000122420	PTGFR	chr1:78303634-78304133	500	+	500	236568	0	1	No	1.00739	0.452	No	-2.78039	0.350804	No	1.40173	0.988469	No	0	1	No	-0.959182	0.906452	No	-2.79672	0.150241	No	1.38541	1	No	0	1	No	-1.1364	0.421215	No	-4.24102	0.0670616	No	0.109098	0.999393	No	0	1	No	-1.07882	0.42768	No	-4.00867
ENSG00000284240	LINC02801	chr1:87212419-87212918	500	+	500	51823	0	1	No	1.61505	0.626143	No	4.37006	0.376676	No	0.794071	0.993288	No	0	1	No	1.96077	0.921834	No	2.04145	0.571962	No	-1.53454	1	No	2.65628	0.801782	No	-3.306	0.29614	No	6.59597	0.0358797	Up	5.96228	0.765227	No	0	1	No	-1.50965	0.60612	No	1.40597
ENSG00000143013	LMO4	chr1:87328630-87329129	500	+	500	19794	3.86777	0.0416424	Up	1.76286	0.167959	No	4.33974	0.000918515	Up	2.10491	0.749579	No	1.96502	1	No	0.445571	0.980498	No	3.75428	0.000169647	Up	1.51945	1	No	-3.26612	0.284872	No	-0.678769	0.615351	No	0.588963	0.826762	No	-2.58735	0.858651	No	-0.755145	0.990562	No	0.105662	0.951581	No	2.31551
ENSG00000226084		chr1:77128864-77129363	500	+	500	305	-2.62977	0.691785	No	-1.22119	0.661139	No	0	1	No	-1.40858	0.988469	No	-2.54013	1	No	-1.45619	0.93724	No	-0.388481	0.907629	No	-1.08394	1	No	-2.28993	0.632988	No	-2.22078	0.291527	No	-2.30036	0.413373	No	-0.0691562	0.999638	No	-1.9499	0.704452	No	-0.408388	0.846372	No	-3.77272
ENSG00000134748	PRPF38A	chr1:52404352-52404851	500	+	500	15985	0.67268	1	No	0.523535	0.699968	No	4.66809	0.000357225	Up	0.149146	0.99487	No	-0.158286	1	No	-0.628114	0.953752	No	4.98878	2.36782e-07	Up	0.469828	1	No	-2.14141	0.314957	No	-1.17298	0.384716	No	4.15705	0.000767506	Up	-0.968426	0.966162	No	-1.74919	0.43871	No	-0.221479	0.879556	No	3.59776
ENSG00000142892	PIGK	chr1:77219181-77219680	500	-	500	130192	0.788122	1	No	3.14605	0.0328517	Up	3.87307	0.021	Up	-2.35793	0.752651	No	-0.0367759	1	No	1.19939	0.893014	No	4.99483	5.27809e-06	Up	-1.23617	1	No	0.389172	1	No	-2.49491	0.117693	No	5.29618	9.35343e-05	Up	2.88409	0.746473	No	0.210374	1	No	-1.89732	0.202484	No	4.51979
ENSG00000219102	HNRNPA3P12	chr1:53975782-53976281	500	-	500	813	-0.783287	1	No	-1.40475	0.622825	No	0	1	No	0.621461	0.993288	No	0.393613	1	No	-2.394	0.892007	No	2.86748	0.275675	No	2.78761	1	No	-1.74939	0.950688	No	-2.64699	0.378865	No	0.740595	0.881741	No	0.8976	0.989035	No	-0.986298	1	No	-0.179217	0.956519	No	-0.964085
ENSG00000184005	ST6GALNAC3	chr1:76074496-76074995	500	+	500	559608	0.737994	1	No	4.20548	0.0264751	Up	3.60697	0.156078	No	-3.46749	0.68886	No	0.733305	1	No	1.89119	0.888158	No	5.91657	1.98602e-05	Up	-1.15789	1	No	0.304912	1	No	-3.72085	0.085132	No	5.61186	0.0023086	Up	4.02576	0.703281	No	-1.37471	0.965357	No	-3.52024	0.0944235	No	3.73162
ENSG00000287743		chr1:40659598-40660097	500	+	500	7383	-2.82513	0.505632	No	0.791241	0.534046	No	-3.68004	0.142343	No	-3.61637	0.589354	No	-1.51926	1	No	0.064976	1	No	-1.64791	0.259556	No	-1.58424	1	No	0.999862	0.911721	No	-0.391094	0.776802	No	-0.0793211	0.977801	No	1.39096	0.964238	No	1.90561	0.505207	No	-0.432917	0.742326	No	0.868247
ENSG00000237505	PKN2-AS1	chr1:88684955-88685454	500	-	500	1064152	-0.37707	1	No	2.76357	0.0492105	Up	5.48341	8.45887e-05	Up	-3.14064	0.484904	No	-0.465811	1	No	1.04825	0.898118	No	7.10999	1.50297e-12	Up	-1.51406	1	No	-2.08407	0.373472	No	-2.94464	0.081467	No	8.1354	7.37552e-11	Up	0.86057	0.973071	No	-2.33333	0.275003	No	-2.46633	0.119108	No	7.40782
ENSG00000285325		chr1:84785177-84785676	500	+	500	1038	-2.29	0.860429	No	-1.02055	0.73848	No	0	1	No	-1.26946	0.988469	No	-2.70472	1	No	-0.9666	0.976155	No	0.585133	0.869239	No	-1.73812	1	No	-4.35358	0.387776	No	-3.40054	0.198564	No	-2.03964	0.61581	No	-0.953046	0.985296	No	-1.1634	1	No	-2.52654	0.296848	No	0.276547
ENSG00000230728		chr1:54628189-54628688	500	-	500	6712	0	1	No	2.26839	0.220082	No	-1.28755	0.786732	No	0.140733	0.998205	No	0	1	No	0.174056	1	No	-1.17612	0.670715	No	0.252169	1	No	0	1	No	-0.151305	0.951778	No	-2.92008	0.346452	No	-0.875989	0.985296	No	0	1	No	-1.24805	0.503618	No	-1.53341
ENSG00000162402	USP24	chr1:55215115-55215614	500	-	500	148756	1.71262	0.542096	No	4.25501	0.00844123	Up	5.99561	9.87256e-06	Up	-2.54239	0.65514	No	0.862288	1	No	1.44867	0.888158	No	7.95161	9.81863e-15	Up	-0.586383	1	No	0.859541	0.965624	No	-2.66935	0.108362	No	7.49886	6.68119e-09	Up	3.52889	0.573963	No	1.03772	0.853355	No	-2.44729	0.129355	No	7.45498
ENSG00000219201		chr1:77811532-77812031	500	-	500	671	1.04031	1	No	-3.13549	0.205534	No	4.90819	0.0710634	No	4.1758	0.606076	No	-0.865954	1	No	-0.971144	0.943075	No	0.837583	0.685832	No	0.105191	1	No	-0.474678	1	No	-2.57822	0.197504	No	1.47173	0.55694	No	2.10355	0.964238	No	-0.088093	1	No	-1.58162	0.378988	No	0.861711
ENSG00000116641	DOCK7	chr1:62688137-62688636	500	-	500	233839	3.09262	0.0795898	No	1.62133	0.201904	No	6.67771	4.1787e-08	Up	1.47129	0.914882	No	0.877401	1	No	-0.867259	0.915448	No	6.95108	3.32958e-13	Up	1.74466	1	No	-2.49478	0.245652	No	-0.96261	0.473446	No	4.14035	0.00111815	Up	-1.53217	0.964238	No	-1.39096	0.604746	No	-1.27755	0.335526	No	5.55912
ENSG00000235927	NEXN-AS1	chr1:77889290-77889789	500	-	500	7942	-2.56328	0.605292	No	1.8957	0.153254	No	-4.84316	0.0385199	Down	-4.45899	0.445553	No	-0.127684	1	No	-0.450388	0.982994	No	-0.0614714	0.974214	No	0.322704	1	No	0.969552	0.963633	No	-0.959642	0.491584	No	-0.392507	0.860832	No	1.92919	0.951463	No	0.133561	1	No	-1.07542	0.425151	No	-1.11272
ENSG00000172260	NEGR1	chr1:72282290-72282789	500	-	500	886347	0	1	No	3.98804	0.0373103	Up	1.57479	0.730046	No	-1.57892	0.988469	No	0	1	No	2.18377	0.888158	No	1.39616	0.605424	No	-1.75755	1	No	-1.89826	0.917079	No	-3.42868	0.109115	No	1.77776	0.610047	No	1.53041	0.973778	No	-1.60833	0.960567	No	-3.58144	0.0996469	No	2.22046
ENSG00000285473		chr1:68973760-68974259	500	+	500	49299	0	1	No	1.41811	0.734506	No	3.00857	0.698268	No	0.990999	0.993182	No	0	1	No	1.61708	0.969001	No	0.826721	0.871043	No	-1.19085	1	No	0	1	No	-1.93398	0.638321	No	0.855947	0.903598	No	0.906684	0.992646	No	0	1	No	-3.33946	0.406383	No	2.55135
ENSG00000231364	LINC01712	chr1:83445717-83446216	500	+	500	33808	0	1	No	5.38617	0.0202701	Up	-1.79833	0.71203	No	-2.97705	0.92158	No	1.99923	1	No	2.82453	0.888158	No	0.35343	0.911055	No	-0.825296	1	No	-4.00784	0.438447	No	-3.49356	0.140216	No	-0.388397	0.93458	No	-0.514276	0.992646	No	-3.71792	0.466333	No	-1.60865	0.440778	No	-1.98339
ENSG00000234578		chr1:53267685-53268184	500	+	500	417	0.615745	1	No	-2.81018	0.247839	No	3.94033	0.173878	No	3.42593	0.720562	No	-0.313527	1	No	-1.84812	0.888158	No	2.04899	0.258531	No	1.53459	1	No	2.09868	0.537592	No	-0.837722	0.732512	No	3.86976	0.0660039	No	2.9364	0.910376	No	2.07597	0.550373	No	2.17338	0.298642	No	0.835948
ENSG00000228187		chr1:77194575-77195074	500	+	500	321	3.40422	0.0497925	Up	-0.3534	0.831016	No	2.61394	0.127829	No	3.75761	0.343445	No	-0.187272	1	No	0.580439	0.96498	No	-1.91138	0.104718	No	-0.767711	1	No	-1.39759	0.605814	No	0.334581	0.821709	No	-0.832774	0.651635	No	-1.73217	0.944695	No	-2.97308	0.094559	No	-0.0807247	0.968041	No	-1.99295
ENSG00000285201		chr1:84038279-84038778	500	+	500	26253	0.478662	1	No	4.46994	0.122959	No	0.0615399	1	No	-3.99128	0.879815	No	-1.50423	1	No	-0.135526	1	No	2.68411	0.444353	No	-1.36871	1	No	0	1	No	-3.24626	0.291982	No	1.6844	0.731733	No	2.21896	0.971357	No	0	1	No	-2.01182	0.481772	No	0.739892
ENSG00000182183	SHISAL2A	chr1:52632918-52633417	500	+	500	36266	0.516848	1	No	0.929526	0.523792	No	-0.27638	0.973673	No	-0.412678	0.99448	No	-1.46605	1	No	0.527197	0.975457	No	-1.85695	0.410749	No	-1.99325	1	No	0	1	No	-1.25963	0.399785	No	-2.80285	0.306698	No	0.232334	0.998962	No	0.224425	1	No	-1.88064	0.225745	No	-0.930123
ENSG00000271949		chr1:89632890-89633389	500	+	500	299861	0	1	No	0.347999	0.889173	No	5.15154	0.0984667	No	2.06112	0.988469	No	0	1	No	0.725988	0.980286	No	2.79066	0.270025	No	-0.299763	1	No	0	1	No	-0.599461	0.79131	No	2.11354	0.564887	No	-0.427836	0.993965	No	0	1	No	-0.115361	0.971511	No	1.91936
ENSG00000067334	DNTTIP2	chr1:93879669-93880168	500	-	500	13385	0.724716	1	No	1.63316	0.256734	No	3.37475	0.0478634	Up	-0.908449	0.988469	No	-1.1286	1	No	0.0843562	1	No	3.07024	0.0129111	Up	-1.21296	1	No	0.388377	1	No	-0.211689	0.902607	No	3.43596	0.0172672	Up	0.600067	0.983589	No	1.60466	0.599759	No	-0.844397	0.560044	No	5.28495
ENSG00000235673		chr1:37840736-37841235	500	+	500	441	-0.438429	1	No	-3.71002	0.114318	No	3.68551	0.192835	No	3.27159	0.713922	No	-0.735453	1	No	-0.404355	0.996504	No	0.0828233	0.965408	No	-0.331098	1	No	-0.976486	0.893162	No	0.520534	0.748321	No	0.00599846	1	No	-1.49702	0.964238	No	-0.768819	0.972269	No	0.348842	0.833612	No	0.385357
ENSG00000142949	PTPRF	chr1:43524937-43525436	500	+	500	98230	0	1	No	3.42671	0.0698942	No	-0.17166	0.99511	No	-1.01759	0.988469	No	0	1	No	1.5985	0.893836	No	-0.326345	0.915212	No	-1.17227	1	No	0	1	No	-2.58335	0.202194	No	0.202157	0.968368	No	1.55605	0.973778	No	0	1	No	-1.73315	0.357284	No	-0.358117
ENSG00000116133	DHCR24	chr1:54886946-54887445	500	-	500	37319	1.81702	0.592839	No	4.10962	0.018108	Up	4.50804	0.00527931	Up	-2.2926	0.798738	No	0.879283	1	No	1.01753	0.926189	No	6.66239	9.77311e-09	Up	-0.138245	1	No	0.263283	1	No	-4.06519	0.056612	No	7.71519	2.57448e-07	Up	4.32847	0.5223	No	1.89727	0.529561	No	-1.34525	0.382619	No	6.62925
ENSG00000171502	COL24A1	chr1:86156694-86157193	500	-	500	427461	-0.042684	1	No	4.00069	0.0255966	Up	0.612438	0.911679	No	-4.04337	0.643515	No	-2.02558	1	No	1.308	0.897252	No	1.32223	0.609405	No	-3.33358	1	No	-1.90121	0.900758	No	-3.08158	0.112386	No	1.62265	0.629338	No	1.18037	0.980405	No	-1.61129	0.945975	No	-2.66114	0.152822	No	1.49213
ENSG00000143036	SLC44A3	chr1:94820092-94820591	500	+	500	74655	3.07754	0.119729	No	1.07206	0.418395	No	5.00744	0.000201242	Up	2.00548	0.797234	No	1.86077	1	No	-0.496071	0.975192	No	5.3588	1.03155e-07	Up	2.35684	1	No	-2.46041	0.274725	No	-0.917736	0.508799	No	3.21443	0.0205368	Up	-1.54268	0.964238	No	-2.93201	0.132306	No	-0.732744	0.583963	No	2.55785
ENSG00000230817	LINC01362	chr1:82902933-82903432	500	+	500	263383	0	1	No	3.09428	0.0451885	Up	-3.9736	0.134693	No	-0.685161	0.990359	No	0	1	No	0.240309	1	No	-3.10252	0.117226	No	0.185917	1	No	0	1	No	-2.47582	0.140529	No	-3.64538	0.1531	No	1.44852	0.972787	No	0	1	No	-2.09205	0.197634	No	-3.73922
ENSG00000065243	PKN2	chr1:88683972-88684471	500	+	500	151784	0.617781	1	No	3.33074	0.0172346	Up	6.4826	8.22865e-08	Up	-2.71296	0.528047	No	0.512824	1	No	1.5714	0.888158	No	8.13698	3.73092e-19	Up	-1.05858	1	No	-1.22816	0.681482	No	-3.07504	0.0593323	No	8.01217	3.76868e-12	Up	1.84687	0.903473	No	-1.31903	0.618414	No	-2.29559	0.11604	No	7.14185
ENSG00000226759	DAB1-AS1	chr1:57860282-57860781	500	+	500	20124	0	1	No	1.85821	0.312396	No	-0.426476	0.954641	No	0.55091	0.993288	No	2.78225	1	No	0.471978	0.996912	No	1.33289	0.576655	No	2.31027	1	No	-7.50818	0.0642003	No	-1.29949	0.506751	No	-0.728128	0.853974	No	-6.20869	0.515004	No	-7.21825	0.0209585	Down	-1.43455	0.449777	No	-0.303147
ENSG00000237899		chr1:40687339-40687838	500	-	500	18250	2.81541	0.779813	No	-2.169	0.496617	No	7.522	0.0350553	Up	4.98441	0.738836	No	-1.49968	1	No	0.417945	1	No	0.619963	0.868723	No	-1.91762	1	No	0	1	No	-0.964196	0.731023	No	-0.685874	0.891769	No	-0.0630986	0.999915	No	0	1	No	-1.26233	0.63631	No	-0.0978113
ENSG00000225492	GBP1P1	chr1:89407429-89407928	500	+	500	18315	1.44733	1	No	2.28304	0.136638	No	-1.01557	0.82042	No	-0.835714	0.988469	No	-0.535569	1	No	0.170026	1	No	-0.885451	0.730931	No	-0.705595	1	No	0	1	No	-2.67151	0.127346	No	-1.1457	0.733227	No	1.64422	0.967447	No	0	1	No	-2.54135	0.142747	No	-0.985933
ENSG00000227290	LINC01364	chr1:87371434-87371933	500	-	500	17913	-2.15624	0.835566	No	1.06893	0.545102	No	-2.30832	0.557352	No	-3.22516	0.790196	No	-0.00324236	1	No	-0.794415	0.962725	No	1.70801	0.361434	No	0.791172	1	No	0.333131	1	No	-1.55069	0.398629	No	-0.114655	0.977612	No	1.88383	0.964238	No	0.776126	1	No	-1.13311	0.520301	No	-0.0892436
ENSG00000285409		chr1:80051155-80051654	500	-	500	83422	0	1	No	6.13151	0.0699794	No	1.72498	0.798873	No	-3.72239	0.945172	No	0	1	No	4.56825	0.888158	No	1.30535	0.741298	No	-4.14202	1	No	0	1	No	-3.43876	0.314934	No	4.27701	0.346439	No	2.41146	0.971357	No	0	1	No	-0.418635	0.90909	No	1.54682
ENSG00000231090	MIR4422HG	chr1:55217395-55217894	500	+	500	106797	0	1	No	4.19204	0.0989279	No	1.07363	0.865155	No	-1.78292	0.988469	No	0	1	No	1.50078	0.936563	No	1.782	0.584766	No	-1.07455	1	No	0	1	No	-3.39036	0.214883	No	1.98926	0.642875	No	2.36306	0.964238	No	0	1	No	-4.17073	0.145454	No	3.05956
ENSG00000117528	ABCD3	chr1:94418139-94418638	500	+	500	100028	-1.47669	1	No	3.58428	0.0383901	Up	0.808391	0.870195	No	-5.06097	0.436395	No	1.39293	1	No	0.289441	1	No	6.97285	3.23264e-08	Up	1.10349	1	No	-0.108376	1	No	-1.00336	0.557525	No	6.11275	0.000108889	Up	0.894985	0.979809	No	-1.74842	0.708294	No	-2.1548	0.235297	No	5.62415
ENSG00000271723	MROH7-TTC4	chr1:54641536-54642035	500	+	500	100273	0	1	No	2.27113	0.310662	No	1.88366	0.714557	No	0.137986	0.998832	No	0	1	No	0.697173	0.990477	No	1.47473	0.633133	No	-0.270947	1	No	0	1	No	-0.131254	0.972026	No	1.19394	0.779404	No	-0.896042	0.988506	No	0	1	No	0.549147	0.823661	No	0.803464
ENSG00000172339	ALG14	chr1:95072702-95073201	500	-	500	98297	1.64926	0.888603	No	3.13297	0.0756816	No	3.22602	0.182032	No	-1.48371	0.988469	No	0.475329	1	No	1.46632	0.894652	No	3.71874	0.0135457	Up	-0.990987	1	No	1.21355	0.933621	No	-3.1284	0.122256	No	6.6761	6.60574e-05	Up	4.34195	0.602906	No	-3.92894	0.354537	No	-2.63196	0.170339	No	1.03717
ENSG00000036549	ZZZ3	chr1:77683170-77683669	500	-	500	120754	0.280135	1	No	3.74298	0.0188371	Up	7.46119	2.00872e-08	Up	-3.46285	0.419187	No	0.244221	1	No	2.02306	0.888158	No	9.1452	1.61285e-19	Up	-1.77884	1	No	-0.827417	0.954763	No	-3.30025	0.0691056	No	10.1346	4.42301e-15	Up	2.47283	0.810722	No	-1.16836	0.74373	No	-1.9081	0.211608	No	8.40151
ENSG00000287724		chr1:54874422-54874921	500	+	500	8743	-0.0403057	1	No	2.22462	0.124577	No	-3.81896	0.0368925	Down	-2.26493	0.811131	No	-0.555408	1	No	-0.188359	1	No	-1.92108	0.16855	No	-0.367049	1	No	0.339395	1	No	-1.85167	0.237518	No	-2.45561	0.144624	No	2.19106	0.914544	No	1.50431	0.678971	No	-1.36747	0.356866	No	-1.77489
ENSG00000273637		chr1:38874245-38874744	500	-	500	34912	0	1	No	1.36716	0.356531	No	-0.62602	0.902502	No	1.04196	0.988469	No	0	1	No	-0.206639	1	No	-1.03512	0.680129	No	0.632865	1	No	0	1	No	-1.78085	0.266037	No	-1.60412	0.613925	No	0.753555	0.987422	No	0	1	No	-1.51623	0.326749	No	-1.57882
ENSG00000228838		chr1:53287774-53288273	500	+	500	1433	0.533728	1	No	1.40678	0.235608	No	-0.883804	0.695961	No	-0.873049	0.988469	No	-0.879253	1	No	-0.22944	0.998465	No	-0.660569	0.626182	No	-0.649814	1	No	-0.329222	1	No	-1.05664	0.398693	No	0.142169	0.948463	No	0.727422	0.974646	No	-0.884303	0.830527	No	-0.573287	0.636264	No	-0.896269
ENSG00000283761		chr1:99969761-99970260	500	+	500	113061	0	1	No	0.409938	0.819354	No	1.73708	0.677358	No	1.99918	0.98233	No	0	1	No	0.60248	0.975192	No	-0.438355	0.876355	No	-0.176254	1	No	0	1	No	-1.6473	0.330716	No	-0.698345	0.84944	No	0.620005	0.991767	No	0	1	No	-1.71088	0.308541	No	-0.344844
ENSG00000127124	HIVEP3	chr1:42035676-42036175	500	-	500	529311	-0.428679	1	No	4.2382	0.0218551	Up	-2.16207	0.584266	No	-4.66688	0.540453	No	1.03298	1	No	1.61708	0.888158	No	1.9207	0.292404	No	-0.584101	1	No	1.48922	0.873149	No	-3.60144	0.0857738	No	4.8854	0.00538559	Up	5.09066	0.5223	No	1.08793	1	No	-3.20587	0.110321	No	4.08853
ENSG00000266993		chr1:51793684-51794183	500	+	500	4971	0	1	No	0.343228	0.902583	No	-0.195475	0.995526	No	2.06589	0.988469	No	0	1	No	-1.00105	0.965179	No	-0.834098	0.799655	No	1.42727	1	No	0	1	No	-1.23618	0.597791	No	-2.68974	0.471439	No	0.208891	0.999393	No	0	1	No	-2.621	0.280914	No	-1.01501
ENSG00000162604	TM2D1	chr1:61725174-61725673	500	-	500	44128	-2.79043	0.592839	No	5.22605	0.00722165	Up	-2.05379	0.601512	No	-8.01648	0.122843	No	0.560909	1	No	1.29355	0.898118	No	5.23005	4.36303e-05	Up	-0.732644	1	No	-3.14648	0.297578	No	-3.2578	0.103206	No	4.20085	0.0227822	Up	0.111319	0.999393	No	-2.20806	0.49595	No	-1.77003	0.301849	No	3.6515
ENSG00000116171	SCP2	chr1:52927026-52927525	500	+	500	124173	3.23764	0.295406	No	3.22958	0.0534966	No	4.85536	0.00719223	Up	0.00805683	1	No	0.706988	1	No	0.65178	0.969154	No	4.90251	0.000590136	Up	0.0552078	1	No	-1.08479	1	No	-3.62234	0.0746182	No	4.4637	0.0303873	Up	2.53755	0.950329	No	1.00718	1	No	-2.68717	0.140446	No	5.6205
ENSG00000287406		chr1:90241838-90242337	500	+	500	41851	0	1	No	2.47467	0.454292	No	3.49104	0.539931	No	-0.0655585	1	No	0	1	No	3.37435	0.888158	No	0.608472	0.884837	No	-2.94812	1	No	0	1	No	-5.07594	0.150337	No	2.8636	0.558828	No	4.04865	0.964238	No	0	1	No	-3.01004	0.336069	No	1.08763
ENSG00000225767	FAF1-AS1	chr1:50461219-50461718	500	+	500	9432	0.776302	1	No	1.40654	0.303641	No	0.0277765	1	No	-0.630238	0.988469	No	-0.868283	1	No	-0.601112	0.965179	No	0.390843	0.816274	No	-0.267171	1	No	-2.16793	0.38844	No	-1.73799	0.246236	No	-0.421948	0.852248	No	-0.429937	0.989994	No	-1.15818	0.769076	No	-1.30739	0.358127	No	0.1572
ENSG00000137936	BCAR3	chr1:93846901-93847400	500	-	500	285160	-0.190656	1	No	2.5743	0.052083	No	1.3719	0.57669	No	-2.76496	0.59922	No	1.31262	1	No	0.470228	0.975457	No	4.97925	2.26386e-07	Up	0.842393	1	No	-1.38747	0.637066	No	-1.64431	0.236055	No	4.15611	0.00101075	Up	0.256835	0.992646	No	-1.39492	0.618414	No	-1.59652	0.246309	No	4.10088
ENSG00000178028	DMAP1	chr1:44213205-44213704	500	+	500	6977	-2.72813	0.495265	No	-0.122934	0.935251	No	-2.56058	0.36314	No	-2.6052	0.775562	No	0.788188	1	No	-0.47136	0.969154	No	1.30417	0.24449	No	1.25955	1	No	-0.429511	1	No	-1.24655	0.312246	No	-0.274027	0.888082	No	0.817039	0.971357	No	1.2558	0.630336	No	-1.17705	0.328808	No	1.34179
ENSG00000168710	AHCYL1	chr1:109984515-109985014	500	+	500	38728	-1.05629	1	No	2.55733	0.198447	No	2.48381	0.531958	No	-3.61362	0.749505	No	1.68661	1	No	2.54869	0.888158	No	5.23536	0.000148779	Up	-0.862076	1	No	0.0377169	1	No	-1.59292	0.392652	No	5.29462	0.00287837	Up	1.63064	0.964238	No	-3.39997	0.449545	No	-3.16381	0.141841	No	3.42782
ENSG00000117519	CNN3	chr1:94926974-94927473	500	-	500	30025	2.94024	0.123688	No	2.40206	0.0758473	No	5.14126	8.06831e-05	Up	0.538172	0.988469	No	-0.337305	1	No	-1.08633	0.898118	No	5.35211	2.12886e-06	Up	0.749023	1	No	-1.10176	0.810075	No	-1.51403	0.295345	No	5.60222	1.31667e-05	Up	0.412272	0.989994	No	-0.275205	1	No	-0.0447895	0.989251	No	4.95953
ENSG00000215869		chr1:104072733-104073232	500	+	500	153446	0	1	No	2.73997	0.253364	No	2.49157	0.617846	No	-0.330851	0.99487	No	0	1	No	1.17518	0.954099	No	2.07347	0.502424	No	-0.748951	1	No	0	1	No	-4.05537	0.139471	No	2.74434	0.490351	No	3.02807	0.964238	No	0	1	No	-3.17872	0.222575	No	2.15763
ENSG00000134215	VAV3	chr1:107964931-107965430	500	-	500	393770	-0.0439656	1	No	4.58701	0.023726	Up	1.31141	0.783338	No	-4.63097	0.597624	No	1.96108	1	No	2.00212	0.888158	No	5.90135	7.5734e-05	Up	-0.0410353	1	No	-0.434587	1	No	-3.09153	0.139394	No	3.08697	0.31768	No	2.65694	0.964238	No	-1.60772	0.962897	No	-3.21868	0.131002	No	2.04099
ENSG00000230955		chr1:37860447-37860946	500	+	500	634	1.10439	1	No	3.31941	0.0414083	Up	-3.47429	0.0601226	No	-2.21503	0.830594	No	-1.44715	1	No	-0.120386	1	No	-2.58603	0.0867349	No	-1.32676	1	No	-0.79946	1	No	-3.0977	0.0995345	No	-0.796099	0.735815	No	2.29824	0.910422	No	0.341764	1	No	-1.85055	0.261175	No	-0.90202
ENSG00000188641	DPYD	chr1:97994751-97995250	500	-	500	917008	0	1	No	4.91541	0.0310938	Up	1.10864	0.839798	No	-2.5063	0.968463	No	0	1	No	1.91648	0.892007	No	2.12468	0.449366	No	-1.49025	1	No	0	1	No	-3.39087	0.154973	No	2.4623	0.505319	No	2.36357	0.964238	No	0	1	No	-2.93755	0.204032	No	2.29891
ENSG00000233359		chr1:102389381-102389880	500	-	500	189642	-0.0182603	1	No	3.23358	0.0996429	No	1.60601	0.734803	No	-3.25184	0.840104	No	-2.00115	1	No	0.596634	0.990861	No	2.26007	0.381722	No	-2.59779	1	No	0.400106	1	No	-3.82684	0.102301	No	3.79753	0.20249	No	4.22694	0.843619	No	0	1	No	-3.33613	0.13361	No	2.16935
ENSG00000237954		chr1:95380751-95381250	500	-	500	24522	7.46588	0.109757	No	5.55885	0.102383	No	5.68396	0.118297	No	1.90703	0.988469	No	0	1	No	2.82334	0.897107	No	1.37981	0.732098	No	-2.39712	1	No	0	1	No	-2.9905	0.359604	No	0.17051	0.983495	No	1.9632	0.978985	No	0	1	No	-7.18425	0.0914751	No	4.65419
ENSG00000116299	ELAPOR1	chr1:109113429-109113928	500	+	500	92853	4.16794	0.0947187	No	3.15592	0.0693107	No	5.84133	0.000565436	Up	1.01202	0.988469	No	2.45028	1	No	1.96944	0.888158	No	5.31014	3.85117e-05	Up	0.480838	1	No	-4.22045	0.224708	No	-2.53257	0.174778	No	2.67169	0.293694	No	-1.68789	0.964238	No	-5.36601	0.097667	No	-2.47192	0.183538	No	1.46549
ENSG00000137962	ARHGAP29	chr1:94274819-94275318	500	-	500	125831	0	1	No	3.38113	0.0984511	No	0.812456	0.887636	No	-0.972014	0.988469	No	0	1	No	1.56779	0.898118	No	0.642902	0.835333	No	-1.14157	1	No	0	1	No	-2.47902	0.252246	No	0.703054	0.866364	No	1.45172	0.978985	No	0	1	No	-2.43693	0.257519	No	0.950889
ENSG00000260464		chr1:93846924-93847423	500	+	500	1516	-0.142045	1	No	-2.62141	0.265574	No	6.67641	0.00359233	Up	2.47937	0.877099	No	0.459875	1	No	1.92273	0.888158	No	2.73419	0.022247	Up	-1.46285	1	No	-2.33198	0.335585	No	-0.594581	0.741442	No	4.33261	0.00442811	Up	-1.7374	0.964238	No	-1.68075	0.541322	No	0.892707	0.586516	No	3.49655
ENSG00000237435	LINC02790	chr1:95937651-95938150	500	+	500	84740	0	1	No	4.00713	0.179965	No	2.17287	0.726352	No	-1.59802	0.988469	No	0	1	No	1.71436	0.93828	No	2.48275	0.484198	No	-1.28814	1	No	0	1	No	-4.23828	0.191653	No	2.30271	0.631412	No	3.21099	0.964238	No	0	1	No	-3.80737	0.230941	No	2.16173
ENSG00000079739	PGM1	chr1:63593161-63593660	500	+	500	66585	0.979334	1	No	2.43936	0.117318	No	6.19199	5.22141e-05	Up	-1.46003	0.968463	No	-0.275864	1	No	1.1656	0.898605	No	6.21056	4.49683e-08	Up	-1.44146	1	No	-1.40966	0.744082	No	-3.22074	0.0859821	No	6.22321	2.64044e-05	Up	1.81108	0.964238	No	0.100837	1	No	-2.30525	0.166339	No	6.81821
ENSG00000117154	IGSF21	chr1:18107548-18108047	500	+	500	270436	0	1	No	6.12867	0.00708902	Up	-1.03566	0.841633	No	-3.71955	0.791477	No	0	1	No	2.03048	0.888158	No	1.07963	0.707707	No	-1.60426	1	No	0	1	No	-4.19133	0.0816871	No	2.13378	0.548078	No	3.16403	0.964238	No	0	1	No	-2.9946	0.164333	No	1.22698
ENSG00000224613	RNPC3-DT	chr1:103525262-103525761	500	-	500	109282	0.655206	1	No	5.60296	0.00690763	Up	5.56675	0.000903418	Up	-4.94775	0.282714	No	0.214845	1	No	2.60566	0.888158	No	8.12369	2.2119e-11	Up	-2.39082	1	No	-0.93408	0.971888	No	-3.55845	0.0793018	No	8.17379	5.08046e-08	Up	2.62437	0.858651	No	-1.94459	0.536875	No	-5.50088	0.00610298	Down	9.10571
ENSG00000215871		chr1:100332368-100332867	500	-	500	564	5.16768	1	No	0	1	No	6.16937	0.732045	No	2.7586	0.990359	No	-2.81079	1	No	0	1	No	0	1	No	-3.23701	1	No	-4.41727	1	No	0	1	No	0	1	No	-3.39003	0.986483	No	-3.16561	1	No	0	1	No	1.13554
ENSG00000287372		chr1:90420147-90420646	500	-	500	31954	0	1	No	3.71209	0.0971416	No	-2.41311	0.606471	No	-1.30297	0.988469	No	3.26681	1	No	2.38519	0.888158	No	-0.228508	0.940354	No	0.881627	1	No	0	1	No	-3.56513	0.156326	No	0.0770728	0.99396	No	2.53784	0.964238	No	0	1	No	-3.2434	0.187644	No	0.0452697
ENSG00000116774	OLFML3	chr1:113979141-113979640	500	+	500	55932	0	1	No	3.88245	0.0719944	No	1.48983	0.764626	No	-1.47333	0.988469	No	0	1	No	2.34976	0.888158	No	1.03963	0.725284	No	-1.92353	1	No	0	1	No	-5.23957	0.0557127	No	2.54269	0.477495	No	4.21227	0.86178	No	0	1	No	-3.67625	0.116176	No	1.2693
ENSG00000287756		chr1:14777478-14777977	500	-	500	3009	0	1	No	2.71115	0.147879	No	-3.50476	0.284561	No	-0.302024	0.99487	No	1.36425	1	No	-1.84693	0.892007	No	0.00844675	0.999217	No	3.21118	1	No	0.317566	1	No	-2.01345	0.307464	No	-0.0191891	1	No	2.33101	0.964238	No	-0.237581	1	No	-2.61131	0.203296	No	0.0235312
ENSG00000269113	TRABD2B	chr1:47997136-47997635	500	-	500	236608	0.532681	1	No	4.22327	0.0375193	Up	1.46057	0.76037	No	-3.69059	0.777152	No	1.55311	1	No	2.7661	0.888158	No	3.93817	0.0228807	Up	-1.21299	1	No	0.436491	1	No	-4.61818	0.0608418	No	3.88269	0.180739	No	5.05467	0.725247	No	0	1	No	-4.81843	0.0459615	Down	2.90908
ENSG00000023909	GCLM	chr1:93909207-93909706	500	-	500	24008	0.547832	1	No	3.52847	0.184609	No	1.66288	0.777548	No	-2.98064	0.954642	No	-1.83641	1	No	0.44523	1	No	2.36188	0.468471	No	-2.28164	1	No	-4.51741	0.434892	No	-6.07912	0.0901468	No	3.14156	0.481072	No	1.56171	0.980405	No	-2.26498	0.822076	No	-5.24422	0.11092	No	4.55909
ENSG00000069702	TGFBR3	chr1:91906086-91906585	500	-	500	225743	0	1	No	3.20563	0.0777534	No	1.13229	0.814446	No	-0.796513	0.990301	No	0	1	No	1.70349	0.888188	No	0.651542	0.819981	No	-1.27726	1	No	0	1	No	-2.60919	0.18421	No	1.01053	0.786235	No	1.58189	0.972786	No	0	1	No	-1.83985	0.317474	No	0.531118
ENSG00000230489	VAV3-AS1	chr1:107964193-107964692	500	+	500	29915	1.33447	0.941891	No	2.6534	0.144715	No	4.8116	0.0130621	Up	-1.31893	0.988469	No	-3.41263	1	No	0.416091	0.997999	No	2.30181	0.297121	No	-3.82872	1	No	1.01885	1	No	-1.07341	0.576625	No	4.7239	0.0121233	Up	2.09226	0.964238	No	2.13471	0.633389	No	-2.69258	0.205338	No	7.45893
ENSG00000237480		chr1:105956444-105956943	500	+	500	167621	0	1	No	3.45502	0.189392	No	2.4748	0.64771	No	-1.04591	0.989453	No	0	1	No	2.18931	0.896811	No	1.75762	0.604951	No	-1.76309	1	No	0	1	No	-4.86074	0.120308	No	4.00823	0.30447	No	3.83345	0.964238	No	0	1	No	-4.15995	0.161617	No	3.59737
ENSG00000230427	ALG14-AS1	chr1:95061346-95061845	500	+	500	5700	1.45669	0.7361	No	1.45797	0.282991	No	0.186839	0.973423	No	-0.00127784	1	No	-0.834738	1	No	-0.441877	0.986899	No	-0.204744	0.912698	No	-0.392861	1	No	5.30177	0.0926498	No	-1.54394	0.291982	No	1.26751	0.506775	No	6.84571	0.374803	No	4.14543	0.207265	No	-1.07428	0.438512	No	-0.358477
ENSG00000198198	SZT2	chr1:43389632-43390131	500	+	500	64116	1.63989	0.578478	No	1.95358	0.154267	No	2.84616	0.0736532	No	-0.313692	0.993288	No	-0.0201067	1	No	-0.983236	0.906452	No	4.12298	0.00012196	Up	0.963129	1	No	-1.20623	0.763453	No	-1.32286	0.361385	No	2.34917	0.132037	No	0.11663	0.998962	No	-0.524092	1	No	-0.91646	0.508821	No	2.62491
ENSG00000116793	PHTF1	chr1:113759240-113759739	500	-	500	62409	1.93685	0.605151	No	0.153378	0.942348	No	4.97702	0.00386081	Up	1.78347	0.938513	No	0.923018	1	No	0.109792	1	No	4.00677	0.00157974	Up	0.813225	1	No	-3.23411	0.2433	No	-1.47468	0.373482	No	2.09187	0.318094	No	-1.75943	0.964238	No	-1.77362	0.592448	No	-1.44475	0.370684	No	3.52243
ENSG00000134201	GSTM5	chr1:109711530-109712029	500	+	500	63399	0	1	No	2.22378	0.359206	No	1.87046	0.731864	No	0.185341	0.997721	No	0	1	No	1.39857	0.93724	No	0.712776	0.837325	No	-0.972347	1	No	0	1	No	0.115914	0.979962	No	1.25165	0.779167	No	-1.14321	0.983589	No	0	1	No	0.512426	0.851678	No	1.14506
ENSG00000260879		chr1:108199676-108200175	500	+	500	1316	2.76312	0.156781	No	0	1	No	11.1906	5.82054e-08	Up	0.35399	0.99448	No	0.600897	1	No	0	1	No	11.0113	8.18924e-12	Up	0.174671	1	No	-2.27555	0.332271	No	0	1	No	10.7322	1.33381e-07	Up	-1.24825	0.977382	No	-1.26966	0.697358	No	0	1	No	11.4482
ENSG00000230864		chr1:102853593-102854092	500	-	500	90271	0	1	No	3.6508	0.200389	No	2.33318	0.690473	No	-1.24168	0.988469	No	0	1	No	0.613476	0.997999	No	3.3876	0.287725	No	-0.187251	1	No	0	1	No	-3.62466	0.235996	No	2.42255	0.59778	No	2.59736	0.964238	No	0	1	No	-3.12944	0.289999	No	2.21725
ENSG00000236360	RRAS2P1	chr1:52993453-52993952	500	-	500	252	2.56312	0.426778	No	-2.96871	0.229879	No	3.21284	0.329004	No	5.53183	0.389612	No	-1.87058	1	No	-0.799185	0.964833	No	-3.39039	0.085505	No	-1.0714	1	No	0.185821	1	No	-1.61937	0.369309	No	-3.13015	0.135565	No	1.80519	0.964238	No	1.81642	0.717551	No	-1.28366	0.457276	No	-1.83526
ENSG00000234332	BCAS2P2	chr1:100393777-100394276	500	-	500	744	-0.422967	1	No	2.16209	0.171	No	-2.43806	0.377387	No	-2.58506	0.806727	No	1.0789	1	No	-0.879536	0.943961	No	2.10543	0.155187	No	1.95844	1	No	-0.195785	1	No	-2.59184	0.143617	No	0.548794	0.824399	No	2.39606	0.894647	No	0.564213	1	No	-1.87214	0.258267	No	0.589093
ENSG00000117525	F3	chr1:94541510-94542009	500	-	500	12337	2.43286	0.653102	No	1.85061	0.290797	No	2.20095	0.488934	No	0.582242	0.990486	No	2.08122	1	No	0.219091	1	No	3.48083	0.0196444	Up	1.86213	1	No	0	1	No	-2.60517	0.176416	No	-0.764706	0.839405	No	1.57788	0.972261	No	0.224425	1	No	-0.147595	0.947947	No	-1.97056
ENSG00000224238	WARS2-IT1	chr1:119047155-119047654	500	+	500	17131	-1.8941	0.878379	No	-0.055322	0.990091	No	-2.65492	0.408754	No	-1.83878	0.969123	No	-3.877	1	No	-0.897754	0.929495	No	-3.79539	0.041331	Down	-2.97924	1	No	-0.934489	0.991787	No	-0.833264	0.583923	No	-0.997635	0.658871	No	-0.101225	0.999393	No	-0.518639	1	No	-0.223515	0.894471	No	-1.19153
ENSG00000229537	LINC01739	chr1:63022255-63022754	500	-	500	46504	0	1	No	0.964018	0.677161	No	2.18723	0.654031	No	1.4451	0.988469	No	2.59845	1	No	-0.341416	1	No	3.68199	0.096254	No	2.93987	1	No	0	1	No	-3.66025	0.146681	No	1.95182	0.619745	No	2.63296	0.964238	No	0	1	No	-4.08452	0.122665	No	2.66601
ENSG00000162692	VCAM1	chr1:100719492-100719991	500	+	500	19054	0	1	No	3.4233	0.255433	No	1.36741	0.839941	No	-1.01418	0.990359	No	0	1	No	1.23417	0.969154	No	1.57365	0.673933	No	-0.807947	1	No	0	1	No	-6.62811	0.103481	No	0	1	No	5.60082	0.867198	No	1.61788	1	No	-2.8411	0.350102	No	4.11016
ENSG00000203858	HSD3BP2	chr1:119438751-119439250	500	+	500	6836	0	1	No	6.48383	0.309518	No	-1.26341	0.943301	No	-4.07473	0.988469	No	0	1	No	2.9927	0.962714	No	0.24485	0.977172	No	-2.56648	1	No	0	1	No	2.13237	0.762425	No	-0.226704	0.990549	No	-3.15965	0.98226	No	0	1	No	-0.615742	0.944623	No	2.81133
ENSG00000231987	LINC01787	chr1:96373876-96374375	500	-	500	119807	0	1	No	4.50832	0.134389	No	1.77904	0.783801	No	-2.09921	0.988469	No	0	1	No	1.94716	0.92261	No	2.35731	0.513704	No	-1.52094	1	No	0	1	No	-2.9078	0.349874	No	1.52196	0.766601	No	1.8805	0.978985	No	0	1	No	-4.6209	0.167164	No	3.52499
ENSG00000224445	LINC01708	chr1:99600746-99601245	500	-	500	128414	0	1	No	2.78858	0.241313	No	2.07792	0.691282	No	-0.379466	0.994858	No	0	1	No	1.04406	0.965179	No	1.83955	0.557582	No	-0.617838	1	No	0	1	No	-4.34729	0.1203	No	2.39603	0.55557	No	3.32	0.964238	No	0	1	No	-3.4393	0.189568	No	1.77797
ENSG00000198162	MAN1A2	chr1:117367199-117367698	500	+	500	161174	0.0016914	1	No	5.12171	0.00439095	Up	3.65563	0.030121	Up	-5.12002	0.179663	No	0.739322	1	No	1.81108	0.888158	No	7.70388	1.48046e-12	Up	-1.07176	1	No	0.208856	1	No	-2.42327	0.151189	No	8.85296	9.44041e-11	Up	2.63213	0.812441	No	-1.24022	0.769189	No	-2.13656	0.194285	No	7.11717
ENSG00000238198	LRIG2-DT	chr1:113072864-113073363	500	-	500	61177	0.753615	1	No	1.32034	0.270057	No	2.43557	0.0861108	No	-0.566725	0.988469	No	0.481374	1	No	0.389274	0.986899	No	3.09439	0.00107078	Up	0.0920992	1	No	-1.56093	0.497515	No	-1.18893	0.35275	No	2.82822	0.0239463	Up	-0.372003	0.989994	No	-1.17024	0.669619	No	-1.20577	0.33664	No	3.23575
ENSG00000171517	LPAR3	chr1:84892957-84893456	500	-	500	81355	-1.2659	1	No	3.11011	0.127636	No	2.62371	0.511359	No	-4.37601	0.638096	No	-1.17741	1	No	2.56122	0.888158	No	3.26109	0.107907	No	-3.73862	1	No	-2.65499	0.683393	No	-2.04611	0.312093	No	2.80131	0.390287	No	-0.608887	0.991981	No	1.28023	0.93214	No	-2.99986	0.167556	No	7.69029
ENSG00000228852		chr1:95278691-95279190	500	-	500	35524	0	1	No	1.73772	0.185966	No	-2.91537	0.308814	No	0.671407	0.990301	No	0	1	No	-0.326159	0.996912	No	-2.83439	0.139599	No	0.752385	1	No	0	1	No	-0.616656	0.658503	No	-4.07708	0.0786631	No	-0.41064	0.992646	No	0	1	No	-0.711598	0.595176	No	-3.69221
ENSG00000232878	DPYD-AS1	chr1:97095673-97096172	500	+	500	226783	0	1	No	5.21027	0.0300233	Up	-1.70977	0.743203	No	-2.80116	0.954408	No	1.35991	1	No	2.01324	0.892007	No	0.43806	0.897543	No	-0.653329	1	No	-1.96305	0.862358	No	-3.38618	0.171172	No	1.47892	0.683894	No	1.42313	0.976542	No	-3.2133	0.58366	No	-2.20876	0.336521	No	-0.948741
ENSG00000143079	CTTNBP2NL	chr1:112395964-112396463	500	+	500	66993	1.41919	0.979085	No	4.59079	0.0260063	Up	3.85288	0.0938079	No	-3.17161	0.733257	No	2.07852	1	No	1.77975	0.892007	No	7.32325	1.10756e-07	Up	0.298765	1	No	0.586064	1	No	-3.73773	0.0960886	No	6.90432	9.67373e-05	Up	4.3238	0.629482	No	-0.499397	1	No	-3.72096	0.0955331	No	5.80208
ENSG00000230768	LINC01676	chr1:105618742-105619241	500	-	500	31167	0	1	No	3.74339	0.518666	No	3.66582	0.73299	No	-1.33429	0.993288	No	0	1	No	0.50858	1	No	4.91775	0.415024	No	-0.0823567	1	No	0	1	No	-3.39565	0.557664	No	2.42992	0.780331	No	2.36836	0.983589	No	0	1	No	-5.67591	0.336158	No	5.00011
ENSG00000235202	LINC01525	chr1:117271932-117272431	500	+	500	48905	0	1	No	5.17311	0.116881	No	1.35348	0.85404	No	-2.76399	0.988469	No	0	1	No	3.48862	0.888158	No	1.05507	0.795745	No	-3.0624	1	No	0	1	No	-3.23471	0.328521	No	1.73137	0.742995	No	2.20742	0.973778	No	0	1	No	-2.0676	0.50951	No	0.85418
ENSG00000235038		chr1:58059889-58060388	500	+	500	19886	0.590562	1	No	1.70045	0.386274	No	-0.226371	0.987573	No	-1.10989	0.988469	No	2.124	1	No	0.419201	0.997999	No	2.58832	0.177969	No	1.7048	1	No	-4.02926	0.413346	No	-1.78228	0.390823	No	-0.600674	0.886326	No	-2.24698	0.964238	No	-1.364	0.961181	No	-0.72651	0.72098	No	1.00881
ENSG00000143093	STRIP1	chr1:110031327-110031826	500	+	500	42815	1.44733	1	No	0.451114	0.823226	No	1.84521	0.674044	No	0.996213	0.988469	No	-0.535569	1	No	0.489724	0.995581	No	-0.176292	0.953933	No	-1.02529	1	No	0	1	No	-1.52261	0.421701	No	0.923793	0.805731	No	0.495315	0.992646	No	0	1	No	0.271295	0.895284	No	-0.580186
ENSG00000085491	SLC25A24	chr1:108200600-108201099	500	-	500	66557	2.2791	0.380197	No	2.51729	0.0824499	No	4.7569	0.00146975	Up	-0.238193	0.99448	No	0.956046	1	No	1.22953	0.893072	No	4.7216	1.72114e-05	Up	-0.273487	1	No	-2.63117	0.276528	No	-2.1325	0.178603	No	5.76387	3.17752e-05	Up	-0.498673	0.986545	No	-1.37827	0.666734	No	-0.811188	0.568839	No	5.69547
ENSG00000241361	SLC25A24P1	chr1:108272693-108273192	500	+	500	64661	0	1	No	4.53748	0.0698806	No	1.398	0.803286	No	-2.12836	0.988469	No	1.35929	1	No	2.02283	0.897107	No	2.86282	0.303743	No	-0.663535	1	No	0	1	No	-5.52781	0.0691056	No	2.75109	0.485226	No	4.50051	0.872513	No	0	1	No	-5.0067	0.0823472	No	2.51991
ENSG00000134198	TSPAN2	chr1:115089254-115089753	500	-	500	41243	-2.67637	0.668143	No	3.38433	0.0887153	No	1.21454	0.804606	No	-6.0607	0.357137	No	1.41125	1	No	-1.17524	0.945508	No	9.86173	4.88964e-10	Up	2.58649	1	No	-1.42489	0.85923	No	-5.49606	0.0874198	No	9.70458	4.2072e-05	Up	4.07117	0.805261	No	-2.2723	0.571008	No	-1.63825	0.400825	No	4.99936
ENSG00000226053	LINC01776	chr1:98210497-98210996	500	+	500	61662	0	1	No	3.59128	0.163426	No	1.00774	0.877768	No	-1.18216	0.988469	No	0	1	No	0.209071	1	No	2.40705	0.453175	No	0.217154	1	No	0	1	No	-4.72031	0.132718	No	3.84643	0.337585	No	3.69302	0.964238	No	2.03109	0.908548	No	-3.01822	0.275583	No	5.20272
ENSG00000198799	LRIG2	chr1:113072948-113073447	500	+	500	58813	1.9642	0.802546	No	3.12384	0.0674558	No	3.33629	0.1726	No	-1.15964	0.988469	No	1.98461	1	No	0.313564	0.999785	No	6.16698	2.38393e-06	Up	1.67105	1	No	-0.770299	1	No	-2.69662	0.14429	No	4.55443	0.012313	Up	1.92632	0.964238	No	-0.570589	1	No	-2.59574	0.157948	No	4.65326
ENSG00000117620	SLC35A3	chr1:99969101-99969600	500	+	500	66034	0.316634	1	No	-3.86895	0.106227	No	11.0761	4.6383e-07	Up	4.18558	0.554935	No	-0.0701149	1	No	1.36884	0.892007	No	5.45159	1.36784e-06	Up	-1.43895	1	No	0.440171	1	No	0.0157049	1	No	6.24351	1.45868e-05	Up	0.424466	0.991767	No	2.31386	0.411384	No	0.070183	0.9801	No	8.06272
ENSG00000162688	AGL	chr1:99850111-99850610	500	+	500	73413	0.823167	1	No	4.27529	0.0340765	Up	3.96329	0.0836583	No	-3.45212	0.675051	No	1.04514	1	No	0.0682619	1	No	8.39228	4.99537e-09	Up	0.976874	1	No	-3.26124	0.330668	No	-4.07932	0.0922544	No	7.02677	0.000373361	Up	0.818079	0.983589	No	-1.8804	0.647491	No	-2.7364	0.188006	No	7.06469
ENSG00000197106	SLC6A17	chr1:110150244-110150743	500	+	500	51459	-0.0822939	1	No	3.44391	0.0343415	Up	-0.913386	0.843423	No	-3.5262	0.709922	No	0.640236	1	No	2.54013	0.888158	No	0.71292	0.734976	No	-1.89989	1	No	-1.85013	0.750561	No	-2.47931	0.148652	No	1.94168	0.446652	No	0.629188	0.986818	No	0.245016	1	No	-2.11154	0.202868	No	3.66905
ENSG00000236137	CD101-AS1	chr1:117059241-117059740	500	-	500	33759	-1.09696	1	No	2.23829	0.102236	No	-3.75144	0.146142	No	-3.33524	0.690266	No	0.546348	1	No	0.405041	0.992066	No	-0.274891	0.885949	No	0.141307	1	No	-1.62238	0.917316	No	-1.63966	0.262041	No	-2.45263	0.373427	No	0.0172821	1	No	-0.967177	1	No	-1.19614	0.388423	No	-2.24095
ENSG00000228086		chr1:100485748-100486247	500	-	500	23349	2.3511	0.344618	No	0.292016	0.857427	No	2.86277	0.0960215	No	2.05908	0.819075	No	-1.66001	1	No	-1.03353	0.904941	No	0.177208	0.933792	No	-0.62648	1	No	-1.80035	0.658166	No	-0.39904	0.802019	No	-1.73715	0.425042	No	-1.40131	0.964238	No	-0.0841893	1	No	-1.00669	0.485513	No	0.586662
ENSG00000234020	CHIAP3	chr1:111367160-111367659	500	-	500	13885	0	1	No	4.74032	0.276605	No	0.515141	0.97824	No	-2.33121	0.988469	No	0	1	No	1.66849	0.975457	No	1.60408	0.760697	No	-1.24227	1	No	0	1	No	1.16056	0.818412	No	1.30763	0.856829	No	-2.18785	0.983227	No	0	1	No	0.362701	0.954035	No	2.39541
ENSG00000060718	COL11A1	chr1:103108623-103109122	500	-	500	232156	0	1	No	2.9327	0.108504	No	2.27268	0.572725	No	-0.523583	0.993288	No	0	1	No	1.1098	0.931703	No	2.11269	0.396899	No	-0.683577	1	No	0	1	No	-1.54996	0.405301	No	0.0821221	0.991081	No	0.522661	0.992646	No	0	1	No	-1.28734	0.47113	No	0.109435
ENSG00000162627	SNX7	chr1:98661451-98661950	500	+	500	98550	1.95726	0.608736	No	5.08984	0.0155199	Up	6.85369	5.92422e-05	Up	-3.13257	0.688977	No	0.95714	1	No	2.18073	0.888158	No	8.76267	1.67455e-11	Up	-1.22359	1	No	-3.05776	0.279332	No	-4.73026	0.0553085	No	9.91828	5.23202e-09	Up	1.67249	0.964238	No	-2.34359	0.438216	No	-4.59493	0.0505265	No	10.4971
ENSG00000226715	LINC01709	chr1:101639259-101639758	500	+	500	147814	0	1	No	5.13035	0.0461233	Up	-0.12134	1	No	-2.72123	0.970953	No	0	1	No	2.00785	0.897107	No	1.01826	0.765652	No	-1.58163	1	No	0	1	No	-4.67225	0.111253	No	2.60865	0.526255	No	3.64495	0.964238	No	0	1	No	-3.01487	0.252138	No	1.2412
ENSG00000162695	SLC30A7	chr1:100895826-100896325	500	+	500	85432	0.797676	1	No	0.885194	0.483056	No	6.42115	1.94703e-07	Up	-0.0875182	0.997721	No	0.785981	1	No	-0.534613	0.966945	No	7.82926	1.17336e-17	Up	1.32059	1	No	-0.901072	0.876625	No	-2.31471	0.113856	No	6.64825	8.7502e-09	Up	1.41363	0.964238	No	-0.3002	1	No	-2.36414	0.110432	No	7.29856
ENSG00000134247	PTGFRN	chr1:116909666-116910165	500	+	500	80188	-2.0554	0.853621	No	2.62554	0.135161	No	1.90156	0.6498	No	-4.68094	0.518705	No	1.46763	1	No	1.66881	0.888158	No	6.38132	6.17181e-07	Up	-0.201188	1	No	-1.37783	0.841042	No	-3.0808	0.121357	No	6.0993	0.000315652	Up	1.70297	0.964238	No	-0.877992	1	No	-2.60755	0.167556	No	6.12589
ENSG00000162664	ZNF326	chr1:89994860-89995359	500	+	500	40174	-1.55686	0.892824	No	3.63058	0.0352778	Up	2.71915	0.294079	No	-5.18743	0.292908	No	1.11768	1	No	0.7046	0.967549	No	8.31967	9.34088e-13	Up	0.413078	1	No	0.344518	1	No	0.177411	0.932749	No	6.53426	7.90774e-06	Up	0.167107	0.998962	No	-0.698232	1	No	-0.586687	0.73652	No	6.2556
ENSG00000236866	TENT5C-DT	chr1:117605521-117606020	500	-	500	8689	0	1	No	0.567362	0.882285	No	0	1	No	1.84176	0.988469	No	0	1	No	3.13583	0.888158	No	-0.432191	0.907872	No	-2.70961	1	No	-1.90495	0.913257	No	-0.0785287	0.995911	No	4.11918	0.253319	No	-1.82642	0.974646	No	-0.68066	1	No	2.9538	0.323944	No	2.31114
ENSG00000134253	TRIM45	chr1:117122338-117122837	500	-	500	11278	0.36758	1	No	0.0765346	0.974956	No	1.18085	0.651855	No	0.291045	0.994012	No	1.76805	1	No	0.428087	0.987932	No	2.22977	0.051533	No	1.33996	1	No	0.0493284	1	No	-1.27251	0.371797	No	0.919601	0.640849	No	1.32184	0.964238	No	1.35072	0.676502	No	-0.477388	0.735045	No	1.42587
ENSG00000243967	NBPF5P	chr1:108375588-108376087	500	+	500	34727	5.31837	0.223905	No	3.38281	0.170961	No	3.9919	0.22101	No	1.93556	0.988469	No	0	1	No	2.1673	0.892754	No	0.315271	0.931393	No	-1.74107	1	No	0	1	No	-5.17477	0.0904704	No	2.0882	0.6211	No	4.14748	0.92246	No	0	1	No	-4.3332	0.125074	No	1.53655
ENSG00000260246		chr1:109693493-109693992	500	-	500	376	3.26783	0.189551	No	1.51983	0.461529	No	2.81567	0.263824	No	1.74801	0.971563	No	0.816734	1	No	1.26068	0.919617	No	0.623719	0.762736	No	-0.443947	1	No	-3.29466	0.25106	No	-2.53402	0.365207	No	3.21592	0.276228	No	-0.760642	0.9874	No	-1.31435	0.797583	No	1.95594	0.345706	No	0.706265
ENSG00000173218	VANGL1	chr1:115641720-115642219	500	+	500	56005	4.37903	0.238705	No	3.48813	0.0657419	No	4.33556	0.0507936	No	0.890896	0.988469	No	1.69026	1	No	1.95211	0.888158	No	3.18282	0.08807	No	-0.26185	1	No	-0.406346	1	No	-3.84202	0.0857738	No	6.76628	0.000112069	Up	3.43568	0.777816	No	-3.9521	0.325983	No	-2.45407	0.199671	No	1.83258
ENSG00000285532	LINC02788	chr1:90835410-90835909	500	+	500	13563	-0.188253	1	No	0.446793	0.733504	No	0.634486	0.814332	No	-0.635046	0.988469	No	0.633717	1	No	-0.170173	1	No	2.07342	0.0512844	No	0.80389	1	No	0.419177	1	No	-0.577293	0.66144	No	1.55843	0.322331	No	0.99647	0.964238	No	0.529992	1	No	-0.666027	0.598634	No	1.75798
ENSG00000277095		chr1:143353941-143354440	500	+	500	31682	0	1	No	0.794688	0.570905	No	-1.42222	0.723316	No	1.61443	0.988469	No	3.04568	1	No	0.910658	0.919617	No	-0.901639	0.644276	No	2.13502	1	No	-3.69594	0.387577	No	0.615814	0.671317	No	-4.61148	0.0434835	Down	-4.31175	0.673542	No	-3.40601	0.415533	No	-0.436945	0.76346	No	-3.26879
ENSG00000234283	LINC01731	chr1:148280500-148280999	500	-	500	8616	6.56469	0.0458124	Up	4.42176	0.0270852	Up	-0.587081	0.890917	No	2.14293	0.959872	No	4.34262	1	No	2.72058	0.888158	No	-1.10798	0.606946	No	1.62203	1	No	-0.0939083	1	No	-3.12257	0.140263	No	1.91776	0.467787	No	3.02866	0.890727	No	0.22037	1	No	-3.25477	0.132642	No	2.36424
ENSG00000237188		chr1:147172505-147173004	500	+	500	122730	0	1	No	1.24098	0.38556	No	0.290882	0.971183	No	1.16814	0.988469	No	0	1	No	0.235923	1	No	-0.686958	0.788591	No	0.190303	1	No	0	1	No	-1.12063	0.455501	No	-1.70112	0.583414	No	0.0933305	0.999638	No	0	1	No	-1.49348	0.317702	No	-1.03834
ENSG00000274927	KMT2CP3	chr1:143498518-143499017	500	-	500	37297	-0.426053	1	No	-0.894797	0.640063	No	2.87999	0.425431	No	0.468744	0.993728	No	0.829623	1	No	-0.868592	0.946292	No	4.10945	0.00590507	Up	1.69821	1	No	1.48175	0.921795	No	-0.943361	0.592327	No	3.70031	0.0581889	No	2.42511	0.964238	No	1.57445	0.894537	No	-0.85081	0.619367	No	3.70046
ENSG00000198765	SYCP1	chr1:114854613-114855112	500	+	500	140258	0	1	No	6.27156	0.035448	Up	1.839	0.750818	No	-3.86244	0.884733	No	0	1	No	3.71817	0.888158	No	2.40949	0.453327	No	-3.29195	1	No	0	1	No	-4.60633	0.126967	No	2.87921	0.494038	No	3.57904	0.964238	No	0	1	No	-3.41627	0.224704	No	1.97908
ENSG00000143398	PIP5K1A	chr1:151197699-151198198	500	+	500	51338	-0.0646415	1	No	2.1755	0.107717	No	2.8121	0.204976	No	-2.24014	0.826598	No	-2.56905	1	No	0.436438	0.985026	No	2.04675	0.265659	No	-3.00549	1	No	0.246913	1	No	-1.12267	0.416861	No	3.62674	0.0139827	Up	1.36959	0.964238	No	-0.334419	1	No	-1.6675	0.246123	No	3.59023
ENSG00000196505	GDAP2	chr1:117929372-117929871	500	-	500	65887	1.96531	0.470837	No	3.67512	0.0309784	Up	7.18642	6.19967e-07	Up	-1.70981	0.922967	No	0.778598	1	No	1.06203	0.920448	No	8.6128	1.74958e-14	Up	-0.283435	1	No	-0.317753	1	No	-4.15115	0.0514131	No	9.80154	8.70736e-12	Up	3.8334	0.568683	No	-0.0985914	1	No	-3.14198	0.0914751	No	9.01153
ENSG00000225871		chr1:148434855-148435354	500	+	500	1572	1.25296	0.821239	No	1.52805	0.269743	No	0.189338	0.971826	No	-0.275087	0.99448	No	-0.759969	1	No	0.121666	1	No	-0.41721	0.805819	No	-0.881636	1	No	-1.40914	0.67142	No	0.0680893	0.978944	No	0.215149	0.930746	No	-1.47723	0.964238	No	-2.08953	0.408357	No	-0.113103	0.953498	No	-0.284045
ENSG00000276975	HYDIN2	chr1:146472316-146472815	500	+	500	441479	2.25288	0.55957	No	3.73645	0.0324241	Up	4.62696	0.0133916	Up	-1.48357	0.985376	No	0.797076	1	No	1.61762	0.888158	No	5.28999	6.27224e-05	Up	-0.820544	1	No	2.02918	0.63946	No	-2.93194	0.121657	No	6.14794	0.000105459	Up	4.96112	0.512476	No	-0.665847	1	No	-3.00159	0.115357	No	3.52257
ENSG00000065183	WDR3	chr1:117929470-117929969	500	+	500	36574	1.2678	0.918617	No	4.55539	0.0207639	Up	5.88696	0.000517921	Up	-3.28758	0.622579	No	0.666462	1	No	1.19857	0.921834	No	8.64243	1.58694e-11	Up	-0.532113	1	No	-1.74377	0.637603	No	-4.69013	0.0498651	Down	8.67535	7.51836e-08	Up	2.94636	0.828657	No	-1.60133	0.670195	No	-4.2113	0.055592	No	8.33896
ENSG00000227082	LINC02798	chr1:121396504-121397003	500	+	500	66505	0.565685	1	No	3.50918	0.114889	No	0.750101	0.905391	No	-2.9435	0.929212	No	-0.419525	1	No	0.0718551	1	No	3.20222	0.210362	No	-0.491381	1	No	0	1	No	-1.56334	0.493107	No	0.115963	0.987128	No	0.536046	0.992646	No	0	1	No	-3.32294	0.177247	No	2.16549
ENSG00000163393	SLC22A15	chr1:115976263-115976762	500	+	500	93292	-3.73321	0.371316	No	3.69023	0.0476109	Up	1.08123	0.821495	No	-7.42345	0.170247	No	0.0122698	1	No	1.31577	0.904581	No	7.20118	4.79913e-08	Up	-1.3035	1	No	-1.69457	0.707865	No	-2.89559	0.150337	No	7.03956	4.1452e-05	Up	1.20102	0.971481	No	-0.567007	1	No	-3.31958	0.116955	No	8.59112
ENSG00000163156	SCNM1	chr1:151156414-151156913	500	+	500	13383	0	1	No	0.981008	0.468688	No	-4.1486	0.0954581	No	1.42811	0.988469	No	0	1	No	0.0176107	1	No	-5.1681	0.00233215	Down	0.408615	1	No	0	1	No	-0.932952	0.511788	No	-6.28421	0.00318612	Down	-0.0943429	0.999638	No	0	1	No	-0.67933	0.621992	No	-6.24791
ENSG00000143631	FLG	chr1:152324990-152325489	500	-	500	22825	0	1	No	5.2033	0.0313701	Up	-3.52942	0.364354	No	-2.79418	0.956324	No	0	1	No	2.01182	0.892007	No	-2.32084	0.418512	No	-1.5856	1	No	3.07915	0.59355	No	-3.27018	0.186702	No	1.6246	0.623295	No	6.34933	0.567023	No	3.33992	0.545389	No	-1.58281	0.481799	No	0.198006
ENSG00000156150	ALX3	chr1:110070423-110070922	500	-	500	10553	0.593489	1	No	0.811949	0.561341	No	-2.67546	0.260557	No	-0.21846	0.99487	No	0.742209	1	No	0.173839	1	No	-1.88863	0.164156	No	0.56837	1	No	0.928865	0.997658	No	-0.909991	0.529508	No	-2.65017	0.0987971	No	1.83886	0.964238	No	0.903268	0.998696	No	-0.934746	0.502364	No	-2.65101
ENSG00000274642		chr1:120196835-120197334	500	+	500	122346	0	1	No	2.85774	0.0470418	Up	-1.7637	0.641918	No	-0.448614	0.993949	No	2.67792	1	No	0.214175	1	No	1.14865	0.57105	No	2.46374	1	No	0.427607	1	No	-1.76911	0.237223	No	-0.496712	0.887966	No	2.19672	0.964238	No	0	1	No	-1.16259	0.407405	No	-2.26821
ENSG00000197323	TRIM33	chr1:114510954-114511453	500	-	500	118164	-0.109445	1	No	4.23035	0.0107777	Up	4.71997	0.00244362	Up	-4.33979	0.28312	No	0.201536	1	No	0.56555	0.975192	No	8.69575	5.8148e-16	Up	-0.364015	1	No	2.10097	0.449662	No	-2.65387	0.117693	No	8.82783	2.39232e-11	Up	4.75484	0.41722	No	1.63539	0.624047	No	-2.0424	0.196078	No	7.75078
ENSG00000237975	FLG-AS1	chr1:152167875-152168374	500	+	500	277082	0	1	No	5.17171	0.0197472	Up	-0.451926	0.953881	No	-2.76259	0.94041	No	0	1	No	2.38279	0.888158	No	0.354098	0.912623	No	-1.95657	1	No	0	1	No	-3.63475	0.121682	No	0.750361	0.85687	No	2.60745	0.964238	No	0	1	No	-2.4937	0.24809	No	-0.100755
ENSG00000079335	CDC14A	chr1:100344751-100345250	500	+	500	175027	0	1	No	1.70581	0.302147	No	1.86701	0.653488	No	0.703309	0.990359	No	0	1	No	0.981148	0.937142	No	0.60878	0.826654	No	-0.554922	1	No	0	1	No	-2.06569	0.246236	No	-0.162756	0.974084	No	1.03839	0.983227	No	0	1	No	-2.49098	0.173715	No	0.552466
ENSG00000143119	CD53	chr1:110870938-110871437	500	+	500	28485	0	1	No	1.53301	0.321699	No	-0.397303	0.953614	No	0.876114	0.988469	No	0	1	No	0.306895	0.997999	No	-1.15409	0.648268	No	0.11933	1	No	0	1	No	-2.40364	0.162352	No	-1.74262	0.585281	No	1.37635	0.974646	No	0	1	No	-2.90835	0.113026	No	-0.947984
ENSG00000237278	RLIMP2	chr1:113126634-113127133	500	-	500	1313	2.42485	0.243799	No	2.26417	0.101932	No	0.0195932	1	No	0.160687	0.99487	No	-0.588638	1	No	-0.00822973	1	No	-0.721502	0.647719	No	-0.580409	1	No	-2.10347	0.382647	No	-1.55016	0.286136	No	-1.22302	0.521581	No	-0.553309	0.983589	No	-1.99762	0.411384	No	-1.50581	0.293272	No	-1.16151
ENSG00000143520	FLG2	chr1:152359757-152360256	500	-	500	11022	0	1	No	6.06818	0.0423374	Up	-2.10476	0.718246	No	-3.65907	0.914124	No	0	1	No	1.4849	0.949523	No	0.495629	0.901363	No	-1.05868	1	No	0	1	No	-2.95035	0.306199	No	-1.59439	0.736299	No	1.92306	0.974646	No	0	1	No	-2.69618	0.336069	No	-1.55864
ENSG00000171943	SRGAP2C	chr1:121184561-121185060	500	+	500	207814	-1.30443	1	No	3.06216	0.0581174	No	0.878155	0.854361	No	-4.3666	0.539521	No	-1.53575	1	No	1.61799	0.888158	No	2.09102	0.314281	No	-3.15374	1	No	0.497377	1	No	-2.93718	0.110277	No	3.05216	0.177613	No	3.43456	0.841626	No	3.60984	0.313864	No	-2.49951	0.153393	No	5.72696
ENSG00000155761	SPAG17	chr1:118184979-118185478	500	-	500	231389	1.44733	1	No	1.5883	0.251228	No	-1.59701	0.684167	No	-0.140973	0.997721	No	2.27857	1	No	-0.00222058	1	No	0.824753	0.672131	No	2.28079	1	No	3.65627	0.303224	No	-1.15406	0.432541	No	1.64116	0.401821	No	4.81033	0.529804	No	0	1	No	-0.892377	0.527991	No	-3.01416
ENSG00000230806	SRGAP2-AS1	chr1:121398557-121399056	500	-	500	38401	0.801218	1	No	1.09638	0.403095	No	-2.70341	0.236333	No	-0.29516	0.99448	No	-2.617	1	No	-0.356824	0.996787	No	-4.66843	0.00545238	Down	-2.26018	1	No	2.01502	0.740631	No	-1.57664	0.268422	No	-2.92075	0.105841	No	3.59166	0.750813	No	4.6074	0.130728	No	-0.831212	0.53418	No	-1.0738
ENSG00000116830	TTF2	chr1:117060076-117060575	500	+	500	46878	-2.54266	0.632637	No	2.24714	0.139736	No	1.1058	0.800188	No	-4.7898	0.428752	No	-0.0882929	1	No	1.15108	0.898118	No	4.65622	8.60093e-05	Up	-1.23937	1	No	0.835889	1	No	-2.09673	0.193174	No	5.16852	0.000346669	Up	2.93262	0.780637	No	0.437363	1	No	-2.51607	0.1374	No	5.18934
ENSG00000227056	RPL6P2	chr1:119219847-119220346	500	-	500	533	0.212472	1	No	-1.42375	0.428984	No	0.663426	0.874903	No	1.63622	0.968463	No	-0.440487	1	No	-1.53878	0.888158	No	0.125496	0.946928	No	1.09829	1	No	0.335674	1	No	-0.0832876	0.967349	No	-0.382318	0.851299	No	0.418962	0.989249	No	0.337827	1	No	-0.469288	0.739882	No	0.00583507
ENSG00000143614	GATAD2B	chr1:153923111-153923610	500	-	500	134081	-2.62293	0.5636	No	3.24342	0.030211	Up	2.32177	0.471775	No	-5.86634	0.219503	No	1.09507	1	No	1.45687	0.888158	No	7.8263	5.39554e-15	Up	-0.361805	1	No	0.30474	1	No	-2.08631	0.174698	No	8.3615	3.78247e-11	Up	2.39105	0.828077	No	0.38553	1	No	-1.64328	0.264868	No	7.99926
ENSG00000227091	SLC6A17-AS1	chr1:110172240-110172739	500	-	500	6292	-0.549399	1	No	0.6582	0.688677	No	0.223544	0.982945	No	-1.2076	0.988469	No	-1.86759	1	No	0.747464	0.95147	No	-1.18391	0.584766	No	-2.61506	1	No	0	1	No	-1.13992	0.471534	No	-3.44054	0.188021	No	0.112626	0.999393	No	3.09022	0.464775	No	-0.279722	0.868711	No	-0.183226
ENSG00000169418	NPR1	chr1:153678438-153678937	500	+	500	15055	1.44733	1	No	4.7235	0.0617089	No	-0.61703	0.932738	No	-3.27618	0.915457	No	-0.535569	1	No	2.86406	0.888158	No	-0.740488	0.825394	No	-3.39963	1	No	0	1	No	-2.67733	0.291982	No	0.382082	0.94104	No	1.65003	0.976619	No	0	1	No	-1.76658	0.45628	No	-0.238735
ENSG00000081026	MAGI3	chr1:113390265-113390764	500	+	500	295159	2.89018	0.229145	No	2.85333	0.0569849	No	4.52813	0.0035459	Up	0.0368529	1	No	1.51141	1	No	0.290488	0.997999	No	5.7122	3.44868e-07	Up	1.22092	1	No	-3.68884	0.189852	No	-2.52451	0.129997	No	2.94556	0.112962	No	-1.16432	0.967662	No	-2.18694	0.435346	No	-1.93514	0.220069	No	3.85808
ENSG00000225650	EIF2S2P5	chr1:114468065-114468564	500	+	500	718	-2.82574	0.344698	No	-4.0049	0.0848743	No	2.90312	0.41361	No	1.17916	0.988469	No	-1.07988	1	No	-0.665994	0.955852	No	1.31007	0.34936	No	-0.413884	1	No	-0.182694	1	No	0.456883	0.770994	No	2.04653	0.188533	No	-0.639577	0.983227	No	-0.273086	1	No	0.678961	0.646833	No	1.73406
ENSG00000228127	LINC01649	chr1:115904605-115905104	500	+	500	26512	0	1	No	3.84662	0.0963322	No	0.204491	0.993011	No	-1.4375	0.988469	No	0	1	No	1.76027	0.898184	No	0.307945	0.92952	No	-1.33405	1	No	0	1	No	-3.05688	0.206561	No	-0.143805	0.98206	No	2.02958	0.966521	No	0	1	No	-3.10574	0.199237	No	0.194981
ENSG00000143554	SLC27A3	chr1:153774104-153774603	500	+	500	5554	0	1	No	1.72006	0.291878	No	-2.29834	0.538796	No	0.689062	0.990359	No	0	1	No	0.718936	0.96499	No	-3.28011	0.108545	No	-0.29271	1	No	0	1	No	-2.46995	0.173135	No	-2.84456	0.334727	No	1.44265	0.973778	No	0	1	No	-1.55317	0.350589	No	-3.47141
ENSG00000143458	GABPB2	chr1:151070328-151070827	500	+	500	54715	0.986157	0.88492	No	1.17822	0.345427	No	6.36343	1.12134e-07	Up	-0.192062	0.99448	No	0.106088	1	No	0.0390158	1	No	6.62257	5.87633e-13	Up	0.0670719	1	No	-0.732588	0.96426	No	-0.75046	0.568763	No	6.85411	2.15565e-09	Up	0.0178727	1	No	-0.15581	1	No	-0.71314	0.573021	No	7.39357
ENSG00000073754	CD5L	chr1:157898007-157898506	500	-	500	67096	0	1	No	5.46452	0.0929822	No	1.18876	0.873504	No	-3.05541	0.980434	No	0	1	No	2.21919	0.915403	No	2.45119	0.512311	No	-1.79297	1	No	0	1	No	-7.2657	0.0943263	No	5.58354	0.219486	No	6.23841	0.836703	No	0	1	No	-3.28739	0.308856	No	1.89516
ENSG00000280649		chr1:148458564-148459063	500	+	500	808	1.15336	0.90509	No	1.31575	0.367909	No	-0.545636	0.865479	No	-0.162396	0.995343	No	-0.440017	1	No	0.588078	0.969154	No	-1.41133	0.339824	No	-1.02809	1	No	-1.36526	0.711064	No	-2.63826	0.122254	No	0.051468	0.990412	No	1.273	0.964238	No	-1.41009	0.670615	No	-2.20138	0.173556	No	-0.430243
ENSG00000131781	FMO5	chr1:147242801-147243300	500	-	500	67450	1.53829	0.479127	No	2.44453	0.0524575	No	7.80565	2.80888e-12	Up	-0.906239	0.988469	No	0.167724	1	No	0.586592	0.95469	No	8.29302	2.67313e-21	Up	-0.418868	1	No	-1.69176	0.419432	No	-0.651296	0.605004	No	6.99841	1.55744e-10	Up	-1.04046	0.964238	No	-1.33319	0.572542	No	-1.03245	0.400328	No	7.73812
ENSG00000231551	PDE4DIPP6	chr1:148402266-148402765	500	+	500	29780	1.88581	0.675992	No	2.13071	0.122517	No	-1.27697	0.664556	No	-0.244903	0.99448	No	1.10083	1	No	-0.171029	1	No	0.239797	0.897253	No	1.27186	1	No	1.95422	0.767861	No	-1.7207	0.247205	No	-2.0014	0.353117	No	3.67492	0.750813	No	1.77183	0.840368	No	-1.05936	0.445853	No	-2.84514
ENSG00000163155	LYSMD1	chr1:151165699-151166198	500	-	500	5951	1.77684	0.524845	No	0.883596	0.672026	No	8.57783	1.21456e-06	Up	0.893247	0.988469	No	0.139187	1	No	0.00957486	1	No	7.8142	1.46498e-10	Up	0.129612	1	No	-2.2637	0.358268	No	-3.30724	0.11155	No	8.7378	1.46384e-08	Up	1.04354	0.972786	No	-1.70966	0.533959	No	-4.08702	0.0839884	No	10.0716
ENSG00000243613		chr1:153750978-153751477	500	-	500	4127	0	1	No	2.98864	0.0792203	No	-6.04877	0.015114	Down	-0.579517	0.992793	No	0	1	No	0.509635	0.990997	No	-5.55266	0.00289783	Down	-0.0834092	1	No	0	1	No	-2.71784	0.149497	No	-6.22434	0.00882013	Down	1.69055	0.969433	No	0	1	No	-1.83386	0.295062	No	-6.81839
ENSG00000143552	NUP210L	chr1:154154867-154155366	500	-	500	162182	0	1	No	1.95644	0.111708	No	-2.35395	0.446802	No	0.452686	0.993288	No	0	1	No	-0.282124	0.997445	No	-2.09829	0.300811	No	0.70835	1	No	0	1	No	-0.947096	0.459333	No	-3.20881	0.184293	No	-0.080201	0.999638	No	0	1	No	-0.418229	0.74343	No	-3.44775
ENSG00000175984	DENND2C	chr1:114670173-114670672	500	-	500	87325	-1.26658	1	No	3.35117	0.0324241	Up	-0.0672135	1	No	-4.61776	0.467001	No	1.53243	1	No	0.39034	0.996836	No	5.69263	7.77418e-07	Up	1.14209	1	No	-2.35906	0.359424	No	-1.64905	0.285451	No	4.9967	0.000481425	Up	-0.710007	0.98226	No	-2.97342	0.185571	No	-1.79864	0.248223	No	4.53193
ENSG00000235887	LINC02799	chr1:143500263-143500762	500	-	500	1076	1.44733	1	No	2.02041	0.296306	No	-4.00081	0.207588	No	-0.573082	0.993288	No	1.5346	1	No	-1.13384	0.939147	No	-0.759283	0.784885	No	2.66844	1	No	-3.69637	0.468446	No	-0.806574	0.690235	No	-5.52651	0.0356387	Down	-2.8898	0.964238	No	-2.44465	0.706726	No	-1.75868	0.37518	No	-3.32269
ENSG00000237460	LINC01661	chr1:106817974-106818473	500	+	500	46843	0	1	No	3.43728	0.213847	No	2.31331	0.679579	No	-1.02816	0.990301	No	0	1	No	1.83011	0.920848	No	1.93758	0.567063	No	-1.40389	1	No	-2.88784	0.760579	No	-4.60316	0.134815	No	2.46625	0.575531	No	1.71532	0.978717	No	-2.59792	0.789983	No	-4.1915	0.16181	No	2.34451
ENSG00000223804		chr1:120341622-120342121	500	-	500	74288	3.70432	0.0666901	No	1.10598	0.463718	No	8.04542	1.38835e-08	Up	2.59834	0.689219	No	2.03697	1	No	0.745166	0.949523	No	6.73887	4.79537e-10	Up	1.2918	1	No	-0.083959	1	No	-0.351778	0.831651	No	5.28484	0.000149136	Up	0.267819	0.99328	No	0.205649	1	No	-1.23496	0.407599	No	6.45763
ENSG00000024526	DEPDC1	chr1:68496972-68497471	500	-	500	22820	2.23457	0.592839	No	5.73348	0.00649421	Up	0.70474	0.856957	No	-3.49891	0.629173	No	1.54767	1	No	2.78559	0.888158	No	2.96573	0.0500208	No	-1.23792	1	No	-0.737776	1	No	-3.10462	0.125737	No	1.52439	0.563322	No	2.36685	0.964238	No	1.07407	0.967651	No	-1.87052	0.305278	No	2.10214
ENSG00000233222		chr1:153751927-153752426	500	-	500	944	3.24547	0.198929	No	-0.0335875	1	No	7.79998	0.00128077	Up	3.27905	0.806745	No	1.39885	1	No	0.0721967	1	No	5.84758	0.000572687	Up	1.32665	1	No	-3.49118	0.212579	No	2.44778	0.350292	No	4.99336	0.00982547	Up	-5.93896	0.509175	No	-2.27403	0.462894	No	2.22069	0.406877	No	6.4376
ENSG00000225279		chr1:160062211-160062710	500	+	500	18059	1.44733	1	No	1.66875	0.332195	No	0.229876	0.984271	No	-0.221423	0.996677	No	0.404777	1	No	1.33326	0.897716	No	-0.477188	0.86555	No	-0.928487	1	No	-0.428537	1	No	-1.60335	0.354919	No	1.76757	0.453722	No	1.17481	0.972505	No	-0.824379	1	No	-1.91623	0.275421	No	1.68461
ENSG00000283360		chr1:161470274-161470773	500	-	500	66865	-2.18663	0.76776	No	-1.26035	0.379354	No	-6.63665	0.00321502	Down	-0.92628	0.988469	No	1.40216	1	No	1.0571	0.904581	No	-5.36531	1.7784e-06	Down	0.34506	1	No	-0.262867	1	No	-3.19176	0.0788462	No	-3.76171	0.024271	Down	2.92889	0.816496	No	-0.36158	1	No	-0.000146809	1	No	-7.05204
ENSG00000117262	GPR89A	chr1:145607738-145608237	500	+	500	62413	-1.64163	0.987729	No	0.892928	0.609694	No	2.93245	0.378677	No	-2.53456	0.892152	No	-0.168552	1	No	0.477374	0.992066	No	4.82109	0.000384771	Up	-0.645926	1	No	-0.752792	1	No	-3.94339	0.0649291	No	4.97956	0.0144401	Up	3.1906	0.861049	No	0.255633	1	No	-1.43723	0.365666	No	3.48182
ENSG00000143624	INTS3	chr1:153727800-153728299	500	+	500	46509	0.872248	1	No	3.04922	0.0520128	No	3.02036	0.156654	No	-2.17698	0.863416	No	1.16399	1	No	2.21845	0.888158	No	4.14288	0.000393592	Up	-1.05446	1	No	-0.0207652	1	No	-2.13142	0.192367	No	4.82327	0.00115923	Up	2.11065	0.940695	No	-0.309348	1	No	-1.42997	0.346536	No	3.83323
ENSG00000137947	GTF2B	chr1:88891695-88892194	500	-	500	39062	-0.004906	1	No	2.58282	0.0978362	No	-0.0595926	1	No	-2.58772	0.888702	No	-1.04563	1	No	0.955088	0.928327	No	0.527412	0.843052	No	-2.00072	1	No	1.07393	1	No	-2.18675	0.191367	No	2.40051	0.272129	No	3.26068	0.839368	No	0.775481	1	No	-1.82595	0.259613	No	1.74126
ENSG00000233589		chr1:68478879-68479378	500	+	500	4161	3.62706	0.0252663	Up	1.90327	0.110406	No	1.64474	0.294515	No	1.7238	0.796801	No	1.16855	1	No	-0.272742	0.997445	No	1.36224	0.222628	No	1.4413	1	No	-1.88767	0.353177	No	-1.44498	0.256679	No	0.256576	0.895949	No	-0.442692	0.983866	No	-0.985952	0.754565	No	-1.04446	0.386917	No	0.757775
ENSG00000230946	HNRNPA1P68	chr1:100941746-100942245	500	-	500	729	-1.16159	1	No	1.9505	0.174367	No	-2.99672	0.148605	No	-3.11208	0.60972	No	-0.266221	1	No	-1.00127	0.915403	No	0.85041	0.604905	No	0.735048	1	No	-0.562126	1	No	-0.855246	0.56706	No	-1.00468	0.622364	No	0.29312	0.992646	No	0.574891	1	No	-0.794233	0.580975	No	0.071319
ENSG00000162728	KCNJ9	chr1:160081288-160081787	500	+	500	8776	-0.487765	1	No	0.470426	0.769799	No	-2.62187	0.427957	No	-0.958191	0.988469	No	1.59322	1	No	-0.124834	1	No	0.0543752	0.980073	No	1.71805	1	No	-0.0507265	1	No	0.134112	0.947215	No	-2.53446	0.228235	No	-0.184839	0.998962	No	-2.80519	0.58227	No	0.438221	0.782575	No	-5.59303
ENSG00000229021		chr1:151994281-151994780	500	+	500	47994	5.32297	0.193827	No	4.67922	0.0417608	Up	-3.6252	0.232994	No	0.643755	0.992606	No	0	1	No	1.53105	0.909013	No	-5.37378	0.0162928	Down	-1.10482	1	No	0	1	No	-3.0766	0.201003	No	-6.09695	0.0335694	Down	2.04931	0.966162	No	3.72881	0.460924	No	-2.14013	0.34319	No	-2.27732
ENSG00000203825		chr1:143541518-143542017	500	+	500	30817	1.44732	1	No	3.34044	0.343297	No	1.5829	0.839874	No	-1.89312	0.988469	No	-0.535568	1	No	-0.0648881	1	No	3.00534	0.466188	No	-0.47068	1	No	0	1	No	-3.67275	0.330327	No	2.54262	0.650711	No	2.64545	0.971357	No	0	1	No	-4.80101	0.235297	No	3.96081
ENSG00000184371	CSF1	chr1:109909992-109910491	500	+	500	20501	-1.63601	1	No	3.11363	0.0836813	No	-0.246023	0.981928	No	-4.74964	0.511674	No	-0.920885	1	No	1.25353	0.907028	No	2.3292	0.214739	No	-2.17442	1	No	-0.330371	1	No	-2.79013	0.145532	No	3.3426	0.081889	No	2.45976	0.934532	No	-3.54148	0.41011	No	-2.79056	0.146698	No	0.131922
ENSG00000232265	LINC02805	chr1:148155889-148156388	500	+	500	30592	1.44733	1	No	4.18643	0.0956358	No	0.484379	0.956775	No	-2.73911	0.968463	No	-0.535569	1	No	3.21875	0.888158	No	-0.530828	0.880026	No	-3.75432	1	No	0	1	No	-3.65074	0.183281	No	1.90531	0.654043	No	2.62345	0.964238	No	2.66618	0.710957	No	-2.48653	0.322117	No	4.43457
ENSG00000163154	TNFAIP8L2	chr1:151156399-151156898	500	+	500	2851	-3.5034	0.356934	No	0	1	No	0	1	No	-5.91253	0.466815	No	-0.6012	1	No	0	1	No	7.39656	1.35155e-05	Up	-1.02743	1	No	1.4512	0.688402	No	0	1	No	9.6516	2.89389e-06	Up	2.47849	0.964238	No	1.27766	0.751603	No	0	1	No	9.18814
ENSG00000232995	RGS5	chr1:163321645-163322144	500	-	500	77140	2.34905	0.284303	No	0	1	No	14.8151	4.91753e-13	Up	-0.0600749	1	No	0.245445	1	No	0	1	No	14.6944	8.08498e-20	Up	-0.180781	1	No	-1.36501	0.690257	No	0	1	No	15.2504	4.40854e-14	Up	-0.337724	0.995336	No	-0.73068	0.994295	No	0	1	No	15.5948
ENSG00000236957		chr1:157924815-157925314	500	+	500	23757	0	1	No	4.21261	0.246139	No	0.932405	0.922127	No	-1.80349	0.988469	No	0	1	No	0.769749	0.997999	No	2.39237	0.581808	No	-0.343524	1	No	2.33231	0.958333	No	-3.82133	0.316832	No	4.95834	0.264648	No	6.15364	0.85322	No	0	1	No	-3.937	0.298666	No	2.00434
ENSG00000277406	SEC22B4P	chr1:146401398-146401897	500	-	500	80184	0	1	No	0.0265922	1	No	-3.77486	0.124549	No	2.38253	0.913194	No	1.37161	1	No	-0.0203068	1	No	-4.76548	0.00333595	Down	1.39192	1	No	-2.01141	0.83413	No	0.091468	0.959059	No	-6.94909	0.000569202	Down	-2.10287	0.964238	No	-1.72148	0.885717	No	0.153464	0.919046	No	-6.72116
ENSG00000231671	LINC01307	chr1:101323087-101323586	500	+	500	66717	0	1	No	2.68413	0.388066	No	3.54277	0.509371	No	-0.275011	0.9975	No	0	1	No	1.19096	0.973866	No	3.05304	0.375342	No	-0.764734	1	No	-4.77038	0.448347	No	-2.84742	0.361385	No	2.05932	0.673504	No	-1.92296	0.975103	No	-4.48046	0.470522	No	-3.34969	0.287962	No	2.85151
ENSG00000143158	MPC2	chr1:167936823-167937322	500	-	500	20148	1.2707	0.722083	No	1.83264	0.184274	No	7.69596	1.49816e-09	Up	-0.561943	0.988469	No	0.291219	1	No	0.156992	1	No	8.39213	1.89483e-17	Up	0.134227	1	No	-1.57865	0.538993	No	-2.2322	0.147192	No	7.92687	1.24305e-10	Up	0.653545	0.981909	No	-0.942723	0.842355	No	-1.99248	0.185192	No	8.32308
ENSG00000271092	TLCD4-RWDD3	chr1:95117673-95118172	500	+	500	129053	0	1	No	1.86362	0.288447	No	2.01847	0.630778	No	0.545498	0.993288	No	0	1	No	1.27437	0.904581	No	0.624829	0.826502	No	-0.84814	1	No	0	1	No	-1.98117	0.290392	No	1.1723	0.746989	No	0.953871	0.983589	No	0	1	No	-2.40828	0.211838	No	1.88934
ENSG00000232148	FMO11P	chr1:166763084-166763583	500	+	500	29184	0	1	No	4.68067	0.141515	No	1.10212	0.883182	No	-2.27155	0.988469	No	0	1	No	3.3528	0.888158	No	0.4471	0.915307	No	-2.92658	1	No	0	1	No	-1.313	0.677263	No	-0.923219	0.865169	No	0.285705	0.998962	No	0	1	No	-3.56885	0.270504	No	1.62256
ENSG00000278811	LINC00624	chr1:147517626-147518125	500	-	500	258741	0	1	No	1.30032	0.312753	No	-3.68184	0.149466	No	1.10881	0.988469	No	0	1	No	-0.559906	0.966815	No	-3.80451	0.0314399	Down	0.986132	1	No	0	1	No	-1.30794	0.343634	No	-5.21318	0.0165638	Down	0.280647	0.997251	No	0	1	No	-1.10598	0.406738	No	-5.12522
ENSG00000000460	C1orf112	chr1:169661757-169662256	500	+	500	191824	0.559915	1	No	1.21554	0.343478	No	-0.46246	0.932481	No	-0.65563	0.990301	No	-1.42298	1	No	-0.178484	1	No	-1.05133	0.657228	No	-1.2445	1	No	-1.90819	0.872027	No	-1.46304	0.290392	No	-2.21247	0.434266	No	-0.44515	0.992646	No	-1.61826	0.920979	No	-1.31084	0.329768	No	-2.07475
ENSG00000188859	FAM78B	chr1:166166752-166167251	500	-	500	109326	-0.084629	1	No	2.03755	0.19377	No	0.627955	0.905676	No	-2.12218	0.962136	No	1.18453	1	No	0.604894	0.973732	No	3.32977	0.0242671	Up	0.579633	1	No	2.41614	0.644366	No	-3.74086	0.0665212	No	4.6986	0.00854484	Up	6.157	0.434045	No	0	1	No	-3.94783	0.0505265	No	1.75206
ENSG00000135862	LAMC1	chr1:183023170-183023669	500	+	500	121923	-0.109919	1	No	3.23806	0.060906	No	2.59186	0.455379	No	-3.34798	0.740299	No	-1.54927	1	No	1.52566	0.892007	No	2.86491	0.133792	No	-3.07493	1	No	-5.26671	0.194435	No	-2.43068	0.18451	No	0.994512	0.781573	No	-2.83603	0.947161	No	-4.97678	0.143561	No	-1.91176	0.275033	No	0.765523
ENSG00000227722		chr1:168317247-168317746	500	+	500	59130	3.8267	0.468631	No	2.78672	0.127776	No	2.22361	0.579375	No	1.03999	0.988469	No	0	1	No	0.136231	1	No	1.47362	0.584478	No	0.289995	1	No	0	1	No	-2.53634	0.201775	No	0.758891	0.844548	No	1.50905	0.97433	No	0	1	No	-2.07614	0.277131	No	0.588612
ENSG00000143198	MGST3	chr1:165630963-165631462	500	+	500	30334	-1.29236	1	No	0.481616	0.758353	No	-1.26365	0.76822	No	-1.77398	0.977399	No	-1.14314	1	No	-0.614842	0.967549	No	-0.0179717	0.995296	No	-0.528299	1	No	-3.28051	0.496246	No	-0.84735	0.581893	No	-4.06211	0.0967611	No	-2.43316	0.964238	No	-0.599967	1	No	-0.568119	0.707429	No	-1.6608
ENSG00000143318	CASQ1	chr1:160190325-160190824	500	+	500	11062	4.97792	0.076908	No	1.62238	0.29176	No	2.27799	0.297566	No	3.35554	0.645981	No	4.76729	0.790483	No	2.07636	0.888158	No	1.61338	0.279757	No	2.69093	1	No	-2.13869	0.65725	No	-1.67289	0.305791	No	-1.25284	0.651022	No	-0.4658	0.992103	No	-2.41707	0.595568	No	-0.836701	0.58865	No	-2.36741
ENSG00000232212	LINC01701	chr1:189775215-189775714	500	+	500	39204	0	1	No	2.90243	0.511286	No	3.98578	0.596566	No	-0.493319	0.995343	No	0	1	No	0.569955	1	No	4.33537	0.3335	No	-0.143731	1	No	0	1	No	-5.20472	0.252045	No	3.84812	0.533681	No	4.17742	0.964238	No	0	1	No	-2.03255	0.618429	No	0.965877
ENSG00000143621	ILF2	chr1:153670779-153671278	500	-	500	8991	1.75276	0.649019	No	1.59729	0.197092	No	-0.0435494	1	No	0.155474	0.995343	No	1.05731	1	No	-0.937366	0.901305	No	1.79566	0.141701	No	1.99468	1	No	3.34757	0.24237	No	-0.798222	0.538083	No	0.976913	0.584866	No	4.14579	0.518194	No	2.1437	0.580032	No	-0.890956	0.47593	No	-0.134222
ENSG00000143156	NME7	chr1:169367699-169368198	500	-	500	235168	1.79705	0.422843	No	2.35837	0.0674558	No	5.86119	1.40817e-06	Up	-0.561324	0.988469	No	0.521168	1	No	-0.238728	0.998782	No	7.18241	1.1465e-14	Up	0.759896	1	No	-1.13733	0.744537	No	-2.07386	0.14457	No	6.0513	2.79928e-07	Up	0.936532	0.966521	No	-0.427476	1	No	-1.31117	0.315976	No	5.99846
ENSG00000198771	RCSD1	chr1:167629843-167630342	500	+	500	78354	0	1	No	5.02375	0.0482227	Up	0.829918	0.898049	No	-2.61463	0.975043	No	1.42819	1	No	3.3604	0.888158	No	1.51234	0.631186	No	-1.93221	1	No	0	1	No	-4.55894	0.112037	No	2.93113	0.457571	No	3.53164	0.964238	No	0	1	No	-2.75837	0.273758	No	1.42048
ENSG00000237756		chr1:163259600-163260099	500	+	500	560	1.26017	0.943528	No	-1.05579	0.694165	No	4.8814	0.0723286	No	2.31596	0.942758	No	-0.444104	1	No	-0.558608	0.996912	No	2.67995	0.151777	No	0.114504	1	No	-0.209472	1	No	-3.27139	0.137456	No	2.10761	0.391775	No	3.06191	0.849524	No	-1.99183	0.633389	No	-3.94079	0.110739	No	0.994655
ENSG00000116147	TNR	chr1:175743367-175743866	500	-	500	428173	6.40002	0.047511	Up	4.44043	0.0226144	Up	5.20831	0.00726853	Up	1.95959	0.969824	No	5.58125	0.780397	No	2.68222	0.888158	No	6.14775	6.49357e-06	Up	2.89904	1	No	-2.73641	0.64432	No	-3.73828	0.0881475	No	3.86489	0.162456	No	1.00187	0.983227	No	-2.04114	0.754909	No	-2.82112	0.156663	No	3.643
ENSG00000213064	SFT2D2	chr1:168225688-168226187	500	+	500	26834	-3.40163	0.452098	No	3.4926	0.085053	No	1.20299	0.80493	No	-6.89423	0.248342	No	0.937496	1	No	2.82409	0.888158	No	6.21062	3.89946e-06	Up	-1.88659	1	No	-1.33061	0.850505	No	-2.93145	0.147646	No	6.12323	0.000362052	Up	1.60084	0.964238	No	-0.969626	0.965214	No	-3.83548	0.0850452	No	7.38824
ENSG00000203307	FAM78B-AS1	chr1:166080933-166081432	500	+	500	6051	-1.11429	1	No	2.25015	0.249787	No	-1.55259	0.746982	No	-3.36444	0.808663	No	-0.177075	1	No	-0.384956	0.998465	No	2.01973	0.360527	No	0.207881	1	No	-1.68523	0.743774	No	-0.790664	0.694467	No	1.91566	0.450992	No	-0.894568	0.983227	No	-2.71899	0.427249	No	-2.4683	0.2357	No	2.55954
ENSG00000143179	UCK2	chr1:165827364-165827863	500	+	500	83755	0.0103808	1	No	2.28004	0.101754	No	1.83167	0.612886	No	-2.26966	0.895864	No	1.21795	1	No	1.22099	0.892007	No	4.09828	0.0002411	Up	-0.00303947	1	No	0.360301	1	No	-2.17663	0.15637	No	5.61774	2.11899e-05	Up	2.53693	0.811111	No	-0.259092	1	No	-1.53097	0.286909	No	4.35268
ENSG00000116199	FAM20B	chr1:179025554-179026053	500	+	500	50514	2.86957	0.654755	No	2.18788	0.130948	No	0.429233	0.942131	No	0.681691	0.990301	No	2.61257	1	No	1.3991	0.888158	No	0.961014	0.608193	No	1.21347	1	No	0.945907	1	No	-1.8694	0.233089	No	3.19757	0.049878	Up	2.81531	0.832659	No	0.241112	1	No	-2.03437	0.199543	No	2.65774
ENSG00000231175	LINC01720	chr1:190624640-190625139	500	+	500	176519	0	1	No	3.98538	0.0911753	No	2.10561	0.675321	No	-1.57626	0.988469	No	0	1	No	1.6061	0.913778	No	2.50199	0.38158	No	-1.17988	1	No	0	1	No	-3.58619	0.160257	No	2.01816	0.614053	No	2.55889	0.964238	No	0	1	No	-4.51348	0.102126	No	3.23538
ENSG00000143185	XCL2	chr1:168543748-168544247	500	-	500	2980	0.300079	1	No	0.912284	0.589036	No	0.202505	0.98276	No	-0.612205	0.990301	No	-3.1106	1	No	-1.3417	0.897107	No	-0.954191	0.717858	No	-1.7689	1	No	-1.30642	0.963625	No	0.618919	0.732269	No	-1.05426	0.717594	No	-1.92534	0.964238	No	1.0624	0.962437	No	-1.0451	0.564077	No	2.97858
ENSG00000116260	QSOX1	chr1:180154619-180155118	500	+	500	48912	-0.84409	1	No	3.58232	0.0661007	No	0.875469	0.867914	No	-4.42641	0.61401	No	0.0276213	1	No	2.51324	0.888158	No	2.81625	0.125526	No	-2.48562	1	No	-1.0013	1	No	-5.43484	0.0514131	No	6.6121	0.00246642	Up	4.43355	0.703281	No	-3.7974	0.402878	No	-2.1575	0.268145	No	0.538657
ENSG00000143190	POU2F1	chr1:167220626-167221125	500	+	500	206220	-0.00422433	1	No	2.83971	0.0690726	No	2.83445	0.360566	No	-2.84393	0.812256	No	0.140646	1	No	1.58669	0.888158	No	4.23234	0.00141657	Up	-1.44604	1	No	1.80236	0.744549	No	-2.64119	0.129391	No	5.54877	0.000358266	Up	4.44356	0.573963	No	-2.22637	0.743731	No	-1.99021	0.224186	No	0.869054
ENSG00000224698		chr1:108420439-108420938	500	+	500	12246	0	1	No	4.35382	0.203485	No	0.732997	0.938783	No	-1.9447	0.988469	No	2.72513	1	No	2.48991	0.906452	No	2.91292	0.404672	No	0.235222	1	No	0	1	No	-2.9059	0.391009	No	0.501203	0.937232	No	1.87861	0.979809	No	0	1	No	-3.07855	0.354683	No	0.963781
ENSG00000287697		chr1:174999374-174999873	500	-	500	1021	1.29799	0.885507	No	-1.47656	0.561207	No	6.03762	0.0142825	Up	2.77455	0.852023	No	0.611389	1	No	-0.581094	0.993469	No	4.45555	0.00270748	Up	1.19248	1	No	1.62288	0.662685	No	-1.73626	0.316832	No	3.08186	0.0746221	No	3.35914	0.702391	No	1.27521	0.790908	No	-5.45596	0.0458471	Down	6.4539
ENSG00000075945	KIFAP3	chr1:170084959-170085458	500	-	500	163633	0	1	No	3.04569	0.174582	No	2.24303	0.644497	No	-0.636573	0.993288	No	0	1	No	1.72622	0.898184	No	1.57961	0.604951	No	-1.3	1	No	0	1	No	-3.91753	0.12995	No	2.70316	0.473602	No	2.89023	0.964238	No	0	1	No	-3.57999	0.156663	No	2.65555
ENSG00000235303		chr1:170598604-170599103	500	+	500	48236	0	1	No	2.35803	0.270603	No	1.56839	0.759709	No	0.0510873	1	No	0	1	No	1.49511	0.909472	No	0.448421	0.891722	No	-1.06888	1	No	0	1	No	-4.50854	0.0927094	No	2.32882	0.538079	No	3.48124	0.952372	No	0	1	No	-3.44848	0.151925	No	1.55869
ENSG00000234810		chr1:55329038-55329537	500	+	500	740976	0	1	No	3.90188	0.0557029	No	1.22496	0.809489	No	-1.49276	0.988469	No	0	1	No	1.81084	0.892007	No	1.33311	0.641667	No	-1.38461	1	No	0	1	No	-4.03164	0.0943263	No	2.28083	0.522986	No	3.00434	0.964238	No	0	1	No	-3.14646	0.156663	No	1.68558
ENSG00000224468	LAMC1-AS1	chr1:183141033-183141532	500	-	500	2631	0.294134	1	No	2.11883	0.116881	No	-1.75165	0.408754	No	-1.82469	0.863416	No	-0.35679	1	No	-0.0293332	1	No	-0.254412	0.880591	No	-0.327457	1	No	0.435546	1	No	-3.02145	0.0737496	No	0.503167	0.80888	No	3.457	0.563067	No	-0.996608	0.858691	No	-2.26087	0.139884	No	-1.68957
ENSG00000092607	TBX15	chr1:118989307-118989806	500	-	500	106261	0.530657	1	No	3.02401	0.151945	No	2.00928	0.670938	No	-2.49335	0.967281	No	-1.45224	1	No	1.55492	0.902684	No	1.49548	0.608889	No	-3.00716	1	No	0	1	No	-4.10212	0.103206	No	2.24384	0.545361	No	3.07482	0.964238	No	1.09565	1	No	-3.17054	0.169045	No	3.43522
ENSG00000285894		chr1:188013392-188013891	500	+	500	130877	0	1	No	2.85135	0.26126	No	1.90467	0.737418	No	-0.442228	0.99448	No	0	1	No	0.207023	1	No	2.5661	0.412227	No	0.219202	1	No	0	1	No	-3.67198	0.192823	No	1.82831	0.678876	No	2.64468	0.964238	No	0	1	No	-5.0574	0.103174	No	3.50366
ENSG00000227741		chr1:160208620-160209119	500	-	500	6421	-0.285392	1	No	1.21691	0.302129	No	-2.3884	0.13626	No	-1.5023	0.907491	No	-1.04503	1	No	0.0964037	1	No	-2.02754	0.0585717	No	-1.14144	1	No	-0.656689	1	No	-1.52298	0.239801	No	-0.797506	0.648709	No	0.86629	0.969573	No	-0.126599	1	No	-0.895198	0.458133	No	-0.895197
ENSG00000236364		chr1:165900746-165901245	500	-	500	11021	-0.154449	1	No	0.165118	0.908176	No	0.41422	0.873991	No	-0.319566	0.9925	No	0.135179	1	No	-0.192707	1	No	1.06167	0.38158	No	0.327886	1	No	-1.62309	0.4561	No	-0.998132	0.429604	No	0.0786837	0.975793	No	-0.624962	0.980043	No	-0.917593	0.801142	No	-0.88529	0.46561	No	0.671343
ENSG00000117091	CD48	chr1:160711582-160712081	500	-	500	32836	0	1	No	3.36987	0.254859	No	1.19777	0.866547	No	-0.96075	0.990359	No	0	1	No	1.8148	0.933401	No	0.769947	0.847982	No	-1.38857	1	No	0	1	No	-5.04273	0.14284	No	2.67334	0.578201	No	4.01544	0.964238	No	0	1	No	-2.35872	0.422283	No	0.27926
ENSG00000275767		chr1:144179527-144180026	500	+	500	31703	0	1	No	0.97074	0.499991	No	-0.918402	0.837519	No	1.43838	0.988469	No	4.24858	1	No	0.759589	0.943478	No	1.13221	0.502848	No	3.489	1	No	0	1	No	1.32689	0.379695	No	-3.40068	0.181991	No	-2.35419	0.964238	No	0.224425	1	No	0.141903	0.93961	No	-0.96397
ENSG00000224718	LINC01657	chr1:175877093-175877592	500	+	500	2876	-1.25939	1	No	0.606796	0.718084	No	-3.18891	0.301004	No	-1.86618	0.977399	No	2.19048	1	No	0.603782	0.973866	No	0.263966	0.893986	No	1.5867	1	No	-1.16533	0.939611	No	-0.483643	0.782822	No	-0.87364	0.736424	No	-0.681686	0.983589	No	-0.100483	1	No	0.632427	0.700698	No	-0.924863
ENSG00000047410	TPR	chr1:186375444-186375943	500	-	500	63792	0.233181	1	No	2.78468	0.0539077	No	7.89109	3.78677e-10	Up	-2.5515	0.617597	No	0.045667	1	No	0.293333	0.997999	No	10.1949	5.4099e-25	Up	-0.247666	1	No	-1.18912	0.707151	No	-3.22255	0.0734347	No	11.0477	1.78444e-18	Up	2.03343	0.893641	No	-0.583456	1	No	-1.96461	0.18983	No	10.3955
ENSG00000018625	ATP1A2	chr1:160115509-160116008	500	+	500	27583	0	1	No	2.70312	0.374433	No	1.02058	0.894007	No	-0.294006	0.997375	No	0	1	No	0.526046	1	No	1.21476	0.759946	No	-0.0998208	1	No	-3.14387	0.760273	No	-4.98116	0.171331	No	3.34147	0.498117	No	1.83729	0.979304	No	-2.85394	0.782642	No	-5.31094	0.159316	No	3.96117
ENSG00000171806	METTL18	chr1:169794714-169795213	500	-	500	2185	1.75687	0.45625	No	0	1	No	9.64236	2.20481e-06	Up	-0.652252	0.990359	No	0.318685	1	No	1.37064	0.949523	No	9.24266	3.11118e-09	Up	-1.05195	1	No	-1.11956	0.764999	No	0	1	No	10.4621	1.36201e-07	Up	-0.092272	0.999638	No	-1.04166	0.780198	No	2.63991	0.281824	No	6.87281
ENSG00000198358		chr1:160932215-160932714	500	+	500	17208	0	1	No	1.97524	0.464034	No	1.52878	0.801074	No	0.433879	0.99448	No	0	1	No	1.40977	0.943075	No	0.111355	0.977697	No	-0.983542	1	No	-2.15665	0.923495	No	-4.04797	0.248898	No	0	1	No	1.89132	0.976737	No	-1.86672	0.957771	No	0.53038	0.864685	No	0.816563
ENSG00000229407		chr1:179817942-179818441	500	-	500	1758	0	1	No	2.7347	0.388956	No	-1.34761	0.851538	No	-0.325583	0.996677	No	2.16394	1	No	2.02323	0.921834	No	-0.88132	0.819788	No	0.140711	1	No	-5.11258	0.387577	No	2.66343	0.439608	No	-1.31085	0.800602	No	-7.77601	0.619104	No	-5.28248	0.337553	No	3.41305	0.325166	No	-2.23037
ENSG00000134216	CHIA	chr1:111290601-111291100	500	+	500	29466	0	1	No	4.35132	0.143956	No	0.795084	0.921014	No	-1.9422	0.988469	No	1.43867	1	No	2.73779	0.892007	No	1.43816	0.695815	No	-1.29913	1	No	0	1	No	-2.00367	0.512776	No	1.35228	0.790203	No	0.976378	0.989994	No	0	1	No	-0.895805	0.769264	No	0.534335
ENSG00000162694	EXTL2	chr1:100894930-100895429	500	-	500	22558	-1.93523	0.783588	No	0.980597	0.725831	No	6.54707	0.0206925	Up	-2.91583	0.891845	No	0.227958	1	No	1.75774	0.897107	No	7.93313	1.42746e-08	Up	-1.52978	1	No	-0.820214	1	No	-3.60475	0.210738	No	10.3356	5.94557e-06	Up	2.78454	0.964238	No	0.960519	0.975255	No	-0.152758	0.955555	No	8.66438
ENSG00000214262	ANKRD36BP1	chr1:168247094-168247593	500	-	500	1529	1.78434	0.514655	No	3.48177	0.0217296	Up	-1.68117	0.412615	No	-1.69743	0.890341	No	0.977126	1	No	0.52572	0.974903	No	0.467662	0.772492	No	0.451406	1	No	-2.14735	0.361608	No	-2.00823	0.188412	No	0.458684	0.832537	No	-0.139123	0.998962	No	-1.48053	0.597487	No	-1.08425	0.436056	No	0.201535
ENSG00000183853	KIRREL1	chr1:157993023-157993522	500	+	500	106740	-1.07007	1	No	1.65785	0.30829	No	1.95161	0.628909	No	-2.72791	0.864847	No	2.12007	1	No	1.1451	0.907143	No	5.6545	5.56436e-06	Up	0.974975	1	No	-3.16686	0.507392	No	-3.01355	0.111752	No	1.96468	0.538016	No	-0.153309	0.999393	No	0.83325	1	No	-2.95441	0.116627	No	5.90565
ENSG00000118197	DDX59	chr1:200669658-200670157	500	-	500	45762	0.281423	1	No	3.93761	0.0199329	Up	6.7402	1.81521e-06	Up	-3.65619	0.418799	No	0.606372	1	No	1.32397	0.894652	No	9.67879	4.20851e-19	Up	-0.717597	1	No	-1.5517	0.614807	No	-2.41621	0.154193	No	9.02024	3.18213e-11	Up	0.864514	0.975623	No	-1.26107	0.725336	No	-3.49318	0.0706359	No	10.3878
ENSG00000135842	NIBAN1	chr1:184974259-184974758	500	-	500	183535	1.44733	1	No	4.41297	0.028865	Up	1.06932	0.830302	No	-2.96564	0.895494	No	0.402437	1	No	1.7479	0.892007	No	2.68951	0.250532	No	-1.34546	1	No	0	1	No	-4.15451	0.0794999	No	3.39354	0.268736	No	3.12722	0.963205	No	2.55606	0.658587	No	-2.62498	0.196332	No	5.44736
ENSG00000229258	LPGAT1-AS1	chr1:211829386-211829885	500	+	500	23818	0.62264	1	No	0.965016	0.471486	No	5.15117	0.000118732	Up	-0.342376	0.992606	No	-0.261221	1	No	0.335064	0.996912	No	4.89726	6.84954e-07	Up	-0.596285	1	No	-0.749801	0.978457	No	-1.71018	0.225722	No	4.08339	0.00122253	Up	0.96038	0.966521	No	-0.0680607	1	No	-1.93842	0.177151	No	4.99337
ENSG00000241318	WDR82P2	chr1:91535344-91535843	500	-	500	678	1.32299	0.717382	No	0.412893	0.784233	No	1.09398	0.662325	No	0.9101	0.988469	No	0.0932129	1	No	-0.0524939	1	No	0.329584	0.838093	No	0.145707	1	No	-0.758709	0.981702	No	-0.490127	0.733827	No	-0.321095	0.88154	No	-0.268582	0.992646	No	0.00980519	1	No	0.0127172	1	No	-0.055425
ENSG00000121454	LHX4	chr1:180230014-180230513	500	+	500	48471	-0.825955	1	No	0.631797	0.63184	No	-4.59363	0.0504845	No	-1.45775	0.988469	No	1.28285	1	No	0.276198	0.997999	No	-2.12923	0.0924914	No	1.00665	1	No	0	1	No	-0.777254	0.567342	No	-6.61763	0.00138666	Down	-0.250042	0.99849	No	1.09447	1	No	-0.436958	0.746802	No	-4.83616
ENSG00000058085	LAMC2	chr1:183185988-183186487	500	+	500	58640	5.10692	0.0988851	No	1.67214	0.272655	No	4.32283	0.0160923	Up	3.43478	0.66656	No	-0.535569	1	No	0.997302	0.920629	No	-0.644827	0.806498	No	-1.53287	1	No	0	1	No	-2.11801	0.203559	No	-0.555766	0.878774	No	1.09072	0.981961	No	0.224425	1	No	-1.87535	0.248838	No	0.453293
ENSG00000260088	DDX59-AS1	chr1:200669257-200669756	500	+	500	24494	-0.515926	1	No	1.88976	0.145699	No	4.72757	0.000319989	Up	-2.40568	0.635028	No	0.270399	1	No	0.763429	0.936563	No	6.64023	6.22322e-13	Up	-0.493031	1	No	-1.26332	0.657322	No	-2.54927	0.098248	No	6.39224	4.54965e-08	Up	1.28596	0.964238	No	-0.202872	1	No	-1.70232	0.215596	No	6.60574
ENSG00000287978		chr1:146386952-146387451	500	+	500	641	-2.70767	0.657095	No	0.563418	0.86345	No	0	1	No	-3.27109	0.895494	No	0.221979	1	No	-1.41948	0.951558	No	5.27095	0.00874025	Up	1.64146	1	No	1.35127	0.909768	No	-2.91775	0.328727	No	5.75966	0.0249906	Up	4.26902	0.821218	No	1.56081	0.816041	No	-2.62783	0.357632	No	5.67927
ENSG00000116815	CD58	chr1:116570790-116571289	500	-	500	56256	-0.803668	1	No	3.14092	0.0615648	No	0.681835	0.894019	No	-3.94459	0.631067	No	2.34413	1	No	0.648602	0.970712	No	6.32196	2.9978e-07	Up	1.69553	1	No	-1.2274	0.874025	No	-3.68956	0.0725707	No	6.24051	9.679e-05	Up	2.46216	0.901328	No	-0.247876	1	No	-4.13512	0.0505265	No	7.6656
ENSG00000143167	GPA33	chr1:167166230-167166729	500	-	500	113394	0	1	No	2.4264	0.177115	No	1.36482	0.77093	No	-0.0172748	1	No	0	1	No	0.789451	0.965179	No	1.01887	0.713362	No	-0.363225	1	No	0	1	No	-2.47744	0.206346	No	0.454771	0.912159	No	1.45014	0.975103	No	0	1	No	-2.416	0.214863	No	0.683262
ENSG00000235215		chr1:59077867-59078366	500	-	500	21868	0	1	No	0.514023	0.88994	No	3.94898	0.4405	No	1.8951	0.988469	No	0	1	No	3.0465	0.888158	No	-0.566385	0.879785	No	-2.62027	1	No	0	1	No	-1.64489	0.569839	No	1.63694	0.726332	No	0.617599	0.992646	No	0	1	No	-2.30531	0.423523	No	2.58729
ENSG00000286572		chr1:204073716-204074215	500	-	500	9183	-0.4331	1	No	3.06635	0.0401929	Up	0.331737	0.931401	No	-3.49945	0.443624	No	-0.764318	1	No	1.03643	0.904581	No	2.03044	0.10808	No	-1.80075	1	No	0.922232	0.939099	No	-2.2099	0.162368	No	2.91611	0.0528246	No	3.13214	0.672515	No	1.16244	0.794899	No	-1.69922	0.261175	No	2.64563
ENSG00000228215	LINC02770	chr1:191823182-191823681	500	+	500	187579	4.94635	0.224485	No	3.41197	0.104229	No	5.31606	0.0343588	Up	1.53438	0.988469	No	0	1	No	2.52717	0.888158	No	1.68073	0.550797	No	-2.10094	1	No	0	1	No	-4.277	0.0890487	No	2.85358	0.408097	No	3.2497	0.964238	No	0	1	No	-4.89748	0.059729	No	3.76399
ENSG00000177807	KCNJ10	chr1:160069911-160070410	500	-	500	71260	2.90972	0.633035	No	0.784738	0.577144	No	1.71738	0.645699	No	2.12498	0.959135	No	4.05904	1	No	0.885274	0.921834	No	2.76616	0.0217868	Up	3.17377	1	No	-2.52653	0.682628	No	-0.467303	0.752731	No	-2.21836	0.444214	No	-2.05923	0.964238	No	-2.23661	0.724993	No	-1.15866	0.407486	No	-1.23707
ENSG00000283518	LINC02775	chr1:214187524-214188023	500	-	500	136330	0	1	No	0.971738	0.626562	No	2.54454	0.533715	No	1.43738	0.988469	No	0	1	No	0.251413	1	No	1.28197	0.650227	No	0.174813	1	No	0	1	No	-3.16925	0.14614	No	1.35319	0.719811	No	2.14196	0.964238	No	0	1	No	-2.49764	0.23057	No	0.971501
ENSG00000271527		chr1:165941520-165942019	500	-	500	285	4.61328	0.204057	No	0.543241	0.884835	No	4.55664	0.212275	No	4.07003	0.81532	No	0.5047	1	No	0.7424	0.996939	No	0.248902	0.94479	No	-0.2377	1	No	-1.25477	1	No	-2.87359	0.397409	No	1.57089	0.737568	No	1.61883	0.979304	No	0.256099	1	No	3.11301	0.281026	No	-2.90485
ENSG00000143228	NUF2	chr1:163266326-163266825	500	+	500	88939	-2.51015	0.594528	No	0.696024	0.558707	No	-3.00414	0.258043	No	-3.20617	0.65377	No	-0.21418	1	No	-0.456582	0.972721	No	0.444434	0.773467	No	0.242402	1	No	1.76812	0.520016	No	-0.953384	0.440549	No	1.1043	0.506775	No	2.7215	0.699862	No	0.567988	1	No	-0.935153	0.432384	No	-0.114057
ENSG00000174514	MFSD4A	chr1:205568635-205569134	500	+	500	33784	5.11708	0.0762172	No	1.11997	0.383431	No	0.567012	0.857283	No	3.99711	0.483492	No	0.440396	1	No	0.758773	0.93724	No	-3.74847	0.0301797	Down	-0.318377	1	No	0.42622	1	No	-0.286053	0.847638	No	-4.264	0.0564258	No	0.712273	0.987422	No	0	1	No	-0.275539	0.84674	No	-5.43811
ENSG00000143178	TBX19	chr1:168280627-168281126	500	+	500	33300	0	1	No	4.29849	0.152011	No	0.894335	0.908426	No	-1.88938	0.988469	No	0	1	No	1.32323	0.965325	No	1.8867	0.611477	No	-0.89701	1	No	0	1	No	-2.78399	0.365113	No	0.969383	0.855396	No	1.7567	0.979809	No	0	1	No	-3.41524	0.276297	No	1.89055
ENSG00000224837	GCSHP5	chr1:168056173-168056672	500	-	500	272	1.76063	0.556031	No	0	1	No	4.75639	0.0555657	No	-0.648492	0.990359	No	0.202583	1	No	0	1	No	5.18124	0.00318886	Up	-0.223642	1	No	-1.24583	0.762203	No	0	1	No	5.98409	0.00688842	Up	-0.21854	0.998962	No	-1.40104	0.669586	No	0	1	No	5.53896
ENSG00000116833	NR5A2	chr1:200027364-200027863	500	+	500	149557	-0.473973	1	No	0.0525738	0.986542	No	1.17046	0.770245	No	-0.526547	0.991315	No	0.957875	1	No	0.250542	0.997999	No	2.40434	0.0570506	No	0.707332	1	No	0.648506	1	No	-1.55294	0.243598	No	3.17252	0.0230247	Up	2.20144	0.889629	No	-0.594286	1	No	-1.82124	0.181877	No	2.19803
ENSG00000260990		chr1:175306968-175307467	500	+	500	27992	0	1	No	5.35237	0.062484	No	0.0316674	1	No	-2.94325	0.968489	No	0	1	No	3.3886	0.888158	No	0.012537	0.998725	No	-2.96238	1	No	0	1	No	-3.51434	0.230421	No	1.38301	0.772789	No	2.48705	0.964238	No	0	1	No	-3.13657	0.272006	No	1.29516
ENSG00000000457	SCYL3	chr1:169894018-169894517	500	-	500	44387	-2.51693	0.607662	No	1.56481	0.208951	No	-3.40772	0.187839	No	-4.08173	0.492433	No	1.00443	1	No	-0.195917	1	No	1.87436	0.105382	No	1.20035	1	No	-1.51174	0.598532	No	-1.25535	0.344424	No	0.899473	0.632731	No	-0.25639	0.992646	No	-2.11654	0.378738	No	-1.0974	0.393175	No	0.136731
ENSG00000143507	DUSP10	chr1:221741840-221742339	500	-	500	40416	0	1	No	3.12173	0.244307	No	2.4475	0.646923	No	-0.712608	0.993277	No	0	1	No	1.90908	0.906452	No	1.67725	0.61461	No	-1.48285	1	No	0	1	No	-5.21298	0.138141	No	4.86215	0.230564	No	4.18569	0.951817	No	0	1	No	-1.67952	0.515384	No	1.61862
ENSG00000285638		chr1:191151161-191151660	500	-	500	273016	0	1	No	4.00404	0.0685447	No	2.28785	0.619176	No	-1.59492	0.988469	No	0	1	No	2.03488	0.891216	No	2.27411	0.408268	No	-1.60866	1	No	0	1	No	-4.27522	0.0970471	No	2.67309	0.460875	No	3.24792	0.964238	No	0	1	No	-5.03434	0.0615056	No	3.72213
ENSG00000225325		chr1:166452383-166452882	500	-	500	64656	0	1	No	1.67936	0.516344	No	3.07551	0.517234	No	0.729761	0.992793	No	0	1	No	1.46707	0.93724	No	1.3049	0.695325	No	-1.04085	1	No	0	1	No	-3.03365	0.253968	No	1.39938	0.754348	No	2.00635	0.971357	No	0	1	No	-2.81746	0.280457	No	1.47312
ENSG00000157064	NMNAT2	chr1:183418131-183418630	500	-	500	169894	0	1	No	4.90509	0.0162693	Up	-1.90835	0.664802	No	-2.49597	0.955615	No	3.11641	1	No	2.1468	0.888158	No	1.55722	0.489074	No	0.969604	1	No	0	1	No	-2.8966	0.15988	No	-1.21477	0.744728	No	1.8693	0.966162	No	2.09015	0.79323	No	-2.52802	0.208578	No	1.53411
ENSG00000059588	TARBP1	chr1:234478930-234479429	500	-	500	87617	-1.90158	0.876356	No	2.3931	0.110941	No	0.523853	0.924444	No	-4.29469	0.521852	No	0.798056	1	No	0.513921	0.9813	No	5.10267	1.55844e-05	Up	0.284135	1	No	-0.0814034	1	No	-2.05997	0.202577	No	4.31511	0.00510913	Up	1.97856	0.964167	No	-1.22638	0.894537	No	-2.00515	0.211631	No	3.11531
ENSG00000232959		chr1:170023827-170024326	500	+	500	357	-0.984418	1	No	3.83731	0.037765	Up	-6.95559	0.00404815	Down	-4.82173	0.502992	No	-0.483223	1	No	-0.69696	0.975192	No	-1.92012	0.376115	No	0.213738	1	No	1.07779	1	No	0.866316	0.653679	No	-2.06931	0.371339	No	0.211479	0.998962	No	-2.9145	0.581997	No	2.80738	0.169019	No	-8.00266
ENSG00000122224	LY9	chr1:160795824-160796323	500	+	500	31938	0	1	No	2.6326	0.433172	No	2.08508	0.767678	No	-0.223485	0.99816	No	0	1	No	2.17492	0.921505	No	0.559863	0.900936	No	-1.7487	1	No	0	1	No	-1.8415	0.591022	No	0.501874	0.93819	No	0.814204	0.992646	No	0	1	No	-1.70346	0.606974	No	0.653764
ENSG00000162782	TDRD5	chr1:179591363-179591862	500	+	500	99410	0	1	No	4.14426	0.0800701	No	1.39114	0.800189	No	-1.73514	0.988469	No	0	1	No	1.15876	0.951853	No	2.39376	0.408664	No	-0.732534	1	No	0	1	No	-4.2316	0.122256	No	3.23158	0.383093	No	3.2043	0.964238	No	0	1	No	-2.48244	0.29933	No	1.77235
ENSG00000229220		chr1:200148030-200148529	500	-	500	499	-1.01179	1	No	1.70693	0.410718	No	-3.33693	0.348602	No	-2.71872	0.913194	No	-0.0789107	1	No	0.987958	0.949533	No	-1.68508	0.439194	No	-1.06687	1	No	2.17354	0.631282	No	0.031377	1	No	0.504766	0.864778	No	2.14216	0.964238	No	-3.07404	0.559612	No	-0.113902	0.970743	No	-4.59753
ENSG00000143653	SCCPDH	chr1:246724159-246724658	500	+	500	43479	0.221592	1	No	4.3194	0.0319437	Up	1.28668	0.753173	No	-4.0978	0.58991	No	1.97856	1	No	2.25822	0.888158	No	5.10482	0.000366938	Up	-0.279661	1	No	-0.683577	1	No	-3.60236	0.104101	No	3.97433	0.0457083	Up	2.91878	0.882037	No	-0.484324	1	No	-2.99408	0.151494	No	3.5653
ENSG00000135837	CEP350	chr1:179954523-179955022	500	+	500	159853	1.59865	0.915661	No	2.35687	0.1253	No	4.54255	0.0287634	Up	-0.758219	0.988469	No	1.49514	1	No	0.140698	1	No	6.65521	3.97448e-08	Up	1.35444	1	No	-0.192804	1	No	-3.12731	0.0909073	No	6.12326	4.86255e-05	Up	2.93451	0.797556	No	-1.19005	0.910699	No	-2.66615	0.125074	No	4.66486
ENSG00000158711	ELK4	chr1:205631762-205632261	500	-	500	34206	1.20599	0.774929	No	2.8259	0.046962	Up	6.07332	2.20799e-06	Up	-1.61991	0.890341	No	0.622452	1	No	1.36738	0.888158	No	6.94831	9.31398e-13	Up	-0.744924	1	No	-2.64462	0.212498	No	-1.27088	0.363193	No	6.13383	5.59959e-07	Up	-1.37375	0.964238	No	-3.016	0.0849073	No	-1.09054	0.417619	No	5.58212
ENSG00000162851	TFB2M	chr1:246566012-246566511	500	-	500	25451	1.42133	0.84874	No	2.94003	0.225899	No	7.67525	0.000142957	Up	-1.51869	0.988469	No	-0.785146	1	No	2.78489	0.888158	No	5.62391	4.50415e-05	Up	-3.57003	1	No	-0.402735	1	No	-0.648511	0.710681	No	4.95166	0.00182219	Up	0.245776	0.996176	No	0.13407	1	No	-3.38875	0.114856	No	8.22871
ENSG00000261817		chr1:180123641-180124140	500	-	500	6501	0.580242	1	No	0.907602	0.557854	No	-1.99813	0.600309	No	-0.32736	0.99448	No	1.83961	1	No	-0.757493	0.950619	No	0.926335	0.631802	No	2.5971	1	No	0	1	No	-1.30544	0.402198	No	-4.31398	0.0740556	No	0.278141	0.99801	No	0	1	No	-0.640134	0.673331	No	-4.68935
ENSG00000197965	MPZL1	chr1:167720942-167721441	500	+	500	70478	1.82726	0.780257	No	3.6343	0.0426387	Up	3.74634	0.0829877	No	-1.80704	0.965959	No	0.590887	1	No	1.77792	0.888158	No	4.36635	0.00199393	Up	-1.18703	1	No	0.574432	1	No	-5.15159	0.0318774	Down	7.51255	4.1736e-06	Up	5.72602	0.411687	No	-1.35998	0.875342	No	-4.03114	0.0566525	No	4.45769
ENSG00000143493	INTS7	chr1:212035308-212035807	500	-	500	94909	1.10812	0.809269	No	5.12821	0.00530679	Up	9.05926	1.64374e-13	Up	-4.02009	0.299303	No	-0.173481	1	No	2.8533	0.888158	No	10.0526	4.14612e-25	Up	-3.02678	1	No	-1.3419	0.625795	No	-2.31396	0.137717	No	10.9589	1.62536e-19	Up	0.972063	0.966521	No	-1.20902	0.671442	No	-1.56701	0.274076	No	10.3449
ENSG00000179397	CATSPERE	chr1:244454127-244454626	500	+	500	186551	0	1	No	0.991901	0.494823	No	0.578532	0.911981	No	1.41722	0.988469	No	0	1	No	0.536076	0.97545	No	-0.948538	0.704883	No	-0.109851	1	No	0	1	No	-1.43738	0.346213	No	-1.38057	0.667225	No	0.410088	0.99328	No	0	1	No	-1.3925	0.350102	No	-1.13553
ENSG00000186197	EDARADD	chr1:236348007-236348506	500	+	500	154409	0	1	No	3.25741	0.049049	Up	-0.20572	0.987156	No	-0.848293	0.988469	No	0	1	No	1.22855	0.898118	No	-0.159755	0.956454	No	-0.802328	1	No	-2.05093	0.859658	No	-2.63554	0.142698	No	-0.27103	0.94946	No	0.58461	0.991981	No	-1.761	0.908167	No	-2.7831	0.129602	No	0.166455
ENSG00000227925	LINC01655	chr1:221840468-221840967	500	-	500	20626	0	1	No	4.33389	0.171806	No	-0.710578	0.940201	No	-1.92478	0.988469	No	0	1	No	1.02131	0.987998	No	0.619118	0.887281	No	-0.595081	1	No	0	1	No	-2.55141	0.440719	No	-0.369351	0.95663	No	1.52412	0.983589	No	0	1	No	-4.43898	0.208828	No	1.80815
ENSG00000162670	BRINP3	chr1:190478155-190478654	500	-	500	380497	-3.12923	0.520009	No	3.79101	0.0423341	Up	2.25711	0.570159	No	-6.92023	0.215862	No	-0.525595	1	No	1.15899	0.921834	No	7.49276	3.94984e-08	Up	-1.68458	1	No	-1.41087	0.85923	No	-3.97647	0.0742386	No	7.46107	1.82991e-05	Up	2.5656	0.927543	No	-1.75834	0.708242	No	-3.63448	0.0895554	No	6.77162
ENSG00000162761	LMX1A	chr1:165356466-165356965	500	-	500	154599	0	1	No	2.60871	0.181462	No	1.48281	0.762059	No	-0.19959	0.9975	No	0	1	No	1.06604	0.942643	No	1.04259	0.721054	No	-0.63981	1	No	0	1	No	-3.13404	0.155733	No	1.76061	0.63229	No	2.10674	0.964238	No	0	1	No	-1.59215	0.419297	No	0.508647
ENSG00000143199	ADCY10	chr1:167913966-167914465	500	-	500	104580	0	1	No	1.32231	0.355264	No	-0.161751	0.993296	No	1.08681	0.988469	No	1.40573	1	No	0.0359227	1	No	0.121243	0.96536	No	1.3698	1	No	0	1	No	-1.94845	0.218411	No	-0.805711	0.814768	No	0.921155	0.983589	No	0	1	No	-2.06079	0.195649	No	-0.40345
ENSG00000092978	GPATCH2	chr1:217630841-217631340	500	-	500	203849	0	1	No	2.84517	0.162692	No	1.87667	0.692034	No	-0.436046	0.99448	No	2.0031	1	No	1.04271	0.948843	No	3.2731	0.150697	No	0.960392	1	No	0	1	No	-4.88755	0.0665212	No	3.48108	0.288017	No	3.86025	0.907095	No	0.224425	1	No	-3.74219	0.117868	No	3.58745
ENSG00000143499	SMYD2	chr1:214280852-214281351	500	+	500	55780	-0.690542	1	No	2.43094	0.0775274	No	1.22468	0.681664	No	-3.12148	0.576589	No	-0.930623	1	No	0.848832	0.926189	No	2.56671	0.0321	Up	-1.77946	1	No	-0.864695	0.966213	No	-1.7675	0.22795	No	3.20442	0.0268677	Up	0.902802	0.973071	No	-0.0648933	1	No	-0.732109	0.589696	No	2.96883
ENSG00000236942		chr1:205625233-205625732	500	+	500	421	0.89207	0.979372	No	-0.19907	0.913814	No	1.68239	0.456011	No	1.09114	0.988469	No	-0.878831	1	No	-0.270804	0.997999	No	-0.0167722	0.993043	No	-0.608026	1	No	-0.439632	1	No	-1.67265	0.234039	No	-0.0207166	0.999833	No	1.23301	0.964238	No	0.0501971	1	No	-0.77429	0.549449	No	-0.429244
ENSG00000203697	CAPN8	chr1:223665474-223665973	500	-	500	127467	0	1	No	2.78805	0.191529	No	2.613	0.544546	No	-0.378933	0.99448	No	0	1	No	2.08959	0.888158	No	1.32858	0.653963	No	-1.66336	1	No	0	1	No	-2.92471	0.200294	No	0.875766	0.834289	No	1.89742	0.969461	No	0	1	No	-6.59583	0.0179747	Down	4.83681
ENSG00000287929		chr1:183252013-183252512	500	+	500	6456	5.01989	0.0655806	No	2.82264	0.110641	No	2.49697	0.284241	No	2.19725	0.909421	No	2.69899	1	No	-0.242375	1	No	3.24109	0.0326016	Up	2.94137	1	No	-2.20577	0.504976	No	-2.4941	0.192279	No	2.85574	0.150185	No	0.288337	0.993733	No	-2.69119	0.361671	No	-2.35374	0.212914	No	2.22995
ENSG00000186283	TOR3A	chr1:179081820-179082319	500	+	500	15704	-5.52142	0.0664742	No	-0.772955	0.557431	No	-3.39865	0.197775	No	-4.74846	0.375155	No	-0.254762	1	No	-0.204131	1	No	1.29918	0.310667	No	-0.0506309	1	No	1.2373	0.719053	No	-0.591119	0.66582	No	0.919696	0.618643	No	1.82841	0.931306	No	1.5133	0.580032	No	-0.618028	0.640016	No	1.22261
ENSG00000121481	RNF2	chr1:185045276-185045775	500	+	500	56828	2.90576	0.535108	No	2.90118	0.0905184	No	3.94079	0.0864187	No	0.00457256	1	No	1.98392	1	No	1.50221	0.892007	No	4.41793	0.00162115	Up	0.481709	1	No	0.939801	1	No	-1.25609	0.477295	No	5.98402	0.000301464	Up	2.19589	0.964238	No	-2.06986	0.767505	No	0.10615	0.965151	No	1.61211
ENSG00000117139	KDM5B	chr1:202808238-202808737	500	-	500	83743	0.509242	1	No	3.26496	0.0582019	No	0.193455	0.989945	No	-2.75572	0.889503	No	-1.47365	1	No	1.25866	0.900337	No	0.216868	0.941542	No	-2.73231	1	No	-4.27103	0.326704	No	-1.7613	0.314706	No	-0.15834	0.974643	No	-2.50974	0.964238	No	-1.56266	0.851082	No	-1.17485	0.479158	No	1.96358
ENSG00000143248	RGS5	chr1:163321542-163322041	500	-	500	210421	0	1	No	3.74528	0.161892	No	2.89817	0.570651	No	-1.33616	0.988469	No	0	1	No	1.873	0.91043	No	2.78755	0.375065	No	-1.44678	1	No	0	1	No	-3.79713	0.193482	No	2.89691	0.495517	No	2.76983	0.964238	No	0	1	No	-3.42676	0.23147	No	2.81646
ENSG00000278455	CICP21	chr1:243049532-243050031	500	+	500	1588	0	1	No	2.34898	0.364203	No	-2.44173	0.645229	No	0.0601455	1	No	0	1	No	0.910305	0.980498	No	-2.98596	0.312073	No	-0.48408	1	No	0	1	No	1.86029	0.504588	No	-4.15268	0.247783	No	-2.88758	0.964238	No	2.34933	0.808277	No	1.75626	0.520199	No	-0.672029
ENSG00000162814	SPATA17	chr1:217631074-217631573	500	+	500	240123	-0.0593203	1	No	3.92309	0.048945	Up	2.04208	0.64104	No	-3.98241	0.711142	No	-1.10468	1	No	2.21038	0.888158	No	2.70943	0.252746	No	-3.31506	1	No	-0.887089	1	No	-3.28515	0.12899	No	5.19402	0.0122077	Up	2.39806	0.964238	No	-3.97478	0.378371	No	-3.82486	0.0943988	No	2.64604
ENSG00000116132	PRRX1	chr1:170662478-170662977	500	+	500	76444	0	1	No	2.32882	0.189751	No	0.0489539	1	No	0.0803014	1	No	0	1	No	0.833924	0.958281	No	-0.439045	0.88299	No	-0.407698	1	No	0	1	No	-2.09199	0.277657	No	0.462417	0.910802	No	1.06469	0.983457	No	0	1	No	-2.89039	0.15817	No	1.55074
ENSG00000238042	LINC02257	chr1:221978274-221978773	500	-	500	97293	0	1	No	3.40552	0.0751242	No	0.630355	0.91552	No	-0.996395	0.988469	No	0	1	No	1.27639	0.915403	No	0.776583	0.78852	No	-0.850167	1	No	3.07348	0.514835	No	-2.65382	0.195518	No	4.9042	0.013333	Up	5.7273	0.54225	No	0	1	No	-2.50161	0.217303	No	0.941143
ENSG00000231877		chr1:238485195-238485694	500	+	500	52611	1.44733	1	No	2.4355	0.17357	No	2.2323	0.569185	No	-0.988172	0.988469	No	4.4936	1	No	0.101601	1	No	7.61247	9.77311e-09	Up	4.392	1	No	-0.361099	1	No	-1.94465	0.273002	No	6.63416	2.04114e-05	Up	1.58355	0.964238	No	-6.21746	0.0405018	Down	-1.93826	0.2722	No	0.771411
ENSG00000116679	IVNS1ABP	chr1:185317024-185317523	500	-	500	20636	-1.18365	0.962463	No	-1.4075	0.370749	No	4.7651	0.011264	Up	0.223852	0.99448	No	0.253521	1	No	0.356539	0.996836	No	4.43823	1.93313e-05	Up	-0.103018	1	No	-2.15927	0.345612	No	-0.0890305	0.966558	No	5.03818	9.62934e-05	Up	-2.07024	0.889404	No	-2.43838	0.239526	No	0.216114	0.892791	No	4.45392
ENSG00000228536	LYPLAL1-AS1	chr1:219459120-219459619	500	-	500	50081	-1.24844	1	No	0.510979	0.77522	No	-0.88751	0.858002	No	-1.75942	0.988469	No	0.363418	1	No	-0.606855	0.976104	No	1.84218	0.308328	No	0.970272	1	No	0	1	No	-2.19079	0.229824	No	-1.89312	0.567889	No	1.1635	0.981517	No	1.68054	0.909442	No	-1.78001	0.309355	No	0.403939
ENSG00000230550	ERLNC1	chr1:204141154-204141653	500	+	500	1674	2.26	0.277723	No	-0.781227	0.610135	No	3.92834	0.0113958	Up	3.04122	0.530389	No	-0.779287	1	No	-1.18204	0.893836	No	1.28987	0.369922	No	0.402751	1	No	-0.922602	0.884658	No	0.384168	0.795131	No	1.1426	0.529788	No	-1.30677	0.964238	No	-0.749085	0.950682	No	-0.112222	0.950816	No	1.81251
ENSG00000228470		chr1:214357366-214357865	500	-	500	13194	0	1	No	1.32602	0.507965	No	-0.85388	0.879388	No	1.0831	0.988469	No	0	1	No	-0.893082	0.964227	No	-0.617673	0.8427	No	1.31931	1	No	0	1	No	-1.13431	0.589626	No	-1.44422	0.704598	No	0.107016	0.999638	No	0	1	No	-0.195512	0.93961	No	-2.0931
ENSG00000152092	ASTN1	chr1:177164724-177165223	500	-	500	307422	0	1	No	4.16748	0.0371696	Up	2.08253	0.628201	No	-1.75836	0.988469	No	0	1	No	3.05624	0.888158	No	1.21087	0.663124	No	-2.63002	1	No	-3.23249	0.561417	No	-4.71028	0.0551114	No	2.52179	0.451534	No	1.47779	0.973778	No	-2.94256	0.601893	No	-4.86544	0.0385096	Down	2.96688
ENSG00000225920	RIMKLBP2	chr1:219200318-219200817	500	-	500	404	-0.722951	1	No	0.972812	0.565026	No	-1.76693	0.565028	No	-1.69576	0.966488	No	0.455547	1	No	-0.267821	1	No	0.652197	0.72129	No	0.723368	1	No	-1.67828	0.606794	No	-3.5272	0.0920064	No	2.482	0.202051	No	1.84892	0.964238	No	-1.51647	0.652498	No	-1.32479	0.41053	No	0.4414
ENSG00000143476	DTL	chr1:212035303-212035802	500	+	500	71598	0.611034	1	No	3.28787	0.0297379	Up	8.12281	2.27781e-10	Up	-2.67684	0.59922	No	-0.0115551	1	No	1.5233	0.888158	No	9.2648	1.28208e-20	Up	-1.53485	1	No	-1.66194	0.520016	No	-2.51235	0.118551	No	9.39899	4.45889e-14	Up	0.850412	0.973778	No	-0.713249	0.978788	No	-1.41224	0.321038	No	9.24757
ENSG00000121486	TRMT1L	chr1:185156823-185157322	500	-	500	38722	1.40358	0.867062	No	1.21602	0.426086	No	2.94765	0.141185	No	0.187558	0.99487	No	-0.751726	1	No	-0.474208	0.99022	No	2.48257	0.0945402	No	-0.277519	1	No	-1.98351	0.514065	No	-2.24847	0.185464	No	3.84027	0.0162186	Up	0.264962	0.993457	No	-2.42545	0.376954	No	-1.91521	0.245621	No	3.06507
ENSG00000228437	LINC02474	chr1:221966091-221966590	500	+	500	18374	3.81306	0.731216	No	-0.543377	0.905267	No	6.60351	0.178172	No	4.35644	0.922967	No	0	1	No	0.645066	0.999785	No	2.02823	0.627104	No	-0.218841	1	No	0	1	No	-4.5257	0.237311	No	2.68277	0.624583	No	3.4984	0.964238	No	0	1	No	-2.19697	0.515173	No	0.643961
ENSG00000057252	SOAT1	chr1:179293464-179293963	500	+	500	64717	1.02095	1	No	3.1757	0.0951607	No	5.53483	0.00543059	Up	-2.15476	0.918541	No	-0.531471	1	No	1.09288	0.93724	No	6.06524	2.76033e-05	Up	-1.62435	1	No	1.12056	0.996665	No	-3.16132	0.121866	No	5.32035	0.00289812	Up	4.28189	0.647546	No	-0.77819	1	No	-3.4884	0.100875	No	3.74867
ENSG00000285718		chr1:194931061-194931560	500	-	500	145544	0	1	No	2.02342	0.478416	No	4.49961	0.293556	No	0.385692	0.99487	No	0	1	No	2.02132	0.904581	No	2.51883	0.444665	No	-1.59509	1	No	0	1	No	-3.17428	0.276592	No	2.7922	0.524	No	2.14699	0.971357	No	0	1	No	-5.37064	0.113519	No	5.27849
ENSG00000234070	SPATA17-AS1	chr1:217784871-217785370	500	-	500	3673	-2.10978	0.94717	No	-0.280824	0.933562	No	0.328585	0.980001	No	-1.82896	0.988469	No	-1.90592	1	No	-1.05007	0.966205	No	1.30169	0.66946	No	-0.855847	1	No	-5.22099	0.192914	No	-0.737685	0.779992	No	1.03056	0.787485	No	-4.4833	0.787117	No	-5.18891	0.136754	No	-0.893604	0.723576	No	1.21855
ENSG00000272906		chr1:179882346-179882845	500	-	500	739	2.45381	0.333426	No	-1.04023	0.695129	No	8.79301	9.4142e-05	Up	3.49404	0.712742	No	0.638671	1	No	1.54915	0.897107	No	4.38849	0.000801545	Up	-0.910478	1	No	-0.984307	0.941316	No	0	1	No	8.55325	0.000109611	Up	0.0429857	0.999915	No	0.0952553	1	No	3.24206	0.221775	No	5.36346
ENSG00000162852	CNST	chr1:246566194-246566693	500	+	500	101902	-2.14638	0.734382	No	3.60592	0.0214244	Up	2.47709	0.430143	No	-5.75231	0.243168	No	0.87437	1	No	1.32601	0.892007	No	7.77776	4.5244e-14	Up	-0.451637	1	No	-1.67019	0.53036	No	-3.89684	0.043293	Down	8.85576	7.75876e-12	Up	2.22665	0.864002	No	-2.07193	0.377244	No	-3.7149	0.038376	Down	8.27208
ENSG00000143842	SOX13	chr1:204072865-204073364	500	+	500	54379	-0.0905461	1	No	1.66543	0.350534	No	1.48783	0.746107	No	-1.75597	0.988469	No	1.23843	1	No	0.703283	0.970485	No	3.77895	0.0172214	Up	0.535151	1	No	-3.16266	0.37189	No	-2.95752	0.144095	No	4.25672	0.044271	Up	-0.205144	0.998962	No	-5.88221	0.0657809	No	-1.30982	0.458133	No	-0.11053
ENSG00000116962	NID1	chr1:236064860-236065359	500	-	500	89030	-1.26791	1	No	2.61673	0.124242	No	1.3176	0.770429	No	-3.88464	0.654494	No	1.37968	1	No	2.00234	0.888158	No	4.57958	0.000611319	Up	-0.62266	1	No	-1.20649	0.936756	No	-4.66664	0.0427454	Down	5.3715	0.00276306	Up	3.46015	0.761988	No	0.221062	1	No	-3.14739	0.108561	No	5.27981
ENSG00000232679	LINC01705	chr1:222064524-222065023	500	-	500	53699	0	1	No	3.95731	0.120117	No	1.31523	0.823421	No	-1.54819	0.988469	No	0	1	No	1.63096	0.923616	No	1.65869	0.612682	No	-1.20473	1	No	0	1	No	-3.02195	0.251889	No	0.510182	0.920113	No	1.99465	0.971357	No	0	1	No	-3.31701	0.214969	No	1.09517
ENSG00000159388	BTG2	chr1:203305241-203305740	500	+	500	3862	0.156499	1	No	4.95762	0.103748	No	4.0346	0.2311	No	-4.80112	0.670892	No	0.671628	1	No	4.08316	0.888158	No	5.42419	0.00477533	Up	-3.41153	1	No	-0.811206	1	No	-4.25455	0.207625	No	9.36634	0.000645961	Up	3.44335	0.957462	No	-1.83388	0.786354	No	-3.00284	0.335591	No	7.09196
ENSG00000181450	ZNF678	chr1:227563293-227563792	500	+	500	113651	3.73047	0.162543	No	2.51361	0.113687	No	5.99856	0.000235249	Up	1.21686	0.988469	No	2.65464	1	No	1.76209	0.888158	No	5.67424	1.75252e-06	Up	0.892541	1	No	-3.87242	0.346307	No	-3.17555	0.0933054	No	2.88994	0.302847	No	-0.696873	0.986652	No	-2.52863	0.497593	No	-2.6952	0.129029	No	3.75338
ENSG00000223519	KIF28P	chr1:246839362-246839861	500	-	500	67525	0	1	No	1.98961	0.15707	No	-3.14841	0.271067	No	0.419515	0.99448	No	0	1	No	0.321993	0.997999	No	-3.46369	0.0646001	No	0.104233	1	No	0	1	No	-0.999471	0.499273	No	-4.25492	0.0725905	No	-0.0278253	1	No	0	1	No	-0.828583	0.560947	No	-4.13588
ENSG00000120333	MRPS14	chr1:175023176-175023675	500	-	500	12387	-2.04767	0.786401	No	1.21449	0.340808	No	-3.66764	0.148254	No	-3.26216	0.674507	No	0.334855	1	No	-0.479582	0.975192	No	0.408954	0.805126	No	0.814438	1	No	-0.505768	1	No	-0.675901	0.616767	No	-2.60807	0.150308	No	0.170132	0.998962	No	3.0111	0.24229	No	-0.839856	0.517637	No	1.07275
ENSG00000223842		chr1:219225248-219225747	500	-	500	3000	0.747489	1	No	0.151782	0.945467	No	0.959914	0.786645	No	0.595707	0.989237	No	-0.901349	1	No	-0.152451	1	No	-0.384692	0.855344	No	-0.748899	1	No	1.4951	0.879922	No	-1.3506	0.415688	No	-0.823847	0.747607	No	2.8457	0.887381	No	1.6872	0.796466	No	-1.00023	0.530585	No	-0.98212
ENSG00000162753	SLC9C2	chr1:173602823-173603322	500	-	500	102363	0	1	No	3.38274	0.0715253	No	0.275828	0.979139	No	-0.973615	0.988469	No	0	1	No	1.27552	0.910528	No	0.400146	0.895007	No	-0.849298	1	No	0	1	No	-0.184085	0.939765	No	0.243385	0.960004	No	-0.843212	0.986977	No	0	1	No	-0.716811	0.708065	No	1.06604
ENSG00000231424		chr1:171251608-171252107	500	-	500	503035	0	1	No	4.04114	0.0548957	No	1.77413	0.71203	No	-1.63203	0.988469	No	0	1	No	1.96274	0.888158	No	1.86964	0.501958	No	-1.53652	1	No	0	1	No	-3.35619	0.143078	No	1.86673	0.616787	No	2.3289	0.964238	No	0	1	No	-3.57319	0.127611	No	2.37365
ENSG00000143355	LHX9	chr1:197911652-197912151	500	+	500	23327	3.82629	0.474485	No	2.11029	0.248685	No	1.03766	0.833759	No	1.716	0.988469	No	0	1	No	1.06857	0.93724	No	-1.32069	0.627815	No	-0.642345	1	No	0	1	No	-1.38229	0.469263	No	-1.46008	0.683503	No	0.354999	0.996423	No	0	1	No	-2.64781	0.194917	No	0.0953663
ENSG00000121644	DESI2	chr1:244652853-244653352	500	+	500	55681	-0.0334337	1	No	0.691372	0.700768	No	1.97864	0.632954	No	-0.724806	0.990301	No	0.855372	1	No	1.83927	0.888158	No	1.71954	0.374663	No	-0.983897	1	No	0	1	No	-2.86731	0.132215	No	0.40683	0.920132	No	1.84001	0.964658	No	3.07302	0.497641	No	-2.1106	0.237911	No	3.75045
ENSG00000174502	SLC26A9	chr1:205943211-205943710	500	-	500	30163	0	1	No	0.888135	0.59234	No	-0.809708	0.871227	No	1.52099	0.988469	No	1.41008	1	No	0.718713	0.964227	No	-1.63933	0.500447	No	0.691366	1	No	0	1	No	-2.49384	0.170118	No	-1.17611	0.735796	No	1.46654	0.973778	No	2.54571	0.628487	No	-1.48606	0.371011	No	1.38911
ENSG00000158715	SLC45A3	chr1:205680260-205680759	500	-	500	22409	0	1	No	0.25486	0.924599	No	2.55979	0.554899	No	2.15426	0.986628	No	2.8776	1	No	1.89479	0.888158	No	1.38833	0.557819	No	0.982809	1	No	0.210588	1	No	0.271882	0.911958	No	2.98663	0.233106	No	-0.0612942	0.999658	No	-0.0125966	1	No	0.857872	0.674472	No	2.17745
ENSG00000143195	ILDR2	chr1:166975291-166975790	500	-	500	79580	-1.25978	1	No	4.58775	0.022235	Up	0.588467	0.920058	No	-5.84753	0.371605	No	0.493512	1	No	1.50951	0.897107	No	5.42	0.000255727	Up	-1.016	1	No	0.27391	1	No	-3.4461	0.107365	No	5.06542	0.00999938	Up	3.72001	0.783944	No	0.877022	1	No	-4.91776	0.0393385	Down	7.14019
ENSG00000162849	KIF26B	chr1:245154735-245155234	500	+	500	554198	0	1	No	2.39206	0.103562	No	0.613355	0.904341	No	0.0170554	1	No	4.40355	1	No	0.838301	0.93724	No	4.16155	0.000852617	Up	3.56525	1	No	-0.751999	1	No	-2.26676	0.163428	No	3.08466	0.10735	No	1.51476	0.964238	No	-2.57668	0.610845	No	-2.11616	0.187294	No	1.10938
ENSG00000282111	LINC02815	chr1:229038025-229038524	500	-	500	15252	0	1	No	4.82236	0.240327	No	1.55586	0.859131	No	-2.41325	0.988469	No	0	1	No	4.01791	0.888158	No	0.377425	0.942243	No	-3.59169	1	No	0	1	No	-2.79497	0.533259	No	3.5122	0.569927	No	1.76767	0.983589	No	0	1	No	0.630279	0.88962	No	0.376875
ENSG00000067533	RRP15	chr1:218285043-218285542	500	+	500	52441	-2.53202	0.699261	No	4.8042	0.0277015	Up	1.39388	0.766183	No	-7.33622	0.210053	No	2.84944	1	No	2.7396	0.888158	No	8.83993	2.10733e-11	Up	0.109834	1	No	-1.37451	0.830485	No	-2.23667	0.260264	No	7.99334	2.56062e-06	Up	0.862159	0.982876	No	-2.72086	0.379385	No	-1.66575	0.372949	No	6.07606
ENSG00000116209	TMEM59	chr1:54053255-54053754	500	-	500	26574	3.0072	0.227796	No	3.88029	0.173342	No	10.349	3.03658e-06	Up	-0.873089	0.988469	No	0.730278	1	No	6.00463	0.828229	No	5.94776	3.9869e-06	Up	-5.27435	1	No	-2.1868	0.482001	No	-0.041369	0.998	No	6.49599	6.94553e-05	Up	-2.14543	0.964238	No	-0.976336	0.936332	No	-1.5687	0.429825	No	9.23379
ENSG00000235492	LINC01221	chr1:199015883-199016382	500	+	500	60353	0	1	No	3.51725	0.233954	No	1.8293	0.77549	No	-1.10813	0.990123	No	0	1	No	1.6405	0.940874	No	1.72316	0.643143	No	-1.21427	1	No	0	1	No	-2.2866	0.454577	No	1.15695	0.825186	No	1.2593	0.983866	No	0	1	No	-4.3511	0.19071	No	3.51138
ENSG00000287808	DHX9-AS1	chr1:182839312-182839811	500	-	500	2127	1.9913	0.333426	No	-1.2234	0.613734	No	13.5687	7.4755e-12	Up	3.2147	0.7012	No	0.206882	1	No	1.10377	0.919342	No	9.45714	2.25636e-19	Up	-0.89689	1	No	-1.31519	0.651692	No	1.44994	0.388966	No	8.43423	1.02497e-11	Up	-2.76513	0.761988	No	-0.946414	0.828632	No	1.1774	0.482494	No	9.07555
ENSG00000116161	CACYBP	chr1:174998913-174999412	500	+	500	12615	-1.30948	0.651726	No	-0.463565	0.710004	No	3.26763	0.013156	Up	-0.845916	0.988469	No	0.0225486	1	No	-0.232552	0.997999	No	4.36864	5.82989e-07	Up	0.2551	1	No	-1.40314	0.538993	No	-0.401817	0.751697	No	3.19568	0.00602653	Up	-1.00132	0.964238	No	-0.431915	1	No	-0.101543	0.948834	No	3.86663
ENSG00000226486	LINC01035	chr1:188905438-188905937	500	+	500	131627	0	1	No	3.9771	0.114886	No	1.86344	0.73642	No	-1.56798	0.988469	No	0	1	No	1.94354	0.898118	No	1.9141	0.550142	No	-1.51732	1	No	0	1	No	-3.8317	0.164596	No	2.10324	0.618937	No	2.80441	0.964238	No	0	1	No	-3.90127	0.160534	No	2.46274
ENSG00000231814	LINC00210	chr1:217892650-217893149	500	+	500	27655	0	1	No	7.41681	0.104283	No	0.781733	0.954505	No	-5.0077	0.936625	No	0	1	No	4.74885	0.888158	No	1.46681	0.781667	No	-4.32263	1	No	0	1	No	-3.26197	0.468977	No	1.43635	0.842159	No	2.23467	0.981805	No	0	1	No	-7.32512	0.156296	No	0
ENSG00000225063	TMCC2-AS1	chr1:205236618-205237117	500	-	500	2797	-2.72744	0.559781	No	0.798742	0.584713	No	-3.26836	0.246476	No	-3.52618	0.643281	No	0.574091	1	No	-0.561724	0.970485	No	1.39363	0.338005	No	1.13581	1	No	0.856372	0.972313	No	-1.24073	0.399963	No	1.6009	0.37728	No	2.0971	0.909482	No	0.836219	0.959473	No	-0.78944	0.575976	No	1.12945
ENSG00000260698		chr1:246681858-246682357	500	+	500	2718	0	1	No	0	1	No	0	1	No	0	1	No	0	1	No	1.45325	0.984532	No	1.41551	0.778631	No	-1.02703	1	No	-6.9088	0.314856	No	-8.09394	0.103762	No	0	1	No	1.18514	0.990796	No	-6.61888	0.304542	No	-3.09062	0.414603	No	-2.27088
ENSG00000229016		chr1:218301723-218302222	500	-	500	461	-1.73723	0.759979	No	0.0432061	0.996958	No	-2.03755	0.48185	No	-1.78043	0.945172	No	-0.803948	1	No	-2.28886	0.888158	No	1.22779	0.449863	No	1.48491	1	No	-0.632177	1	No	-3.43293	0.0704738	No	2.29337	0.173373	No	2.80075	0.745005	No	0.121503	1	No	-1.67433	0.263254	No	1.28845
ENSG00000077157	PPP1R12B	chr1:202348449-202348948	500	+	500	243758	-0.0584371	1	No	2.84796	0.116871	No	0.708539	0.89807	No	-2.90639	0.878091	No	1.03654	1	No	0.402474	0.997999	No	4.249	0.00933167	Up	0.634065	1	No	-3.09715	0.332271	No	-2.20496	0.256184	No	4.66214	0.0138851	Up	-0.892193	0.981961	No	-7.49828	0.0188116	Down	-2.2698	0.243009	No	0.325856
ENSG00000152104	PTPN14	chr1:214552200-214552699	500	-	500	203500	-0.69469	1	No	1.15343	0.436249	No	3.16154	0.269881	No	-1.84812	0.968463	No	0.104024	1	No	1.22059	0.896582	No	3.8931	0.00179458	Up	-1.11657	1	No	0.176621	1	No	-2.44541	0.142712	No	4.34717	0.005521	Up	2.62203	0.862769	No	0.495841	1	No	-1.75353	0.264297	No	3.97451
ENSG00000236975	LINC02814	chr1:229205179-229205678	500	-	500	118065	0	1	No	3.50816	0.0773697	No	0.899641	0.868366	No	-1.09904	0.988469	No	0	1	No	2.18856	0.888158	No	0.236338	0.941227	No	-1.76234	1	No	-4.00774	0.415296	No	-3.77694	0.104154	No	1.67545	0.64929	No	-0.230797	0.998962	No	-3.71781	0.443384	No	-2.18115	0.282514	No	0.369584
ENSG00000286541		chr1:199080726-199081225	500	-	500	40225	0	1	No	5.50588	0.14457	No	1.43794	0.86067	No	-3.09677	0.988469	No	0	1	No	2.40881	0.928327	No	2.55213	0.547345	No	-1.98258	1	No	0	1	No	-4.37229	0.258991	No	2.51247	0.657721	No	3.345	0.964238	No	0	1	No	-3.76802	0.311805	No	2.19812
ENSG00000235021		chr1:246689797-246690296	500	+	500	1525	0	1	No	0	1	No	0	1	No	0	1	No	0	1	No	4.10266	0.921834	No	-2.06765	0.776602	No	-3.67644	1	No	-4.23529	0.904333	No	-0.769037	0.920193	No	-2.73271	0.775199	No	-3.46625	0.978985	No	-3.94537	0.913233	No	-4.82062	0.451558	No	0
ENSG00000203724	C1orf53	chr1:197902380-197902879	500	+	500	4488	-0.262593	1	No	0	1	No	8.88048	2.63885e-05	Up	-2.67172	0.884733	No	0.789529	1	No	2.29491	0.892007	No	10.0468	2.83096e-12	Up	-1.50538	1	No	-0.479493	1	No	-0.474896	0.881543	No	10.1157	4.22499e-07	Up	-0.00459781	1	No	-0.627495	1	No	0.289238	0.92692	No	9.20353
ENSG00000261065		chr1:204130812-204131311	500	+	500	655	1.15935	0.979085	No	2.59352	0.0879796	No	-3.52086	0.0526411	No	-1.43417	0.97549	No	-0.23637	1	No	0.0388225	1	No	-2.36188	0.08827	No	-0.275193	1	No	-3.43033	0.159792	No	-1.78593	0.263698	No	-2.96502	0.0714426	No	-1.6444	0.964238	No	-2.11194	0.423062	No	-1.46311	0.339703	No	-1.96945
ENSG00000188783	PRELP	chr1:203475556-203476055	500	+	500	15297	0	1	No	0.294631	0.880045	No	-0.777232	0.880678	No	2.11449	0.977368	No	2.49969	1	No	0.24664	1	No	-0.638678	0.796494	No	2.25305	1	No	0	1	No	-2.28077	0.211137	No	-3.04224	0.299085	No	1.25348	0.979304	No	0	1	No	-2.17816	0.228224	No	-2.85493
ENSG00000236206		chr1:165598106-165598605	500	+	500	25479	0	1	No	1.7993	0.429233	No	3.14722	0.414326	No	0.609818	0.993182	No	4.55135	1	No	1.63418	0.897107	No	5.45458	0.00022533	Up	2.91717	1	No	-1.69588	0.804456	No	-5.14478	0.096713	No	7.32636	0.00381823	Up	3.4489	0.901328	No	-0.700227	1	No	-5.32201	0.0776553	No	8.49924
ENSG00000168118	RAB4A	chr1:229270812-229271311	500	+	500	34583	0.567836	1	No	0.340616	0.849845	No	6.98408	5.88009e-06	Up	0.22722	0.99448	No	0.852883	1	No	-0.129708	1	No	7.73945	7.01355e-13	Up	0.982591	1	No	-0.532063	1	No	-2.91088	0.107554	No	8.27111	1.63379e-09	Up	2.37882	0.861304	No	-0.815909	0.953584	No	-1.97477	0.221536	No	7.05115
ENSG00000173726	TOMM20	chr1:235128588-235129087	500	-	500	19247	-3.12342	0.453519	No	2.80309	0.0763514	No	-0.0832451	1	No	-5.92651	0.255559	No	-0.212373	1	No	1.26233	0.897107	No	4.36855	0.000207416	Up	-1.47471	1	No	-1.0411	0.897444	No	-0.241382	0.896983	No	4.67612	0.0014835	Up	-0.799715	0.980043	No	-1.54826	0.658591	No	-0.823904	0.606976	No	4.75148
ENSG00000152382	TADA1	chr1:166876015-166876514	500	-	500	19505	-1.76949	0.925451	No	1.76014	0.222947	No	-1.90064	0.616863	No	-3.52963	0.662026	No	1.08535	1	No	-0.117905	1	No	2.83224	0.024687	Up	1.20325	1	No	0.0571327	1	No	-0.286283	0.866439	No	0.650986	0.791374	No	0.343415	0.992646	No	-0.536737	1	No	0.0284247	0.99988	No	-0.257591
ENSG00000143839	REN	chr1:204190075-204190574	500	-	500	35256	0	1	No	3.80799	0.045187	Up	-1.47241	0.750818	No	-1.39887	0.988469	No	0	1	No	0.758501	0.968499	No	-0.405822	0.893615	No	-0.332276	1	No	0	1	No	-0.328706	0.879221	No	-1.06891	0.775614	No	-0.69859	0.991412	No	0	1	No	-1.34509	0.471169	No	0.237402
ENSG00000261024	GS1-279B7.1	chr1:185334790-185335289	500	-	500	13633	0.583209	1	No	1.23342	0.44524	No	-1.74406	0.674044	No	-0.650215	0.990359	No	-1.39969	1	No	0.44024	0.996238	No	-2.93377	0.16336	No	-1.83993	1	No	2.41873	0.603943	No	-0.895573	0.593214	No	0.344485	0.903586	No	3.31431	0.828077	No	-0.650481	1	No	-0.80505	0.620054	No	-2.81525
ENSG00000176754	LINC00303	chr1:204041016-204041515	500	-	500	8569	1.44732	1	No	3.46701	0.252349	No	-0.650837	0.945435	No	-2.01968	0.988469	No	0.47907	1	No	0.584314	0.999413	No	1.2636	0.747265	No	-0.105244	1	No	0	1	No	1.3178	0.686798	No	-1.65015	0.744981	No	-2.34509	0.971357	No	0	1	No	0.493783	0.891625	No	-0.53621
ENSG00000135829	DHX9	chr1:182839097-182839596	500	+	500	48386	-3.74292	0.296969	No	2.04425	0.181604	No	1.75356	0.655474	No	-5.78718	0.261189	No	0.87278	1	No	0.732867	0.953095	No	7.68066	6.24644e-13	Up	0.139913	1	No	-0.86129	0.953562	No	0.815845	0.598069	No	6.2435	2.37635e-06	Up	-1.67713	0.964238	No	0.59161	1	No	0.608111	0.693393	No	7.90414
ENSG00000134717	BTF3L4	chr1:52055949-52056448	500	+	500	34268	2.68921	0.375946	No	2.67312	0.132671	No	5.57801	0.00186223	Up	0.0160899	1	No	0.649291	1	No	1.49803	0.893836	No	4.71318	0.000535837	Up	-0.84874	1	No	-1.93881	0.637775	No	-1.91028	0.28993	No	4.25758	0.0214779	Up	-0.0285298	1	No	-0.861184	1	No	-2.24803	0.227227	No	5.67296
ENSG00000116668	SWT1	chr1:185156830-185157329	500	+	500	134452	1.85133	0.334902	No	0.162968	0.907077	No	6.74857	1.60365e-09	Up	1.68837	0.806727	No	0.72288	1	No	-0.366718	0.989157	No	6.1498	1.05133e-12	Up	1.0896	1	No	-0.742702	0.94103	No	-1.22928	0.32015	No	4.81006	1.48075e-05	Up	0.486578	0.983589	No	1.17581	0.650795	No	-0.67562	0.566244	No	6.17491
ENSG00000143756	FBXO28	chr1:224113861-224114360	500	+	500	47687	-0.0326618	1	No	3.55487	0.0248608	Up	3.79122	0.0264548	Up	-3.58753	0.458726	No	0.662036	1	No	1.57594	0.888158	No	6.46485	7.26778e-10	Up	-0.913901	1	No	-0.404983	1	No	-3.05001	0.0877554	No	6.7019	8.51188e-07	Up	2.64503	0.797556	No	-0.332266	1	No	-1.83249	0.23147	No	5.5571
ENSG00000143207	COP1	chr1:176207037-176207536	500	-	500	262206	-3.58061	0.311761	No	3.26244	0.0226887	Up	1.46398	0.704788	No	-6.84304	0.126346	No	0.0454956	1	No	1.70546	0.888158	No	6.64705	1.25462e-11	Up	-1.65997	1	No	0.317847	1	No	-2.39943	0.113818	No	6.38674	3.83571e-07	Up	2.71727	0.750813	No	1.10295	0.83106	No	-2.48022	0.10648	No	7.25264
ENSG00000229120	CYCSP4	chr1:202369896-202370395	500	-	500	370	-1.63937	1	No	0.168982	0.968296	No	-1.85161	0.737241	No	-1.80835	0.988469	No	0.398083	1	No	1.56749	0.898118	No	-1.21266	0.573306	No	-1.16941	1	No	-2.62268	0.682261	No	-1.64759	0.40969	No	-4.11541	0.142398	No	-0.975085	0.983589	No	-0.231656	1	No	-2.47961	0.243031	No	-0.892377
ENSG00000227230		chr1:243135648-243136147	500	+	500	4441	-2.01267	0.811262	No	1.95083	0.147641	No	-4.66965	0.0496066	Down	-3.96351	0.547251	No	-1.16777	1	No	-0.0564236	1	No	-1.81749	0.261535	No	-1.11135	1	No	2.43823	0.531041	No	-1.81508	0.216069	No	-1.26715	0.528131	No	4.25331	0.569773	No	1.38616	0.916743	No	-1.32304	0.338827	No	-2.81127
ENSG00000236230		chr1:222388854-222389353	500	-	500	300048	0	1	No	3.35973	0.126926	No	2.26684	0.633444	No	-0.950611	0.988705	No	0	1	No	1.51507	0.913441	No	2.1286	0.457627	No	-1.08884	1	No	0	1	No	-2.98801	0.210574	No	1.8808	0.630788	No	1.96071	0.968873	No	0	1	No	-3.10174	0.19545	No	2.28446
ENSG00000150681	RGS18	chr1:192158212-192158711	500	+	500	27104	0	1	No	5.57593	0.140043	No	0.777157	0.940614	No	-3.16681	0.988469	No	0	1	No	1.99895	0.948429	No	2.37125	0.583684	No	-1.57272	1	No	1.49156	1	No	0.577906	0.903271	No	5.27649	0.2489	No	0.913659	0.992646	No	0	1	No	2.46442	0.52461	No	1.16105
ENSG00000116906	GNPAT	chr1:231240957-231241456	500	+	500	36517	-0.356221	1	No	3.29422	0.0460983	Up	7.57628	7.23097e-08	Up	-3.65045	0.425506	No	0.179213	1	No	2.19103	0.888158	No	9.21491	2.65695e-18	Up	-2.01181	1	No	-0.856516	0.949996	No	-3.26473	0.0867212	No	10.9433	1.29284e-15	Up	2.40821	0.856839	No	-0.522036	1	No	-3.53574	0.0697848	No	11.5488
ENSG00000092969	TGFB2	chr1:218345086-218345585	500	+	500	99034	-0.424887	1	No	2.03951	0.256042	No	2.71462	0.455891	No	-2.4644	0.932433	No	1.12196	1	No	1.54098	0.892754	No	4.76001	0.00124407	Up	-0.419012	1	No	2.80424	0.550973	No	-3.60361	0.103868	No	7.19937	9.40942e-05	Up	6.40784	0.447781	No	0.224425	1	No	-1.17685	0.501896	No	2.1928
ENSG00000157181	ODR4	chr1:186375588-186376087	500	+	500	45291	1.63235	0.599615	No	2.27575	0.161134	No	7.74396	1.37417e-07	Up	-0.643398	0.988469	No	0.934305	1	No	0.423087	0.996836	No	8.89858	1.20281e-15	Up	0.511218	1	No	-2.16652	0.379028	No	-2.97893	0.0975315	No	7.22888	1.36843e-07	Up	0.812407	0.978985	No	-0.900477	0.907245	No	-3.12514	0.0857988	No	8.64114
ENSG00000227240		chr1:193472974-193473473	500	+	500	725235	0	1	No	4.26066	0.0319283	Up	2.07106	0.629281	No	-1.85154	0.988469	No	0	1	No	2.00582	0.888158	No	2.34301	0.342923	No	-1.5796	1	No	2.80728	0.580147	No	-3.96704	0.083556	No	6.67591	0.000423801	Up	6.77432	0.432421	No	0	1	No	-3.66895	0.0991491	No	2.83317
ENSG00000076258	FMO4	chr1:171313933-171314432	500	+	500	27652	2.3777	0.624883	No	1.23735	0.378136	No	1.8739	0.521245	No	1.14036	0.988469	No	-0.340895	1	No	-0.313217	0.997999	No	0.705869	0.763676	No	-0.0276781	1	No	1.45134	0.95343	No	-1.46747	0.318798	No	0.385764	0.897595	No	2.91881	0.898995	No	0	1	No	-1.28746	0.366566	No	-1.98295
ENSG00000286073		chr1:157310406-157310905	500	-	500	23139	0	1	No	5.18113	0.252941	No	0.924799	0.941452	No	-2.77202	0.988469	No	0	1	No	3.07522	0.919617	No	1.04782	0.852372	No	-2.649	1	No	0	1	No	-5.52568	0.277091	No	4.11485	0.54884	No	4.49838	0.964238	No	0	1	No	-2.90131	0.517334	No	1.78041
ENSG00000232085		chr1:243164388-243164887	500	+	500	4558	3.14941	0.0638232	No	2.48297	0.0578922	No	1.83119	0.263573	No	0.666433	0.988469	No	-0.345829	1	No	-0.228865	0.999785	No	1.04779	0.431971	No	-0.116964	1	No	-2.7846	0.168901	No	-1.45833	0.281272	No	0.994819	0.575313	No	-1.32627	0.964238	No	-1.82133	0.401069	No	-1.0499	0.413458	No	1.54966
ENSG00000117697	NSL1	chr1:212791533-212792032	500	-	500	65380	-0.0210036	1	No	4.37536	0.0172481	Up	3.72956	0.0478687	Up	-4.39636	0.36754	No	0.0203283	1	No	1.62575	0.888158	No	6.5205	1.14676e-07	Up	-1.60542	1	No	-0.848108	1	No	-2.41419	0.190359	No	7.89229	2.9031e-07	Up	1.56608	0.964238	No	-0.421136	1	No	-0.996604	0.549508	No	6.90168
ENSG00000162669	HFM1	chr1:91404607-91405106	500	-	500	143841	-0.568809	1	No	1.68851	0.220877	No	1.44817	0.58319	No	-2.25732	0.780524	No	1.1418	1	No	0.803884	0.93724	No	4.0434	0.000162054	Up	0.337912	1	No	-0.763541	0.999012	No	-1.18894	0.417518	No	5.43646	4.09768e-05	Up	0.4254	0.989994	No	-2.18753	0.366229	No	0.480834	0.741567	No	2.34269
ENSG00000132681	ATP1A4	chr1:160151336-160151835	500	+	500	35145	0	1	No	3.52682	0.0971416	No	0.455895	0.953721	No	-1.1177	0.988469	No	1.42001	1	No	3.62478	0.888158	No	-0.631166	0.837075	No	-2.20476	1	No	-5.0298	0.270924	No	-4.02324	0.103206	No	0.658248	0.877035	No	-1.00656	0.983589	No	-4.73987	0.252148	No	-2.43855	0.259266	No	-0.636514
ENSG00000143641	GALNT2	chr1:230057740-230058239	500	+	500	223883	0	1	No	2.07536	0.203675	No	0.84197	0.866046	No	0.333762	0.99448	No	0	1	No	1.17655	0.905498	No	-0.242119	0.93485	No	-0.750327	1	No	0	1	No	-2.78903	0.13665	No	0.281158	0.948467	No	1.76173	0.966162	No	0	1	No	-2.40298	0.185523	No	0.18504
ENSG00000227630	LINC01132	chr1:234723792-234724291	500	+	500	12429	-0.748613	1	No	3.72225	0.137268	No	1.50261	0.768802	No	-4.47086	0.691752	No	0.00904488	1	No	3.5987	0.888158	No	2.38382	0.253713	No	-3.58966	1	No	-3.69724	0.468237	No	-2.3782	0.316606	No	1.66716	0.668584	No	-1.31904	0.979809	No	-3.40732	0.498955	No	-0.955943	0.65361	No	0.534829
ENSG00000228830		chr1:234606758-234607257	500	+	500	2226	1.54335	0.462517	No	1.5655	0.177632	No	-0.892034	0.666949	No	-0.0221501	1	No	-0.011782	1	No	0.626727	0.943075	No	-1.50839	0.152407	No	-0.638509	1	No	-1.34397	0.563225	No	-2.0694	0.126131	No	-0.527287	0.765539	No	0.725425	0.973778	No	-1.2229	0.615023	No	-1.3419	0.279643	No	-1.13371
ENSG00000010932	FMO1	chr1:171248221-171248720	500	+	500	37258	0	1	No	3.14076	0.0305773	Up	-1.90329	0.598651	No	-0.731642	0.988971	No	2.68239	1	No	0.936044	0.911374	No	0.574697	0.78647	No	1.74635	1	No	0	1	No	-2.02926	0.176166	No	-1.30292	0.676359	No	1.00196	0.983227	No	0	1	No	-1.79794	0.221668	No	-1.24431
ENSG00000010072	SPRTN	chr1:231336854-231337353	500	+	500	17670	0.590305	1	No	1.03007	0.39213	No	3.72025	0.00243919	Up	-0.439769	0.988469	No	-0.354702	1	No	0.249311	0.997999	No	3.556	0.000118332	Up	-0.604013	1	No	-1.695	0.429406	No	-1.41021	0.278889	No	4.28301	0.000216152	Up	-0.284796	0.992481	No	-1.11628	0.689647	No	-0.662249	0.589657	No	4.11378
ENSG00000213051	RPL5P5	chr1:185227451-185227950	500	-	500	643	-1.40918	1	No	-0.709198	0.827748	No	0	1	No	-0.699984	0.992793	No	-1.82579	1	No	0.815702	0.985026	No	-1.57862	0.600887	No	-2.64149	1	No	2.95553	0.573377	No	1.24377	0.629725	No	0.51589	0.889031	No	1.71176	0.971357	No	3.36664	0.497886	No	-3.1613	0.308856	No	5.33207
ENSG00000168243	GNG4	chr1:235650505-235651004	500	-	500	102820	1.44733	1	No	2.89782	0.145889	No	0.960499	0.859876	No	-1.4505	0.988469	No	-0.535569	1	No	2.17932	0.888158	No	-0.303897	0.9252	No	-2.71489	1	No	0	1	No	-3.2002	0.151356	No	0.607185	0.885841	No	2.1729	0.964238	No	0	1	No	-3.44448	0.133014	No	1.1414
ENSG00000116183	PAPPA2	chr1:176462921-176463420	500	+	500	382181	0	1	No	3.87801	0.0628386	No	2.09727	0.645699	No	-1.46889	0.988469	No	0	1	No	2.51201	0.888158	No	1.48037	0.605686	No	-2.08579	1	No	0	1	No	-2.55782	0.238469	No	1.63452	0.664653	No	1.53052	0.975623	No	0	1	No	-2.3976	0.263386	No	1.76423
ENSG00000270106	TSNAX-DISC1	chr1:231528403-231528902	500	+	500	290342	0	1	No	2.05954	0.367658	No	3.90254	0.298085	No	0.349581	0.99487	No	0	1	No	1.50352	0.920233	No	2.47567	0.383075	No	-1.07729	1	No	0	1	No	-2.87226	0.240319	No	2.41164	0.534262	No	1.84496	0.972505	No	0	1	No	-2.37337	0.313334	No	2.20268
ENSG00000231612		chr1:245676229-245676728	500	-	500	2497	1.44732	1	No	1.44733	0.753279	No	0	1	No	-5.28831e-06	1	No	0.388657	1	No	2.4054	0.93724	No	0.303439	0.953452	No	-2.01675	1	No	0	1	No	-1.18661	0.789784	No	-0.0464556	1	No	0.15932	0.999638	No	2.26959	0.960642	No	2.46844	0.525616	No	-0.404629
ENSG00000170382	LRRN2	chr1:204685489-204685988	500	-	500	68319	3.2793	0.239848	No	1.94038	0.216394	No	4.71726	0.00698964	Up	1.33892	0.988469	No	1.55341	1	No	1.71873	0.888158	No	3.21303	0.0174949	Up	-0.165316	1	No	0.542803	1	No	-2.1363	0.21341	No	3.95214	0.0227584	Up	2.6791	0.891522	No	-0.0891714	1	No	-1.93773	0.249705	No	3.1216
ENSG00000233583		chr1:185264107-185264606	500	-	500	1821	2.05704	0.918617	No	-3.47029	0.165852	No	3.33678	0.427833	No	5.52732	0.541195	No	-1.39792	1	No	-0.127424	1	No	-3.46104	0.0998145	No	-1.2705	1	No	-3.72644	0.428241	No	1.38894	0.45498	No	-5.1175	0.0401177	Down	-5.11538	0.639501	No	-2.47472	0.669619	No	1.42738	0.431654	No	-3.90422
ENSG00000066027	PPP2R5A	chr1:212285160-212285659	500	+	500	76194	0.248222	1	No	0.349	0.78941	No	2.35381	0.170256	No	-0.100778	0.997721	No	-0.267981	1	No	-0.399469	0.985026	No	2.58608	0.0127861	Up	0.131489	1	No	-1.63357	0.57589	No	-1.22325	0.339747	No	1.0569	0.574668	No	-0.410316	0.989972	No	0.252291	1	No	-0.611382	0.619668	No	2.33089
ENSG00000286263		chr1:234932404-234932903	500	-	500	121352	0	1	No	3.41381	0.0778701	No	0.962764	0.854685	No	-1.00469	0.988469	No	0	1	No	1.42041	0.901305	No	0.973272	0.73472	No	-0.994183	1	No	-2.8401	0.667521	No	-3.35541	0.124292	No	0.883205	0.821832	No	0.51531	0.992646	No	-2.55017	0.701659	No	-3.50196	0.11465	No	1.31969
ENSG00000227006		chr1:230271851-230272350	500	-	500	13157	-4.05547	0.212495	No	1.76002	0.1592	No	-7.33187	0.000397274	Down	-5.81549	0.207173	No	0.0246861	1	No	-0.241833	0.998465	No	-1.24986	0.328405	No	0.266519	1	No	0.496897	1	No	-1.55471	0.251916	No	-1.98445	0.191869	No	2.0516	0.888753	No	1.20861	0.750233	No	-1.21844	0.347307	No	-1.60901
ENSG00000236372		chr1:232179864-232180363	500	-	500	4932	0	1	No	0.00560657	1	No	0	1	No	2.40351	0.988469	No	1.34925	1	No	1.32235	0.989321	No	0.925546	0.860535	No	0.0269056	1	No	0	1	No	-8.32332	0.1095	No	0	1	No	7.29603	0.857731	No	0	1	No	-8.0334	0.114287	No	0
ENSG00000224525		chr1:242203305-242203804	500	+	500	7023	0	1	No	3.22966	0.361463	No	-0.287284	0.992872	No	-0.820539	0.993288	No	0	1	No	-2.85259	0.904581	No	0	1	No	3.27882	1	No	0	1	No	-1.00737	0.792855	No	-1.79891	0.75451	No	-0.019926	1	No	0	1	No	-1.42622	0.690861	No	-1.09013
ENSG00000188770	OPTC	chr1:203493903-203494402	500	+	500	14547	0	1	No	1.97822	0.380126	No	0.413317	0.963146	No	0.430898	0.99448	No	0	1	No	1.29084	0.93724	No	-0.882193	0.780948	No	-0.864612	1	No	-2.67203	0.750422	No	-1.59855	0.489745	No	-0.705495	0.872801	No	-1.07348	0.983589	No	-2.38211	0.783538	No	-4.41866	0.125261	No	2.40454
ENSG00000173728	C1orf100	chr1:244352385-244352884	500	+	500	36779	5.00386	0.0359959	Up	1.62564	0.219716	No	1.7749	0.372	No	3.37821	0.5223	No	0.246651	1	No	0.768058	0.93724	No	-2.12472	0.213811	No	-0.521407	1	No	0	1	No	-1.64064	0.256679	No	-3.25893	0.194896	No	0.61334	0.991412	No	0	1	No	-0.833421	0.538126	No	-3.77622
ENSG00000094975	SUCO	chr1:172532099-172532598	500	+	500	79235	1.59538	0.633633	No	2.43941	0.132551	No	7.91246	7.7223e-08	Up	-0.844025	0.988469	No	0.786938	1	No	2.37349	0.888158	No	7.16994	5.1627e-12	Up	-1.58655	1	No	-1.85967	0.506919	No	-4.67829	0.0480111	Down	9.21561	5.63169e-09	Up	2.81861	0.815821	No	-0.57653	1	No	-1.9948	0.203681	No	7.81528
ENSG00000225811		chr1:190264648-190265147	500	+	500	97123	0.561045	1	No	0.550976	0.716856	No	-0.665281	0.893221	No	0.0100695	1	No	1.77866	1	No	-0.824459	0.93828	No	1.92777	0.233048	No	2.60312	1	No	-1.83275	0.549678	No	-1.14364	0.453779	No	2.93155	0.0725239	No	-0.689113	0.983227	No	-6.76365	0.0188116	Down	-3.18411	0.0776553	No	0.0411258
ENSG00000162772	ATF3	chr1:212565084-212565583	500	+	500	55194	0	1	No	1.69177	0.257722	No	-1.66741	0.679934	No	0.717349	0.990301	No	0	1	No	1.07128	0.906452	No	-3.02981	0.132436	No	-0.645052	1	No	0	1	No	-0.845821	0.592796	No	-3.47205	0.18563	No	-0.181475	0.999393	No	0	1	No	-1.17749	0.439711	No	-2.85045
ENSG00000076356	PLXNA2	chr1:208244135-208244634	500	-	500	221893	4.68949	0.15887	No	2.80114	0.138254	No	5.58745	0.00590397	Up	1.88835	0.977399	No	1.04436	1	No	1.9449	0.888158	No	2.79855	0.160494	No	-0.900544	1	No	-1.22135	1	No	-2.97563	0.15856	No	3.84726	0.11645	No	1.75428	0.964238	No	-0.248387	1	No	-2.49225	0.222896	No	4.33684
ENSG00000215819	KRT18P12	chr1:214531945-214532444	500	+	500	1023	1.9264	0.484679	No	0.87724	0.552507	No	0.199464	0.970347	No	1.04916	0.988469	No	0.00264567	1	No	-0.907867	0.928239	No	0.0608134	0.975065	No	0.910513	1	No	1.01145	0.912888	No	-1.95968	0.214662	No	-0.465665	0.838419	No	2.97113	0.733057	No	0.741335	1	No	-1.76624	0.25346	No	-0.929224
ENSG00000185523	SPATA45	chr1:212847400-212847899	500	-	500	17259	0	1	No	2.24396	0.37725	No	0.250451	0.989772	No	0.165163	0.998538	No	0	1	No	0.77746	0.991145	No	-0.265948	0.944606	No	-0.351235	1	No	0	1	No	-1.35292	0.623364	No	0.706406	0.88695	No	0.325628	0.998962	No	0	1	No	-0.86822	0.751035	No	0.511628
ENSG00000116711	PLA2G4A	chr1:186828699-186829198	500	+	500	159783	0	1	No	3.77451	0.0726904	No	0.967263	0.861714	No	-1.36539	0.988469	No	0	1	No	1.59179	0.898118	No	1.16709	0.693491	No	-1.16557	1	No	0	1	No	-5.04409	0.06211	No	3.19393	0.346794	No	4.01679	0.890727	No	0	1	No	-4.04558	0.101838	No	2.48534
ENSG00000228208	LINC02869	chr1:218459015-218459514	500	+	500	66464	0	1	No	2.32571	0.435756	No	2.90539	0.613272	No	0.0834024	1	No	0	1	No	1.41532	0.955557	No	1.83289	0.618696	No	-0.989098	1	No	0	1	No	-3.85392	0.238432	No	3.53186	0.436722	No	2.82663	0.964238	No	0	1	No	-3.09817	0.316667	No	3.06603
ENSG00000234915		chr1:212331464-212331963	500	-	500	31969	-0.791599	1	No	1.23525	0.273286	No	-3.05322	0.227174	No	-2.02685	0.906575	No	-4.20101	1	No	-0.11753	1	No	-5.10985	0.00128947	Down	-4.08348	1	No	-1.25082	1	No	-1.11132	0.356043	No	-4.51026	0.0309758	Down	-0.139499	0.999393	No	-0.568184	1	No	-0.621718	0.590118	No	-4.31722
ENSG00000143845	ETNK2	chr1:204151795-204152294	500	-	500	20733	-1.44225	1	No	2.4244	0.112969	No	-3.78591	0.16827	No	-3.86665	0.620635	No	0.56701	1	No	0.866186	0.937633	No	-0.218442	0.915235	No	-0.299176	1	No	-0.587274	1	No	-1.71036	0.291171	No	-1.93622	0.450532	No	1.12309	0.975755	No	-1.81915	0.847586	No	-1.2345	0.421518	No	-3.64395
ENSG00000235862		chr1:212626522-212627021	500	-	500	2238	6.56557	0.0470462	Up	1.30289	0.548792	No	2.98836	0.291227	No	5.26268	0.477418	No	3.5785	1	No	1.60561	0.897107	No	-0.301424	0.907946	No	1.97289	1	No	-4.18953	0.373558	No	2.65482	0.251889	No	-3.97682	0.170899	No	-6.84435	0.509175	No	-0.0794764	1	No	3.36456	0.169019	No	-0.576504
ENSG00000157060	SHCBP1L	chr1:182953276-182953775	500	-	500	53411	0	1	No	2.20592	0.342812	No	1.50971	0.783262	No	0.203198	0.997721	No	0	1	No	0.45391	0.998465	No	1.27882	0.689363	No	-0.0276848	1	No	0	1	No	-2.00134	0.412875	No	0.931144	0.835468	No	0.974044	0.986652	No	0	1	No	-1.13792	0.628609	No	0.357653
ENSG00000224260		chr1:209567424-209567923	500	-	500	38969	0	1	No	4.85472	0.140982	No	0.915849	0.913687	No	-2.4456	0.988469	No	0	1	No	2.50192	0.901305	No	1.28576	0.755056	No	-2.07569	1	No	0	1	No	-1.89684	0.574238	No	1.33962	0.809188	No	0.869543	0.992103	No	0	1	No	-1.21512	0.714225	No	0.947832
ENSG00000287220		chr1:208105852-208106351	500	+	500	1304	-1.41593	1	No	0.469404	0.821689	No	-1.0807	0.826611	No	-1.88534	0.983318	No	-0.543416	1	No	-1.4157	0.899337	No	1.67692	0.393932	No	0.872287	1	No	2.042	0.650082	No	-1.36415	0.459512	No	0.907669	0.729306	No	3.40615	0.796628	No	2.66391	0.470073	No	-1.4029	0.432921	No	1.56832
ENSG00000123684	LPGAT1	chr1:211830514-211831013	500	-	500	87057	-0.652546	1	No	3.4378	0.0961172	No	3.75533	0.247222	No	-4.09035	0.680568	No	-1.1273	1	No	2.98978	0.888158	No	3.7286	0.0368438	Up	-4.11708	1	No	-1.09726	1	No	-3.98421	0.0947256	No	5.40606	0.0128947	Up	2.88695	0.940695	No	-0.658885	1	No	-3.30549	0.136579	No	5.16572
ENSG00000117707	PROX1	chr1:213982931-213983430	500	+	500	58080	-2.86221	0.507173	No	1.68355	0.206798	No	-0.122559	1	No	-4.54575	0.428688	No	-0.150521	1	No	0.0281032	1	No	4.24457	0.000103789	Up	-0.178624	1	No	0.286389	1	No	-1.71235	0.235478	No	5.3271	2.61592e-05	Up	1.99874	0.905842	No	0.140365	1	No	-1.5302	0.278465	No	4.99892
ENSG00000228044		chr1:234646039-234646538	500	+	500	36638	0	1	No	2.85762	0.199405	No	-0.309385	0.979251	No	-0.448497	0.99448	No	0	1	No	1.25189	0.939147	No	-0.686554	0.835053	No	-0.825666	1	No	0	1	No	-3.20861	0.192981	No	-0.457481	0.924414	No	2.18131	0.964238	No	0	1	No	-3.16843	0.196332	No	-0.207736
ENSG00000224407		chr1:230281644-230282143	500	-	500	1332	3.56847	0.0666901	No	3.10018	0.0428175	Up	-1.2593	0.611444	No	0.46829	0.990301	No	0.659612	1	No	0.770331	0.945184	No	-1.83831	0.166559	No	-0.110719	1	No	-1.51687	0.637775	No	-2.76216	0.110291	No	-1.37818	0.485815	No	1.24529	0.964238	No	-1.60121	0.585745	No	-1.89869	0.230941	No	-2.326
ENSG00000237457	BRINP3-DT	chr1:190478301-190478800	500	+	500	1935	-0.937923	1	No	-0.0957067	0.993444	No	3.36843	0.453592	No	-0.842217	0.990301	No	-0.204741	1	No	-2.07861	0.901305	No	6.08451	0.00300598	Up	1.87387	1	No	-0.995718	1	No	1.3645	0.639217	No	4.04356	0.112845	No	-2.36022	0.964238	No	-5.18882	0.154507	No	0	1	No	0
ENSG00000123836	PFKFB2	chr1:207034116-207034615	500	+	500	46409	-0.00796912	1	No	0.971046	0.463739	No	-4.92827	0.0344957	Down	-0.979015	0.988469	No	0.542936	1	No	-0.199535	1	No	-3.20679	0.026483	Down	0.742471	1	No	-1.90737	0.875987	No	-1.28993	0.358319	No	-6.58818	0.00168674	Down	-0.617438	0.990081	No	1.61946	0.836378	No	-0.931757	0.488024	No	-3.41953
ENSG00000225233		chr1:213492038-213492537	500	+	500	86730	0	1	No	4.67613	0.077418	No	2.02164	0.709616	No	-2.26701	0.988469	No	0	1	No	2.81477	0.888158	No	1.9001	0.552573	No	-2.38855	1	No	0	1	No	-4.45086	0.125758	No	2.97276	0.46057	No	3.42357	0.964238	No	0	1	No	-4.28277	0.136398	No	3.09459
ENSG00000287856		chr1:231528354-231528853	500	-	500	164557	0	1	No	1.38704	0.383261	No	1.43427	0.741137	No	1.02208	0.988469	No	0	1	No	0.970382	0.93247	No	-0.131973	0.964441	No	-0.544157	1	No	0	1	No	-1.67944	0.318479	No	-0.454153	0.906797	No	0.652146	0.991412	No	0	1	No	-2.10662	0.223452	No	0.262948
ENSG00000203705	TATDN3	chr1:212791578-212792077	500	+	500	24753	0.983395	1	No	0.675258	0.741839	No	10.8144	2.56405e-10	Up	0.308137	0.99448	No	0.565261	1	No	1.34474	0.897107	No	9.72675	3.24393e-17	Up	-0.779483	1	No	-1.91545	0.507322	No	-3.97781	0.0620548	No	10.3396	2.71999e-12	Up	2.06236	0.950329	No	-1.43173	0.678005	No	-3.49582	0.0792165	No	10.3414
ENSG00000228686		chr1:176017027-176017526	500	+	500	1234	0.451323	1	No	1.89261	0.145699	No	-0.456282	0.883937	No	-1.44128	0.942682	No	-1.40209	1	No	-0.453483	0.981873	No	0.0363884	0.984892	No	-0.948612	1	No	2.53602	0.343672	No	-1.95547	0.162822	No	0.370643	0.854631	No	4.49148	0.428826	No	1.86362	0.581997	No	-2.27116	0.123974	No	0.0139365
ENSG00000279838		chr1:185294123-185294622	500	-	500	1739	0	1	No	1.32815	0.579799	No	-1.76984	0.737964	No	1.08098	0.988469	No	3.23196	1	No	-1.28637	0.945146	No	1.66751	0.550334	No	4.51833	1	No	-2.11423	0.898278	No	-3.26901	0.200294	No	-2.01246	0.614768	No	1.15478	0.983589	No	-1.82431	0.938083	No	-2.65944	0.273032	No	-2.3321
ENSG00000174175	SELP	chr1:169629944-169630443	500	-	500	41095	0	1	No	2.57687	0.29148	No	1.2612	0.831779	No	-0.167754	0.998205	No	0	1	No	1.03309	0.967549	No	0.82209	0.811134	No	-0.606863	1	No	0	1	No	-2.99338	0.258265	No	1.4039	0.75223	No	1.96609	0.971481	No	0	1	No	-2.52511	0.321285	No	1.22556
ENSG00000008118	CAMK1G	chr1:209583464-209583963	500	+	500	29976	0	1	No	5.25308	0.0184509	Up	-3.73466	0.273541	No	-2.84396	0.932003	No	0	1	No	1.92037	0.890834	No	-2.38484	0.364868	No	-1.49414	1	No	0	1	No	-3.27593	0.150134	No	-2.68505	0.443296	No	2.24864	0.964238	No	0.224425	1	No	-2.20242	0.297046	No	-2.50685
ENSG00000171161	ZNF672	chr1:248837960-248838459	500	+	500	11058	-3.37499	0.409858	No	0.103403	0.966371	No	-1.36145	0.751576	No	-3.47839	0.684976	No	-0.147203	1	No	0.55853	0.975457	No	1.41121	0.369824	No	-0.705733	1	No	-0.952372	1	No	-0.929088	0.556997	No	-0.349008	0.897962	No	-0.0232844	1	No	0.657363	1	No	-0.407859	0.799549	No	0.739499
ENSG00000224535	LINC02771	chr1:212472656-212473155	500	-	500	5957	2.11335	0.706473	No	0.680638	0.736555	No	2.24866	0.477337	No	1.43271	0.988469	No	-0.216298	1	No	1.23558	0.919617	No	-0.635932	0.791158	No	-1.45188	1	No	1.26398	0.986674	No	0.484079	0.82146	No	0.896898	0.760395	No	0.779897	0.983866	No	1.94338	0.741538	No	-0.265661	0.907441	No	2.32605
ENSG00000196878	LAMB3	chr1:209652176-209652675	500	-	500	37306	0	1	No	5.09434	0.13518	No	0.282018	0.992488	No	-2.68522	0.988469	No	0	1	No	1.06968	0.990785	No	2.32378	0.568181	No	-0.643459	1	No	0	1	No	-4.7815	0.219973	No	3.77688	0.469744	No	3.7542	0.964238	No	0	1	No	-2.2084	0.514784	No	1.49371
ENSG00000133059	DSTYK	chr1:205211453-205211952	500	-	500	68948	-0.605981	1	No	0.699555	0.6818	No	5.56255	0.00671964	Up	-1.30554	0.988469	No	1.21793	1	No	0.275511	0.999785	No	7.8105	1.49761e-12	Up	0.942417	1	No	0.147251	1	No	-1.62636	0.302366	No	7.12597	1.98096e-07	Up	1.77361	0.964238	No	0.972515	0.905505	No	-1.37963	0.364083	No	7.7045
ENSG00000074964	ARHGEF10L	chr1:17539448-17539947	500	+	500	157927	-0.453499	1	No	5.14858	0.0162693	Up	1.21361	0.80458	No	-5.60208	0.449628	No	1.12744	1	No	3.16106	0.888158	No	4.78207	0.00253104	Up	-2.03362	1	No	3.29457	0.430107	No	-2.9712	0.157584	No	6.98132	0.000119807	Up	6.26577	0.454676	No	-1.60754	0.963906	No	-1.87062	0.331466	No	0.978629
ENSG00000116918	TSNAX	chr1:231528291-231528790	500	+	500	37734	0.502055	1	No	0	1	No	11.2715	3.62817e-07	Up	-1.90707	0.98715	No	-0.413062	1	No	0	1	No	12.3393	4.01367e-13	Up	-0.839287	1	No	-0.957595	0.958136	No	0	1	No	12.831	1.69741e-09	Up	0.0696947	0.999658	No	-0.712103	1	No	0	1	No	12.7866
ENSG00000274020	LINC01138	chr1:148519355-148519854	500	-	500	228466	0	1	No	1.40624	0.25055	No	-2.04454	0.542362	No	1.00288	0.988469	No	0	1	No	-0.49964	0.969154	No	-2.12155	0.296809	No	0.925865	1	No	0	1	No	-0.721053	0.579641	No	-3.37147	0.158429	No	-0.306245	0.996176	No	0	1	No	-0.262444	0.847425	No	-3.54015
ENSG00000240963		chr1:244409343-244409842	500	-	500	34243	0	1	No	3.85872	0.264631	No	1.73546	0.815368	No	-1.44961	0.988469	No	0	1	No	3.90701	0.888158	No	-0.295724	0.949492	No	-3.48079	1	No	0	1	No	-3.8006	0.298279	No	2.24814	0.682174	No	2.77331	0.966521	No	0	1	No	-3.13869	0.367952	No	1.87615
ENSG00000198929	NOS1AP	chr1:162069441-162069940	500	+	500	300535	2.31444	0.4501	No	4.23147	0.0159115	Up	4.66819	0.00585958	Up	-1.91703	0.906575	No	1.42608	1	No	2.00312	0.888158	No	6.00818	5.42517e-07	Up	-0.577041	1	No	0.817871	1	No	-3.43908	0.0815981	No	6.12194	0.000113006	Up	4.25695	0.584505	No	1.08508	0.957749	No	-3.09223	0.102126	No	6.0423
ENSG00000272167		chr1:214030652-214031151	500	-	500	1761	1.39852	0.916419	No	1.27035	0.465657	No	0.83682	0.820768	No	0.128169	0.997721	No	-1.20527	1	No	-1.25099	0.909013	No	0.754378	0.740538	No	0.0457275	1	No	0.746344	1	No	1.06541	0.559441	No	-0.704941	0.79371	No	-0.319067	0.993733	No	1.61578	0.783735	No	0.848863	0.636838	No	0.381045
ENSG00000230628		chr1:234695904-234696403	500	-	500	26381	-0.0199704	1	No	3.15162	0.0817918	No	0.101571	1	No	-3.17159	0.816462	No	-2.00287	1	No	1.82578	0.888158	No	-0.555485	0.845833	No	-3.82864	1	No	0	1	No	-3.99158	0.0689201	No	0.0971488	0.988108	No	2.96429	0.964238	No	0	1	No	-3.51114	0.0911905	No	-0.093374
ENSG00000227579		chr1:177919903-177920402	500	-	500	527236	0	1	No	3.80679	0.0717989	No	1.52936	0.762088	No	-1.39767	0.988469	No	0	1	No	1.97627	0.888661	No	1.37698	0.639106	No	-1.55005	1	No	0	1	No	-3.80748	0.115682	No	1.81639	0.631833	No	2.78018	0.964238	No	0	1	No	-3.64881	0.126873	No	1.94764
ENSG00000176393	RNPEP	chr1:201982122-201982621	500	+	500	23526	-2.73829	0.567717	No	1.78242	0.216308	No	-1.46537	0.720159	No	-4.52071	0.467037	No	-0.513659	1	No	0.674205	0.958771	No	1.86748	0.198187	No	-1.18786	1	No	-2.29614	0.38645	No	-1.95961	0.217942	No	3.31174	0.035365	Up	-0.336537	0.992646	No	-2.00709	0.465151	No	-1.8016	0.248838	No	3.44279
ENSG00000174606	ANGEL2	chr1:213015618-213016117	500	-	500	23436	-3.78026	0.249593	No	0.915493	0.464163	No	-0.12473	0.99913	No	-4.69575	0.359644	No	-0.164464	1	No	-0.548622	0.964227	No	4.95518	1.58532e-07	Up	0.384158	1	No	1.15998	0.764465	No	-0.756293	0.546093	No	3.7154	0.00170068	Up	1.91627	0.895723	No	0.77297	0.963805	No	-1.47676	0.254679	No	4.04886
ENSG00000235750	KIAA0040	chr1:175192750-175193249	500	-	500	35764	-1.28138	1	No	2.00631	0.498473	No	4.745	0.212568	No	-3.28769	0.909611	No	1.29075	1	No	4.16997	0.888158	No	5.15347	0.00121075	Up	-2.87923	1	No	3.77157	0.380489	No	-3.76535	0.111958	No	5.90198	0.0034173	Up	7.53692	0.395015	No	0.224425	1	No	-4.91753	0.0625851	No	3.50701
ENSG00000121446	RGSL1	chr1:182408942-182409441	500	+	500	151158	0	1	No	2.50298	0.21618	No	1.58352	0.749763	No	-0.0938561	0.999978	No	0	1	No	0.883955	0.965179	No	1.21964	0.678079	No	-0.45773	1	No	0	1	No	-3.46045	0.135627	No	1.24351	0.753948	No	2.43315	0.964238	No	0	1	No	-3.1399	0.166339	No	1.21288
ENSG00000233304	LINC01346	chr1:3940236-3940735	500	+	500	14527	0	1	No	-0.554336	0.941706	No	0	1	No	2.96344	0.988469	No	0	1	No	2.58236	0.956877	No	-0.25897	0.971805	No	-2.15614	1	No	-2.79067	1	No	-6.80155	0.26643	No	3.44475	0.685001	No	4.01088	0.970209	No	-2.50075	1	No	-7.9275	0.200149	No	0
ENSG00000116903	EXOC8	chr1:231337603-231338102	500	-	500	4850	0.756317	1	No	3.29886	0.0357026	Up	2.85178	0.0861978	No	-2.54254	0.674507	No	0.647259	1	No	0.688145	0.962714	No	5.35344	6.81102e-07	Up	-0.0408858	1	No	-0.860514	0.942656	No	0.222907	0.910772	No	5.56516	5.54526e-05	Up	-1.08342	0.968387	No	0.271767	1	No	0.699013	0.673921	No	6.22134
ENSG00000228255		chr1:213731166-213731665	500	+	500	62922	0	1	No	2.66041	0.398286	No	2.84522	0.642365	No	-0.251293	0.997721	No	0	1	No	2.51433	0.897107	No	1.0084	0.802869	No	-2.08811	1	No	0	1	No	-4.83612	0.167026	No	3.03189	0.533985	No	3.80882	0.964238	No	0	1	No	-5.35189	0.141841	No	3.83759
ENSG00000287354		chr1:210366699-210367198	500	-	500	3838	-0.0111153	1	No	2.73486	0.112536	No	-2.88696	0.392375	No	-2.74598	0.885381	No	1.5286	1	No	0.308601	1	No	1.07901	0.598067	No	1.22	1	No	-0.285767	1	No	-2.16029	0.237554	No	1.49916	0.536045	No	1.87452	0.964238	No	-0.572516	1	No	-1.76388	0.314843	No	0.816003
ENSG00000198797	BRINP2	chr1:177170708-177171207	500	+	500	111215	0	1	No	2.44604	0.206864	No	1.60859	0.73629	No	-0.0369237	1	No	0	1	No	0.43335	0.997999	No	1.63839	0.553807	No	-0.0071242	1	No	0	1	No	-3.84557	0.102621	No	1.89246	0.600861	No	2.81827	0.964238	No	0	1	No	-3.41349	0.129029	No	1.75031
ENSG00000271746		chr1:6393305-6393804	500	+	500	587	2.52009	0.3345	No	7.44824	0.00557391	Up	2.2539	0.325296	No	-4.92814	0.398587	No	0.600834	1	No	2.53271	0.892007	No	5.25018	0.00135714	Up	-1.93187	1	No	-3.57102	0.165569	No	0	1	No	7.74577	0.000609921	Up	-2.54373	0.964238	No	-2.339	0.395775	No	1.18329	0.675527	No	6.7672
ENSG00000151414	NEK7	chr1:198156744-198157243	500	+	500	165177	1.69858	0.614682	No	1.42125	0.30451	No	5.73543	7.45572e-05	Up	0.277336	0.99448	No	0.97412	1	No	0.399786	0.993903	No	6.03243	1.12368e-08	Up	0.574334	1	No	-1.20768	0.846629	No	-2.92757	0.0904194	No	5.30736	0.000230339	Up	1.71989	0.964238	No	-0.771018	1	No	-2.59082	0.115058	No	5.40727
ENSG00000177614	PGBD5	chr1:230426083-230426582	500	-	500	111593	1.44733	1	No	2.38522	0.171434	No	0.868513	0.865717	No	-0.937897	0.988469	No	2.64239	1	No	1.23982	0.906539	No	3.20898	0.0523162	No	1.40257	1	No	-2.49944	0.740326	No	-3.27618	0.111752	No	0.885066	0.813396	No	0.77674	0.987923	No	-1.24772	1	No	-2.66734	0.1692	No	1.52795
ENSG00000213041		chr1:205201941-205202440	500	+	500	302	-0.204757	1	No	-3.95155	0.103217	No	3.93738	0.157554	No	3.7468	0.63586	No	-0.52253	1	No	-1.42046	0.893014	No	1.08851	0.533481	No	0.897928	1	No	0.240433	1	No	-1.37049	0.407527	No	0.717207	0.757298	No	1.61093	0.964238	No	0.495248	1	No	-2.98767	0.125898	No	2.5892
ENSG00000287157		chr1:210393863-210394362	500	-	500	7206	1.44733	1	No	1.98565	0.20361	No	-2.89865	0.366203	No	-0.53832	0.993182	No	1.96136	1	No	-0.35112	0.997999	No	-0.0478466	0.985275	No	2.31248	1	No	0.430469	1	No	-2.07484	0.232636	No	-0.805882	0.820839	No	2.50531	0.964238	No	3.19022	0.455228	No	-0.710233	0.659845	No	0.589259
ENSG00000233920		chr1:229242653-229243152	500	-	500	19196	0	1	No	2.23703	0.311991	No	1.41858	0.785896	No	0.172091	0.997721	No	0	1	No	1.2713	0.93724	No	0.401415	0.903085	No	-0.845072	1	No	0	1	No	-1.96317	0.362951	No	-0.910085	0.825275	No	0.935874	0.985428	No	0	1	No	-2.78949	0.218524	No	0.206161
ENSG00000225755		chr1:163236964-163237463	500	+	500	1734	-1.45908	1	No	-0.858538	0.684977	No	-0.576385	0.929063	No	-0.600547	0.9925	No	-1.31772	1	No	-0.709642	0.966945	No	-0.58392	0.811046	No	-0.608082	1	No	0.23141	1	No	-0.166674	0.936586	No	-0.623912	0.810353	No	0.398084	0.992646	No	-1.62439	0.859067	No	-1.2854	0.440262	No	-1.36098
ENSG00000143858	SYT2	chr1:202710205-202710704	500	-	500	119609	0	1	No	1.66704	0.245843	No	-2.59693	0.423576	No	0.742086	0.989677	No	0	1	No	0.82771	0.937633	No	-3.7405	0.0452626	Down	-0.401484	1	No	0	1	No	-1.05368	0.489367	No	-3.8683	0.118306	No	0.02638	1	No	1.74558	0.858711	No	-0.717307	0.627549	No	-1.43179
ENSG00000231718	LINC02789	chr1:199148348-199148847	500	+	500	244460	0	1	No	3.70107	0.108088	No	2.82213	0.521157	No	-1.29195	0.988469	No	0	1	No	2.47701	0.888158	No	2.06329	0.481049	No	-2.05079	1	No	0	1	No	-4.81562	0.0852864	No	3.19906	0.375297	No	3.78833	0.938976	No	0	1	No	-3.50807	0.161374	No	2.18143
ENSG00000136643	RPS6KC1	chr1:213050983-213051482	500	+	500	223292	-2.04364	0.823243	No	2.85389	0.0641668	No	1.59591	0.692767	No	-4.89753	0.41794	No	1.20735	1	No	1.02682	0.913778	No	6.67398	4.35818e-09	Up	0.180533	1	No	2.41557	0.440702	No	-3.07822	0.0918632	No	7.71196	2.87959e-08	Up	5.49379	0.381971	No	1.7539	0.670296	No	-2.99697	0.0953715	No	6.96904
ENSG00000232537		chr1:209266509-209267008	500	-	500	119289	0	1	No	3.14227	0.158329	No	1.64319	0.75286	No	-0.733149	0.9925	No	0	1	No	0.828497	0.975457	No	1.97407	0.502167	No	-0.402272	1	No	0	1	No	-2.34722	0.315104	No	0.785069	0.858169	No	1.31993	0.982876	No	0	1	No	-2.94205	0.221801	No	1.66982
ENSG00000285521		chr1:205775309-205775808	500	+	500	7815	1.13725	0.848223	No	2.44389	0.080769	No	3.10375	0.040941	Up	-1.30664	0.96743	No	0.308454	1	No	0.263809	0.998465	No	4.45503	1.5933e-05	Up	0.0446447	1	No	-0.232701	1	No	-1.84463	0.215757	No	5.5258	1.17842e-05	Up	1.61193	0.964238	No	-0.322231	1	No	-0.956461	0.482488	No	4.54811
ENSG00000133069	TMCC2	chr1:205227696-205228195	500	+	500	57437	-0.0564475	1	No	3.63697	0.0424558	Up	-0.470659	0.941393	No	-3.69342	0.715632	No	1.0563	1	No	0.98702	0.93724	No	3.29204	0.0419382	Up	0.0692804	1	No	-1.50086	0.988345	No	-1.91692	0.29831	No	2.31514	0.470246	No	0.416062	0.99328	No	-1.67841	0.911992	No	-1.43683	0.41182	No	1.6575
ENSG00000162877	PM20D1	chr1:205849883-205850382	500	-	500	21858	-3.46095	0.330287	No	0.137304	0.92933	No	-2.72051	0.341978	No	-3.59826	0.580237	No	-0.220777	1	No	-0.173128	1	No	0.830101	0.5543	No	-0.0476489	1	No	0.0802665	1	No	-0.360932	0.789072	No	0.652784	0.726973	No	0.441199	0.986568	No	0.230185	1	No	-0.146182	0.922889	No	0.587952
ENSG00000233461		chr1:231528369-231528868	500	-	500	7640	-4.22703	0.377119	No	0	1	No	0	1	No	-6.63615	0.516376	No	0.129298	1	No	0	1	No	10.2728	8.73431e-07	Up	-0.296927	1	No	-0.912735	1	No	0	1	No	10.2827	0.000111639	Up	0.114554	0.999638	No	-1.01414	1	No	0	1	No	9.8914
ENSG00000227237	ZNF692-DT	chr1:248858914-248859413	500	+	500	5383	2.69145	0.304428	No	-1.11017	0.664518	No	8.41802	0.000240933	Up	3.80162	0.653896	No	0.535526	1	No	-0.612174	0.985026	No	5.7641	2.68578e-05	Up	1.1477	1	No	-3.64684	0.238383	No	-21.5866	1.14616e-24	Down	20.6691	1.28767e-19	Up	17.9398	4.2543e-09	Up	0.371107	1	No	-2.77158	0.160376	No	5.87194
ENSG00000069248	NUP133	chr1:229508092-229508591	500	-	500	67833	-1.26455	0.907628	No	2.89674	0.0677952	No	4.53164	0.00833493	Up	-4.16129	0.371319	No	0.278416	1	No	0.0609849	1	No	8.91036	2.5875e-15	Up	0.217431	1	No	0.406662	1	No	-3.30314	0.0868632	No	9.52404	1.38858e-11	Up	3.7098	0.584505	No	0.199623	1	No	-1.75126	0.277306	No	7.76512
ENSG00000231666	LINC01704	chr1:158149561-158150060	500	-	500	17578	-1.04964	1	No	2.2505	0.364204	No	1.23586	0.835022	No	-3.30015	0.895864	No	-0.830147	1	No	0.586448	0.997251	No	3.11941	0.219637	No	-1.4166	1	No	1.05107	1	No	0.89986	0.740667	No	3.5001	0.237828	No	0.151207	0.999393	No	-0.345484	1	No	1.05233	0.6887	No	1.95108
ENSG00000234464		chr1:238238693-238239192	500	+	500	165714	0	1	No	4.61232	0.0533651	No	1.61512	0.761686	No	-2.2032	0.988469	No	0	1	No	3.58969	0.888158	No	0.654851	0.844689	No	-3.16347	1	No	0	1	No	-4.10309	0.120401	No	2.30548	0.555986	No	3.07579	0.964238	No	0	1	No	-3.54304	0.161563	No	2.03536
ENSG00000253148	RGS21	chr1:192316742-192317241	500	+	500	50044	0	1	No	5.13777	0.0640951	No	0.794342	0.911906	No	-2.72866	0.977399	No	0	1	No	2.14809	0.898118	No	1.80113	0.592561	No	-1.72186	1	No	0	1	No	-4.38885	0.137446	No	1.65631	0.715705	No	3.36156	0.964238	No	0	1	No	-2.7814	0.29933	No	0.338774
ENSG00000227751	RCC2-AS1	chr1:17406510-17407009	500	+	500	373	2.65252	0.148517	No	2.66173	0.0523164	No	-1.45459	0.462424	No	-0.00920665	1	No	1.28968	1	No	0.694004	0.946198	No	-0.849707	0.548911	No	0.595676	1	No	-1.29552	0.674476	No	-2.15337	0.149578	No	-1.63463	0.32281	No	0.857846	0.972723	No	-0.927067	0.850908	No	-1.35543	0.324051	No	-2.06412
ENSG00000285280		chr1:192957464-192957963	500	-	500	789678	0	1	No	2.36624	0.116495	No	0.931833	0.838663	No	0.0428778	1	No	0	1	No	0.863529	0.93724	No	0.451652	0.868351	No	-0.437303	1	No	0	1	No	-2.78538	0.114549	No	0.726717	0.837749	No	1.75808	0.964812	No	0	1	No	-1.91414	0.238504	No	0.145409
ENSG00000232892	RGS5-AS1	chr1:163161425-163161924	500	+	500	51099	-1.44232	1	No	0.758515	0.613958	No	-1.12699	0.795536	No	-2.20083	0.928831	No	-1.79446	1	No	-0.160932	1	No	-0.559689	0.82003	No	-1.63353	1	No	3.48581	0.34747	No	-1.28303	0.406726	No	1.76265	0.386904	No	4.76884	0.558676	No	0	1	No	-1.22221	0.413307	No	-2.52135
ENSG00000143322	ABL2	chr1:179229435-179229934	500	-	500	130105	1.6112	0.776327	No	2.9425	0.0772995	No	5.73715	0.000834072	Up	-1.3313	0.988469	No	0.0559613	1	No	1.82667	0.888158	No	5.29775	3.24446e-05	Up	-1.77071	1	No	-0.698076	1	No	-3.22776	0.0979866	No	6.34773	7.50625e-05	Up	2.52968	0.897034	No	-0.254965	1	No	-2.06109	0.231696	No	5.62417
ENSG00000185220	PGBD2	chr1:248905946-248906445	500	+	500	13501	-4.36192	0.229624	No	2.29901	0.326457	No	2.3907	0.587998	No	-6.66093	0.321814	No	-0.511911	1	No	-2.04817	0.898118	No	10.5879	1.65269e-09	Up	1.53625	1	No	0.47446	1	No	-5.90177	0.0681688	No	12.3454	1.45909e-08	Up	6.37623	0.452023	No	0.190557	1	No	-2.82086	0.205344	No	8.9806
ENSG00000162769	FLVCR1	chr1:212858025-212858524	500	+	500	40839	1.70035	0.579271	No	3.28173	0.0563881	No	8.22388	1.72575e-08	Up	-1.58139	0.954998	No	1.31334	1	No	-0.65373	0.980498	No	11.7723	2.19739e-20	Up	1.96707	1	No	-0.746534	1	No	-3.91073	0.0770566	No	10.7682	3.76868e-12	Up	3.1642	0.749709	No	-0.647463	1	No	-2.13005	0.219025	No	9.08659
ENSG00000133065	SLC41A1	chr1:205813499-205813998	500	-	500	24405	-0.904326	1	No	2.75063	0.0604518	No	4.17218	0.00777912	Up	-3.65495	0.392706	No	0.752121	1	No	1.5274	0.888158	No	7.05185	1.9193e-13	Up	-0.775283	1	No	-0.213383	1	No	-0.678873	0.672032	No	7.93442	4.79214e-10	Up	0.46549	0.988143	No	0.564088	1	No	0.690894	0.644171	No	7.34212
ENSG00000042781	USH2A	chr1:216423199-216423698	500	-	500	800308	0	1	No	2.52874	0.100772	No	1.59795	0.697558	No	-0.119616	0.998538	No	0	1	No	1.24081	0.897107	No	0.902988	0.726819	No	-0.81458	1	No	0	1	No	-2.35519	0.165575	No	0.546518	0.881762	No	1.32789	0.975755	No	0	1	No	-2.02879	0.220674	No	0.510049
ENSG00000223774		chr1:201893592-201894091	500	+	500	5887	-0.0206	1	No	2.011	0.206336	No	-3.57313	0.220591	No	-2.0316	0.968507	No	0.872707	1	No	0.0694955	1	No	-0.738316	0.732297	No	0.803212	1	No	2.61341	0.542266	No	-1.5619	0.353471	No	0.0412876	0.995862	No	4.1753	0.666972	No	2.60959	0.568431	No	-2.17831	0.214247	No	0.653878
ENSG00000233332		chr1:234214839-234215338	500	-	500	2233	3.04991	0.160492	No	-2.97167	0.205797	No	7.65896	0.000540008	Up	6.02158	0.248342	No	0.403792	1	No	-0.0706497	1	No	2.11183	0.138628	No	0.474441	1	No	-0.63256	1	No	1.09434	0.511915	No	0.722125	0.755745	No	-1.7269	0.964238	No	-0.514871	1	No	1.2515	0.443824	No	0.682653
ENSG00000286213		chr1:212503928-212504427	500	+	500	29633	0.474327	1	No	3.01678	0.33893	No	1.9036	0.776396	No	-2.54246	0.988469	No	-1.50856	1	No	2.90101	0.892007	No	0.0364891	0.994302	No	-4.40957	1	No	0	1	No	-4.42297	0.195261	No	1.62438	0.758284	No	3.39568	0.964238	No	0	1	No	-5.25979	0.144076	No	2.75113
ENSG00000226876	SMYD3-AS1	chr1:246108376-246108875	500	+	500	4991	-0.133738	1	No	2.86724	0.0364337	Up	-1.45136	0.589031	No	-3.00098	0.580763	No	-1.71421	1	No	0.21398	1	No	-0.378568	0.836421	No	-1.92819	1	No	0.277485	1	No	-2.38316	0.113506	No	1.47032	0.386595	No	2.66064	0.733921	No	0.323121	1	No	-1.83465	0.191858	No	0.967443
ENSG00000035687	ADSS2	chr1:244451660-244452159	500	-	500	43166	1.03898	0.889474	No	1.16748	0.368105	No	5.72467	9.63278e-06	Up	-0.128503	0.996403	No	0.712438	1	No	0.901343	0.907549	No	5.66427	1.90971e-09	Up	-0.188905	1	No	-0.734963	0.978106	No	-1.36859	0.312743	No	5.75227	1.37604e-06	Up	0.633624	0.981284	No	-0.295437	1	No	-0.259306	0.853661	No	5.08252
ENSG00000180287	PLD5	chr1:242524448-242524947	500	-	500	441462	2.86527	0.702047	No	3.57476	0.0500704	No	3.35282	0.286111	No	-0.709489	0.990359	No	1.95253	1	No	2.3745	0.888158	No	3.64033	0.036287	Up	-0.421974	1	No	-0.611669	1	No	-3.06475	0.126855	No	5.81025	0.000973468	Up	2.45308	0.946145	No	-0.210812	1	No	-2.86399	0.146158	No	6.01035
ENSG00000234678	ELF3-AS1	chr1:202010214-202010713	500	-	500	14518	4.99858	0.0210968	Up	1.97803	0.177852	No	0.549897	0.859976	No	3.02055	0.580432	No	0.736962	1	No	0.0382877	1	No	-1.77197	0.22094	No	0.698674	1	No	-3.31529	0.163534	No	-2.13589	0.191516	No	-0.998139	0.640954	No	-1.1794	0.964238	No	-1.82539	0.511898	No	-1.59047	0.304728	No	-0.0536538
ENSG00000163431	LMOD1	chr1:201946339-201946838	500	-	500	49883	3.83016	0.18051	No	2.96862	0.0617091	No	0.978359	0.760729	No	0.861536	0.988469	No	1.62197	1	No	3.1992	0.828229	No	-1.4604	0.405066	No	-1.57723	1	No	0	1	No	-1.31528	0.419149	No	-1.88434	0.554378	No	0.287981	0.99801	No	1.7819	0.857177	No	-0.178415	0.926258	No	-0.212008
ENSG00000230124	ACBD6	chr1:180502705-180503204	500	-	500	233052	-4.68729	0.123225	No	-0.260752	0.85	No	1.04218	0.797441	No	-4.42654	0.40526	No	0.681667	1	No	-0.240289	0.997999	No	6.39068	1.29312e-12	Up	0.921955	1	No	-1.10882	0.741853	No	-1.15445	0.366506	No	4.9815	1.68313e-05	Up	0.0456304	0.999638	No	-1.24606	0.64837	No	-1.03181	0.405017	No	4.72162
ENSG00000143473	KCNH1	chr1:211133916-211134415	500	-	500	457093	0	1	No	1.64562	0.312732	No	1.50768	0.730603	No	0.763503	0.990301	No	0	1	No	0.50107	0.991374	No	0.669333	0.80768	No	-0.0748447	1	No	0	1	No	-2.41565	0.186239	No	0.459995	0.907595	No	1.38835	0.975259	No	0	1	No	-1.86692	0.284022	No	0.201194
ENSG00000235096		chr1:246025647-246026146	500	+	500	9457	0.892334	1	No	1.4316	0.31275	No	0.443956	0.907009	No	-0.539267	0.988971	No	-0.459528	1	No	-0.303366	0.997999	No	0.827061	0.633298	No	-0.156162	1	No	0.094425	1	No	-1.49407	0.322311	No	0.838111	0.697809	No	1.5885	0.964238	No	0.519988	1	No	-1.72394	0.260557	No	1.49354
ENSG00000237250		chr1:237861925-237862424	500	+	500	65897	0	1	No	5.36036	0.0417608	Up	0.0455623	1	No	-2.95124	0.958814	No	0	1	No	2.82509	0.888158	No	0.597941	0.86691	No	-2.39887	1	No	0	1	No	-2.35944	0.36114	No	0.989449	0.831438	No	1.33214	0.983227	No	0	1	No	-3.38954	0.211631	No	2.30948
ENSG00000007341	ST7L	chr1:112620576-112621075	500	-	500	97062	-0.775609	1	No	1.76138	0.137498	No	2.35523	0.10778	No	-2.53699	0.553933	No	-0.640033	1	No	0.623024	0.945671	No	3.62916	6.85647e-05	Up	-1.26306	1	No	0.0464483	1	No	-1.76391	0.180409	No	3.84769	0.00087922	Up	1.81036	0.894818	No	0.901143	0.828632	No	-1.60716	0.21473	No	4.54563
ENSG00000286747		chr1:247105155-247105654	500	+	500	3275	-0.763788	1	No	-2.5556	0.327543	No	0	1	No	1.79182	0.988469	No	-0.253869	1	No	0.461463	0.997251	No	0.204338	0.94166	No	-0.715332	1	No	0.400668	1	No	0.469857	0.835312	No	-1.55758	0.665833	No	-0.0691894	0.999658	No	0	1	No	0.484961	0.823069	No	-2.71073
ENSG00000236069		chr1:192516940-192517439	500	+	500	20663	6.92785	0.0563321	No	2.38483	0.292005	No	4.7861	0.0635901	No	4.54302	0.649583	No	0	1	No	1.48274	0.921427	No	-0.81344	0.801474	No	-1.05652	1	No	0	1	No	1.54218	0.521954	No	-1.59673	0.693424	No	-2.56948	0.964238	No	2.03765	0.863429	No	1.40957	0.546836	No	1.60082
ENSG00000236244	SLC35F3-AS1	chr1:234272251-234272750	500	-	500	3668	-2.83887	0.604008	No	2.95785	0.102362	No	-3.44673	0.278479	No	-5.79672	0.357739	No	-1.64448	1	No	0.0950673	1	No	0.610435	0.792395	No	-1.73955	1	No	-1.26918	0.930966	No	-3.48773	0.102681	No	0.48871	0.873126	No	2.21855	0.964238	No	-1.49707	0.838032	No	-2.92362	0.144671	No	-0.303286
ENSG00000272865		chr1:242146980-242147479	500	+	500	61650	0.560391	1	No	3.79432	0.0155816	Up	-0.610586	0.901479	No	-3.23393	0.763572	No	-1.42251	1	No	-0.746196	0.949523	No	1.94703	0.38739	No	-0.676309	1	No	0	1	No	-1.81248	0.225467	No	-1.93038	0.518158	No	0.785179	0.984876	No	0.224425	1	No	-0.769654	0.57662	No	-1.72148
ENSG00000143324	XPR1	chr1:180631772-180632271	500	+	500	258008	1.28761	0.892241	No	2.97106	0.0555766	No	5.12113	0.00147356	Up	-1.68344	0.939467	No	0.215388	1	No	0.295678	0.998035	No	6.72429	5.52763e-09	Up	-0.0802904	1	No	-0.875093	1	No	-3.22419	0.084611	No	3.98642	0.0495118	Up	2.3491	0.964238	No	0.156578	1	No	-2.23414	0.176907	No	4.02804
ENSG00000118193	KIF14	chr1:200620502-200621001	500	-	500	69005	-1.02487	1	No	1.43385	0.454955	No	3.20055	0.353854	No	-2.45871	0.936625	No	-2.02152	1	No	1.72068	0.888815	No	1.91707	0.436774	No	-3.7422	1	No	0	1	No	-2.93872	0.141115	No	1.35858	0.701901	No	1.91142	0.964238	No	0	1	No	-2.92361	0.144654	No	1.63339
ENSG00000198842	STYXL2	chr1:167093825-167094324	500	+	500	34841	0	1	No	0.925205	0.816035	No	3.80649	0.543313	No	1.48391	0.988469	No	0	1	No	2.44132	0.905856	No	0.30748	0.947707	No	-2.0151	1	No	0	1	No	-2.46438	0.484807	No	1.00533	0.866296	No	1.43708	0.983589	No	0	1	No	-7.29181	0.103174	No	0
ENSG00000286619		chr1:205813072-205813571	500	+	500	82511	0.623415	1	No	0.0391271	0.994668	No	6.29214	1.4027e-07	Up	0.584288	0.988469	No	-0.277566	1	No	-0.113248	1	No	5.54353	7.9144e-10	Up	-0.164318	1	No	-2.26907	0.270924	No	-1.10264	0.384388	No	3.84717	0.00139157	Up	-1.16643	0.964238	No	-0.806639	0.894349	No	-0.470463	0.705378	No	4.67742
ENSG00000198756	COLGALT2	chr1:184037480-184037979	500	-	500	107626	0	1	No	0.993782	0.457411	No	0.987504	0.816081	No	1.41534	0.988469	No	3.96045	1	No	0.181402	1	No	3.35121	0.0065021	Up	3.77905	1	No	0	1	No	-0.793034	0.567951	No	-0.89645	0.783522	No	-0.234262	0.998878	No	0	1	No	-0.440827	0.750546	No	-0.95873
ENSG00000135749	PCNX2	chr1:233295476-233295975	500	-	500	312041	3.68197	0.0807852	No	1.03519	0.499923	No	7.12433	1.16286e-06	Up	2.64677	0.692417	No	1.96999	1	No	0.762167	0.95104	No	5.68538	7.71703e-07	Up	1.20782	1	No	-2.75912	0.304633	No	-1.26692	0.431401	No	3.45111	0.0381713	Up	-1.4922	0.964238	No	-2.76231	0.275602	No	-0.854268	0.581252	No	3.03526
ENSG00000143786	CNIH3	chr1:224434410-224434909	500	+	500	305645	1.38566	0.651279	No	2.14488	0.110482	No	9.38354	2.09605e-14	Up	-0.759214	0.988469	No	0.23464	1	No	1.24419	0.892007	No	9.13321	1.90101e-21	Up	-1.00955	1	No	-1.92782	0.398083	No	-2.84978	0.0835053	No	9.24234	1.79691e-14	Up	0.921959	0.970209	No	-1.50482	0.558108	No	-2.87733	0.077314	No	9.69289
ENSG00000054282	SDCCAG8	chr1:243255784-243256283	500	+	500	243808	0	1	No	0.598465	0.673755	No	0.0386064	1	No	1.81066	0.985776	No	1.3697	1	No	0.560376	0.969154	No	-0.962726	0.689232	No	0.809324	1	No	0	1	No	-1.14216	0.430108	No	-2.12393	0.46981	No	0.114858	0.999393	No	0	1	No	-0.838648	0.546841	No	-2.13751
ENSG00000183780	SLC35F3	chr1:233904426-233904925	500	+	500	419586	3.88141	0.441285	No	3.47138	0.0479034	Up	2.7161	0.425416	No	0.410037	0.99448	No	2.73808	1	No	1.8343	0.888158	No	3.20984	0.0717006	No	0.903776	1	No	0.542027	1	No	-3.61563	0.0833146	No	3.61204	0.11152	No	4.15765	0.750813	No	-0.648875	1	No	-3.38111	0.0955005	No	2.18662
ENSG00000238272		chr1:173555001-173555500	500	+	500	57272	0	1	No	3.80639	0.0784093	No	0.581425	0.931795	No	-1.39727	0.988469	No	0	1	No	1.46032	0.914283	No	0.944609	0.757989	No	-1.03409	1	No	0	1	No	-2.53369	0.265199	No	1.45941	0.71261	No	1.50639	0.978578	No	0	1	No	-1.67131	0.429125	No	0.886954
ENSG00000235060	VDAC1P4	chr1:180434550-180435049	500	+	500	887	-0.816145	1	No	0.308059	0.854882	No	-2.08373	0.409945	No	-1.1242	0.988469	No	-0.806371	1	No	-0.68969	0.957498	No	-1.07621	0.508267	No	-0.116681	1	No	1.03705	0.886192	No	-1.57075	0.308863	No	-0.00228651	1	No	2.6078	0.808787	No	0.385657	1	No	-1.45946	0.33229	No	-0.764978
ENSG00000143194	MAEL	chr1:166975332-166975831	500	+	500	46383	-1.3054	1	No	2.5193	0.384727	No	3.54503	0.462998	No	-3.8247	0.876238	No	-0.626926	1	No	2.11819	0.90082	No	4.62461	0.0544269	No	-2.74512	1	No	0.278385	1	No	-4.99932	0.112049	No	4.86977	0.133691	No	5.2777	0.799079	No	-0.913748	1	No	-6.92377	0.0622467	No	5.60209
ENSG00000229531	RABGAP1L-AS1	chr1:174954012-174954511	500	-	500	19065	-0.454603	1	No	0.727194	0.598431	No	-2.4041	0.458165	No	-1.1818	0.988469	No	-0.18283	1	No	-0.37243	0.996086	No	-1.0327	0.610482	No	0.189599	1	No	-3.97557	0.332771	No	-1.46096	0.307122	No	-4.7225	0.035957	Down	-2.5146	0.956003	No	-0.750711	1	No	-1.56329	0.27503	No	-1.39532
ENSG00000054267	ARID4B	chr1:235327970-235328469	500	-	500	196336	-0.0495462	1	No	1.96132	0.126656	No	-0.0391297	1	No	-2.01087	0.950863	No	0.683509	1	No	0.411629	0.986899	No	2.24362	0.130554	No	0.27188	1	No	2.46468	0.572596	No	-1.6466	0.235477	No	2.7508	0.0981745	No	4.11127	0.621612	No	1.68621	0.858671	No	-1.58748	0.248621	No	1.91322
ENSG00000261831		chr1:179941547-179942046	500	-	500	14906	0	1	No	0.534871	0.781383	No	0.76922	0.885224	No	1.87425	0.988469	No	0	1	No	0.301424	1	No	-0.98023	0.714292	No	0.124801	1	No	0	1	No	-0.893837	0.605522	No	-2.74886	0.359395	No	-0.133458	0.999393	No	0	1	No	-1.11011	0.505249	No	-2.24266
ENSG00000287921		chr1:233905682-233906181	500	-	500	1578	2.16175	0.471408	No	2.29629	0.135124	No	-0.0914766	1	No	-0.13454	0.997375	No	0.846463	1	No	1.75567	0.888158	No	-0.86614	0.611458	No	-0.909203	1	No	-1.5112	0.681438	No	-2.27407	0.181499	No	1.28618	0.549887	No	0.762863	0.9811	No	-0.517038	1	No	-1.81857	0.265071	No	1.82485
ENSG00000134245	WNT2B	chr1:112466291-112466790	500	+	500	63375	0.000592995	1	No	3.18792	0.0314036	Up	-4.27004	0.0854249	No	-3.18733	0.748325	No	-0.341862	1	No	0.753392	0.940874	No	-2.17797	0.261142	No	-1.09525	1	No	0	1	No	-1.75275	0.240545	No	-3.302	0.193886	No	0.725455	0.987841	No	0	1	No	-1.17655	0.403323	No	-3.58827
ENSG00000227373	RABGAP1L-DT	chr1:174159916-174160415	500	-	500	49648	0.291664	1	No	0.939822	0.50655	No	4.91071	0.000783491	Up	-0.648159	0.988469	No	-0.270227	1	No	0.255607	0.999785	No	5.03303	2.03888e-06	Up	-0.525834	1	No	-1.95497	0.432072	No	-1.59193	0.285959	No	5.30287	6.47422e-05	Up	-0.363046	0.991981	No	-1.38496	0.647861	No	-1.5668	0.288044	No	5.84775
ENSG00000231905	SETP10	chr1:179183484-179183983	500	+	500	564	2.30793	0.366684	No	-0.380378	0.821238	No	0.488809	0.889122	No	2.6883	0.675051	No	0.49811	1	No	-0.787929	0.940332	No	-0.913456	0.574477	No	1.28604	1	No	-2.33813	0.444407	No	1.17459	0.440376	No	-3.75312	0.0227962	Down	-3.51272	0.65476	No	-1.46659	0.700823	No	0.792691	0.595312	No	-2.49968
ENSG00000069275	NUCKS1	chr1:205749933-205750432	500	-	500	37111	-0.0955765	1	No	2.01995	0.141578	No	4.23429	0.0085919	Up	-2.11553	0.801665	No	0.897783	1	No	1.60047	0.888158	No	5.64714	5.23561e-09	Up	-0.702688	1	No	0.0872648	1	No	-0.885724	0.522665	No	5.61801	5.57494e-06	Up	0.972989	0.968315	No	0.751239	0.966907	No	0.172214	0.913088	No	5.22405
ENSG00000143674	MAP3K21	chr1:233327474-233327973	500	+	500	57175	-1.78925	0.913308	No	1.97734	0.182399	No	1.07144	0.806535	No	-3.76659	0.61838	No	0.873218	1	No	1.6355	0.888158	No	4.07576	0.000523309	Up	-0.762277	1	No	2.28847	0.468446	No	-1.00303	0.51185	No	5.95731	1.54415e-05	Up	3.2915	0.703281	No	1.88352	0.615434	No	-0.950821	0.520199	No	5.50015
ENSG00000237317		chr1:174367790-174368289	500	-	500	685	-3.15191	0.486422	No	-3.39738	0.168059	No	0	1	No	0.245478	0.996266	No	-1.66733	1	No	-1.39374	0.898118	No	-0.0648926	0.97998	No	-0.27359	1	No	-1.60481	0.698801	No	-3.36689	0.0989235	No	0.465361	0.86466	No	1.76208	0.964238	No	-1.03241	0.922445	No	-2.56876	0.166254	No	0.239628
ENSG00000187889	FYB2	chr1:56819447-56819946	500	-	500	100658	0	1	No	1.13929	0.476727	No	0.00148621	1	No	1.26983	0.988469	No	0	1	No	-0.478399	0.992066	No	-0.363716	0.899026	No	0.904624	1	No	0	1	No	-1.27862	0.445646	No	-1.92273	0.551741	No	0.25132	0.998962	No	0	1	No	-1.06501	0.508821	No	-1.84641
ENSG00000134375	TIMM17A	chr1:201955253-201955752	500	+	500	14912	-2.34606	0.746568	No	4.77318	0.0741968	No	2.53434	0.554899	No	-7.11924	0.311455	No	0.376832	1	No	4.89207	0.888158	No	5.13834	0.000245785	Up	-4.51523	1	No	1.55733	0.83413	No	-0.0518588	0.993874	No	4.52263	0.0117137	Up	1.60919	0.964238	No	1.53475	0.827965	No	-0.931039	0.63364	No	5.37924
ENSG00000097046	CDC7	chr1:91500601-91501100	500	+	500	24664	-1.97078	0.532353	No	2.05434	0.143506	No	2.98701	0.113084	No	-4.02512	0.352522	No	-0.293098	1	No	1.04537	0.899682	No	5.67366	2.0283e-08	Up	-1.33847	1	No	0.647322	1	No	-0.854501	0.570564	No	6.98089	5.05163e-08	Up	1.50182	0.964238	No	1.14347	0.764621	No	0.160894	0.92772	No	6.46164
ENSG00000231378	NDUFAF4P4	chr1:174849919-174850418	500	-	500	252	0.128087	1	No	2.94052	0.170344	No	-1.35255	0.733526	No	-2.81243	0.841593	No	-1.57829	1	No	0.594016	0.996787	No	-0.712423	0.774984	No	-2.1723	1	No	-1.64692	0.763734	No	0.601498	0.834019	No	2.37893	0.393478	No	-2.24841	0.964238	No	-1.71011	0.717475	No	1.37815	0.586231	No	1.53909
ENSG00000224857	LINC01691	chr1:121580275-121580774	500	-	500	6329	6.98676	0.0324554	Up	4.0857	0.0357314	Up	-0.263506	0.967557	No	2.90106	0.833748	No	0	1	No	1.24177	0.915448	No	-3.98012	0.0584235	No	-0.815548	1	No	-4.94435	0.256278	No	-1.68783	0.379008	No	-4.60942	0.0875077	No	-3.25652	0.917986	No	-4.65443	0.236702	No	-0.941059	0.610487	No	-5.06627
ENSG00000273367		chr1:234371936-234372435	500	+	500	376	-0.71311	1	No	-1.32355	0.627021	No	-1.82679	0.749644	No	0.610436	0.993288	No	-1.75913	1	No	-0.828534	0.970712	No	-3.36782	0.155923	No	-0.930599	1	No	-6.68866	0.108635	No	1.07095	0.701372	No	-3.37827	0.326626	No	-7.75962	0.461315	No	-2.90006	0.439953	No	0.329594	0.926426	No	1.1517
ENSG00000236358		chr1:234356756-234357255	500	+	500	8573	0.285374	1	No	2.48954	0.281627	No	3.61754	0.237679	No	-2.20416	0.96743	No	2.32963	1	No	0.664369	0.99398	No	7.48696	1.74752e-06	Up	1.66526	1	No	0.411248	1	No	-2.85318	0.234119	No	6.98217	0.000628561	Up	3.26443	0.872513	No	-0.638843	1	No	-2.39428	0.291359	No	5.47318
ENSG00000185420	SMYD3	chr1:246507063-246507562	500	-	500	757721	1.9804	0.922884	No	3.44172	0.0365515	Up	3.62729	0.187496	No	-1.46132	0.988469	No	2.57666	1	No	1.47113	0.889842	No	6.19413	7.79503e-07	Up	1.10553	1	No	-5.1798	0.192687	No	-2.99518	0.104542	No	2.17689	0.480905	No	-2.18462	0.964238	No	-0.879295	1	No	-2.684	0.132225	No	6.16622
ENSG00000076321	KLHL20	chr1:173714691-173715190	500	+	500	71502	-1.7591	0.880658	No	1.52994	0.179219	No	-1.06934	0.785039	No	-3.28903	0.633124	No	-0.322752	1	No	0.0806812	1	No	1.81626	0.155462	No	-0.403433	1	No	-0.0973032	1	No	-0.947641	0.428102	No	1.99073	0.176583	No	0.850338	0.973071	No	-0.130221	1	No	-0.551656	0.63463	No	1.56183
ENSG00000135778	NTPCR	chr1:232950355-232950854	500	+	500	33028	-3.30015	0.411421	No	0.54432	0.715781	No	-1.37036	0.740509	No	-3.84447	0.588614	No	-0.313478	1	No	0.283267	0.997999	No	1.87736	0.169279	No	-0.596745	1	No	1.75764	0.744919	No	-0.551476	0.718392	No	0.750963	0.746052	No	2.30912	0.946702	No	1.39626	0.891697	No	-0.736635	0.611084	No	0.574744
ENSG00000250536	ABHD17AP3	chr1:214608591-214609090	500	-	500	3121	-0.827149	1	No	-0.167649	0.910913	No	-2.02649	0.266729	No	-0.6595	0.988469	No	-0.111912	1	No	0.312226	0.996912	No	-1.79113	0.107178	No	-0.424138	1	No	-0.946174	0.851707	No	-1.02559	0.433285	No	-1.22227	0.468885	No	0.0794182	0.999393	No	-0.312154	1	No	-0.430681	0.740714	No	-1.18316
ENSG00000233985	LINC01681	chr1:170173615-170174114	500	+	500	130244	3.81954	0.579112	No	3.58089	0.147229	No	3.63205	0.377622	No	0.238643	0.9975	No	0	1	No	2.66248	0.888158	No	1.15715	0.728554	No	-2.23626	1	No	0	1	No	-4.11616	0.13758	No	2.29029	0.578725	No	3.08887	0.964238	No	0	1	No	-4.23042	0.133146	No	2.69447
ENSG00000286774		chr1:232843136-232843635	500	+	500	54025	0	1	No	1.53537	0.350648	No	1.07295	0.817847	No	0.873747	0.988469	No	0	1	No	-0.609036	0.976085	No	1.23446	0.635573	No	1.03526	1	No	0	1	No	-3.61741	0.077523	No	0.38611	0.923857	No	2.59011	0.964238	No	0	1	No	-4.07149	0.0509661	No	1.13011
ENSG00000236719	OVAAL	chr1:180509130-180509629	500	+	500	56894	0	1	No	3.32462	0.093012	No	0.896905	0.867754	No	-0.915498	0.988469	No	0	1	No	1.72836	0.892007	No	0.51027	0.86741	No	-1.30213	1	No	0	1	No	-3.16713	0.149863	No	1.65318	0.652524	No	2.13983	0.964238	No	0	1	No	-3.36422	0.135935	No	2.14019
ENSG00000136636	KCTD3	chr1:215567054-215567553	500	+	500	54254	-3.09413	0.441283	No	2.7239	0.0820013	No	2.106	0.553327	No	-5.81803	0.255559	No	0.244582	1	No	1.53894	0.888158	No	6.62967	3.32962e-10	Up	-1.29436	1	No	0.631617	1	No	-1.58478	0.278382	No	6.26467	1.00358e-06	Up	2.2164	0.872513	No	1.07336	0.839391	No	-1.33566	0.343411	No	6.4573
ENSG00000227043	LINC01682	chr1:229891797-229892296	500	-	500	78880	0	1	No	2.85178	0.181223	No	1.52897	0.766384	No	-0.442665	0.99448	No	0	1	No	2.09897	0.888158	No	0.298888	0.929435	No	-1.67275	1	No	0	1	No	-3.67677	0.132132	No	1.78418	0.645294	No	2.64948	0.964238	No	0	1	No	-3.59574	0.140633	No	1.99307
ENSG00000163874	ZC3H12A	chr1:37474330-37474829	500	+	500	9548	4.78178	0.17491	No	0.830222	0.64566	No	0.627608	0.883501	No	3.95156	0.638096	No	4.56178	1	No	0.0785468	1	No	1.15928	0.55196	No	4.48324	1	No	-6.93523	0.079299	No	-0.329554	0.87307	No	-5.12096	0.0450009	Down	-6.60568	0.447781	No	-1.92532	0.620307	No	-0.0526916	0.991855	No	-0.387912
ENSG00000054392	HHAT	chr1:210328002-210328501	500	+	500	347795	-1.9099	0.80266	No	-0.276069	0.810123	No	0.914379	0.816349	No	-1.63383	0.967474	No	-0.592393	1	No	-0.77093	0.903614	No	2.72675	0.0136137	Up	0.178537	1	No	1.0218	0.899686	No	-0.964832	0.381722	No	2.67856	0.0283761	Up	1.98663	0.887381	No	-1.4456	0.853136	No	-0.984853	0.359984	No	0.231182
ENSG00000225711		chr1:179220688-179221187	500	+	500	938	1.38983	0.642422	No	-2.23457	0.169392	No	3.83531	0.0249584	Up	3.6244	0.411366	No	-0.389042	1	No	-0.102066	1	No	-0.0760682	0.963337	No	-0.286976	1	No	-1.82381	0.41308	No	0.76196	0.575587	No	0.10684	0.966707	No	-2.58577	0.722191	No	-1.23799	0.655404	No	0.568416	0.671629	No	0.886204
ENSG00000122223	CD244	chr1:160862638-160863137	500	-	500	32478	0	1	No	4.95562	0.18716	No	1.53274	0.850748	No	-2.54651	0.988469	No	0	1	No	0.437283	1	No	4.06819	0.314851	No	-0.0110581	1	No	0	1	No	-2.91501	0.493455	No	4.60197	0.405561	No	1.88771	0.983227	No	0	1	No	1.58871	0.672984	No	0.38818
ENSG00000135750	KCNK1	chr1:233613856-233614355	500	+	500	58159	-1.30026	1	No	4.04548	0.0235433	Up	-0.820662	0.868366	No	-5.34574	0.391442	No	0.068253	1	No	1.20513	0.904581	No	3.38819	0.024213	Up	-1.13688	1	No	-0.943734	1	No	-2.48252	0.169669	No	3.19987	0.110198	No	1.53879	0.964238	No	-0.2988	1	No	-2.74812	0.140633	No	4.1104
ENSG00000203730	TEDDM1	chr1:182400418-182400917	500	-	500	2301	3.59886	0.21363	No	0.0925437	0.980733	No	2.9205	0.236333	No	3.50631	0.647576	No	-0.414666	1	No	0.684384	0.966388	No	-1.68487	0.449337	No	-1.09905	1	No	-3.94729	0.359058	No	-1.24406	0.437141	No	-4.48281	0.0630333	No	-2.70323	0.950542	No	-0.0146345	1	No	-1.14749	0.45725	No	-0.646712
ENSG00000284623	LINC02786	chr1:38140344-38140843	500	-	500	10880	0	1	No	0.541925	0.893534	No	3.03704	0.636436	No	1.86719	0.988469	No	1.35473	1	No	2.21515	0.904581	No	0.309432	0.9412	No	-0.86042	1	No	0	1	No	0.713584	0.842032	No	0.203242	0.977921	No	-1.74088	0.980405	No	0	1	No	-1.41146	0.689295	No	2.61821
ENSG00000229228	LINC00582	chr1:231611841-231612340	500	-	500	20549	-0.00615034	1	No	0.326734	0.838	No	-1.82649	0.633924	No	-0.332884	0.99448	No	-1.98905	1	No	-0.735544	0.948429	No	-2.74711	0.17236	No	-1.2535	1	No	0.487059	1	No	-1.46039	0.331218	No	0.168226	0.953746	No	1.94745	0.964238	No	-1.63002	0.837125	No	-1.65066	0.276182	No	-1.75859
ENSG00000215796		chr1:247042541-247043040	500	+	500	981	0.997057	1	No	-4.64612	0.0554055	No	5.11082	0.0416777	Up	5.64318	0.30137	No	-1.52723	1	No	-1.23448	0.896811	No	-0.825111	0.657591	No	-0.292755	1	No	0.908021	0.98715	No	-0.0690469	0.979615	No	-0.95116	0.652604	No	0.977068	0.973071	No	0.418338	1	No	0.387786	0.803679	No	-1.89768
ENSG00000233047	LINC01677	chr1:106028028-106028527	500	-	500	100408	0	1	No	5.09111	0.077418	No	1.4881	0.813328	No	-2.68199	0.985776	No	0	1	No	2.56973	0.892007	No	2.02659	0.557695	No	-2.14351	1	No	0	1	No	-7.36585	0.0740417	No	6.17071	0.122561	No	6.33856	0.782671	No	0	1	No	-3.41289	0.248775	No	2.50767
ENSG00000143341	HMCN1	chr1:185734141-185734640	500	+	500	456309	0	1	No	3.7873	0.0438965	Up	2.41278	0.534637	No	-1.37818	0.988469	No	2.32572	1	No	2.60986	0.888158	No	3.50682	0.0682868	No	-0.284142	1	No	0	1	No	-3.48204	0.102301	No	1.95226	0.565699	No	2.45474	0.964238	No	1.19052	1	No	-3.05161	0.133601	No	3.73966
ENSG00000228309	LINC01350	chr1:185628695-185629194	500	-	500	70324	1.44732	1	No	2.43277	0.345269	No	2.00286	0.723108	No	-0.985442	0.990301	No	-0.535569	1	No	0.703988	0.996787	No	1.74875	0.602733	No	-1.23956	1	No	0	1	No	-3.05466	0.270531	No	1.7317	0.699253	No	2.02737	0.971738	No	0	1	No	-3.79729	0.1878	No	2.76426
ENSG00000229739	PDC-AS1	chr1:186423231-186423730	500	+	500	97417	0	1	No	5.04436	0.040083	Up	1.5597	0.768066	No	-2.63525	0.968463	No	0	1	No	2.74195	0.888158	No	1.87923	0.526198	No	-2.31572	1	No	-2.47237	0.811015	No	-2.63806	0.272608	No	2.29329	0.553573	No	0.16569	0.999393	No	-2.18244	0.847586	No	-2.73269	0.256832	No	2.67785
ENSG00000116703	PDC	chr1:186460865-186461364	500	-	500	17299	0.581857	1	No	1.27155	0.414108	No	-1.32848	0.760618	No	-0.689697	0.990301	No	-1.40104	1	No	-0.035963	1	No	-2.00386	0.387001	No	-1.36508	1	No	-6.30229	0.0915705	No	-2.01093	0.233153	No	-2.38684	0.431412	No	-4.29136	0.688751	No	-6.01237	0.0432918	Down	-1.7828	0.279059	No	-2.32504
ENSG00000215838		chr1:165698500-165698999	500	+	500	10969	2.16052	0.315762	No	3.07519	0.0415999	Up	5.16634	0.000137889	Up	-0.914677	0.988469	No	0.307476	1	No	1.12704	0.898118	No	5.26145	4.00166e-07	Up	-0.819565	1	No	-3.4753	0.0991867	No	2.09617	0.21319	No	4.2425	0.0016413	Up	-5.57147	0.374803	No	-2.52539	0.205528	No	1.6093	0.328443	No	5.67928
ENSG00000224358	TMCO1-AS1	chr1:165768679-165769178	500	+	500	5998	2.03087	0.437771	No	6.28195	0.0136093	Up	7.6227	1.23886e-06	Up	-4.25108	0.492583	No	0.636779	1	No	1.36826	0.952928	No	11.1423	9.15396e-12	Up	-0.73148	1	No	-2.50563	0.309272	No	0	1	No	12.7839	6.79909e-10	Up	-1.47834	0.972505	No	-1.81983	0.512072	No	0	1	No	13.1798
ENSG00000090432	MUL1	chr1:20507902-20508401	500	-	500	8454	-3.35619	0.55182	No	1.44733	0.661935	No	0	1	No	-4.80352	0.73486	No	0.564509	1	No	3.5738	0.888158	No	5.87385	0.000849201	Up	-3.00929	1	No	-0.0374449	1	No	-4.66682	0.158237	No	9.50481	0.0003282	Up	4.62937	0.810722	No	0.466469	1	No	-0.578163	0.826461	No	5.92007
ENSG00000158825	CDA	chr1:20588836-20589335	500	+	500	29568	1.44733	1	No	3.04557	0.140512	No	-0.199966	0.992631	No	-1.59824	0.988469	No	-0.535569	1	No	0.804606	0.973029	No	0.0581026	0.987152	No	-1.34018	1	No	0	1	No	-3.85667	0.126504	No	2.07657	0.586212	No	2.82937	0.964238	No	0	1	No	-1.64992	0.428686	No	0.159755
ENSG00000158828	PINK1	chr1:20633208-20633707	500	+	500	17804	-2.05441	0.787452	No	1.83292	0.15743	No	-5.07972	0.0262462	Down	-3.88733	0.549679	No	-1.1254	1	No	0.703884	0.943075	No	-3.02167	0.0252355	Down	-1.82928	1	No	-4.00479	0.322121	No	-1.13881	0.405081	No	-6.2661	0.00276038	Down	-2.86597	0.902601	No	-0.855502	1	No	-0.572669	0.667242	No	-3.68296
ENSG00000117242	PINK1-AS	chr1:20651944-20652443	500	-	500	9287	0	1	No	2.5917	0.075448	No	-6.36466	0.00474945	Down	-0.182574	0.997375	No	0	1	No	0.331098	0.997445	No	-6.08696	0.000337115	Down	0.0951275	1	No	0	1	No	-2.01	0.201003	No	-6.53958	0.00256764	Down	0.982705	0.983227	No	0	1	No	-1.05928	0.461492	No	-7.20038
ENSG00000134371	CDC73	chr1:193121733-193122232	500	+	500	132583	1.89646	0.631118	No	4.98662	0.0122052	Up	6.16573	0.000251618	Up	-3.09016	0.668857	No	1.11778	1	No	2.59172	0.888158	No	7.78195	3.46328e-10	Up	-1.47394	1	No	-3.14244	0.291119	No	-2.09743	0.246041	No	5.89184	0.000588995	Up	-1.04501	0.974646	No	-1.61731	0.673466	No	-2.01121	0.262061	No	7.33075
ENSG00000162630	B3GALT2	chr1:193186364-193186863	500	-	500	7634	2.04509	0.341588	No	0.630678	0.602193	No	0.691755	0.777326	No	1.41441	0.920528	No	-0.238896	1	No	-0.863623	0.904581	No	-0.0979257	0.952444	No	0.624726	1	No	-0.967823	0.847838	No	-0.575511	0.643766	No	-0.855465	0.624802	No	-0.392312	0.988506	No	-0.320024	1	No	-0.901223	0.451	No	0.118045
ENSG00000232077	LINC01031	chr1:193304495-193304994	500	+	500	60959	0	1	No	4.79095	0.127968	No	2.05493	0.747115	No	-2.38184	0.988469	No	0	1	No	3.14095	0.888158	No	1.72203	0.646061	No	-2.71473	1	No	0	1	No	-2.08434	0.504858	No	1.9855	0.686649	No	1.05705	0.989035	No	0	1	No	-2.46608	0.417792	No	2.65717
ENSG00000287453		chr1:69551598-69552097	500	+	500	11618	0	1	No	6.00712	0.276215	No	0.94023	0.956263	No	-3.59802	0.988469	No	0	1	No	1.46961	0.996912	No	3.49487	0.57844	No	-1.04338	1	No	0	1	No	1.91495	0.748356	No	0.221949	0.988253	No	-2.94223	0.980043	No	0	1	No	0.906905	0.888041	No	1.51991
ENSG00000066557	LRRC40	chr1:70205330-70205829	500	-	500	60525	1.38379	0.715723	No	5.04891	0.00722165	Up	7.00187	3.14231e-07	Up	-3.66512	0.428752	No	0.508338	1	No	2.32637	0.888158	No	8.84895	1.02968e-16	Up	-1.81804	1	No	-1.84791	0.474988	No	-3.60721	0.061751	No	8.94406	3.48725e-11	Up	1.75931	0.964238	No	-2.02986	0.4043	No	-2.32197	0.153393	No	7.47687
ENSG00000228988		chr1:70220774-70221273	500	-	500	2185	-0.482896	1	No	0.335797	0.820899	No	-0.363313	0.918971	No	-0.818693	0.988469	No	-0.50753	1	No	-0.547124	0.969154	No	0.494974	0.751523	No	0.0395944	1	No	-0.412681	1	No	-0.0293615	0.998572	No	-0.0966581	0.972554	No	-0.383319	0.991412	No	-0.483788	1	No	-0.569056	0.678988	No	0.371928
ENSG00000118454	ANKRD13C	chr1:70354485-70354984	500	-	500	95486	1.34687	0.678169	No	1.25088	0.350642	No	7.96927	3.87669e-10	Up	0.0959954	0.997721	No	0.67003	1	No	0.0291846	1	No	8.51412	6.99113e-19	Up	0.640846	1	No	-1.79925	0.43547	No	-3.00039	0.0682101	No	7.09471	3.1175e-09	Up	1.20114	0.964238	No	-1.22726	0.673258	No	-2.45264	0.108349	No	7.11895
ENSG00000226088	HHLA3-AS1	chr1:70360188-70360687	500	-	500	626	-3.58265	0.414538	No	3.76852	0.0936628	No	-3.46804	0.306898	No	-7.35117	0.231275	No	-0.593112	1	No	0.950982	0.969154	No	2.33904	0.231293	No	-1.54409	1	No	0.859573	1	No	-2.77182	0.206673	No	1.95086	0.458762	No	3.63139	0.786001	No	0.540695	1	No	-2.569	0.233569	No	1.42916
ENSG00000116761	CTH	chr1:70410968-70411467	500	+	500	28384	-2.46346	0.606477	No	3.16054	0.0396675	Up	1.77312	0.628995	No	-5.624	0.253481	No	0.676961	1	No	1.31604	0.892007	No	6.75804	2.8287e-11	Up	-0.639076	1	No	-0.414417	1	No	-0.270351	0.863881	No	4.47728	0.000601565	Up	-0.144066	0.998962	No	0.437021	1	No	-0.995071	0.471989	No	6.05344
ENSG00000007968	E2F2	chr1:23530984-23531483	500	-	500	24546	0.805285	1	No	0.858358	0.694581	No	6.09951	0.00638871	Up	-0.053073	1	No	0.598214	1	No	2.07935	0.888158	No	4.67145	0.000321926	Up	-1.48114	1	No	-0.551382	1	No	-1.57693	0.370337	No	6.07582	0.000112898	Up	1.02554	0.973778	No	-1.85327	0.604746	No	-2.15357	0.244787	No	5.35057
ENSG00000117318	ID3	chr1:23559252-23559751	500	-	500	1326	-1.26217	1	No	2.39461	0.168082	No	-3.33675	0.282022	No	-3.65677	0.700178	No	1.29487	1	No	0.930688	0.943075	No	0.684205	0.728398	No	0.364182	1	No	-0.288033	1	No	0.784081	0.673063	No	-0.392643	0.891665	No	-1.07211	0.975755	No	0.592592	1	No	1.24927	0.485442	No	0.0227915
ENSG00000142676	RPL11	chr1:23691492-23691991	500	+	500	4844	-2.10046	0.897176	No	2.11171	0.336294	No	-0.468227	0.953614	No	-4.21217	0.700178	No	-0.825139	1	No	1.85144	0.893014	No	1.06736	0.664344	No	-2.67658	1	No	0	1	No	-3.38036	0.169651	No	-0.201671	0.971525	No	2.35307	0.964238	No	1.09637	1	No	-0.61452	0.776942	No	-0.843851
ENSG00000057757	PITHD1	chr1:23778168-23778667	500	+	500	9565	-2.11393	0.510489	No	4.80923	0.0253542	Up	2.94008	0.167217	No	-6.92316	0.124409	No	0.241002	1	No	1.35971	0.932463	No	8.74454	1.51627e-12	Up	-1.11871	1	No	-1.4689	0.601741	No	2.51912	0.207095	No	5.95923	4.98918e-06	Up	-3.98802	0.567023	No	-0.454657	1	No	2.98203	0.161358	No	6.51056
ENSG00000011009	LYPLA2	chr1:23790895-23791394	500	+	500	4145	-1.87001	0.880231	No	1.67908	0.235329	No	-4.13608	0.104729	No	-3.54909	0.649135	No	0.19746	1	No	0.465528	0.985026	No	-0.855061	0.620548	No	-0.268068	1	No	3.41679	0.350809	No	-1.6341	0.282061	No	-0.628645	0.786982	No	5.05088	0.512476	No	0	1	No	-0.995566	0.486119	No	-5.42133
ENSG00000117308	GALE	chr1:23800532-23801031	500	-	500	4933	1.74633	0.482411	No	-0.353007	0.807061	No	2.82997	0.0626969	No	2.09934	0.745335	No	1.48798	1	No	0.329353	0.996912	No	1.88926	0.0960781	No	1.15863	1	No	-0.786895	0.967544	No	-0.764967	0.57462	No	0.138168	0.956008	No	-0.0219285	1	No	0.223247	1	No	-0.682852	0.603518	No	1.0662
ENSG00000226919		chr1:240763084-240763583	500	+	500	13241	-1.00157	1	No	1.0208	0.538171	No	-0.394982	0.955712	No	-2.02237	0.96743	No	0.888568	1	No	0.52581	0.985026	No	1.99014	0.217543	No	0.362758	1	No	-2.64367	0.634308	No	0.188256	0.926039	No	-1.3401	0.684716	No	-2.83192	0.944695	No	-0.35319	1	No	-0.236328	0.900154	No	1.37496
ENSG00000286496		chr1:241357093-241357592	500	+	500	6462	1.62592	0.819096	No	-0.101684	0.975129	No	3.43484	0.134228	No	1.7276	0.968507	No	1.03322	1	No	0.0910494	1	No	2.64941	0.0736613	No	0.94217	1	No	-1.80784	0.660336	No	-3.49307	0.103887	No	3.85269	0.0464135	Up	1.68523	0.964238	No	-1.44779	0.767717	No	-4.29115	0.0689968	No	5.01082
ENSG00000287516		chr1:241413466-241413965	500	+	500	54696	2.09715	0.605505	No	0.579398	0.690485	No	1.35595	0.645699	No	1.51775	0.972875	No	1.26367	1	No	0.566678	0.969154	No	0.535186	0.761587	No	0.696992	1	No	-2.57987	0.491091	No	-1.1345	0.441044	No	-0.620905	0.828462	No	-1.44537	0.964238	No	-4.76972	0.137815	No	-1.37145	0.34451	No	-2.57381
ENSG00000287738		chr1:241484746-241485245	500	-	500	30995	0	1	No	2.85398	0.535126	No	2.2757	0.808757	No	-0.444868	0.996677	No	0	1	No	2.50251	0.9406	No	0.644282	0.912304	No	-2.07629	1	No	0	1	No	-2.52998	0.590038	No	0.878543	0.9125	No	1.50269	0.988506	No	0	1	No	-4.50269	0.340038	No	3.14118
ENSG00000158714	SLAMF8	chr1:159826561-159827060	500	+	500	10432	0	1	No	4.39967	0.127926	No	-1.05195	0.881016	No	-1.99056	0.988469	No	0	1	No	3.01425	0.888158	No	-1.64942	0.645051	No	-2.58803	1	No	0	1	No	-6.11628	0.0976118	No	1.87214	0.71116	No	5.08898	0.887381	No	0	1	No	-3.41564	0.255651	No	-0.538568
ENSG00000272668		chr1:159854620-159855119	500	+	500	12566	5.57536	0.0736641	No	1.77643	0.312044	No	4.06166	0.0441337	Up	3.79893	0.638908	No	0.404582	1	No	1.49589	0.893014	No	-0.828576	0.758	No	-1.09131	1	No	0	1	No	-0.866394	0.633288	No	-1.26086	0.719796	No	-0.160901	0.999393	No	0	1	No	-0.552892	0.761588	No	-1.28444
ENSG00000287040		chr1:159900225-159900724	500	+	500	2707	2.67981	0.510299	No	1.5273	0.403095	No	1.18412	0.754694	No	1.15251	0.988469	No	1.67582	1	No	0.431333	0.996939	No	1.2761	0.518572	No	1.24449	1	No	-0.0187692	1	No	1.43496	0.46099	No	-0.688837	0.820839	No	-1.45373	0.969617	No	2.01273	0.673566	No	1.65459	0.391589	No	1.12303
ENSG00000256029		chr1:159872804-159873303	500	-	500	38330	0	1	No	3.5486	0.225795	No	0.536792	0.959266	No	-1.13949	0.989237	No	0	1	No	0.746076	0.996912	No	1.35643	0.72392	No	-0.319851	1	No	0	1	No	-3.6315	0.25612	No	1.59771	0.75404	No	2.60421	0.964863	No	0	1	No	-1.77083	0.547752	No	0.0269614
ENSG00000254545		chr1:31788880-31789379	500	+	500	1943	2.00383	0.939367	No	4.59963	0.0161396	Up	-4.01081	0.153601	No	-2.5958	0.918541	No	-1.39796	1	No	1.07285	0.93247	No	-3.88581	0.0550752	No	-2.4708	1	No	1.61537	0.811575	No	-2.09014	0.251729	No	-0.247971	0.936402	No	3.70551	0.733921	No	0.287462	1	No	-1.31165	0.439841	No	-2.35437
ENSG00000269967		chr1:31921592-31922091	500	-	500	69679	0	1	No	3.38022	0.111046	No	1.2404	0.812535	No	-0.971099	0.988469	No	0	1	No	0.870998	0.969154	No	1.76673	0.536864	No	-0.444772	1	No	0	1	No	-3.03832	0.182226	No	0.714384	0.865728	No	2.01103	0.966162	No	0	1	No	-3.39137	0.147157	No	1.35736
ENSG00000228634		chr1:31932770-31933269	500	+	500	706	2.26976	0.122781	No	1.77523	0.107411	No	1.17371	0.476566	No	0.494537	0.988469	No	0.229764	1	No	0.0704387	1	No	0.838498	0.458844	No	0.159325	1	No	-1.47282	0.429966	No	-2.11164	0.104101	No	2.15629	0.0578274	No	0.638812	0.974646	No	-2.31403	0.110103	No	-1.08867	0.328186	No	0.292119
ENSG00000284702		chr1:31986785-31987284	500	-	500	14596	0	1	No	2.0051	0.456372	No	0.230956	0.993155	No	0.404024	0.99487	No	0	1	No	0.463923	1	No	-0.210765	0.957645	No	-0.037698	1	No	0	1	No	-2.52953	0.370267	No	0.0662838	0.997374	No	1.50223	0.98226	No	0	1	No	-2.63866	0.342958	No	0.465338
ENSG00000163399	ATP1A1	chr1:116372418-116372917	500	+	500	37344	0.705943	1	No	1.26188	0.383658	No	0.0449563	1	No	-0.555936	0.990301	No	1.26435	1	No	0.574706	0.970712	No	1.29053	0.412788	No	0.68964	1	No	-3.12041	0.227444	No	-0.909662	0.552621	No	0.189741	0.947254	No	-2.21074	0.911803	No	-2.9999	0.201507	No	-1.10541	0.453669	No	0.505996
ENSG00000233154	LINC01762	chr1:116478593-116479092	500	-	500	54869	0	1	No	2.72097	0.189419	No	1.36515	0.788107	No	-0.31185	0.99487	No	0	1	No	1.02049	0.952544	No	1.08274	0.71709	No	-0.594261	1	No	-1.89476	0.93757	No	-2.78569	0.212402	No	0.725728	0.862965	No	0.890928	0.986568	No	-1.60484	0.98091	No	-2.61535	0.236689	No	0.845314
ENSG00000286276		chr1:116493100-116493599	500	+	500	9035	-2.81842	0.579485	No	2.62826	0.105855	No	-4.02508	0.147116	No	-5.44668	0.362654	No	-1.47061	1	No	0.778786	0.95469	No	-0.82779	0.684798	No	-2.24939	1	No	-4.03214	0.238608	No	-2.9283	0.119623	No	-1.53063	0.586748	No	-1.10385	0.975259	No	-2.93773	0.345122	No	-1.91284	0.264761	No	-1.45167
ENSG00000177888	ZBTB41	chr1:197201044-197201543	500	-	500	47362	-2.05829	0.878253	No	2.29914	0.232384	No	1.93202	0.663722	No	-4.35743	0.617921	No	-0.445332	1	No	1.08574	0.93828	No	4.75838	0.00241774	Up	-1.53107	1	No	0.400999	1	No	-1.98403	0.314184	No	2.28743	0.496391	No	2.38503	0.964238	No	0.224425	1	No	-3.98989	0.0997751	No	4.11672
ENSG00000251246		chr1:155063498-155063997	500	+	500	22810	0	1	No	0.0775621	0.993751	No	1.61732	0.766783	No	2.33156	0.986186	No	0	1	No	-0.11343	1	No	-0.174579	0.960729	No	0.539655	1	No	0	1	No	-2.21914	0.353299	No	0.234615	0.966885	No	1.19185	0.983589	No	0	1	No	-1.3457	0.553596	No	-0.348899
ENSG00000169242	EFNA1	chr1:155127626-155128125	500	+	500	6774	3.85735	0.0318444	Up	0.589783	0.658401	No	3.77432	0.00457176	Up	3.26757	0.398587	No	2.84169	0.968827	No	1.37471	0.888158	No	1.97372	0.071408	No	1.46698	1	No	-1.87362	0.409168	No	-0.984142	0.463576	No	1.6652	0.296043	No	-0.889482	0.970474	No	-1.07939	0.747643	No	-0.0648019	0.975692	No	1.5401
ENSG00000169241	SLC50A1	chr1:155135094-155135593	500	+	500	3264	-0.779364	1	No	0.302206	0.826533	No	0.14838	0.980001	No	-1.08157	0.98715	No	0.409581	1	No	0.255731	0.997999	No	1.3838	0.23516	No	0.153849	1	No	0.923712	0.868931	No	-0.0610743	0.978369	No	1.43818	0.361813	No	0.984786	0.964238	No	0.6277	1	No	-0.0268596	0.99826	No	1.10796
ENSG00000273088		chr1:155187023-155187522	500	-	500	17614	0	1	No	0.781704	0.585869	No	-2.31067	0.495903	No	1.62742	0.988469	No	0	1	No	0.290388	0.997999	No	-3.80225	0.0373814	Down	0.135838	1	No	0	1	No	-0.999295	0.498019	No	-3.93132	0.103473	No	-0.0280001	1	No	0	1	No	0.0886588	0.966049	No	-4.72935
ENSG00000169231	THBS3	chr1:155208802-155209301	500	-	500	13214	1.44525	0.559242	No	1.87403	0.120601	No	1.27308	0.501864	No	-0.428778	0.988469	No	0.852868	1	No	0.111833	1	No	2.44289	0.0120599	Up	0.741035	1	No	-1.9483	0.339374	No	-1.4693	0.257122	No	1.54655	0.300926	No	-0.478996	0.983589	No	-0.959845	0.776501	No	-0.975146	0.422993	No	2.04085
ENSG00000236263		chr1:155213570-155214069	500	-	500	2419	-1.94148	0.868246	No	1.75459	0.234389	No	-7.56766	0.000689454	Down	-3.69606	0.638096	No	0.392309	1	No	0.172428	1	No	-3.65172	0.00419788	Down	0.219882	1	No	1.03623	1	No	-1.58481	0.316613	No	-4.74015	0.00333967	Down	2.62104	0.899122	No	2.78755	0.420649	No	-1.33414	0.38147	No	-3.23949
ENSG00000236675	MTX1P1	chr1:155230725-155231224	500	+	500	3101	3.34128	0.171828	No	2.35708	0.0987708	No	-2.10746	0.299799	No	0.984201	0.988469	No	0.973523	1	No	0.0857618	1	No	-2.2039	0.111652	No	0.887761	1	No	-1.3449	0.746309	No	-1.97243	0.203011	No	-1.78371	0.33715	No	0.627534	0.983589	No	-0.939409	0.919583	No	-1.45961	0.319351	No	-1.89103
ENSG00000177628	GBA	chr1:155244450-155244949	500	-	500	9998	-1.95958	0.893387	No	-0.212498	0.931754	No	0.984307	0.851538	No	-1.74708	0.988469	No	-0.20369	1	No	0.607255	0.980498	No	1.92044	0.285983	No	-0.810945	1	No	1.46116	0.981584	No	-0.220211	0.918262	No	-0.631131	0.845077	No	1.68137	0.965601	No	0	1	No	-1.00206	0.566126	No	-2.04782
ENSG00000176444	CLK2	chr1:155278242-155278741	500	-	500	15374	0.548177	1	No	2.98703	0.049106	Up	-1.61579	0.681664	No	-2.43885	0.913194	No	2.271	1	No	0.738303	0.949523	No	2.35576	0.0948774	No	1.5327	1	No	-0.0443585	1	No	-0.222255	0.898747	No	-0.132993	0.972528	No	0.177896	0.998962	No	2.67412	0.460086	No	-0.0984706	0.962136	No	2.4617
ENSG00000143630	HCN3	chr1:155277213-155277712	500	+	500	12136	1.31873	1	No	4.92407	0.0393882	Up	1.0696	0.836805	No	-3.60534	0.810713	No	0.476244	1	No	4.00669	0.888158	No	1.14448	0.646832	No	-3.53045	1	No	-2.08945	0.883305	No	-2.80162	0.212993	No	0.195815	0.971189	No	0.712176	0.991412	No	-1.79952	0.926029	No	-0.851047	0.674712	No	-1.46484
ENSG00000143627	PKLR	chr1:155301189-155301688	500	-	500	11896	0	1	No	1.83661	0.404011	No	-0.0626908	1	No	0.572506	0.993542	No	0	1	No	0.828353	0.974133	No	-1.03733	0.738378	No	-0.402128	1	No	0	1	No	0.198036	0.946041	No	-2.05543	0.587744	No	-1.22533	0.983227	No	0	1	No	-0.121043	0.972184	No	-1.44643
ENSG00000197721	CR1L	chr1:207644863-207645362	500	+	500	93054	-0.432158	1	No	2.99582	0.109343	No	1.07955	0.828079	No	-3.42798	0.789409	No	-2.41505	1	No	1.14992	0.929495	No	0.942562	0.739811	No	-3.56497	1	No	0	1	No	-2.53	0.210402	No	1.1702	0.754796	No	1.5027	0.974646	No	0	1	No	-3.20807	0.135054	No	2.1382
ENSG00000285719		chr1:207909742-207910241	500	+	500	6847	0	1	No	2.34556	0.413252	No	-0.622553	0.946255	No	0.0635635	1	No	2.36727	1	No	-0.202492	1	No	1.88365	0.588563	No	2.56976	1	No	3.50115	0.60304	No	-1.25826	0.679213	No	3.50234	0.332304	No	4.75941	0.872513	No	0	1	No	-4.80811	0.18694	No	2.81367
ENSG00000284237	LINC02767	chr1:207959042-207959541	500	+	500	9788	0	1	No	-2.05106	0.268867	No	0.639009	0.913581	No	4.46019	0.641544	No	1.41164	1	No	0.717127	0.966815	No	-3.12666	0.133794	No	0.694516	1	No	0.401984	1	No	-0.395613	0.83936	No	-1.53089	0.652281	No	0.797597	0.987422	No	0	1	No	0.431154	0.814525	No	-3.49701
ENSG00000284735		chr1:10386901-10387400	500	-	500	4995	-2.75486	0.539702	No	0.848712	0.524918	No	-4.48767	0.0608711	No	-3.60358	0.610357	No	0.00213564	1	No	-0.559813	0.967549	No	-0.322141	0.850459	No	0.561949	1	No	-3.03903	0.189852	No	-1.88187	0.197504	No	-0.787903	0.703366	No	-1.15716	0.964238	No	-3.49532	0.0751894	No	-1.14152	0.398858	No	-1.98454
ENSG00000142657	PGD	chr1:10398342-10398841	500	+	500	21670	-2.19418	0.834089	No	2.21701	0.251844	No	0.808972	0.883541	No	-4.41119	0.613584	No	-0.660106	1	No	1.35073	0.907143	No	3.20933	0.0604961	No	-2.01083	1	No	0.553718	1	No	0.155751	0.953694	No	2.5955	0.315309	No	0.397967	0.99328	No	-2.20423	0.790499	No	-1.73571	0.406383	No	1.72902
ENSG00000271989		chr1:10430428-10430927	500	-	500	547	0.647946	1	No	2.33524	0.284658	No	4.31176	0.0330742	Up	-1.68729	0.973133	No	0.26101	1	No	0.226499	1	No	6.03356	2.30187e-05	Up	0.0345112	1	No	-2.20734	0.355365	No	2.36228	0.325213	No	4.44273	0.00665226	Up	-4.56962	0.584505	No	-1.30575	0.681613	No	0	1	No	8.44396
ENSG00000251503	CENPS-CORT	chr1:10429852-10430351	500	+	500	21802	-0.0887584	1	No	1.86242	0.107128	No	0.524275	0.859876	No	-1.95118	0.787035	No	-2.34261	1	No	1.77881	0.888158	No	-1.64596	0.22938	No	-4.12142	1	No	1.00722	0.886241	No	-0.232094	0.861997	No	1.42837	0.356052	No	1.23931	0.964238	No	1.94337	0.459856	No	0.973606	0.404564	No	1.15883
ENSG00000160049	DFFA	chr1:10472280-10472779	500	-	500	15758	0.585683	1	No	2.02662	0.253137	No	-0.290806	0.975717	No	-1.44094	0.988469	No	-0.457749	1	No	0.271989	1	No	0.420391	0.886071	No	-0.729737	1	No	-0.312847	1	No	-2.88795	0.150369	No	3.19627	0.141865	No	2.57511	0.948423	No	-3.52813	0.44588	No	-1.13164	0.51792	No	-1.77533
ENSG00000203469		chr1:10458305-10458804	500	+	500	534	3.32596	0.0609515	No	2.88841	0.0413264	Up	0.30895	0.925546	No	0.437552	0.99019	No	0.626252	1	No	0.91791	0.914283	No	-0.420261	0.785854	No	-0.291658	1	No	-2.73221	0.201216	No	-2.30348	0.132516	No	-0.222846	0.922836	No	-0.428734	0.988506	No	-2.48841	0.200949	No	-2.06467	0.166826	No	-0.217847
ENSG00000227417		chr1:203806014-203806513	500	-	500	393	2.00994	0.371362	No	-0.395098	0.805139	No	1.68196	0.433796	No	2.40504	0.696318	No	-1.15828	1	No	-0.572401	0.967822	No	-1.30895	0.355964	No	-0.585875	1	No	-0.693086	1	No	-1.4301	0.32015	No	-0.335483	0.877442	No	0.737015	0.978985	No	-0.41371	1	No	-0.873146	0.523152	No	-0.613061
ENSG00000236430	KRT8P29	chr1:203873938-203874437	500	-	500	1364	-1.60179	0.70603	No	0.27413	0.84589	No	-1.90673	0.405687	No	-1.87592	0.860198	No	-0.674557	1	No	-0.716921	0.93724	No	0.0115541	0.995296	No	0.0423634	1	No	-1.07382	0.761382	No	-0.947734	0.463791	No	0.366536	0.852052	No	-0.126081	0.998962	No	-0.689941	0.961181	No	-0.691692	0.579048	No	0.494369
ENSG00000130768	SMPDL3B	chr1:27934750-27935249	500	+	500	23908	1.44733	1	No	0.144365	0.93589	No	-0.914151	0.835998	No	1.30296	0.988469	No	2.96682	1	No	0.308786	0.997999	No	0.440917	0.812382	No	2.65803	1	No	-2.02477	0.843142	No	-0.625378	0.662606	No	-4.09452	0.0808646	No	-1.39939	0.972261	No	-1.73485	0.894537	No	-0.606914	0.663275	No	-3.82306
ENSG00000227050		chr1:27959944-27960443	500	-	500	21069	1.32249	0.662354	No	1.25391	0.307026	No	2.33494	0.11414	No	0.0685831	0.998538	No	0.854861	1	No	-0.224396	0.999785	No	3.34561	0.000507393	Up	1.07926	1	No	-0.37971	1	No	-0.906002	0.487501	No	1.73973	0.247129	No	0.526292	0.983589	No	-0.0898425	1	No	-0.696603	0.578737	No	1.8202
ENSG00000158156	XKR8	chr1:27959338-27959837	500	+	500	8256	-1.92878	0.673392	No	0.744722	0.583996	No	-1.23908	0.707584	No	-2.6735	0.71725	No	0.473501	1	No	-0.317899	0.996939	No	2.22582	0.0508631	No	0.7914	1	No	-0.427217	1	No	-0.557048	0.694467	No	0.53969	0.795072	No	0.12983	0.998962	No	-0.139135	1	No	-0.300385	0.836343	No	0.57111
ENSG00000182118	FAM89A	chr1:231040005-231040504	500	-	500	21047	0.00938977	1	No	1.57216	0.395156	No	0.851608	0.871724	No	-1.56277	0.988469	No	1.54613	1	No	0.766038	0.967549	No	3.19447	0.0504053	No	0.78009	1	No	-1.27509	0.996756	No	0.243528	0.914545	No	1.66603	0.572089	No	-1.51862	0.968315	No	1.42918	0.863081	No	0.86448	0.643131	No	3.74935
ENSG00000227934		chr1:231021361-231021860	500	+	500	323	-4.62121	0.160904	No	-3.514	0.138809	No	0	1	No	-1.1072	0.988469	No	-0.555248	1	No	-0.673662	0.966815	No	0.595226	0.739797	No	0.118414	1	No	1.98988	0.504111	No	3.06343	0.161317	No	0.978916	0.651151	No	-1.07356	0.974646	No	1.5309	0.673258	No	4.23182	0.0858155	No	-0.64845
ENSG00000143633	C1orf131	chr1:231240938-231241437	500	-	500	17175	1.63503	0.601009	No	2.19095	0.26978	No	9.67417	5.93796e-09	Up	-0.555919	0.990301	No	0.430133	1	No	1.46955	0.897129	No	9.19067	3.65062e-15	Up	-1.03941	1	No	-2.55581	0.286081	No	-6.39607	0.0498651	Down	13.5404	4.0403e-11	Up	3.84026	0.750813	No	-1.99167	0.439599	No	-2.9605	0.147366	No	10.669
ENSG00000281912	LINC01144	chr1:45303660-45304159	500	+	500	1460	2.10697	0.505251	No	2.64908	0.205877	No	3.81358	0.0747119	No	-0.542114	0.990359	No	0.267368	1	No	1.8706	0.892007	No	2.75247	0.0665458	No	-1.60323	1	No	-3.023	0.321988	No	0	1	No	5.32452	0.0366912	Up	-1.99571	0.964238	No	-2.04679	0.539993	No	3.96008	0.145763	No	1.31336
ENSG00000288208		chr1:45490906-45491405	500	-	500	161644	0	1	No	0.95943	0.484831	No	-1.72894	0.651017	No	1.44969	0.988469	No	0	1	No	-0.337509	0.996912	No	-2.4149	0.240749	No	0.763735	1	No	0	1	No	-1.63203	0.270414	No	-3.06213	0.24097	No	0.604738	0.991412	No	0	1	No	-1.01123	0.466314	No	-3.39301
ENSG00000132773	TOE1	chr1:45339802-45340301	500	+	500	3672	0.764792	1	No	-2.93107	0.173902	No	7.73331	9.25242e-05	Up	3.69586	0.534428	No	0.494204	1	No	0.357843	0.993036	No	4.17381	3.69045e-06	Up	0.136361	1	No	-1.35627	0.560459	No	1.004	0.449933	No	3.96046	0.000532426	Up	-2.36027	0.750813	No	-1.25558	0.60326	No	1.45935	0.28171	No	3.6058
ENSG00000132763	MMACHC	chr1:45500050-45500549	500	+	500	12833	-0.817232	1	No	2.91168	0.0525636	No	-7.8553	0.000317718	Down	-3.72891	0.637074	No	-1.82022	1	No	0.626333	0.965179	No	-6.57294	7.9739e-05	Down	-2.44655	1	No	0.428904	1	No	-2.15239	0.180893	No	-7.05486	0.000932966	Down	2.58129	0.964238	No	3.3213	0.407277	No	-1.53706	0.310118	No	-4.7778
ENSG00000226164	FGFR3P6	chr1:247119419-247119918	500	+	500	360	2.00023	0.627773	No	-1.61041	0.529536	No	3.675	0.234901	No	3.61064	0.719724	No	-0.387802	1	No	-1.98093	0.894652	No	1.65749	0.505998	No	1.59313	1	No	1.24171	0.889531	No	-0.278923	0.904894	No	1.14276	0.652281	No	1.52063	0.964238	No	0.732908	1	No	0.848523	0.658938	No	-0.493489
ENSG00000259865		chr1:247188277-247188776	500	-	500	996	0.624536	1	No	3.74462	0.502445	No	-1.30309	0.924724	No	-3.12009	0.988469	No	1.18872	1	No	-0.535566	1	No	3.54128	0.5556	No	1.72428	1	No	-0.361037	1	No	0	1	No	2.50309	0.772244	No	0.66624	0.99849	No	2.02751	1	No	0	1	No	4.60173
ENSG00000232347		chr1:247241574-247242073	500	-	500	30883	0	1	No	1.9963	0.392846	No	0.607157	0.934972	No	0.412818	0.99448	No	0	1	No	0.733688	0.989321	No	-0.113123	0.976095	No	-0.307463	1	No	0	1	No	-0.730877	0.779314	No	0.421091	0.933888	No	-0.296418	0.998962	No	0	1	No	-1.13577	0.643299	No	1.11591
ENSG00000286216		chr1:247347827-247348326	500	-	500	9941	1.22463	0.838626	No	0.06392	0.983716	No	1.44141	0.533007	No	1.16071	0.988469	No	-0.714583	1	No	-0.068562	1	No	-0.365327	0.830876	No	-0.646021	1	No	0.675045	1	No	-0.053078	0.986368	No	0.11245	0.968933	No	0.728123	0.980405	No	-0.942226	0.916743	No	-0.334851	0.825046	No	-1.22305
ENSG00000169224	GCSAML	chr1:247506808-247507307	500	+	500	70383	0	1	No	1.81414	0.509427	No	3.23233	0.51368	No	0.594982	0.99448	No	0	1	No	0.885382	0.985026	No	2.17819	0.511528	No	-0.459156	1	No	0	1	No	-4.16149	0.163374	No	2.56999	0.555986	No	3.13419	0.964238	No	0	1	No	-2.68103	0.325416	No	1.37946
ENSG00000236817		chr1:247640605-247641104	500	-	500	74966	1.44732	1	No	4.44879	0.154777	No	3.32113	0.521733	No	-3.00147	0.977399	No	-0.535569	1	No	2.30108	0.905198	No	3.48595	0.270905	No	-2.83664	1	No	0	1	No	-5.57392	0.110253	No	4.12554	0.327959	No	4.54663	0.931419	No	0	1	No	-3.8927	0.205582	No	2.73425
ENSG00000233355	CHRM3-AS2	chr1:239769881-239770380	500	-	500	66500	2.50521	0.438817	No	1.14957	0.421324	No	1.61556	0.540411	No	1.35565	0.98715	No	-0.308933	1	No	0.272449	0.998782	No	-0.321469	0.88357	No	-0.581382	1	No	-2.35547	0.409151	No	0.0783053	0.974705	No	0.079392	0.982489	No	-2.43377	0.867198	No	-3.86968	0.143995	No	0.169546	0.924039	No	-1.52606
ENSG00000228818		chr1:240145140-240145639	500	-	500	2470	-3.11237	0.446007	No	-0.64373	0.674804	No	-2.32578	0.501093	No	-2.46864	0.866242	No	-2.03236	1	No	-0.185566	1	No	-1.70393	0.292445	No	-1.84679	1	No	-1.60488	0.654243	No	0.105454	0.957883	No	-1.25034	0.546271	No	-1.71033	0.964238	No	-2.69422	0.356658	No	-0.0806615	0.970382	No	-2.15357
ENSG00000233735		chr1:240179395-240179894	500	-	500	1556	-1.44721	1	No	0.995373	0.603267	No	-3.48841	0.290975	No	-2.44259	0.939467	No	-2.49188	1	No	-1.82779	0.889842	No	-1.70992	0.525944	No	-0.664098	1	No	3.37887	0.432678	No	-3.45701	0.115712	No	0.779847	0.792226	No	6.83588	0.425939	No	3.41948	0.451697	No	-2.61271	0.197606	No	-0.0238444
ENSG00000133019	CHRM3	chr1:239386315-239386814	500	+	500	528638	-0.767556	1	No	4.43196	0.0270852	Up	-1.09074	0.82688	No	-5.19951	0.485246	No	-0.0606292	1	No	1.95078	0.888158	No	2.09737	0.318468	No	-2.01141	1	No	1.46598	0.996756	No	-2.07697	0.291814	No	1.9706	0.509725	No	3.54295	0.885084	No	2.22628	0.754173	No	-2.55744	0.205361	No	3.21137
ENSG00000162636	FAM102B	chr1:108559839-108560338	500	+	500	84562	0	1	No	3.98781	0.0377914	Up	1.06993	0.824335	No	-1.57869	0.988469	No	4.29273	1	No	-0.481157	0.996912	No	7.42251	6.69991e-07	Up	4.77389	1	No	1.31387	0.989822	No	-4.7631	0.0498651	Down	5.7132	0.0032085	Up	6.07697	0.475921	No	-1.77698	0.912618	No	-2.78716	0.156042	No	0.646415
ENSG00000134186	PRPF38B	chr1:108692060-108692559	500	+	500	10369	-2.63983	0.305877	No	0.946386	0.493451	No	2.42298	0.259839	No	-3.58621	0.449386	No	-0.0606822	1	No	0.0785589	1	No	5.86995	8.35205e-10	Up	-0.139241	1	No	-1.0172	0.795488	No	-1.95421	0.217999	No	8.02223	1.72731e-10	Up	0.937013	0.970474	No	-0.787307	0.910699	No	0.890311	0.510288	No	5.4076
ENSG00000143107	FNDC7	chr1:108712658-108713157	500	+	500	29592	0	1	No	6.46165	0.0774663	No	0.87279	0.921677	No	-4.05253	0.936625	No	0	1	No	4.19208	0.888158	No	1.15946	0.783704	No	-3.76586	1	No	0	1	No	-1.5616	0.652259	No	1.05062	0.856311	No	0.534303	0.996176	No	0	1	No	-3.03142	0.381238	No	2.81037
ENSG00000116266	STXBP3	chr1:108746424-108746923	500	+	500	62600	-1.23108	1	No	2.43918	0.106893	No	2.13269	0.546947	No	-3.67026	0.626612	No	0.412552	1	No	0.459485	0.990785	No	5.75602	5.50806e-07	Up	-0.0469333	1	No	-2.12854	0.572233	No	-1.34235	0.391979	No	3.52066	0.0574567	No	-0.786193	0.983227	No	-2.40151	0.515305	No	-0.756184	0.616201	No	2.66153
ENSG00000228076		chr1:108767335-108767834	500	-	500	494	-3.6525	0.320491	No	1.51103	0.312462	No	-5.1356	0.0342536	Down	-5.16353	0.35789	No	-0.095669	1	No	-0.309914	0.997999	No	0.242182	0.896767	No	0.214245	1	No	0.985792	0.898943	No	0.676489	0.686643	No	1.58159	0.404292	No	0.309302	0.992646	No	0.230484	1	No	1.42796	0.38005	No	0.07482
ENSG00000244716		chr1:108992032-108992531	500	+	500	305	-0.983676	1	No	-1.89207	0.514103	No	0	1	No	0.908392	0.990301	No	-0.933988	1	No	0.0291676	1	No	-2.58466	0.321171	No	-0.963155	1	No	0	1	No	0.248393	0.935941	No	-5.57913	0.0595062	No	-1.27568	0.983227	No	2.23881	0.794899	No	0.137818	0.9705	No	-2.20245
ENSG00000273382	TMEM167B-DT	chr1:109090609-109091108	500	-	500	2638	1.65511	0.594056	No	0.875891	0.676661	No	7.46039	3.67565e-05	Up	0.77922	0.988469	No	0.704058	1	No	0.670217	0.973052	No	6.71501	1.28545e-08	Up	0.0338405	1	No	-2.96062	0.212579	No	-0.644233	0.748417	No	6.43263	3.69165e-05	Up	-2.31639	0.931016	No	-1.83702	0.497593	No	0.144485	0.953816	No	6.76752
ENSG00000215717	TMEM167B	chr1:109090514-109091013	500	+	500	5921	-3.70308	0.254549	No	-2.84133	0.204981	No	5.02412	0.100412	No	-0.861757	0.988469	No	-0.0929411	1	No	-0.16414	1	No	5.95708	3.1214e-09	Up	0.0711991	1	No	-0.675414	1	No	1.70125	0.269086	No	4.38367	0.000308287	Up	-2.37666	0.810722	No	-0.261127	1	No	1.27776	0.399518	No	5.22143
ENSG00000251484		chr1:109104517-109105016	500	-	500	982	0.757335	0.994789	No	-0.363714	0.765034	No	0.876243	0.668886	No	1.12105	0.962136	No	-0.171559	1	No	-0.310259	0.996238	No	-0.106105	0.940715	No	0.1387	1	No	-1.27647	0.578428	No	-0.524607	0.660917	No	-0.353045	0.842988	No	-0.751863	0.971738	No	-1.98611	0.25437	No	-0.884811	0.44053	No	-0.702481
ENSG00000132676	DAP3	chr1:155687710-155688209	500	+	500	50801	1.66134	0.447805	No	1.60701	0.191239	No	5.67877	1.35478e-06	Up	0.0543265	0.999567	No	0.616278	1	No	0.619854	0.949533	No	5.62087	6.32664e-10	Up	-0.00357557	1	No	-1.36863	0.593339	No	-1.26373	0.334922	No	6.21834	5.29034e-08	Up	-0.104899	0.998962	No	-1.07796	0.724333	No	-0.431962	0.738736	No	5.67724
ENSG00000203761	MSTO2P	chr1:155745579-155746078	500	+	500	4059	-2.84094	0.503043	No	1.79106	0.186381	No	-4.52511	0.056519	No	-4.632	0.402373	No	0.422361	1	No	-0.296738	0.997999	No	0.82599	0.584478	No	0.719099	1	No	-0.0872446	1	No	-1.38807	0.335098	No	0.68369	0.737732	No	1.30083	0.964238	No	-0.74855	0.979868	No	-0.745205	0.588309	No	-0.62048
ENSG00000234937		chr1:155845117-155845616	500	+	500	1008	-5.20836	0.0858513	No	-0.036813	0.998663	No	-4.29956	0.0814393	No	-5.17155	0.3192	No	-0.551361	1	No	0.0630164	1	No	0.257609	0.873448	No	-0.614377	1	No	0.763301	0.972313	No	-0.569129	0.683614	No	1.04546	0.565123	No	1.33243	0.964238	No	0.406529	1	No	-0.347769	0.805532	No	0.467328
ENSG00000132718	SYT11	chr1:155859317-155859816	500	+	500	25383	3.71125	0.321704	No	3.09107	0.0837717	No	2.4645	0.365389	No	0.620185	0.990359	No	2.35317	1	No	0.859266	0.953216	No	3.33821	0.0319429	Up	1.4939	1	No	0	1	No	-0.688659	0.710849	No	-1.25523	0.724368	No	-0.338637	0.996958	No	0	1	No	-0.979248	0.578463	No	-0.674717
ENSG00000132680	KHDC4	chr1:155934164-155934663	500	-	500	21119	0.0708308	1	No	4.11234	0.0506745	No	1.14286	0.818902	No	-4.04151	0.691752	No	-0.441799	1	No	0.29845	1	No	4.44412	0.014908	Up	-0.740249	1	No	3.95672	0.341603	No	-3.21841	0.273002	No	8.92031	0.000264931	Up	7.17513	0.512476	No	0.224425	1	No	-1.42716	0.538333	No	3.39676
ENSG00000273002	ARHGEF2-AS2	chr1:155978549-155979048	500	+	500	3938	1.32907	0.648197	No	-1.71213	0.429403	No	7.18236	0.000360321	Up	3.0412	0.689877	No	-0.401743	1	No	1.13894	0.892007	No	2.60047	0.0101932	Up	-1.54068	1	No	-1.44362	0.568049	No	0.754459	0.592654	No	2.68115	0.0425836	Up	-2.19808	0.835922	No	-0.167095	1	No	-0.730645	0.621375	No	5.44278
ENSG00000224276	ARHGEF2-AS1	chr1:155991140-155991639	500	+	500	10148	1.44733	1	No	1.87955	0.26443	No	-0.887165	0.857459	No	-0.432224	0.99448	No	2.4323	1	No	1.70885	0.888158	No	0.268517	0.908649	No	0.723458	1	No	0	1	No	-0.697572	0.691818	No	-2.31881	0.461039	No	-0.329723	0.996958	No	1.68147	0.902711	No	0.724334	0.667669	No	-1.03195
ENSG00000285677		chr1:156001703-156002202	500	+	500	31140	3.82227	0.327611	No	1.86597	0.183441	No	-3.8036	0.0692139	No	1.9563	0.96303	No	1.60399	1	No	0.569604	0.969154	No	-4.72552	0.00169175	Down	1.03439	1	No	0	1	No	-1.87655	0.224264	No	-7.21776	0.000687024	Down	0.849257	0.983589	No	1.103	1	No	-1.52798	0.302794	No	-5.43604
ENSG00000160803	UBQLN4	chr1:156053549-156054048	500	-	500	18250	2.31987	0.456669	No	1.5326	0.414669	No	5.97709	0.00139873	Up	0.78727	0.988469	No	2.096	1	No	1.8253	0.888158	No	5.46052	1.96974e-06	Up	0.270699	1	No	0.631777	1	No	-3.02081	0.105423	No	5.85369	8.57295e-05	Up	3.65259	0.629482	No	-0.393956	1	No	-2.06371	0.210967	No	3.87086
ENSG00000132698	RAB25	chr1:156060910-156061409	500	+	500	9095	-1.28614	1	No	1.95222	0.222421	No	-1.83272	0.652466	No	-3.23836	0.759567	No	-0.0775474	1	No	1.28784	0.897107	No	0.0402512	0.987064	No	-1.36538	1	No	-2.24873	0.74786	No	-0.496929	0.776106	No	-1.71364	0.592766	No	-1.7518	0.964238	No	-2.45504	0.658309	No	-0.00652368	1	No	-2.41035
ENSG00000260238	PMF1-BGLAP	chr1:156212732-156213231	500	+	500	30101	0	1	No	0.712392	0.661236	No	0.183742	0.991044	No	1.69673	0.988469	No	0	1	No	1.71198	0.888158	No	-2.79875	0.177384	No	-1.28576	1	No	0	1	No	0.0435431	0.993874	No	-2.68302	0.354806	No	-1.07084	0.983227	No	0	1	No	0.911147	0.557764	No	-3.2607
ENSG00000198952	SMG5	chr1:156282576-156283075	500	-	500	33352	1.00026	1	No	1.66459	0.259464	No	4.68768	0.00322889	Up	-0.664328	0.988469	No	-0.568573	1	No	0.456755	0.989785	No	4.32668	0.000222086	Up	-1.02533	1	No	-4.02132	0.101501	No	-1.12667	0.463076	No	3.3452	0.0424388	Up	-2.89466	0.768316	No	-2.42101	0.307692	No	0.263646	0.872829	No	3.55521
ENSG00000163472	TMEM79	chr1:156282685-156283184	500	+	500	10001	0.915033	0.907687	No	0.947491	0.430975	No	3.42528	0.00594277	Up	-0.0324581	1	No	0.258989	1	No	0.0940461	1	No	3.62268	7.72221e-05	Up	0.164943	1	No	-1.18679	0.673688	No	-0.873942	0.489764	No	2.36083	0.0672439	No	-0.312851	0.991981	No	-0.430131	1	No	-0.678209	0.577353	No	2.92176
ENSG00000163468	CCT3	chr1:156367624-156368123	500	-	500	58656	1.44733	1	No	1.67769	0.153999	No	-2.05649	0.529348	No	-0.230358	0.99487	No	-0.535569	1	No	0.356047	0.992066	No	-2.71775	0.140177	No	-0.891616	1	No	0	1	No	-0.614664	0.61948	No	-3.91354	0.0788019	No	-0.412633	0.992646	No	0	1	No	-0.635981	0.593101	No	-3.6023
ENSG00000132677	RHBG	chr1:156368961-156369460	500	+	500	15759	0	1	No	1.94079	0.117411	No	-1.49827	0.687988	No	0.468338	0.993288	No	0	1	No	0.101862	1	No	-1.64225	0.44626	No	0.324364	1	No	-2.98893	0.525182	No	-0.265404	0.856906	No	-1.55441	0.594573	No	-2.72352	0.926525	No	-1.73721	0.833456	No	-0.446769	0.739965	No	-0.121321
ENSG00000254726	MEX3A	chr1:156082216-156082715	500	-	500	10203	0.33712	1	No	4.80716	0.0118666	Up	0.109297	1	No	-4.47004	0.452641	No	0.406632	1	No	1.71313	0.888158	No	3.27283	0.018937	Up	-1.3065	1	No	-1.50736	0.789218	No	-5.45686	0.0803987	No	8.17907	0.000406084	Up	3.9495	0.797715	No	0.999569	0.938582	No	-0.187075	0.932278	No	5.41621
ENSG00000186377	CYP4X1	chr1:47023419-47023918	500	+	500	26833	1.44733	1	No	2.12014	0.300531	No	0.699193	0.909421	No	-0.67281	0.992606	No	1.96328	1	No	0.788316	0.973866	No	2.54696	0.247565	No	1.17496	1	No	0.0672972	1	No	0.800311	0.725653	No	3.9826	0.0807306	No	-0.733014	0.987841	No	-2.78409	0.642023	No	0.73954	0.742227	No	1.19199
ENSG00000186160	CYP4Z1	chr1:47066981-47067480	500	+	500	50838	0	1	No	2.68774	0.0877156	No	-1.15594	0.793659	No	-0.278623	0.99487	No	0	1	No	0.623415	0.969154	No	-1.07451	0.673414	No	-0.197189	1	No	0	1	No	-1.25753	0.434465	No	-2.95533	0.293694	No	0.230232	0.998962	No	0	1	No	-2.10977	0.208861	No	-1.81316
ENSG00000225506	CYP4A22-AS1	chr1:47179022-47179521	500	-	500	82369	1.2323	1	No	3.80163	0.0301247	Up	3.92099	0.069144	No	-2.56934	0.819075	No	1.45209	1	No	1.58771	0.888158	No	6.3547	1.6431e-07	Up	-0.135625	1	No	0.272684	1	No	-2.8216	0.1229	No	6.65349	1.12337e-05	Up	3.09428	0.774739	No	0.281543	1	No	-3.50617	0.077314	No	7.34692
ENSG00000224805	LINC00853	chr1:47179000-47179499	500	+	500	840	3.10778	0.294928	No	-0.0190756	1	No	5.8875	0.0281944	Up	3.12685	0.851333	No	0.718376	1	No	-2.00197	0.904581	No	5.481	0.00608923	Up	2.72035	1	No	-0.624541	1	No	0	1	No	4.19227	0.156126	No	0.402751	0.995318	No	0.213085	1	No	0	1	No	4.73997
ENSG00000225762	LINC01389	chr1:47408228-47408727	500	-	500	27300	0.576223	1	No	1.23148	0.338088	No	-3.75648	0.137522	No	-0.655257	0.990301	No	-0.462153	1	No	-0.0207407	1	No	-3.54264	0.0443221	Down	-0.441412	1	No	0	1	No	-0.812765	0.552173	No	-5.26932	0.0148672	Down	-0.21453	0.998962	No	2.09787	0.715334	No	-0.787461	0.548563	No	-2.16945
ENSG00000186790	FOXE3	chr1:47416035-47416534	500	+	500	1518	-1.42445	1	No	-0.340293	0.866287	No	-2.52664	0.501454	No	-1.08415	0.988469	No	0.842741	1	No	0.730414	0.964413	No	-1.33015	0.466847	No	0.112327	1	No	-2.32502	0.473206	No	-0.817151	0.641707	No	-0.606894	0.821832	No	-1.50787	0.964238	No	-4.7136	0.124442	No	-1.17631	0.488202	No	-2.63632
ENSG00000237424	FOXD2-AS1	chr1:47434392-47434891	500	-	500	2259	1.44733	1	No	0.98355	0.783766	No	-0.146532	1	No	0.463776	0.994858	No	2.23617	1	No	0.977563	0.989562	No	0.648302	0.867737	No	1.25861	1	No	-6.84426	0.227057	No	-2.05339	0.518342	No	-3.29205	0.479062	No	-4.79087	0.906658	No	-6.55434	0.186204	No	-3.16146	0.323321	No	-1.89406
ENSG00000143061	IGSF3	chr1:116667506-116668005	500	-	500	93107	2.95617	0.399802	No	2.91705	0.119669	No	4.57566	0.0292779	Up	0.0391182	1	No	-1.0485	1	No	1.58952	0.894652	No	1.89852	0.40848	No	-2.63803	1	No	-1.89745	0.921041	No	-5.34367	0.0414088	Down	2.35147	0.495979	No	3.44623	0.931016	No	1.21998	1	No	-4.31556	0.0652596	No	4.44078
ENSG00000135821	GLUL	chr1:182391957-182392456	500	-	500	13859	0.881752	0.958855	No	2.51914	0.0899127	No	6.1528	2.33889e-06	Up	-1.63739	0.890341	No	0.9726	1	No	2.00437	0.888158	No	6.75842	1.50848e-13	Up	-1.03177	1	No	-1.03231	0.769589	No	-6.55745	0.0318774	Down	10.6763	1.80868e-08	Up	5.52514	0.429197	No	-1.10418	0.706526	No	-1.80322	0.197515	No	5.85019
ENSG00000162374	ELAVL4	chr1:50023779-50024278	500	+	500	179494	0	1	No	3.84909	0.14237	No	2.60983	0.618511	No	-1.43997	0.988469	No	0	1	No	1.1901	0.963802	No	3.28593	0.264649	No	-0.763874	1	No	0	1	No	-4.44326	0.136661	No	3.73785	0.340325	No	3.41596	0.964238	No	0	1	No	-2.4659	0.351091	No	2.05042
ENSG00000168275	COA6	chr1:234373206-234373705	500	+	500	11375	-0.396679	1	No	4.56543	0.0114925	Up	4.5938	0.00123935	Up	-4.96211	0.179663	No	-0.0286573	1	No	1.51949	0.892007	No	8.00777	4.42286e-14	Up	-1.54814	1	No	-0.765968	0.972672	No	-0.0952341	0.965267	No	6.65799	1.30648e-07	Up	-0.670734	0.981909	No	-0.437055	1	No	-0.223579	0.895466	No	7.11524
ENSG00000153207	AHCTF1	chr1:246931699-246932198	500	-	500	92601	1.16037	1	No	3.79792	0.0395801	Up	5.73556	0.00119325	Up	-2.63755	0.778822	No	-0.0223556	1	No	1.6965	0.888158	No	6.65426	2.64175e-07	Up	-1.71886	1	No	-1.45089	0.848411	No	-1.86177	0.297292	No	4.2761	0.0217378	Up	0.410882	0.992646	No	-0.190512	1	No	-2.18162	0.232451	No	5.85633
ENSG00000156869	FRRS1	chr1:99766386-99766885	500	-	500	62416	1.44733	1	No	4.68034	0.0294515	Up	0.390857	0.961462	No	-3.23301	0.869168	No	1.53047	1	No	1.96531	0.888158	No	3.18903	0.125918	No	-0.43484	1	No	-1.62015	0.826674	No	-2.96848	0.169949	No	5.28978	0.00937609	Up	1.34833	0.971481	No	-5.43197	0.133601	No	-2.41281	0.245895	No	0.922296
ENSG00000033122	LRRC7	chr1:69567672-69568171	500	+	500	583774	0	1	No	2.25973	0.134949	No	-0.0210131	1	No	0.14939	0.997721	No	0	1	No	-0.0899133	1	No	0.345736	0.901632	No	0.516139	1	No	1.95003	0.793382	No	-2.46957	0.148581	No	2.60235	0.223104	No	4.4196	0.65476	No	0	1	No	-2.3744	0.161617	No	-0.180222
ENSG00000143278	F13B	chr1:197067011-197067510	500	-	500	28270	0	1	No	3.7468	0.47508	No	3.52167	0.716412	No	-1.3377	0.992606	No	0	1	No	4.66027	0.892007	No	0.625323	0.922309	No	-4.23405	1	No	0	1	No	-7.82045	0.176734	No	0	1	No	6.79315	0.952372	No	0	1	No	-4.46347	0.379291	No	2.75408
ENSG00000116678	LEPR	chr1:65420402-65420901	500	+	500	220658	0	1	No	2.95706	0.0866249	No	0.919528	0.853313	No	-0.547935	0.993288	No	0	1	No	1.35426	0.897107	No	0.539425	0.849801	No	-0.928039	1	No	0	1	No	-2.97561	0.126855	No	0.426079	0.91636	No	1.94831	0.964238	No	0	1	No	-2.9381	0.132642	No	0.678495
ENSG00000159352	PSMD4	chr1:151254459-151254958	500	+	500	12521	-3.3421	0.388421	No	1.0419	0.517466	No	0.687235	0.891664	No	-4.384	0.496426	No	0.669018	1	No	1.51435	0.888158	No	4.22591	9.83421e-05	Up	-0.845332	1	No	1.62396	0.688582	No	-0.363809	0.825896	No	3.86387	0.00759215	Up	1.98777	0.95817	No	2.03552	0.541062	No	-0.137969	0.942707	No	4.04959
ENSG00000158710	TAGLN2	chr1:159925258-159925757	500	-	500	7151	4.60954	0.0736641	No	4.49933	0.0252581	Up	2.47243	0.313119	No	0.110209	0.998205	No	2.29078	1	No	1.64391	0.892007	No	3.00909	0.0544269	No	0.646868	1	No	-5.59919	0.173016	No	-4.26979	0.0701507	No	-0.175673	0.973285	No	-1.3294	0.975103	No	-0.391974	1	No	-2.06354	0.282537	No	2.8253
ENSG00000162734	PEA15	chr1:160205130-160205629	500	+	500	9747	4.5732	0.00481008	Up	0.145982	0.917349	No	3.14399	0.00919842	Up	4.42721	0.124409	No	1.4531	1	No	-0.565258	0.952544	No	0.735138	0.564579	No	2.01836	1	No	-0.626989	1	No	-0.0835177	0.960465	No	-0.377444	0.836898	No	-0.543472	0.983227	No	-0.120836	1	No	0.152319	0.91253	No	-0.107127
ENSG00000049239	H6PD	chr1:9234524-9235023	500	+	500	36314	1.44733	1	No	0.991806	0.627296	No	2.68226	0.495088	No	0.455521	0.99448	No	3.59291	1	No	1.52156	0.896396	No	4.29809	0.00376507	Up	2.07135	1	No	2.03026	0.692492	No	-2.59838	0.192806	No	5.68113	0.0014936	Up	4.62864	0.610995	No	-0.240796	1	No	-1.95225	0.298442	No	2.76394
ENSG00000244038	DDOST	chr1:20661295-20661794	500	-	500	9528	0.809372	1	No	-0.557857	0.702912	No	4.48196	0.0021924	Up	1.36723	0.96303	No	0.783921	1	No	0.7814	0.936563	No	3.11725	0.00249146	Up	0.00252097	1	No	-0.938731	0.894746	No	-1.0387	0.449371	No	1.9485	0.216774	No	0.0999653	0.999393	No	0.15899	1	No	0.499756	0.711308	No	1.50777
ENSG00000116690	PRG4	chr1:186296029-186296528	500	+	500	18039	0	1	No	1.58938	0.213659	No	-4.02145	0.100586	No	0.819747	0.988469	No	1.37092	1	No	-1.08592	0.895438	No	-2.38436	0.225143	No	2.45684	1	No	0	1	No	-0.55401	0.685312	No	-6.00202	0.00425801	Down	-0.473285	0.992646	No	0	1	No	-0.554314	0.674891	No	-5.71179
ENSG00000162383	SLC1A7	chr1:53142389-53142888	500	-	500	55210	0	1	No	2.66488	0.24997	No	1.03267	0.864153	No	-0.255766	0.997195	No	0	1	No	2.12064	0.892007	No	-0.405982	0.907825	No	-1.69441	1	No	0	1	No	-5.49392	0.0706202	No	2.6168	0.511287	No	4.46663	0.876358	No	0	1	No	-3.26856	0.197606	No	0.681358
ENSG00000171163	ZNF692	chr1:248858895-248859394	500	-	500	8889	-0.196169	1	No	0.948647	0.45544	No	1.20257	0.619239	No	-1.14482	0.984327	No	0.698248	1	No	0.614749	0.95275	No	2.43088	0.0186955	Up	0.0834982	1	No	0.246435	1	No	-1.17179	0.374069	No	1.42632	0.384044	No	1.41823	0.964238	No	0.388306	1	No	-0.477422	0.712787	No	0.873825
ENSG00000172456	FGGY	chr1:59296388-59296887	500	+	500	513760	-0.333908	1	No	3.49382	0.02955	Up	4.48465	0.0119869	Up	-3.82772	0.453213	No	-0.00298836	1	No	1.60627	0.888158	No	6.70311	2.54547e-09	Up	-1.60926	1	No	0.215202	1	No	-3.39388	0.0707232	No	6.27856	2.04506e-05	Up	3.60908	0.648857	No	0.438598	1	No	-3.26895	0.0747076	No	6.37702
ENSG00000162946	DISC1	chr1:231626540-231627039	500	+	500	414233	0	1	No	5.25026	0.024302	Up	-3.51412	0.347378	No	-2.84114	0.943415	No	0	1	No	1.31858	0.930353	No	-1.56533	0.599474	No	-0.892353	1	No	0	1	No	-2.91916	0.213104	No	-1.58567	0.688625	No	1.89186	0.970474	No	0	1	No	-3.39004	0.159536	No	-0.824861
ENSG00000118733	OLFM3	chr1:101996677-101997176	500	-	500	194117	0	1	No	3.62446	0.0849642	No	1.46728	0.771526	No	-1.21534	0.988469	No	0	1	No	0.944583	0.962725	No	2.16426	0.428938	No	-0.518358	1	No	0	1	No	-4.13685	0.09879	No	2.50799	0.486787	No	3.10956	0.964238	No	0	1	No	-4.35101	0.0842421	No	3.01207
ENSG00000157870	PRXL2B	chr1:2586241-2586740	500	+	500	4729	1.95099	0.719558	No	-0.0339365	1	No	9.6777	0.000159082	Up	1.98492	0.988469	No	0.61247	1	No	0.907287	0.979493	No	7.39796	1.31242e-05	Up	-0.294817	1	No	-1.35818	0.899125	No	-3.53811	0.168147	No	7.2107	0.000785394	Up	2.17993	0.964238	No	-1.14376	0.949261	No	-1.66072	0.439567	No	5.54773
ENSG00000173080	RXFP4	chr1:155941388-155941887	500	+	500	1200	-0.00902393	1	No	1.5207	0.243409	No	-2.90207	0.125618	No	-1.52972	0.952855	No	1.54143	1	No	0.756436	0.93724	No	-0.587355	0.69171	No	0.784992	1	No	0.928446	0.915467	No	0.790414	0.569699	No	-0.896241	0.634988	No	0.138032	0.998962	No	2.06893	0.399354	No	1.28551	0.347807	No	-0.250849
ENSG00000120937	NPPB	chr1:11858696-11859195	500	-	500	1232	1.44733	1	No	3.70999	0.312661	No	-2.79763	0.695957	No	-2.26266	0.988469	No	4.99	1	No	3.40926	0.892007	No	1.04577	0.800333	No	1.58074	1	No	0	1	No	4.09051	0.32015	No	-3.8168	0.471462	No	-5.11779	0.95817	No	3.39542	0.732201	No	2.07799	0.614382	No	2.61842
ENSG00000285646		chr1:11907690-11908189	500	+	500	6109	0	1	No	0.3992	0.733887	No	-5.76089	0.00553519	Down	2.00992	0.958814	No	2.61912	1	No	-0.58195	0.946292	No	-4.56975	0.000493071	Down	3.20107	1	No	0	1	No	-0.83531	0.476789	No	-8.17598	1.8749e-05	Down	-0.191985	0.998962	No	0	1	No	-0.67576	0.549644	No	-8.0456
ENSG00000116685	KIAA2013	chr1:11926179-11926678	500	-	500	6588	-2.16796	0.80034	No	1.56139	0.341147	No	-2.03838	0.608988	No	-3.72935	0.666362	No	0.950827	1	No	1.30398	0.897107	No	1.33781	0.438852	No	-0.353154	1	No	0.194171	1	No	-1.93545	0.269917	No	2.13322	0.305414	No	2.12962	0.964167	No	-0.313336	1	No	-1.2367	0.451455	No	0.926967
ENSG00000083444	PLOD1	chr1:11933955-11934454	500	+	500	41084	1.80568	0.658876	No	3.35193	0.0541462	No	4.89595	0.00499554	Up	-1.54625	0.973368	No	0.892796	1	No	1.83612	0.888158	No	5.49887	9.60786e-06	Up	-0.943327	1	No	-2.99543	0.267092	No	-3.81081	0.0689201	No	6.0366	0.000152734	Up	0.81538	0.981086	No	-3.05853	0.21427	No	-2.62228	0.151136	No	4.78497
ENSG00000287384		chr1:11979878-11980377	500	-	500	345	-1.46105	1	No	1.82199	0.342934	No	-2.22902	0.574598	No	-3.28304	0.767792	No	1.81216	1	No	0.403905	0.997999	No	2.46228	0.0967602	No	1.40826	1	No	-1.79415	0.587223	No	0.206765	0.934363	No	0.616478	0.815915	No	-2.00091	0.964238	No	-0.590265	1	No	0.534881	0.797281	No	1.49225
ENSG00000120949	TNFRSF8	chr1:12063053-12063552	500	+	500	80655	0	1	No	2.64665	0.149987	No	0.468223	0.946395	No	-0.237532	0.996437	No	0	1	No	0.622516	0.982994	No	0.509465	0.865358	No	-0.196291	1	No	-3.71427	0.455476	No	-3.12298	0.138964	No	1.30925	0.723443	No	-0.591288	0.992103	No	-3.42435	0.488197	No	-2.30345	0.245342	No	0.779648
ENSG00000162521	RBBP4	chr1:32650892-32651391	500	+	500	34820	1.85743	0.556598	No	3.18489	0.0343374	Up	3.83752	0.015493	Up	-1.32746	0.977399	No	0.763517	1	No	1.14894	0.897107	No	4.77956	1.1153e-05	Up	-0.385419	1	No	0.39577	1	No	-2.28801	0.142378	No	4.45586	0.00141064	Up	2.68378	0.799214	No	0.692629	1	No	-1.42409	0.316072	No	3.8888
ENSG00000162520	SYNC	chr1:32703347-32703846	500	-	500	23441	0.513544	1	No	2.21674	0.139589	No	-6.53348	0.00454041	Down	-1.7032	0.988469	No	2.87356	1	No	0.0147539	1	No	-1.97147	0.185094	No	2.85881	1	No	-4.68522	0.244558	No	-1.69957	0.289678	No	-7.45806	0.000623238	Down	-2.98565	0.910066	No	-0.428216	1	No	-1.4906	0.337514	No	-3.41003
ENSG00000224409		chr1:32724988-32725487	500	-	500	7254	1.44733	1	No	3.07709	0.133674	No	-2.30903	0.601043	No	-1.62976	0.988469	No	2.27115	1	No	1.48515	0.904581	No	0.106731	0.971023	No	0.786002	1	No	-2.48261	0.77812	No	-2.47956	0.259172	No	-1.95983	0.596036	No	-0.003054	1	No	-1.23089	1	No	-3.93894	0.114856	No	0.751275
ENSG00000162522	KIAA1522	chr1:32741580-32742079	500	+	500	32891	4.50946	0.0371024	Up	0.501305	0.714995	No	2.61766	0.10219	No	4.00816	0.331874	No	1.56852	1	No	-0.0237299	1	No	0.201754	0.91076	No	1.59225	1	No	-1.26435	0.895354	No	-0.711671	0.6064	No	-2.11885	0.291937	No	-0.552678	0.986568	No	-4.01656	0.257065	No	-0.150932	0.9265	No	-5.4318
ENSG00000116497	S100PBP	chr1:32816517-32817016	500	+	500	41859	-1.13123	0.820449	No	1.77372	0.162431	No	2.3071	0.141968	No	-2.90495	0.484904	No	-0.102923	1	No	0.525149	0.968618	No	4.58398	1.47478e-06	Up	-0.628072	1	No	-1.69925	0.467653	No	-2.64525	0.0916763	No	4.37987	0.000341266	Up	0.946009	0.966242	No	-0.382107	1	No	-1.72457	0.214863	No	4.77632
ENSG00000160097	FNDC5	chr1:32872233-32872732	500	-	500	9965	-1.26105	1	No	-0.461217	0.744699	No	-2.71575	0.367945	No	-0.799834	0.988469	No	0.809192	1	No	-0.257342	0.998422	No	-0.849381	0.603086	No	1.06653	1	No	-1.01861	0.938157	No	-1.32464	0.343514	No	-1.78329	0.344845	No	0.306024	0.992646	No	0.132585	1	No	-0.677943	0.614205	No	-1.27879
ENSG00000121905	HPCA	chr1:32885744-32886243	500	+	500	12198	-0.51164	1	No	3.33657	0.0510197	No	-6.16077	0.0122452	Down	-3.84821	0.670892	No	1.54443	1	No	0.994534	0.934417	No	-1.76267	0.311972	No	0.549894	1	No	1.37021	1	No	-2.29077	0.20602	No	-3.89857	0.0771087	No	3.66098	0.836703	No	1.6808	0.908276	No	-1.99046	0.259716	No	-3.88829
ENSG00000121900	TMEM54	chr1:32901189-32901688	500	-	500	6595	3.07492	0.305877	No	-0.109291	0.972509	No	3.99233	0.0592203	No	3.18421	0.699906	No	1.43563	1	No	1.21425	0.906452	No	1.0295	0.595057	No	0.221386	1	No	0.509417	1	No	-0.244415	0.908219	No	0.703724	0.798839	No	0.753832	0.983589	No	-1.5841	0.903327	No	-0.524111	0.775108	No	-1.1101
ENSG00000287691		chr1:32925204-32925703	500	+	500	25935	5.0565	0.07343	No	2.12265	0.167671	No	-1.1352	0.704999	No	2.93385	0.734682	No	3.02854	1	No	0.530747	0.982267	No	-1.57125	0.3366	No	2.49779	1	No	0.581722	1	No	-1.87748	0.260029	No	-4.26749	0.0347969	Down	2.4592	0.964238	No	2.85565	0.497323	No	-1.4057	0.37462	No	-2.46535
ENSG00000278966		chr1:32973303-32973802	500	+	500	661	2.74077	0.269672	No	2.88223	0.0913031	No	1.04124	0.734202	No	-0.141458	0.997375	No	2.43505	1	No	2.40632	0.888158	No	1.21143	0.473944	No	0.0287273	1	No	-2.53719	0.381822	No	-0.132313	0.959191	No	0.438575	0.874005	No	-2.40487	0.931016	No	-2.77554	0.310975	No	-1.05722	0.577528	No	1.12513
ENSG00000143222	UFC1	chr1:161152526-161153025	500	+	500	5831	-2.22271	0.783444	No	0.991424	0.561929	No	-1.77195	0.674055	No	-3.21413	0.770743	No	0.983737	1	No	0.803381	0.952712	No	1.62254	0.327842	No	0.180356	1	No	-5.03458	0.21936	No	-0.0759105	0.980348	No	-4.09912	0.113325	No	-4.95867	0.619104	No	-1.59469	0.773359	No	-0.272658	0.886023	No	-0.462493
ENSG00000224985		chr1:161159100-161159599	500	-	500	5340	-0.305605	1	No	2.29274	0.0641662	No	-2.2533	0.136439	No	-2.59835	0.546852	No	0.376454	1	No	0.316292	0.996836	No	0.405211	0.772232	No	0.0601623	1	No	0.335928	1	No	-1.88627	0.161317	No	0.607634	0.734273	No	2.22219	0.78452	No	0.5568	1	No	-1.40351	0.273398	No	0.34575
ENSG00000143224	PPOX	chr1:161165806-161166305	500	+	500	11708	-0.700263	1	No	1.28755	0.342116	No	-3.76543	0.0603248	No	-1.98781	0.891752	No	0.539039	1	No	0.281553	0.997999	No	-1.52013	0.262763	No	0.257486	1	No	-1.82849	0.631282	No	-1.51818	0.299073	No	-4.22671	0.00829738	Down	-0.310306	0.992646	No	-0.314968	1	No	-1.12614	0.418307	No	-3.10523
ENSG00000158850	B4GALT3	chr1:161177719-161178218	500	-	500	6409	-2.90548	0.50797	No	0.00495299	1	No	-3.28089	0.240835	No	-2.91044	0.771382	No	1.52099	1	No	-0.188506	1	No	1.33903	0.340103	No	1.70949	1	No	0.431335	1	No	-0.132811	0.943064	No	-0.450901	0.841476	No	0.564145	0.983752	No	0.157908	1	No	0.0199787	1	No	-0.877117
ENSG00000158859	ADAMTS4	chr1:161198805-161199304	500	-	500	14503	-0.0204524	1	No	0.106942	0.971616	No	0.748856	0.888226	No	-0.127394	0.998281	No	1.21693	1	No	1.52068	0.892007	No	0.572501	0.78889	No	-0.303749	1	No	-2.05368	0.861716	No	-1.85574	0.290815	No	-1.64987	0.620298	No	-0.19794	0.998962	No	0.115019	1	No	-1.34447	0.41852	No	0.00756489
ENSG00000143257	NR1I3	chr1:161237995-161238494	500	-	500	8329	3.48533	0.225911	No	1.0996	0.432902	No	-1.37113	0.62291	No	2.38573	0.815387	No	2.81715	1	No	0.398584	0.99429	No	-1.33829	0.37476	No	2.41856	1	No	1.98893	0.657202	No	-0.766214	0.604454	No	-2.55449	0.133541	No	2.75514	0.861304	No	1.91171	0.69037	No	-0.506553	0.729942	No	-2.89137
ENSG00000248485	PCP4L1	chr1:161258495-161258994	500	+	500	26456	4.76204	0.249593	No	2.90264	0.138642	No	1.69459	0.677111	No	1.8594	0.988469	No	1.36316	1	No	0.349903	1	No	0.848446	0.773426	No	1.01326	1	No	0	1	No	-0.407637	0.8592	No	-0.653922	0.873782	No	-0.619658	0.992103	No	0	1	No	-0.611566	0.77147	No	-0.160068
ENSG00000188931	CFAP126	chr1:161367627-161368126	500	-	500	2894	0.43204	1	No	0.945736	0.467306	No	-0.829543	0.743846	No	-0.513696	0.988469	No	-0.585439	1	No	-0.562394	0.96556	No	-0.338892	0.82852	No	-0.023045	1	No	-1.81956	0.434502	No	-1.15032	0.401475	No	-0.278521	0.897595	No	-0.669235	0.980201	No	-2.10772	0.320915	No	-0.795592	0.545286	No	-0.921411
ENSG00000283696		chr1:161399159-161399658	500	+	500	22766	-4.06891	0.201465	No	-0.437491	0.733881	No	-1.81027	0.609769	No	-3.63142	0.567658	No	0.798486	1	No	1.62856	0.888158	No	0.991079	0.436035	No	-0.830075	1	No	-0.562444	1	No	-0.170878	0.909264	No	1.22674	0.464018	No	-0.391566	0.989249	No	-0.634654	1	No	0.352819	0.784642	No	0.630835
ENSG00000265107	GJA5	chr1:147773113-147773612	500	-	500	16914	0	1	No	5.31295	0.20746	No	-1.37146	0.890251	No	-2.90384	0.988469	No	0	1	No	1.83539	0.966815	No	0.123218	0.983768	No	-1.40916	1	No	0	1	No	-3.13501	0.479159	No	-0.0386039	1	No	2.10772	0.983227	No	0	1	No	-6.20231	0.204117	No	3.31862
ENSG00000188092	GPR89B	chr1:147928143-147928642	500	+	500	64950	0	1	No	1.85456	0.373011	No	1.81542	0.709761	No	0.554556	0.993641	No	1.36196	1	No	0.623763	0.992066	No	1.99907	0.467247	No	0.738201	1	No	0	1	No	-4.15085	0.101085	No	1.9636	0.602179	No	3.12355	0.964238	No	1.09582	1	No	-2.51697	0.252614	No	2.45284
ENSG00000215859	PDZK1P1	chr1:148014707-148015206	500	-	500	20845	-0.338757	1	No	0.705665	0.601255	No	-1.68673	0.565959	No	-1.04442	0.988469	No	0.179	1	No	-0.238021	1	No	-0.225289	0.897349	No	0.417022	1	No	0.218403	1	No	-1.32873	0.342415	No	-0.600124	0.778008	No	1.54714	0.964238	No	0.850619	0.965832	No	-1.19148	0.379802	No	-0.105161
ENSG00000198658	ABHD17AP1	chr1:148146145-148146644	500	+	500	2922	0.421265	1	No	-0.254753	0.870476	No	-0.0836837	0.999826	No	0.676018	0.988469	No	-0.658689	1	No	-0.310367	0.997999	No	-1.10802	0.445879	No	-0.348321	1	No	-0.461122	1	No	-1.48585	0.307226	No	-1.01533	0.603613	No	1.02473	0.966521	No	-0.289768	1	No	-1.41247	0.321477	No	-0.917355
ENSG00000236497	LINC01744	chr1:232751050-232751549	500	-	500	23799	0	1	No	2.06941	0.672479	No	2.28124	0.816234	No	0.339693	0.997721	No	0	1	No	0.221939	1	No	2.14584	0.700884	No	0.204285	1	No	0	1	No	-6.5129	0.229279	No	4.15587	0.564084	No	5.48561	0.964238	No	0	1	No	-5.21305	0.298642	No	3.14595
ENSG00000223949	ROR1-AS1	chr1:64171093-64171592	500	-	500	76714	-2.37427	0.682066	No	1.15243	0.400142	No	-3.16757	0.261066	No	-3.52671	0.640561	No	-3.41377	1	No	-0.407316	0.992659	No	-2.64731	0.178652	No	-3.00645	1	No	0.944101	0.986998	No	-1.85477	0.220538	No	0.807371	0.706574	No	2.79887	0.796628	No	0.805129	1	No	-1.0858	0.436849	No	-0.100566
ENSG00000116688	MFN2	chr1:11979931-11980430	500	+	500	34781	-0.814004	1	No	3.94843	0.0959056	No	-0.194279	0.995396	No	-4.76244	0.66705	No	-2.7969	1	No	1.51932	0.921834	No	0.251939	0.944278	No	-4.31622	1	No	-4.46688	0.252565	No	-3.21178	0.204691	No	3.79527	0.16721	No	-1.2551	0.978985	No	-3.94165	0.28863	No	-2.58167	0.286807	No	3.69038
ENSG00000084073	ZMPSTE24	chr1:40257791-40258290	500	+	500	35890	-0.907688	1	No	2.47991	0.241574	No	7.39551	0.000271742	Up	-3.3876	0.712742	No	-0.0611706	1	No	0.892136	0.967549	No	9.8298	3.36431e-11	Up	-0.953306	1	No	-1.59377	0.786028	No	-4.96088	0.0681688	No	10.9935	1.14161e-08	Up	3.36711	0.846749	No	-1.06101	0.962951	No	-4.5993	0.0765318	No	11.1647
ENSG00000049089	COL9A2	chr1:40317564-40318063	500	-	500	17075	0.00659288	1	No	2.93006	0.079787	No	-1.96036	0.626073	No	-2.92347	0.845559	No	-1.9763	1	No	1.13542	0.911505	No	-2.14861	0.357639	No	-3.11172	1	No	0	1	No	-0.278178	0.887142	No	-2.4563	0.426725	No	-0.749118	0.988506	No	0	1	No	0.439001	0.802088	No	-2.88356
ENSG00000284677		chr1:40449790-40450289	500	-	500	13591	1.46515	0.645371	No	1.85809	0.165483	No	3.10671	0.0376803	Up	-0.392943	0.990359	No	0.260143	1	No	-0.331551	0.996912	No	4.09135	7.61631e-05	Up	0.591695	1	No	-1.03838	0.842443	No	-1.18711	0.39903	No	3.01597	0.0308385	Up	0.148729	0.998878	No	-0.32527	1	No	-1.08817	0.422181	No	3.63015
ENSG00000228172		chr1:25820548-25821047	500	-	500	3799	0.899002	1	No	2.69607	0.0605312	No	-0.172146	0.974573	No	-1.79707	0.858891	No	-0.0896118	1	No	0.19616	1	No	1.33915	0.330398	No	-0.285771	1	No	-2.12038	0.37359	No	-2.84774	0.0943263	No	0.661756	0.752191	No	0.72736	0.979809	No	-1.67421	0.526271	No	-1.93003	0.204711	No	0.190211
ENSG00000117640	MTFR1L	chr1:25818390-25818889	500	+	500	14053	0	1	No	-0.0306538	0.998917	No	-4.53514	0.0450806	Down	2.43978	0.896511	No	0	1	No	-0.263298	0.997999	No	-6.28539	5.87173e-05	Down	0.689524	1	No	0	1	No	-0.893213	0.469653	No	-6.90154	0.000499724	Down	-0.134083	0.999393	No	0	1	No	-0.375477	0.762463	No	-7.12935
ENSG00000127423	AUNIP	chr1:25859209-25859708	500	-	500	27296	1.79037	0.603554	No	3.17836	0.0275815	Up	0.456539	0.890271	No	-1.38799	0.968463	No	1.26802	1	No	0.771199	0.93724	No	2.34136	0.0448455	Up	0.496826	1	No	-1.68179	0.652162	No	-3.0496	0.0701278	No	0.241023	0.927921	No	1.36781	0.964238	No	0.14895	1	No	-2.08432	0.161563	No	1.10649
ENSG00000182749	PAQR7	chr1:25875459-25875958	500	-	500	13975	-2.12947	0.748081	No	2.36449	0.105479	No	-0.346474	0.959175	No	-4.49397	0.449827	No	0.567729	1	No	-0.486864	0.984929	No	5.20209	2.6726e-06	Up	1.05459	1	No	-3.71319	0.129314	No	-2.1497	0.188412	No	3.28233	0.0478125	Up	-1.56349	0.964238	No	-3.32873	0.115757	No	-1.41834	0.346558	No	2.93543
ENSG00000187147	RNF220	chr1:44404944-44405443	500	+	500	246281	-0.753769	1	No	1.74229	0.175257	No	-0.944905	0.823025	No	-2.49606	0.856678	No	1.31753	1	No	0.567385	0.965179	No	2.3013	0.0639953	No	0.750146	1	No	0.41011	1	No	-1.19584	0.379687	No	2.78691	0.060466	No	1.60595	0.964238	No	-4.06605	0.245872	No	-0.971734	0.456709	No	-1.91336
ENSG00000126106	TMEM53	chr1:44674232-44674731	500	-	500	38994	-1.23873	1	No	0.63951	0.66428	No	-6.14587	0.00702666	Down	-1.87824	0.968463	No	0.238724	1	No	-0.344201	0.996939	No	-3.6847	0.00514733	Down	0.582925	1	No	-4.00953	0.34138	No	-1.23779	0.412421	No	-7.89655	0.000192363	Down	-2.77174	0.937534	No	-2.75781	0.563548	No	-0.620831	0.673515	No	-7.26178
ENSG00000198520	ARMH1	chr1:44674442-44674941	500	+	500	50650	3.28428	0.169915	No	-0.609267	0.677438	No	1.11362	0.683878	No	3.89355	0.397243	No	0.18671	1	No	-0.558684	0.970712	No	-2.03453	0.17679	No	0.745394	1	No	-1.75757	0.575172	No	-0.358566	0.82432	No	-1.75921	0.356711	No	-1.399	0.964238	No	-0.585952	1	No	-0.172708	0.92135	No	-0.773451
ENSG00000142945	KIF2C	chr1:44739568-44740067	500	+	500	27700	-3.18767	0.402294	No	2.73452	0.0418928	Up	-1.18004	0.76899	No	-5.92219	0.197271	No	0.698146	1	No	0.399015	0.989836	No	5.04128	2.07913e-07	Up	0.299131	1	No	-0.0367028	1	No	-0.496636	0.71739	No	5.23721	1.11684e-05	Up	0.459933	0.985296	No	-0.767582	0.946259	No	-0.224491	0.878314	No	4.23418
ENSG00000142937	RPS8	chr1:44775001-44775500	500	+	500	3279	1.66278	0.556194	No	2.51778	0.0936809	No	3.93287	0.00863342	Up	-0.855003	0.988469	No	0.85091	1	No	0.548762	0.975457	No	5.09002	2.40705e-06	Up	0.302148	1	No	-1.34852	0.685982	No	-3.58651	0.0620548	No	6.27586	4.2313e-06	Up	2.23799	0.874622	No	-1.02248	0.828632	No	-2.66899	0.116955	No	5.68439
ENSG00000142959	BEST4	chr1:44787921-44788420	500	-	500	4336	1.44733	1	No	1.13324	0.468841	No	-3.56206	0.215781	No	0.314089	0.99448	No	3.51123	1	No	0.845529	0.941698	No	-1.21045	0.497202	No	2.66571	1	No	2.4867	0.496715	No	0.749626	0.647556	No	-0.655547	0.786929	No	1.73707	0.964238	No	2.1435	0.614029	No	0.779613	0.622889	No	-1.02873
ENSG00000173846	PLK3	chr1:44800127-44800626	500	+	500	5364	-0.633954	1	No	1.52193	0.505727	No	1.7016	0.736674	No	-2.15588	0.980434	No	0.0229866	1	No	0.437363	0.997999	No	3.4431	0.0625565	No	-0.414377	1	No	-2.53131	0.732273	No	-1.73236	0.428303	No	0.157345	0.977941	No	-0.798947	0.988506	No	0.470881	1	No	-2.49043	0.277306	No	3.9176
ENSG00000117425	PTCH2	chr1:44843004-44843503	500	-	500	23160	0.56229	1	No	3.68304	0.0369226	Up	-2.12609	0.585247	No	-3.12075	0.82996	No	-1.42061	1	No	1.13916	0.914457	No	-1.5651	0.535919	No	-2.55976	1	No	-2.05687	0.863025	No	-2.17064	0.225766	No	-2.34582	0.457571	No	0.113767	0.999393	No	-1.76695	0.909442	No	-2.20799	0.218524	No	-2.01854
ENSG00000070785	EIF2B3	chr1:44986473-44986972	500	-	500	135951	-0.00295725	1	No	3.16259	0.0624821	No	1.77655	0.666109	No	-3.16555	0.800461	No	1.03641	1	No	1.6029	0.888158	No	4.37561	0.00288852	Up	-0.566487	1	No	-1.90244	0.895032	No	-2.8324	0.12659	No	1.19948	0.728051	No	0.929955	0.983589	No	1.33703	0.960828	No	-2.59957	0.151494	No	4.20612
ENSG00000229815	CCNB1IP1P1	chr1:44958307-44958806	500	+	500	589	-3.67606	0.354491	No	-0.705624	0.729747	No	-2.70039	0.48279	No	-2.97044	0.835639	No	-0.13557	1	No	0.303346	0.999785	No	-0.16887	0.936198	No	-0.438915	1	No	0.978731	1	No	-1.48649	0.391607	No	-0.518015	0.843575	No	2.46522	0.918906	No	1.09984	0.934745	No	-1.90793	0.281197	No	0.0245374
ENSG00000268949	MRPS17P1	chr1:44991585-44992084	500	-	500	2880	1.44733	1	No	-2.37392	0.382734	No	0	1	No	3.82124	0.850715	No	-0.535569	1	No	-1.29227	0.9375	No	-0.538485	0.871632	No	0.756699	1	No	-4.0063	0.425842	No	0.799281	0.734347	No	-2.70216	0.440166	No	-4.80559	0.768316	No	-3.71638	0.454611	No	0.787587	0.73439	No	-2.40054
ENSG00000126107	HECTD3	chr1:45011075-45011574	500	-	500	8535	-0.444845	1	No	1.85443	0.329062	No	-0.731933	0.896496	No	-2.29928	0.963303	No	-2.42774	1	No	-0.812125	0.968618	No	-0.0482701	0.989061	No	-1.61562	1	No	2.41654	0.688582	No	-2.45048	0.222912	No	1.15011	0.693852	No	4.86702	0.65476	No	0	1	No	-4.47266	0.0647384	No	0.0183722
ENSG00000126088	UROD	chr1:45010700-45011199	500	+	500	4376	2.70395	0.171391	No	-0.391389	0.814755	No	5.80394	6.77774e-05	Up	3.09534	0.533447	No	0.188286	1	No	-0.266107	0.999188	No	3.163	0.00495342	Up	0.454393	1	No	-3.07751	0.164206	No	0.921151	0.543783	No	2.43282	0.11824	No	-3.99866	0.498677	No	-1.70464	0.505828	No	0.974612	0.508729	No	3.75224
ENSG00000162408	NOL9	chr1:6554264-6554763	500	-	500	32917	0.901506	1	No	2.50847	0.128279	No	2.65161	0.331876	No	-1.60696	0.984327	No	0.921302	1	No	1.63146	0.888158	No	3.54842	0.00860115	Up	-0.710153	1	No	0.435366	1	No	-2.97638	0.128408	No	5.08785	0.00468658	Up	3.41175	0.794078	No	0.720976	1	No	-2.84811	0.141841	No	5.24519
ENSG00000229519		chr1:6547655-6548154	500	+	500	465	1.54804	0.433008	No	2.08917	0.0765336	No	0.229478	0.940303	No	-0.541129	0.988469	No	0.111053	1	No	0.0712313	1	No	0.810429	0.504588	No	0.039822	1	No	-1.12958	0.66246	No	-2.20093	0.107137	No	0.588255	0.727576	No	1.07135	0.964238	No	-0.617829	0.962581	No	-1.57695	0.204584	No	0.476028
ENSG00000173662	TAS1R1	chr1:6555057-6555556	500	+	500	24199	0	1	No	2.16537	0.186736	No	-2.05927	0.604916	No	0.243752	0.995618	No	1.41086	1	No	1.44946	0.892007	No	-2.34162	0.298093	No	-0.0385989	1	No	-2.05773	0.863391	No	-1.62	0.35161	No	-2.50133	0.421109	No	-0.437735	0.992777	No	-1.76781	0.909456	No	-0.842484	0.614207	No	-2.98892
ENSG00000204859	ZBTB48	chr1:6579744-6580243	500	+	500	9037	3.14483	0.214224	No	1.10244	0.47246	No	0.120335	0.993011	No	2.04239	0.878091	No	2.1417	1	No	1.07706	0.909116	No	-0.857417	0.6221	No	1.06464	1	No	0.153167	1	No	-0.806284	0.618583	No	-1.91634	0.349644	No	0.959451	0.976481	No	-4.48167	0.208471	No	-0.297674	0.862512	No	-7.05979
ENSG00000230735		chr1:89629475-89629974	500	+	500	46412	1.44733	1	No	-1.31069	0.483724	No	3.19592	0.351149	No	2.75802	0.913292	No	-0.535569	1	No	-1.18594	0.906819	No	1.08828	0.680129	No	0.650372	1	No	0	1	No	-1.27985	0.459055	No	-0.0704526	0.992557	No	0.252552	0.998962	No	0.224425	1	No	-1.17354	0.481674	No	1.07496
ENSG00000070886	EPHA8	chr1:22563239-22563738	500	+	500	39857	3.79894	0.438678	No	6.71679	0.00472188	Up	-0.770877	0.875598	No	-2.91785	0.88971	No	1.21114	1	No	4.38931	0.828229	No	-1.0312	0.706777	No	-3.17817	1	No	-3.80641	0.460365	No	-3.11261	0.164837	No	0.829496	0.83948	No	-0.693808	0.991412	No	-0.734966	1	No	-2.00308	0.32971	No	2.79142
ENSG00000223776	LGALS8-AS1	chr1:236524259-236524758	500	-	500	1207	4.75092	0.310919	No	4.47296	0.0545909	No	-4.39986	0.145809	No	0.277968	0.995343	No	5.99666	0.968827	No	1.48557	0.920233	No	-0.166742	0.953376	No	4.51109	1	No	-4.60889	0.364686	No	-3.27662	0.186881	No	-5.46183	0.0688852	No	-1.33227	0.980405	No	0.550739	1	No	-1.83663	0.416503	No	-1.74218
ENSG00000230325		chr1:236550031-236550530	500	-	500	9937	0	1	No	4.81889	0.0401866	Up	-5.89691	0.056505	No	-2.40977	0.979976	No	0	1	No	1.85601	0.896396	No	-4.91693	0.033325	Down	-1.42978	1	No	0	1	No	-3.13494	0.200294	No	-5.61642	0.0582134	No	2.10764	0.966162	No	0	1	No	-2.37196	0.308074	No	-6.08947
ENSG00000119285	HEATR1	chr1:236604267-236604766	500	-	500	55262	-0.423003	1	No	5.36835	0.00722165	Up	0.653041	0.875844	No	-5.79135	0.222529	No	0.698034	1	No	2.07018	0.888158	No	5.07225	9.5207e-05	Up	-1.37214	1	No	0.237254	1	No	-4.14805	0.0584477	No	5.34011	0.00122146	Up	4.3853	0.558676	No	1.23219	0.854859	No	-2.71245	0.15216	No	4.89945
ENSG00000225886		chr1:27669218-27669717	500	+	500	33346	4.59447	0.0409296	Up	0.0294135	1	No	5.68442	0.000258614	Up	4.56506	0.304005	No	1.81843	1	No	0.23718	1	No	2.70061	0.0434382	Up	1.58125	1	No	-2.67512	0.300998	No	-1.00577	0.534596	No	3.60302	0.0244346	Up	-1.66935	0.964238	No	-2.50997	0.317271	No	-0.836564	0.593101	No	3.59896
ENSG00000117758	STX12	chr1:27772969-27773468	500	+	500	50975	1.44733	1	No	5.02276	0.0133715	Up	-7.13754	0.00457658	Down	-3.57543	0.796105	No	4.23761	1	No	1.45709	0.897107	No	-0.78158	0.713	No	2.78053	1	No	0.979284	1	No	-3.56556	0.102586	No	0.547841	0.85263	No	4.54484	0.609704	No	-0.760238	1	No	-3.68027	0.0932758	No	-1.07697
ENSG00000286433		chr1:27830960-27831459	500	-	500	3148	-0.248149	1	No	2.49157	0.0393882	Up	1.88106	0.179218	No	-2.73972	0.432035	No	0.205166	1	No	0.18021	1	No	4.64573	3.21794e-08	Up	0.024956	1	No	-1.43096	0.497534	No	-1.21611	0.315783	No	3.35255	0.00248129	Up	-0.214852	0.992777	No	-0.385795	1	No	-0.370712	0.757105	No	3.55232
ENSG00000117751	PPP1R8	chr1:27830532-27831031	500	+	500	20645	1.02735	0.970611	No	2.50236	0.135124	No	6.20933	5.93052e-05	Up	-1.47502	0.968463	No	1.41149	1	No	1.65438	0.888158	No	7.44146	4.18914e-12	Up	-0.24289	1	No	-1.77135	0.540197	No	-2.1878	0.311522	No	8.34304	1.5655e-06	Up	0.416451	0.992559	No	-0.161399	1	No	2.08212	0.238504	No	5.68307
ENSG00000130775	THEMIS2	chr1:27872293-27872792	500	+	500	13893	-0.0737845	1	No	0.991299	0.440672	No	-3.74751	0.136936	No	-1.06508	0.988469	No	-1.11194	1	No	0.0985977	1	No	-3.89297	0.0231926	Down	-1.21054	1	No	0.426047	1	No	-0.648726	0.631735	No	-4.3691	0.0485911	Down	1.07477	0.980405	No	0	1	No	-0.500489	0.706801	No	-5.68076
ENSG00000117748	RPA2	chr1:27914497-27914996	500	-	500	22973	-1.68706	0.994789	No	4.02854	0.0314257	Up	-1.14573	0.806474	No	-5.7156	0.359644	No	-0.733848	1	No	1.00337	0.93828	No	2.83266	0.101669	No	-1.73721	1	No	-2.17122	0.788508	No	-2.60246	0.178552	No	1.50616	0.661403	No	0.431242	0.992646	No	-0.356222	1	No	-1.47601	0.399341	No	2.19471
ENSG00000117122	MFAP2	chr1:16980383-16980882	500	-	500	5881	4.38445	0.214224	No	2.50823	0.121676	No	-0.34417	0.948969	No	1.87622	0.973368	No	2.52517	1	No	1.31938	0.897107	No	-1.01459	0.619144	No	1.20579	1	No	3.4883	0.367118	No	-0.307747	0.87013	No	0.127043	0.970664	No	3.79605	0.750813	No	0.224425	1	No	-0.221653	0.907525	No	-3.22293
ENSG00000286898		chr1:16976052-16976551	500	+	500	1241	1.00871	1	No	-1.46501	0.49061	No	3.0995	0.258885	No	2.47372	0.883482	No	-0.55358	1	No	-1.80179	0.892007	No	1.87399	0.328498	No	1.24821	1	No	-2.10098	0.626533	No	-0.538248	0.816592	No	1.10738	0.709637	No	-1.56273	0.964853	No	1.02798	0.963816	No	2.0089	0.331088	No	1.68919
ENSG00000226526		chr1:16978676-16979175	500	+	500	25916	-3.352	0.45625	No	2.62544	0.122517	No	-6.54923	0.00789815	Down	-5.97744	0.311455	No	-2.37362	1	No	0.40523	0.996939	No	-3.35064	0.0413773	Down	-2.77885	1	No	-6.80359	0.0797989	No	-2.34054	0.208472	No	-6.88129	0.00350553	Down	-4.46305	0.70102	No	-0.258341	1	No	-1.64292	0.347673	No	-1.03365
ENSG00000159363	ATP13A2	chr1:17011679-17012178	500	-	500	25721	0	1	No	3.67779	0.123868	No	-0.575046	0.940303	No	-1.26867	0.988469	No	0	1	No	2.01293	0.894652	No	-0.893082	0.788557	No	-1.5867	1	No	0	1	No	-0.22086	0.946594	No	0.269999	0.962643	No	-0.806435	0.991412	No	0	1	No	1.04899	0.673133	No	-0.709921
ENSG00000117118	SDHB	chr1:17053783-17054282	500	-	500	35061	0	1	No	0.846577	0.732152	No	2.62329	0.574836	No	1.56254	0.988469	No	0	1	No	1.50166	0.915448	No	-0.0146808	0.997622	No	-1.07543	1	No	0	1	No	-5.06357	0.100528	No	3.74588	0.315142	No	4.03628	0.92722	No	0	1	No	-1.20777	0.586457	No	0.180005
ENSG00000117115	PADI2	chr1:17119202-17119701	500	-	500	52441	0	1	No	2.30138	0.290672	No	2.36974	0.604898	No	0.10774	0.999837	No	2.47239	1	No	2.54247	0.888158	No	2.19191	0.377571	No	-0.0700826	1	No	0	1	No	-4.94424	0.0788462	No	3.26847	0.355089	No	3.91694	0.914068	No	0	1	No	-1.93836	0.362371	No	0.552522
ENSG00000142623	PADI1	chr1:17204878-17205377	500	+	500	40630	0	1	No	2.9046	0.172465	No	0.538077	0.940303	No	-0.495479	0.99448	No	0	1	No	1.97069	0.892007	No	-0.510908	0.874845	No	-1.54446	1	No	0	1	No	-2.39393	0.284355	No	-0.680555	0.874195	No	1.36663	0.980405	No	0	1	No	-1.9935	0.353291	No	-0.791056
ENSG00000142619	PADI3	chr1:17248848-17249347	500	+	500	34886	0	1	No	3.02957	0.23693	No	1.84753	0.741137	No	-0.620448	0.993728	No	0	1	No	1.6526	0.92261	No	1.2416	0.711577	No	-1.22637	1	No	0	1	No	-8.12112	0.0496796	Down	4.65095	0.250794	No	7.09382	0.65476	No	0	1	No	-4.32747	0.127741	No	1.14723
ENSG00000230285		chr1:85598881-85599380	500	+	500	1354	-1.81134	0.958855	No	-3.10679	0.221161	No	0	1	No	1.29545	0.988469	No	-2.80717	1	No	-0.252972	1	No	-2.41242	0.312423	No	-2.5542	1	No	-3.24425	0.544132	No	-0.353181	0.869027	No	-4.56493	0.0849271	No	-2.89107	0.963757	No	2.2169	0.618414	No	-0.839578	0.65804	No	1.38262
ENSG00000142871	CCN1	chr1:85580511-85581010	500	+	500	3579	0.865034	1	No	1.96112	0.2021	No	1.10644	0.707693	No	-1.09608	0.988469	No	-0.273997	1	No	0.384402	0.996912	No	1.54413	0.316334	No	-0.658399	1	No	0.999815	0.939099	No	-1.43099	0.383344	No	2.98826	0.0733715	No	2.4308	0.884204	No	-0.531178	1	No	-0.163811	0.932849	No	0.190085
ENSG00000234419	CICP13	chr1:222467844-222468343	500	+	500	2539	-0.0937336	1	No	1.56479	0.418614	No	-2.23336	0.601096	No	-1.65852	0.988469	No	2.06469	1	No	1.07792	0.937633	No	0.411918	0.86148	No	0.986763	1	No	0.400796	1	No	-1.32918	0.500897	No	-2.09367	0.543323	No	1.72998	0.970474	No	0	1	No	-0.284805	0.895785	No	-4.27621
ENSG00000143498	TAF1A	chr1:222589684-222590183	500	-	500	31782	-0.340088	1	No	4.4485	0.0259009	Up	4.06947	0.0443005	Up	-4.78859	0.365579	No	-0.142374	1	No	1.37461	0.906452	No	7.34107	1.36622e-08	Up	-1.51699	1	No	1.32093	0.835408	No	-8.48833	0.0232476	Down	12.3605	8.1718e-09	Up	9.80925	0.299581	No	1.19552	0.870642	No	-4.17948	0.0560781	No	7.92623
ENSG00000225265	TAF1A-AS1	chr1:222589575-222590074	500	+	500	3769	0.588532	1	No	0	1	No	8.41596	0.000232235	Up	-1.82059	0.988469	No	-0.137099	1	No	0	1	No	9.67323	1.71216e-08	Up	-0.563325	1	No	-1.8865	0.537592	No	-1.90256	0.519515	No	10.8194	4.66686e-07	Up	0.0160647	1	No	-1.51141	0.666555	No	-1.61264	0.568024	No	10.9046
ENSG00000154305	MIA3	chr1:222617847-222618346	500	+	500	49661	0	1	No	1.80608	0.174108	No	-2.7782	0.349069	No	0.603044	0.990708	No	2.8879	1	No	-0.351967	0.996836	No	-0.141377	0.949492	No	3.23987	1	No	0.404914	1	No	-1.27929	0.363549	No	-2.45454	0.370681	No	1.6842	0.964238	No	0	1	No	-1.27255	0.354145	No	-3.60356
ENSG00000272750		chr1:222661263-222661762	500	-	500	2396	0.809131	1	No	2.42021	0.0907905	No	-3.37055	0.0780688	No	-1.61108	0.956764	No	-0.447701	1	No	0.670487	0.955557	No	-2.87766	0.0273027	Down	-1.11819	1	No	1.19636	0.873584	No	-1.30476	0.377279	No	-2.2215	0.188612	No	2.50111	0.858651	No	0.084769	1	No	-1.03567	0.464383	No	-3.60217
ENSG00000186063	AIDA	chr1:222712961-222713460	500	-	500	44948	-0.370388	1	No	0.587069	0.648929	No	3.65896	0.00612735	Up	-0.957457	0.988469	No	-0.444855	1	No	-0.349478	0.995695	No	4.52104	1.70237e-06	Up	-0.095377	1	No	-1.16799	0.709367	No	-1.30986	0.323774	No	4.55494	0.000136469	Up	0.141872	0.998688	No	-1.22164	0.660047	No	-1.10505	0.389111	No	4.29647
ENSG00000162819	BROX	chr1:222712303-222712802	500	+	500	22394	1.64732	0.492255	No	1.36685	0.365559	No	8.25464	1.17369e-09	Up	0.280467	0.994261	No	0.116377	1	No	-0.284587	0.998465	No	8.37514	5.75566e-16	Up	0.400964	1	No	-1.61888	0.507331	No	0.378162	0.82168	No	7.30277	3.42592e-09	Up	-1.99704	0.913092	No	-1.15805	0.705259	No	1.4158	0.352348	No	6.72596
ENSG00000287684		chr1:222772900-222773399	500	-	500	29544	0	1	No	1.93175	0.415479	No	1.21755	0.834006	No	0.477368	0.99448	No	0	1	No	0.781442	0.984929	No	0.384964	0.912975	No	-0.355217	1	No	0	1	No	-3.22457	0.22369	No	1.85506	0.658712	No	2.19727	0.966162	No	0	1	No	-1.68361	0.47797	No	0.604024
ENSG00000287338		chr1:223103086-223103585	500	-	500	11214	0.0223321	1	No	2.64513	0.279379	No	-0.471811	0.959075	No	-2.6228	0.970314	No	-1.96056	1	No	0.188772	1	No	0.00165109	1	No	-2.14934	1	No	-2.87745	0.735141	No	1.00074	0.718167	No	-0.717323	0.880043	No	-3.8782	0.946702	No	-2.58753	0.764621	No	0.782335	0.779638	No	-0.208989
ENSG00000187554	TLR5	chr1:223142999-223143498	500	-	500	33595	-1.003	1	No	4.1444	0.0157827	Up	-0.689192	0.889183	No	-5.1474	0.39392	No	2.40385	1	No	1.83264	0.888158	No	5.02942	1.50242e-05	Up	0.571212	1	No	0.215899	1	No	-4.98847	0.0318774	Down	4.80173	0.0102365	Up	5.20437	0.51693	No	0.894867	1	No	-2.31748	0.165236	No	2.8097
ENSG00000164010	ERMAP	chr1:42816872-42817371	500	+	500	27620	-0.0437125	1	No	0.986546	0.397232	No	1.59262	0.396675	No	-1.03026	0.988469	No	0.248521	1	No	0.62916	0.943075	No	2.24224	0.021881	Up	-0.380639	1	No	-2.19378	0.286081	No	-0.668157	0.587505	No	1.0449	0.534918	No	-1.52562	0.95817	No	-0.826324	0.872247	No	-0.522535	0.663292	No	2.26673
ENSG00000164011	ZNF691	chr1:42846323-42846822	500	+	500	5655	0.38621	1	No	-1.97278	0.434201	No	6.99738	0.00618197	Up	2.35899	0.940061	No	1.28942	1	No	-3.95568	0.888158	No	9.8835	1.75558e-08	Up	5.24511	1	No	-0.609716	1	No	0	1	No	9.44962	2.50543e-05	Up	0.417575	0.99328	No	0.280228	1	No	0	1	No	10.0496
ENSG00000283973		chr1:42961615-42962114	500	-	500	2550	-1.6018	0.960985	No	-1.0961	0.490594	No	-0.25276	0.978928	No	-0.505704	0.992606	No	-1.45108	1	No	-0.322923	0.997999	No	-0.875209	0.625869	No	-1.12815	1	No	1.35157	0.752818	No	1.02439	0.503237	No	0.983305	0.629958	No	0.327182	0.992646	No	1.51485	0.669619	No	0.988695	0.50524	No	1.18228
ENSG00000154309	DISP1	chr1:222814772-222815271	500	+	500	190724	0.188885	1	No	2.00837	0.153668	No	6.68715	8.02889e-06	Up	-1.81948	0.888702	No	1.08267	1	No	1.09086	0.897252	No	8.49844	1.10113e-17	Up	-0.00819205	1	No	0.244335	1	No	-2.36796	0.125906	No	7.53737	1.62193e-09	Up	2.61229	0.771301	No	0.660405	1	No	-2.5795	0.106388	No	8.16498
ENSG00000231407	GORAB-AS1	chr1:170532398-170532897	500	-	500	71945	-1.85425	0.572923	No	2.41922	0.0904131	No	3.29438	0.061943	No	-4.27348	0.295172	No	-0.0560662	1	No	0.313456	0.997999	No	7.19834	2.83182e-12	Up	-0.369522	1	No	-0.763663	0.996522	No	-2.13817	0.16983	No	6.64452	3.04754e-07	Up	1.3745	0.964238	No	-0.840931	0.93337	No	-2.4304	0.133348	No	6.85949
ENSG00000203855	HSD3BP4	chr1:119563816-119564315	500	+	500	7752	1.44733	1	No	2.40667	0.256805	No	-1.25147	0.813788	No	-0.959343	0.988469	No	2.62038	1	No	1.90964	0.892007	No	0.418613	0.879077	No	0.710738	1	No	0	1	No	-1.79628	0.422284	No	-1.42579	0.719642	No	0.768983	0.991101	No	0	1	No	-1.09978	0.608658	No	-1.83237
ENSG00000198857	HSD3BP5	chr1:119601090-119601589	500	+	500	7661	1.11476	1	No	3.13362	0.052083	No	-2.26962	0.431746	No	-2.01885	0.935066	No	1.89911	1	No	1.34502	0.893836	No	0.303326	0.876641	No	0.554088	1	No	-2.04175	0.52673	No	-2.33939	0.174698	No	0.109383	0.97466	No	0.297638	0.99328	No	-1.81461	0.591849	No	-2.00542	0.232922	No	0.00255493
ENSG00000143067	ZNF697	chr1:119648017-119648516	500	-	500	28640	-0.479173	1	No	4.79097	0.0205536	Up	4.31441	0.0274036	Up	-5.27014	0.284793	No	0.673193	1	No	2.40713	0.888158	No	7.85062	9.1795e-10	Up	-1.73394	1	No	-0.557544	1	No	-2.73568	0.22723	No	10.0826	2.5659e-08	Up	2.17814	0.964238	No	-0.389471	1	No	-1.7789	0.374121	No	9.29387
ENSG00000134240	HMGCS2	chr1:119768656-119769155	500	-	500	20654	0	1	No	0.366544	0.857019	No	0.570823	0.924724	No	2.04258	0.984327	No	2.32165	1	No	-1.00932	0.937633	No	1.85921	0.419675	No	3.33097	1	No	0	1	No	-1.86846	0.311522	No	-1.14523	0.751632	No	0.841165	0.986025	No	0	1	No	-0.609302	0.734529	No	-2.11446
ENSG00000134193	REG4	chr1:119811331-119811830	500	-	500	17314	0	1	No	4.0501	0.120014	No	-1.07349	0.868366	No	-1.64098	0.988469	No	0	1	No	-1.10071	0.970228	No	2.09442	0.540883	No	1.52694	1	No	0	1	No	-1.40097	0.612291	No	0.329696	0.954775	No	0.373671	0.998338	No	0	1	No	-0.812228	0.769629	No	0.0308832
ENSG00000092621	PHGDH	chr1:119648161-119648660	500	+	500	95558	1.46696	0.923699	No	1.16663	0.470233	No	3.71338	0.0786776	No	0.300327	0.99448	No	0.59762	1	No	0.499335	0.989785	No	3.51134	0.0113947	Up	0.0982849	1	No	-2.01988	0.626339	No	-2.1679	0.217871	No	2.47751	0.252782	No	0.148016	0.998962	No	-0.846679	1	No	-2.0513	0.238527	No	3.53411
ENSG00000027644	INSRR	chr1:156858868-156859367	500	-	500	18805	-0.810193	1	No	0.290666	0.857853	No	-2.39834	0.474814	No	-1.10086	0.988469	No	-0.275615	1	No	-0.366929	0.996912	No	-1.20617	0.540282	No	0.0913143	1	No	4.07637	0.23852	No	-0.253107	0.881534	No	0.442129	0.852052	No	4.32948	0.592332	No	3.37825	0.386387	No	0.173866	0.921237	No	-0.682962
ENSG00000228035	NGF-AS1	chr1:115282784-115283283	500	+	500	84789	0	1	No	2.02921	0.174959	No	-1.1459	0.793495	No	0.379909	0.99448	No	0	1	No	-0.170324	1	No	-0.929255	0.716594	No	0.59655	1	No	3.25322	0.402452	No	-0.46854	0.776628	No	2.15668	0.276228	No	3.72176	0.744457	No	2.67516	0.580032	No	-0.914855	0.547719	No	2.02494
ENSG00000130764	LRRC47	chr1:3796249-3796748	500	-	500	17690	2.42432	0.440125	No	1.96275	0.170178	No	1.33559	0.634768	No	0.46157	0.990359	No	-0.240679	1	No	0.253243	1	No	0.380098	0.855263	No	-0.493922	1	No	0.574629	1	No	-0.618294	0.683001	No	-1.32992	0.609811	No	1.19292	0.974646	No	2.87377	0.462894	No	-0.167999	0.924115	No	0.518924
ENSG00000272153		chr1:3784758-3785257	500	+	500	281	3.1787	0.0772804	No	0.423482	0.785267	No	3.18828	0.0395394	Up	2.75521	0.589589	No	0.935452	1	No	-0.0479054	1	No	1.41642	0.284699	No	0.983357	1	No	-2.79359	0.194435	No	-2.14528	0.162417	No	0.918981	0.636179	No	-0.648304	0.982828	No	-2.00461	0.374689	No	-1.77665	0.23202	No	1.33932
ENSG00000285177		chr1:235367117-235367616	500	-	500	764	-0.0755547	1	No	2.54235	0.184541	No	3.6924	0.0569879	No	-2.61791	0.776292	No	0.223235	1	No	-0.111606	1	No	6.64515	1.38177e-06	Up	0.334841	1	No	-1.57485	0.64435	No	-0.752654	0.689445	No	4.42296	0.00676447	Up	-0.822195	0.981086	No	-0.819879	0.972707	No	-3.96296	0.145095	No	8.38824
ENSG00000284770	TBCE	chr1:235367110-235367609	500	+	500	84834	0	1	No	1.24738	0.360808	No	-1.22797	0.768224	No	1.16174	0.988469	No	0	1	No	-0.397384	0.993903	No	-1.5661	0.496774	No	0.82361	1	No	0	1	No	-0.838151	0.562941	No	-2.63906	0.338781	No	-0.189146	0.998962	No	0	1	No	-0.464078	0.747741	No	-2.72321
ENSG00000270710		chr1:235565511-235566010	500	+	500	927	-2.3444	0.789156	No	-1.58504	0.560782	No	0	1	No	-0.759361	0.990359	No	-1.2737	1	No	0.505897	0.996939	No	-0.129602	0.963017	No	-1.7796	1	No	1.01793	1	No	-0.346858	0.879224	No	-1.83163	0.513321	No	1.36479	0.973778	No	-1.23923	1	No	-2.28921	0.286405	No	-2.14643
ENSG00000227236		chr1:235614424-235614923	500	+	500	1474	-1.73926	0.940199	No	-0.909979	0.604197	No	-1.93246	0.639924	No	-0.829278	0.988469	No	0.385085	1	No	0.335503	0.997999	No	-1.0536	0.543884	No	0.0495828	1	No	-1.47143	0.689543	No	-0.292782	0.87012	No	0.643922	0.780505	No	-1.17864	0.964979	No	-2.17979	0.435346	No	0.835698	0.585786	No	-1.19293
ENSG00000198837	DENND4B	chr1:153946469-153946968	500	-	500	16968	2.29888	0.389939	No	1.7407	0.238534	No	3.92438	0.0163335	Up	0.558175	0.988469	No	0.698215	1	No	0.384069	0.996836	No	3.68035	0.00195732	Up	0.314146	1	No	-2.7387	0.304215	No	-2.83668	0.104542	No	2.63238	0.136027	No	0.0979802	0.999393	No	-2.7793	0.269647	No	-1.74814	0.259056	No	1.50324
ENSG00000160741	CRTC2	chr1:153958366-153958865	500	-	500	10697	1.90468	0.791677	No	2.24387	0.134167	No	0.469666	0.918706	No	-0.33919	0.99448	No	1.23047	1	No	0.121029	1	No	1.9183	0.215619	No	1.10944	1	No	-0.940605	1	No	-1.59673	0.303249	No	-0.412009	0.884928	No	0.656126	0.983866	No	-3.63027	0.374689	No	-1.72414	0.268909	No	-2.97427
ENSG00000282386		chr1:153964111-153964610	500	+	500	460	1.39176	0.904759	No	-2.18035	0.38929	No	4.25728	0.145908	No	3.57211	0.724615	No	-0.0162289	1	No	-0.242613	1	No	0.911551	0.665596	No	0.226384	1	No	-0.640399	1	No	1.48576	0.44461	No	-0.278302	0.926395	No	-2.12616	0.964238	No	-1.6414	0.696073	No	-2.13669	0.349692	No	2.34315
ENSG00000143578	CREB3L4	chr1:153967284-153967783	500	+	500	6578	-0.926845	0.96451	No	0.361661	0.784005	No	1.30229	0.540024	No	-1.28851	0.955166	No	-0.0196281	1	No	0.297514	0.996912	No	2.27366	0.0228933	Up	-0.317142	1	No	-1.90182	0.359424	No	0.173464	0.907603	No	1.29279	0.419331	No	-2.07529	0.832659	No	-1.372	0.569373	No	0.524723	0.6734	No	1.47135
ENSG00000285641		chr1:153985997-153986496	500	-	500	10147	0	1	No	1.15274	0.449252	No	-2.51064	0.461597	No	1.25638	0.988469	No	0	1	No	0.0568421	1	No	-3.39764	0.0820987	No	0.369384	1	No	0	1	No	-1.08518	0.495306	No	-3.74358	0.143151	No	0.0578839	0.999658	No	0	1	No	-0.809057	0.598556	No	-3.72977
ENSG00000223653	BCL10-AS1	chr1:85276138-85276637	500	+	500	171487	2.44509	0.180702	No	2.40541	0.0675628	No	4.69166	0.000173918	Up	0.0396779	1	No	0.656784	1	No	0.0824888	1	No	5.22628	3.75022e-08	Up	0.574295	1	No	-2.98489	0.135436	No	-1.92566	0.176603	No	3.82326	0.00236498	Up	-1.05923	0.964238	No	-2.04459	0.322399	No	-1.28913	0.332096	No	4.12703
ENSG00000116198	CEP104	chr1:3857147-3857646	500	-	500	45061	2.1489	0.487124	No	2.76099	0.120244	No	7.94582	1.09794e-06	Up	-0.612096	0.988469	No	1.38468	1	No	0.939768	0.944365	No	9.00283	6.28501e-13	Up	0.444912	1	No	-3.15306	0.244558	No	-2.57712	0.190008	No	8.49305	1.54519e-07	Up	-0.57594	0.987561	No	-1.68689	0.633389	No	-1.31178	0.453968	No	8.69387
ENSG00000169598	DFFB	chr1:3857017-3857516	500	+	500	27913	2.22297	0.36741	No	3.10693	0.0517205	No	6.11661	2.54227e-05	Up	-0.883956	0.988469	No	0.0466699	1	No	0.867894	0.938919	No	6.17934	4.52222e-08	Up	-0.821224	1	No	-1.94625	0.485688	No	-2.40994	0.15889	No	6.26339	1.21809e-05	Up	0.463692	0.989994	No	-1.48251	0.647861	No	-0.929109	0.540058	No	5.24629
ENSG00000162836	ACP6	chr1:147670275-147670774	500	-	500	40623	-1.49719	1	No	2.07808	0.176759	No	-0.202634	0.987156	No	-3.57527	0.676628	No	2.31541	1	No	0.0765007	1	No	5.61154	1.75235e-06	Up	2.23891	1	No	-3.10182	0.23852	No	-1.08873	0.494997	No	3.14327	0.0658002	No	-2.01309	0.953347	No	-4.10467	0.0702018	No	-0.939026	0.542047	No	1.99072
ENSG00000116667	C1orf21	chr1:184386779-184387278	500	+	500	241741	0.180531	1	No	3.51138	0.0357026	Up	4.08336	0.0564901	No	-3.33085	0.638096	No	2.2737	1	No	1.83252	0.888158	No	7.85539	6.80019e-12	Up	0.441183	1	No	-0.988352	0.9553	No	-2.88505	0.114373	No	7.0478	2.28398e-06	Up	1.8967	0.964238	No	-0.423546	1	No	-2.85849	0.11689	No	7.58605
ENSG00000285847		chr1:184671917-184672416	500	-	500	64318	0	1	No	0.0134568	1	No	-2.40132	0.448659	No	2.39567	0.918094	No	2.68454	1	No	-0.550581	0.967487	No	-1.56186	0.395162	No	3.23513	1	No	1.44898	0.946102	No	-1.28904	0.347008	No	-1.94813	0.392923	No	2.73802	0.915758	No	0	1	No	-1.09208	0.408194	No	-4.33144
ENSG00000284726		chr1:23297547-23298046	500	+	500	4820	1.8678	0.377189	No	1.71064	0.152806	No	-0.186993	0.962547	No	0.157162	0.99487	No	-0.41768	1	No	-0.263809	0.997999	No	-0.498025	0.728138	No	-0.15387	1	No	-0.805846	0.915467	No	-1.33808	0.295338	No	0.00837397	1	No	0.53223	0.983227	No	-0.272067	1	No	-1.20332	0.332752	No	0.407394
ENSG00000125945	ZNF436	chr1:23369587-23370086	500	-	500	10139	0.595006	1	No	-1.75795	0.246295	No	5.28232	0.000584885	Up	2.35296	0.74222	No	-0.15651	1	No	0.116754	1	No	2.6561	0.0231742	Up	-0.273264	1	No	-0.0460753	1	No	-2.05364	0.190566	No	2.64571	0.0915265	No	2.00756	0.931306	No	0.730092	1	No	-1.5431	0.29933	No	2.91134
ENSG00000204219	TCEA3	chr1:23424499-23424998	500	-	500	43590	0	1	No	4.12767	0.106087	No	1.2382	0.834491	No	-1.71855	0.988469	No	0	1	No	2.90843	0.888158	No	0.474546	0.894669	No	-2.4822	1	No	0	1	No	-2.74564	0.288133	No	0.867154	0.852052	No	1.71835	0.975259	No	0	1	No	-2.92315	0.261175	No	1.33459
ENSG00000232482		chr1:23410582-23411081	500	+	500	1065	5.2995	0.426647	No	1.00177	0.816613	No	2.57793	0.718903	No	4.29773	0.925039	No	1.4488	1	No	-1.36185	0.980621	No	1.09085	0.820325	No	2.81065	1	No	0	1	No	0.392476	0.943579	No	-0.328916	0.968941	No	-1.41976	0.986568	No	0	1	No	2.12711	0.592625	No	-1.77363
ENSG00000285779		chr1:153975638-153976137	500	-	500	16487	0	1	No	1.3456	0.377732	No	-2.26501	0.532072	No	1.06353	0.988469	No	0	1	No	-0.103593	1	No	-2.79872	0.178795	No	0.529818	1	No	0	1	No	-1.54467	0.337603	No	-4.43503	0.0692605	No	0.517379	0.992646	No	0	1	No	-1.81783	0.265398	No	-3.87195
ENSG00000162885	B3GALNT2	chr1:235504203-235504702	500	-	500	57013	-0.770852	1	No	0.464442	0.757089	No	-2.01624	0.580314	No	-1.23529	0.988469	No	2.644	1	No	-0.408732	0.993903	No	2.27178	0.072422	No	3.05273	1	No	-5.1507	0.0858818	No	-0.765328	0.606844	No	-2.10571	0.380715	No	-4.38538	0.557253	No	-1.5784	0.608772	No	-0.584127	0.6887	No	1.28539
ENSG00000232895		chr1:114262029-114262528	500	-	500	55602	0	1	No	3.44184	0.229911	No	1.67637	0.791856	No	-1.03273	0.990301	No	0	1	No	1.55924	0.943075	No	1.57608	0.667108	No	-1.13302	1	No	0	1	No	-2.92821	0.332323	No	1.94513	0.683943	No	1.90092	0.976481	No	0	1	No	-2.92452	0.326329	No	2.23137
ENSG00000273112		chr1:161512926-161513425	500	+	500	91674	0	1	No	-0.322234	0.837775	No	-0.672908	0.889724	No	2.73136	0.878091	No	0	1	No	1.55925	0.888158	No	-4.53729	0.0101848	Down	-1.13302	1	No	0	1	No	-0.054585	0.985828	No	-3.59441	0.149927	No	-0.972712	0.983227	No	0	1	No	-0.31276	0.839564	No	-3.0463
ENSG00000177301	KCNA2	chr1:110631225-110631724	500	-	500	111388	3.89532	0.505988	No	3.95097	0.0705164	No	2.31191	0.606186	No	-0.0556493	1	No	0	1	No	1.56906	0.904545	No	1.22473	0.684087	No	-1.14283	1	No	0	1	No	-4.44788	0.0902393	No	1.88423	0.624514	No	3.42058	0.957363	No	0	1	No	-4.30485	0.093959	No	2.03114
ENSG00000226828	LINC02774	chr1:243917152-243917651	500	+	500	129666	0	1	No	3.33943	0.0617089	No	0.484908	0.939156	No	-0.930305	0.988469	No	2.32244	1	No	1.61957	0.892007	No	2.11808	0.333062	No	0.702871	1	No	-2.46325	0.473352	No	-3.17236	0.116329	No	4.89555	0.00712817	Up	0.709105	0.983589	No	-6.43541	0.0380188	Down	-2.31236	0.217102	No	0.0633937
ENSG00000229960		chr1:244092777-244093276	500	-	500	23957	0	1	No	2.23747	0.43207	No	1.69644	0.785896	No	0.17165	0.998538	No	0	1	No	-1.54128	0.950619	No	3.49229	0.296581	No	1.9675	1	No	0	1	No	-1.8764	0.520075	No	0.797977	0.877442	No	0.849102	0.991767	No	0	1	No	-1.64119	0.559063	No	0.852697
ENSG00000225855	RUSC1-AS1	chr1:155323927-155324426	500	-	500	7064	0.0351854	1	No	2.86612	0.0447637	Up	-4.06831	0.0108155	Down	-2.83093	0.610608	No	0.344914	1	No	0.43819	0.986899	No	-1.33066	0.335325	No	-0.0932765	1	No	-0.503669	1	No	-2.1868	0.154973	No	-1.62949	0.355089	No	1.68314	0.964238	No	-0.414256	1	No	-1.52844	0.288552	No	-2.19845
ENSG00000237872	POU5F1P4	chr1:155432928-155433427	500	+	500	835	1.39615	0.769247	No	-1.84333	0.233402	No	1.35307	0.619789	No	3.23949	0.540448	No	-0.0882882	1	No	-0.338138	0.997445	No	-1.63657	0.248533	No	0.24985	1	No	0.238085	1	No	-0.37429	0.82146	No	-0.650159	0.769717	No	0.612375	0.983589	No	-0.00535491	1	No	-0.0459799	0.990948	No	-1.22191
ENSG00000223503		chr1:155591013-155591512	500	-	500	412	-0.738742	1	No	3.86655	0.14611	No	-3.60148	0.361304	No	-4.6053	0.712742	No	0.216418	1	No	2.41661	0.892007	No	-1.19638	0.661071	No	-2.2002	1	No	0.11252	1	No	-5.14214	0.0945112	No	1.95803	0.574086	No	5.25466	0.667933	No	1.11992	1	No	-7.2388	0.0381393	Down	5.0621
ENSG00000232519		chr1:155610131-155610630	500	-	500	355	1.28288	0.846687	No	-1.753	0.477721	No	5.89597	0.0142601	Up	3.03588	0.787035	No	0.760837	1	No	1.25372	0.904941	No	2.36721	0.0900756	No	-0.492879	1	No	-0.465826	1	No	-3.47376	0.103206	No	3.41021	0.0614423	No	3.00793	0.796416	No	-0.384329	1	No	-1.43565	0.38705	No	1.4536
ENSG00000160752	FDPS	chr1:155308498-155308997	500	+	500	11669	-1.02886	1	No	0.956283	0.406676	No	-3.56314	0.144481	No	-1.98515	0.930738	No	1.44479	1	No	-0.39317	0.982808	No	0.259967	0.868169	No	1.83796	1	No	2.09884	0.613726	No	0.0265263	0.997946	No	-1.34999	0.452199	No	2.07231	0.951467	No	2.93857	0.391782	No	0.218525	0.867112	No	-0.702257
ENSG00000121957	GPSM2	chr1:108875100-108875599	500	+	500	58946	0	1	No	1.94669	0.149025	No	-3.89848	0.125103	No	0.462435	0.993288	No	0	1	No	0.00563217	1	No	-3.94032	0.0269366	Down	0.420594	1	No	0	1	No	-1.89124	0.20383	No	-4.79962	0.032935	Down	0.863948	0.983589	No	0	1	No	-1.40479	0.318582	No	-4.99615
ENSG00000225721		chr1:44775561-44776060	500	-	500	16524	1.62425	0.46223	No	2.1926	0.0833011	No	5.50763	2.86861e-06	Up	-0.56835	0.988469	No	0.54964	1	No	0.0670144	1	No	6.55861	4.88858e-13	Up	0.482626	1	No	-2.22581	0.270924	No	-1.71338	0.209491	No	5.51601	1.81624e-06	Up	-0.512429	0.983589	No	-1.22125	0.648304	No	-1.26882	0.326716	No	6.07601
ENSG00000188396	DYNLT4	chr1:44807102-44807601	500	-	500	1209	-0.169953	1	No	2.17504	0.139711	No	-2.25679	0.311318	No	-2.34499	0.787035	No	-0.431199	1	No	-0.851671	0.93795	No	0.508671	0.775661	No	0.420472	1	No	-2.20005	0.38697	No	-1.61147	0.29833	No	-0.457344	0.843383	No	-0.588574	0.983589	No	-1.39567	0.670296	No	-1.27569	0.390463	No	0.0112508
ENSG00000263590	LINC02591	chr1:143789760-143790259	500	+	500	6849	-2.1059	0.95771	No	4.78943	0.0862045	No	-0.525119	0.951335	No	-6.89533	0.434519	No	-0.58263	1	No	-0.492607	1	No	6.28019	0.00792855	Up	-0.090023	1	No	3.42722	0.491899	No	0.0394414	1	No	7.16367	0.00594227	Up	3.38778	0.964238	No	2.82842	0.62536	No	1.39279	0.631013	No	5.21151
ENSG00000233430	PDE4DIPP3	chr1:143825588-143826087	500	-	500	14229	0	1	No	2.24533	0.361736	No	-0.10193	1	No	0.163794	0.998538	No	1.35832	1	No	-0.556794	0.997999	No	1.6494	0.61545	No	1.91512	1	No	0	1	No	0.483208	0.874318	No	-0.142452	0.983864	No	-1.5105	0.980405	No	0	1	No	0.261807	0.93836	No	0.368875
ENSG00000234571	H2BP2	chr1:143904401-143904900	500	-	500	29230	0	1	No	1.92893	0.293281	No	-0.017979	1	No	0.480192	0.99448	No	0	1	No	-0.425582	0.997999	No	0.353636	0.90885	No	0.851808	1	No	0	1	No	-0.973705	0.614153	No	-1.12294	0.764507	No	-0.0535903	0.999907	No	0	1	No	-1.48125	0.428482	No	-0.325465
ENSG00000230186		chr1:143905237-143905736	500	+	500	29040	2.13709	0.326576	No	-1.76159	0.190796	No	5.61867	2.11019e-05	Up	3.89867	0.283554	No	1.08423	1	No	0.74124	0.939068	No	2.06299	0.071408	No	0.342986	1	No	-2.56033	0.23869	No	-1.08322	0.4383	No	3.32835	0.0141762	Up	-1.47711	0.964238	No	-1.80269	0.449406	No	-0.0242589	1	No	3.02703
ENSG00000270872	SRGAP2D	chr1:143974837-143975336	500	+	500	93014	0	1	No	2.91521	0.157176	No	2.06402	0.654204	No	-0.506095	0.99448	No	0	1	No	1.34191	0.921834	No	1.65443	0.557818	No	-0.915689	1	No	0	1	No	-0.436089	0.851687	No	0.850688	0.835498	No	-0.591208	0.992646	No	0	1	No	-1.08797	0.598361	No	1.79249
ENSG00000082482	KCNK2	chr1:215005525-215006024	500	+	500	231066	0	1	No	4.29516	0.0802895	No	2.09355	0.687576	No	-1.88604	0.988469	No	0	1	No	2.3207	0.888158	No	2.08512	0.496284	No	-1.89447	1	No	0	1	No	-4.29883	0.122567	No	2.92316	0.453765	No	3.27153	0.964238	No	0	1	No	-4.89058	0.0930515	No	3.80485
ENSG00000116747	RO60	chr1:193059204-193059703	500	+	500	32074	1.68191	0.391047	No	1.6105	0.184901	No	8.72646	3.67408e-15	Up	0.0714105	0.99816	No	0.583757	1	No	0.551223	0.962714	No	8.68759	7.26769e-24	Up	0.0325345	1	No	-2.53512	0.174241	No	-1.0937	0.385088	No	7.42128	6.50098e-12	Up	-1.44142	0.964238	No	-1.4622	0.497593	No	-0.694199	0.565215	No	8.0947
ENSG00000118729	CASQ2	chr1:115768465-115768964	500	-	500	68444	0	1	No	3.5697	0.0840856	No	0.231114	0.987335	No	-1.16058	0.988469	No	0	1	No	0.623678	0.991333	No	1.19425	0.684122	No	-0.197453	1	No	0	1	No	-2.92115	0.194494	No	1.37202	0.725338	No	1.89385	0.968315	No	0	1	No	-1.27312	0.530613	No	0.0139137
ENSG00000134207	SYT6	chr1:114153631-114154130	500	-	500	64340	-1.00572	1	No	3.99563	0.0161591	Up	0.699939	0.883937	No	-5.00135	0.383808	No	0.844695	1	No	2.32945	0.888158	No	4.21653	0.000324064	Up	-1.48476	1	No	1.11013	0.925516	No	-3.69008	0.0584477	No	5.82104	7.16998e-05	Up	4.80021	0.453164	No	2.31625	0.462887	No	-2.32481	0.161542	No	5.66188
ENSG00000163467	TSACC	chr1:156337064-156337563	500	+	500	9432	0.126532	1	No	2.05411	0.108718	No	0.448172	0.870418	No	-1.92758	0.773665	No	-0.246366	1	No	0.219904	1	No	1.90948	0.0821682	No	-0.46627	1	No	-1.57611	0.520115	No	-2.02941	0.155852	No	1.35146	0.422021	No	0.453304	0.985296	No	-0.720285	0.951181	No	-1.45156	0.281026	No	1.62943
ENSG00000243710	CFAP57	chr1:43172080-43172579	500	+	500	81779	3.14902	0.123177	No	4.74448	0.00948659	Up	10.7996	9.71977e-15	Up	-1.59546	0.946424	No	0.778138	1	No	2.02969	0.888158	No	11.1435	1.27904e-23	Up	-1.25155	1	No	-2.44195	0.329832	No	-4.76963	0.0379677	Down	13.5817	4.24274e-20	Up	2.32768	0.901328	No	-1.62284	0.588656	No	-3.40433	0.0787953	No	13.0355
ENSG00000117395	EBNA1BP2	chr1:43270687-43271186	500	-	500	106512	3.82637	0.473356	No	3.19188	0.0834489	No	1.75081	0.68865	No	0.634495	0.9925	No	0	1	No	1.57964	0.892754	No	-0.0370984	0.99122	No	-1.15341	1	No	0	1	No	-2.32728	0.233261	No	-0.0123953	1	No	1.29998	0.979634	No	3.60756	0.407277	No	-2.02159	0.286895	No	4.31678
ENSG00000116874	WARS2	chr1:119140405-119140904	500	-	500	109189	0.200335	1	No	4.48847	0.0130725	Up	9.64437	3.1124e-12	Up	-4.28813	0.304005	No	-0.144436	1	No	2.28253	0.888158	No	11.5055	3.54541e-26	Up	-2.42697	1	No	-1.08811	0.848824	No	-3.0727	0.0945112	No	11.4127	3.58551e-17	Up	1.98459	0.943467	No	-0.658193	1	No	-4.133	0.0381062	Down	12.9029
ENSG00000065600	PACC1	chr1:212414652-212415151	500	-	500	50724	-1.07944	1	No	1.3795	0.314709	No	-1.66463	0.666833	No	-2.45894	0.876238	No	2.17724	1	No	-0.420555	0.992033	No	3.3921	0.00307895	Up	2.59779	1	No	1.09993	0.921459	No	-0.836551	0.566731	No	2.21256	0.193223	No	1.93648	0.964167	No	0.0935991	1	No	-0.432911	0.767978	No	0.802584
ENSG00000009780	FAM76A	chr1:27725711-27726210	500	+	500	36906	-1.06888	1	No	1.05715	0.652663	No	3.21116	0.423425	No	-2.12602	0.98499	No	1.33253	1	No	1.66043	0.897107	No	5.00928	0.00198426	Up	-0.327902	1	No	2.48349	0.694801	No	-2.34611	0.275808	No	4.05428	0.0797838	No	4.82961	0.699862	No	0	1	No	-2.74275	0.214969	No	1.23005
ENSG00000023572	GLRX2	chr1:193105865-193106364	500	-	500	14999	-0.0261506	1	No	2.1589	0.0900056	No	-2.8796	0.30125	No	-2.18505	0.919793	No	-2.00905	1	No	-0.276953	0.997999	No	-2.42664	0.215234	No	-1.7321	1	No	-1.1758	0.971652	No	-2.31987	0.112563	No	-1.4368	0.549287	No	1.14408	0.971357	No	-1.39668	0.902351	No	-1.66476	0.217928	No	-2.3128
ENSG00000077254	USP33	chr1:77759603-77760102	500	-	500	63616	0	1	No	4.93516	0.0294515	Up	0.589414	0.9282	No	-2.52604	0.966488	No	0	1	No	1.98126	0.892007	No	1.56042	0.58559	No	-1.55503	1	No	0	1	No	-3.46402	0.14617	No	2.68503	0.452199	No	2.43672	0.964238	No	0	1	No	-1.8612	0.371064	No	1.37214
ENSG00000134644	PUM1	chr1:31065742-31066241	500	-	500	134236	0.0775292	1	No	3.74324	0.0291291	Up	3.74178	0.0578672	No	-3.66572	0.52309	No	1.44955	1	No	1.70097	0.888158	No	7.15607	7.57257e-10	Up	-0.251419	1	No	-1.17114	0.881747	No	-2.54246	0.151204	No	5.76291	0.000188616	Up	1.37131	0.964238	No	-0.549252	1	No	-2.15116	0.208828	No	5.99351
ENSG00000215788	TNFRSF25	chr1:6465926-6466425	500	-	500	5140	0	1	No	5.30673	0.0925831	No	-2.77868	0.641918	No	-2.89761	0.985298	No	0	1	No	0.121546	1	No	0.423614	0.924427	No	0.304679	1	No	0	1	No	0.503376	0.893481	No	-2.03179	0.684473	No	-1.53067	0.983227	No	0	1	No	0.556977	0.875749	No	-1.79546
ENSG00000117834	SLC5A9	chr1:48222435-48222934	500	+	500	25710	0.583338	1	No	2.06004	0.196746	No	-2.01534	0.610066	No	-1.4767	0.988469	No	0.351367	1	No	0.591859	0.975457	No	-0.779131	0.753318	No	-0.240492	1	No	0	1	No	-2.02118	0.244283	No	-2.46036	0.423312	No	0.993885	0.983589	No	0	1	No	-1.37215	0.401903	No	-2.81947
ENSG00000117625	RCOR3	chr1:211258127-211258626	500	+	500	57759	-0.537773	1	No	0.930163	0.461321	No	5.45275	1.42351e-05	Up	-1.46794	0.913094	No	-0.342844	1	No	1.00234	0.897107	No	5.5755	1.43812e-09	Up	-1.34518	1	No	-1.04498	0.770936	No	-0.874721	0.505359	No	6.9069	1.56499e-09	Up	-0.170256	0.997251	No	-0.572416	1	No	-0.527292	0.682101	No	7.03203
ENSG00000179902	CFAP276	chr1:109113608-109114107	500	-	500	7657	1.26286	0.769879	No	0.805369	0.520593	No	-0.326538	0.919905	No	0.457489	0.988662	No	0.616775	1	No	0.44146	0.980286	No	-0.608711	0.670737	No	0.175316	1	No	-1.384	0.634771	No	-0.869815	0.506749	No	-1.23301	0.478234	No	-0.514181	0.983589	No	-0.763009	0.94114	No	-0.458497	0.723857	No	-1.02334
ENSG00000020633	RUNX3	chr1:24964872-24965371	500	-	500	65361	0	1	No	2.12577	0.172477	No	-0.368636	0.958977	No	0.283356	0.99487	No	1.36754	1	No	1.05108	0.917027	No	-0.335535	0.904959	No	0.316457	1	No	0	1	No	-1.83657	0.27333	No	-0.869811	0.805729	No	0.809276	0.985665	No	0	1	No	-1.64998	0.311839	No	-0.766481
ENSG00000121766	ZCCHC17	chr1:31296732-31297231	500	+	500	67722	2.72656	0.182117	No	2.85571	0.0659228	No	9.02401	3.779e-11	Up	-0.129149	0.997236	No	-0.180529	1	No	-1.26744	0.898118	No	10.2401	1.52729e-18	Up	1.08691	1	No	-3.56356	0.108635	No	-1.84512	0.241731	No	7.30568	5.14115e-08	Up	-1.71844	0.964238	No	-2.36126	0.294226	No	-2.33383	0.15817	No	8.99669
ENSG00000143157	POGK	chr1:166839197-166839696	500	+	500	16663	1.15061	0.78999	No	0.428582	0.739591	No	3.85795	0.00330426	Up	0.722026	0.988469	No	0.912082	1	No	-0.0892225	1	No	4.13723	5.66577e-06	Up	1.0013	1	No	0.379963	1	No	-0.112609	0.943763	No	2.37565	0.0661603	No	0.492572	0.983589	No	-1.01026	0.819324	No	-0.156677	0.913133	No	1.02949
ENSG00000162614	NEXN	chr1:77888263-77888762	500	+	500	55133	2.05919	0.424427	No	1.85892	0.160505	No	0.930721	0.721804	No	0.200269	0.99448	No	0.412706	1	No	-0.43018	0.986058	No	1.57334	0.233997	No	0.842886	1	No	-0.413993	1	No	-0.496107	0.728679	No	0.758787	0.703614	No	0.0821136	0.999393	No	-1.11226	0.799149	No	-0.79274	0.555073	No	0.357151
ENSG00000160781	PAQR6	chr1:156247868-156248367	500	-	500	4548	0.964104	1	No	0.828406	0.530168	No	-2.13311	0.517876	No	0.135697	0.997721	No	2.18695	1	No	0.817318	0.925453	No	-0.899181	0.550528	No	1.36963	1	No	1.74419	0.715738	No	-0.607659	0.654811	No	-1.76559	0.323346	No	2.35185	0.910171	No	2.50726	0.476017	No	-0.231769	0.87412	No	-1.37841
ENSG00000143344	RGL1	chr1:183635835-183636334	500	+	500	292198	-1.88245	0.839486	No	3.02853	0.0382306	Up	2.6247	0.383605	No	-4.91098	0.359644	No	0.0492094	1	No	1.68159	0.888158	No	5.9033	2.10685e-08	Up	-1.63238	1	No	-0.941161	0.917079	No	-1.41357	0.328166	No	6.51935	5.78392e-07	Up	0.472408	0.987527	No	-0.83721	0.944673	No	-1.38461	0.32988	No	6.59435
ENSG00000162613	FUBP1	chr1:77978861-77979360	500	-	500	34806	0.0899039	1	No	1.86886	0.161134	No	6.6429	1.15476e-07	Up	-1.77895	0.833748	No	-0.527443	1	No	-0.19429	1	No	8.0887	4.75448e-17	Up	-0.333153	1	No	-0.779911	0.946859	No	-2.84348	0.0847595	No	9.05817	3.5447e-14	Up	2.06357	0.867198	No	-0.315874	1	No	-1.84982	0.198439	No	8.52855
ENSG00000198758	EPS8L3	chr1:109763778-109764277	500	-	500	13698	1.31918	1	No	4.18098	0.0503937	No	0.577215	0.92771	No	-2.86179	0.906575	No	-2.07947	1	No	1.09514	0.948429	No	0.264404	0.936023	No	-3.17461	1	No	0	1	No	-0.0195501	1	No	-0.973931	0.805659	No	-1.00774	0.983589	No	0	1	No	0.385396	0.865578	No	-1.08895
ENSG00000117569	PTBP2	chr1:96721415-96721914	500	+	500	101824	-2.1734	0.768757	No	3.13089	0.0448465	Up	0.922341	0.838244	No	-5.30429	0.347631	No	0.628227	1	No	1.54786	0.888158	No	5.307	4.44593e-06	Up	-0.91963	1	No	0.606717	1	No	-2.9134	0.102535	No	7.17936	2.43253e-07	Up	3.52012	0.627051	No	-0.718852	1	No	-2.58333	0.129826	No	5.52372
ENSG00000142856	ITGB3BP	chr1:63593472-63593971	500	-	500	152702	2.83469	0.109757	No	1.60721	0.21023	No	6.27195	2.97477e-07	Up	1.22748	0.967531	No	0.574005	1	No	-0.450243	0.980845	No	6.06872	2.18926e-10	Up	1.02425	1	No	-2.51685	0.228078	No	-1.05586	0.437984	No	5.51697	5.4045e-06	Up	-1.46099	0.964238	No	-2.17585	0.283234	No	-1.04914	0.424046	No	5.85125
ENSG00000116396	KCNC4	chr1:110210064-110210563	500	+	500	72537	-0.73325	1	No	0.452638	0.740336	No	-0.217868	0.981428	No	-1.18589	0.988469	No	0.216676	1	No	0.437734	0.982994	No	0.746962	0.636286	No	-0.221058	1	No	-0.166166	1	No	-1.35982	0.323571	No	1.53489	0.419744	No	1.19365	0.964238	No	0.384799	1	No	-0.197189	0.896374	No	0.923228
ENSG00000058668	ATP2B4	chr1:203626537-203627036	500	+	500	117045	-0.0969949	1	No	3.40788	0.0885482	No	1.27465	0.799095	No	-3.50487	0.801682	No	1.24435	1	No	2.01978	0.888158	No	4.0041	0.020421	Up	-0.77543	1	No	-2.31365	0.653156	No	-3.73344	0.108861	No	4.79314	0.0345466	Up	1.41979	0.971481	No	0.28869	1	No	-4.92709	0.0523352	No	8.58913
ENSG00000163875	MEAF6	chr1:37514517-37515016	500	-	500	24524	-1.27739	1	No	5.94823	0.00783766	Up	-1.40525	0.763576	No	-7.22562	0.220242	No	2.13133	1	No	2.20208	0.888158	No	5.74961	4.91431e-05	Up	-0.0707517	1	No	-0.310826	1	No	-2.38343	0.233261	No	5.18767	0.00499782	Up	2.07261	0.964238	No	0.329036	1	No	-2.50075	0.215742	No	5.94485
ENSG00000282872	C1orf232	chr1:26168714-26169213	500	-	500	4613	0	1	No	1.75277	0.351776	No	-2.74863	0.472324	No	0.656356	0.9925	No	0	1	No	-0.14751	1	No	-2.83125	0.234224	No	0.573736	1	No	0	1	No	1.15249	0.578313	No	-3.35516	0.276228	No	-2.17978	0.964238	No	0	1	No	0.632396	0.765256	No	-2.54514
ENSG00000131238	PPT1	chr1:40097011-40097510	500	-	500	24301	0.56033	1	No	3.25371	0.0279237	Up	-3.18848	0.250947	No	-2.69338	0.861466	No	1.47082	1	No	0.799144	0.93724	No	0.176581	0.934145	No	0.671674	1	No	0	1	No	-1.25522	0.3809	No	-3.53182	0.15104	No	0.227921	0.998962	No	0	1	No	-0.583368	0.675878	No	-3.91374
ENSG00000171680	PLEKHG5	chr1:6519825-6520324	500	-	500	52703	0	1	No	1.73426	0.209498	No	-1.70981	0.656938	No	0.674862	0.990301	No	0	1	No	0.685805	0.951671	No	-2.64425	0.187997	No	-0.25958	1	No	0	1	No	-1.28332	0.382902	No	-2.18865	0.456353	No	0.256024	0.99849	No	0	1	No	-0.305592	0.841355	No	-2.87645
ENSG00000116977	LGALS8	chr1:236517750-236518249	500	+	500	34732	0	1	No	0.943446	0.455771	No	-5.15875	0.0218476	Down	1.46568	0.988469	No	2.39027	1	No	-0.174683	1	No	-4.05948	0.00649756	Down	2.56495	1	No	0	1	No	-0.825174	0.53481	No	-7.16445	0.000420695	Down	-0.202122	0.998962	No	0	1	No	-0.580714	0.654374	No	-7.11898
ENSG00000229372	SZT2-AS1	chr1:43448395-43448894	500	-	500	619	2.54195	0.278193	No	3.32771	0.0393297	Up	-0.529587	0.870199	No	-0.785759	0.988469	No	0.124475	1	No	0.481576	0.989562	No	-0.100929	0.95915	No	-0.357101	1	No	-2.40513	0.343843	No	-1.38601	0.378798	No	-0.905621	0.67751	No	-1.01911	0.971357	No	-2.80039	0.21427	No	-1.27105	0.4054	No	-1.41585
ENSG00000242485	MRPL20	chr1:1407044-1407543	500	-	500	5135	2.03372	0.302331	No	0.445923	0.736043	No	3.24022	0.0153837	Up	1.5878	0.870513	No	0.592834	1	No	0.0820286	1	No	2.16323	0.0384646	Up	0.510805	1	No	-0.488086	1	No	-1.38147	0.298806	No	2.45723	0.0654972	No	0.893384	0.968824	No	-0.894039	0.847237	No	-0.78918	0.530818	No	1.45899
ENSG00000225905	ANKRD65-AS1	chr1:1419995-1420494	500	+	500	2197	0	1	No	2.88484	0.186701	No	-3.45859	0.363591	No	-0.475718	0.99448	No	0	1	No	0.737114	0.983514	No	-3.29377	0.190884	No	-0.310889	1	No	0	1	No	2.56463	0.307977	No	-4.09156	0.19843	No	-3.59192	0.953347	No	0	1	No	3.19727	0.222647	No	-4.43428
ENSG00000179403	VWA1	chr1:1434611-1435110	500	+	500	7772	-3.63148	0.406318	No	0.466247	0.836925	No	0.568149	0.931394	No	-4.09773	0.664295	No	-1.5902	1	No	-0.230678	1	No	3.30636	0.0461627	Up	-1.35952	1	No	-3.75776	0.221802	No	-1.78439	0.376199	No	3.50886	0.101667	No	-1.97337	0.964238	No	-3.08931	0.29388	No	-0.400306	0.845637	No	2.79322
ENSG00000215915	ATAD3C	chr1:1449439-1449938	500	+	500	20225	0	1	No	1.25502	0.576208	No	2.01027	0.676579	No	1.1541	0.988469	No	0	1	No	2.08695	0.888158	No	-0.804561	0.787351	No	-1.66073	1	No	0	1	No	-2.55788	0.230912	No	-1.05512	0.788198	No	1.53059	0.975103	No	0	1	No	-3.90039	0.103847	No	0.577311
ENSG00000223635	NUP133-DT	chr1:229508119-229508618	500	+	500	5654	1.10078	0.843241	No	-0.016614	1	No	9.0789	3.04465e-09	Up	1.1174	0.988469	No	0.143954	1	No	-0.108544	1	No	8.214	2.46592e-15	Up	0.252498	1	No	-1.93439	0.402813	No	-0.820989	0.569597	No	6.10614	1.11425e-06	Up	-1.1134	0.964238	No	-1.33588	0.638937	No	-1.43821	0.320895	No	7.32187
ENSG00000135776	ABCB10	chr1:229558458-229558957	500	-	500	41876	-1.81154	0.961917	No	0.521241	0.801346	No	2.26373	0.588816	No	-2.33279	0.949853	No	1.47188	1	No	0.147985	1	No	5.92041	1.98878e-05	Up	1.3239	1	No	-0.0635486	1	No	-2.8347	0.163207	No	4.68345	0.0173279	Up	2.77116	0.923589	No	-0.458432	1	No	-1.67294	0.362017	No	3.1268
ENSG00000135763	URB2	chr1:229625997-229626496	500	+	500	33704	0.783629	1	No	2.8579	0.110067	No	6.07484	0.00036469	Up	-2.07427	0.889068	No	-0.15538	1	No	2.47175	0.888158	No	5.52199	4.29165e-06	Up	-2.62713	1	No	-0.535607	1	No	-3.43544	0.0986769	No	8.52923	3.63054e-08	Up	2.89984	0.810722	No	-0.280937	1	No	-0.805567	0.613715	No	6.15402
ENSG00000213028		chr1:229689655-229690154	500	-	500	656	-0.921986	1	No	-1.89143	0.325138	No	0.961997	0.817095	No	0.969449	0.988469	No	-0.559412	1	No	-0.356402	0.996912	No	-0.210462	0.909656	No	-0.20301	1	No	-1.02349	0.934478	No	-0.369787	0.830028	No	-1.09706	0.619419	No	-0.653703	0.983589	No	-0.0602962	1	No	0.110601	0.958343	No	-0.614259
ENSG00000169914	OTUD3	chr1:19882145-19882644	500	+	500	30301	3.83816	0.122749	No	4.93456	0.0173002	Up	5.6606	0.00128047	Up	-1.0964	0.988469	No	0.132969	1	No	0.741482	0.975457	No	6.14849	3.20861e-05	Up	-0.608512	1	No	-3.03101	0.554051	No	-4.53799	0.13381	No	7.38207	0.0122334	Up	1.50698	0.976619	No	-1.37267	0.909442	No	-0.451861	0.840765	No	4.95428
ENSG00000188784	PLA2G2E	chr1:19923368-19923867	500	-	500	3359	0	1	No	1.95887	0.253868	No	-3.69993	0.221178	No	0.450256	0.99448	No	2.65202	1	No	-0.29321	1	No	-1.20495	0.609657	No	2.94523	1	No	0	1	No	0.475512	0.804569	No	-5.58376	0.0232949	Down	-1.50281	0.973778	No	3.41989	0.433318	No	0.517418	0.777834	No	-1.17848
ENSG00000269956	MKNK1-AS1	chr1:46538361-46538860	500	+	500	31395	0	1	No	1.98082	0.143441	No	-4.00885	0.111063	No	0.428302	0.994302	No	0	1	No	0.270557	0.997999	No	-4.28148	0.0145582	Down	0.155669	1	No	0	1	No	-2.00209	0.183005	No	-4.89443	0.0290027	Down	0.974794	0.983227	No	0	1	No	-1.37867	0.327386	No	-5.22792
ENSG00000079277	MKNK1	chr1:46616594-46617093	500	-	500	59187	0	1	No	2.27051	0.108088	No	-0.564609	0.913069	No	0.138611	0.997721	No	2.57298	1	No	0.953196	0.914283	No	0.916565	0.665734	No	1.61978	1	No	1.37809	0.97921	No	-1.36745	0.354278	No	1.61363	0.524	No	2.74555	0.931016	No	0	1	No	-1.5293	0.299559	No	-0.339982
ENSG00000117407	ARTN	chr1:43933070-43933569	500	+	500	3671	1.27353	0.905789	No	1.03217	0.469711	No	0.390929	0.919955	No	0.241364	0.99448	No	1.36633	1	No	0.430838	0.990785	No	1.08505	0.471727	No	0.935489	1	No	-0.174168	1	No	-0.220891	0.896519	No	0.564038	0.793523	No	0.046723	0.999638	No	-0.771398	0.994566	No	-1.071	0.451996	No	0.81692
ENSG00000237950	LINC02918	chr1:43940532-43941031	500	-	500	2614	1.85	0.869109	No	2.04727	0.253059	No	-0.126764	0.999288	No	-0.197269	0.996595	No	-2.49553	1	No	1.54222	0.892754	No	-3.96725	0.0492707	Down	-4.03775	1	No	1.48122	0.934442	No	-1.13085	0.532586	No	-0.731322	0.802652	No	2.61206	0.95817	No	-1.61053	0.949293	No	-0.546688	0.764144	No	-4.40723
ENSG00000117408	IPO13	chr1:43946700-43947199	500	+	500	20823	0	1	No	5.3184	0.0687423	No	-0.365947	0.977651	No	-2.90928	0.974065	No	0	1	No	3.30013	0.888158	No	-0.330576	0.934015	No	-2.87391	1	No	0	1	No	-6.01095	0.0960886	No	2.87049	0.535975	No	4.98365	0.887381	No	0	1	No	-3.66701	0.218881	No	0.816475
ENSG00000285649		chr1:43974572-43975071	500	-	500	6221	2.00685	0.327611	No	1.71005	0.182354	No	1.3324	0.507025	No	0.296793	0.993288	No	0.581842	1	No	0.197179	1	No	1.42027	0.244265	No	0.384663	1	No	-2.13546	0.321552	No	-2.36445	0.117885	No	1.22916	0.480557	No	0.228991	0.99328	No	-1.1604	0.704055	No	-1.58245	0.253682	No	1.42222
ENSG00000117410	ATP6V0B	chr1:43974237-43974736	500	+	500	3559	1.79928	0.628462	No	0.0780905	0.981216	No	2.42572	0.260919	No	1.72119	0.940952	No	0.251324	1	No	0.43095	0.994854	No	0.524901	0.775331	No	-0.179626	1	No	-0.359586	1	No	1.7579	0.292882	No	0.155592	0.959297	No	-2.11749	0.947593	No	-0.0283239	1	No	1.05702	0.509224	No	1.18774
ENSG00000159214	CCDC24	chr1:43991109-43991608	500	+	500	4920	-0.508618	1	No	0.289584	0.87257	No	-3.67213	0.199777	No	-0.798202	0.988469	No	2.36834	1	No	-0.692686	0.965179	No	0.187105	0.927961	No	3.06103	1	No	-0.133169	1	No	-1.25138	0.449599	No	-1.15629	0.637298	No	1.11821	0.973071	No	-0.855624	1	No	-0.267187	0.882128	No	-2.86294
ENSG00000196517	SLC6A9	chr1:44031218-44031717	500	-	500	39718	-3.5492	0.3169	No	2.7735	0.0388204	Up	-3.42733	0.1854	No	-6.3227	0.160266	No	-0.581568	1	No	0.486828	0.973866	No	1.82698	0.130666	No	-1.0684	1	No	-3.25789	0.132689	No	-1.71504	0.216073	No	1.01612	0.594147	No	-1.54285	0.964238	No	-1.89758	0.407277	No	-1.38021	0.298703	No	2.0416
ENSG00000172031	EPHX4	chr1:92029735-92030234	500	+	500	33304	2.04685	0.523714	No	2.30222	0.239949	No	7.7715	1.06601e-05	Up	-0.255368	0.99448	No	1.33928	1	No	2.08634	0.888158	No	7.27981	2.49836e-09	Up	-0.747058	1	No	-0.986345	0.96426	No	-3.63284	0.0975315	No	7.73405	3.67011e-06	Up	2.6465	0.887381	No	-0.00352933	1	No	-3.89429	0.0842421	No	8.97831
ENSG00000224678	GAPDHP46	chr1:92115547-92116046	500	-	500	744	2.48965	0.560263	No	-2.99112	0.248161	No	4.13025	0.198805	No	5.48077	0.467037	No	-2.11199	1	No	-0.115491	1	No	-3.34702	0.132453	No	-1.9965	1	No	-2.07728	0.876532	No	-1.6515	0.418661	No	-4.20913	0.138775	No	-0.42578	0.993307	No	0.143043	1	No	-0.805929	0.682675	No	-2.83438
ENSG00000228594	FNDC10	chr1:1599886-1600385	500	-	500	1874	-0.000450962	1	No	1.44733	0.619922	No	6.54168	0.00706129	Up	-1.44778	0.988469	No	-0.0440652	1	No	2.23645	0.892007	No	5.70894	7.93749e-05	Up	-2.28052	1	No	0.0652374	1	No	-1.77214	0.407527	No	5.85492	0.00115179	Up	1.83738	0.964238	No	-1.0147	0.919803	No	0.361875	0.858504	No	2.64097
ENSG00000272106		chr1:1615546-1616045	500	-	500	1788	1.69356	0.531144	No	1.842	0.242085	No	4.09749	0.0091886	Up	-0.148438	0.996311	No	0.623372	1	No	0.251251	1	No	4.61805	3.78486e-05	Up	0.372122	1	No	-3.351	0.144991	No	-2.12022	0.198636	No	1.88481	0.319398	No	-1.23078	0.964238	No	-1.63339	0.546284	No	-0.829286	0.571302	No	2.31149
ENSG00000189409	MMP23B	chr1:1631913-1632412	500	+	500	2851	0.831398	1	No	1.36096	0.432861	No	-0.825103	0.850746	No	-0.529564	0.9925	No	-2.52809	1	No	0.77843	0.962725	No	-3.60206	0.0754349	No	-3.30652	1	No	-3.24755	0.506173	No	-0.581891	0.752287	No	-4.03684	0.127679	No	-2.66566	0.964238	No	-4.38677	0.254302	No	-1.5416	0.380121	No	-4.21635
ENSG00000272004		chr1:1659075-1659574	500	+	500	3028	0.979835	1	No	3.32953	0.0308004	Up	-2.285	0.264481	No	-2.34969	0.76594	No	0.495372	1	No	0.914891	0.923155	No	-0.354828	0.840584	No	-0.419519	1	No	-2.23665	0.407413	No	-2.42971	0.135508	No	-1.50491	0.454208	No	0.193066	0.997251	No	-0.590168	1	No	-1.59254	0.288593	No	-0.695605
ENSG00000189339	SLC35E2B	chr1:1692546-1693045	500	-	500	33017	-3.74807	0.264472	No	0.691901	0.576656	No	-2.27725	0.469266	No	-4.43997	0.40526	No	0.292426	1	No	0.0476658	1	No	2.40748	0.0190385	Up	0.244761	1	No	-2.02699	0.43141	No	-1.74511	0.194716	No	0.574368	0.782301	No	-0.281878	0.992646	No	-0.00109737	1	No	-1.21469	0.335608	No	2.06984
ENSG00000269737		chr1:1671740-1672239	500	+	500	2158	1.03547	0.976764	No	0.408742	0.784417	No	0.335472	0.929221	No	0.626732	0.988469	No	-0.375163	1	No	-0.225903	1	No	-0.44052	0.791752	No	-0.14926	1	No	-2.38763	0.30192	No	-2.01615	0.181945	No	0.0561569	0.988098	No	-0.371485	0.991569	No	-1.64142	0.532182	No	-1.72377	0.240903	No	0.509995
ENSG00000268575		chr1:1737439-1737938	500	-	500	34703	0	1	No	0.704344	0.64751	No	-0.745542	0.878192	No	1.70478	0.988469	No	0	1	No	0.834062	0.938381	No	-2.85816	0.159139	No	-0.407836	1	No	0	1	No	-0.719104	0.648939	No	-1.96697	0.526062	No	-0.308192	0.997251	No	0	1	No	-0.229979	0.895147	No	-2.16616
ENSG00000227775		chr1:1724262-1724761	500	+	500	12490	0.776921	1	No	2.41927	0.0731489	No	-0.00683471	1	No	-1.64235	0.881981	No	0.0518799	1	No	0.0725027	1	No	1.61489	0.184956	No	-0.0206228	1	No	-1.23592	0.709853	No	-1.97005	0.1793	No	1.07751	0.559198	No	0.734133	0.978985	No	-0.592556	1	No	-1.71453	0.231749	No	1.46535
ENSG00000008130	NADK	chr1:1780208-1780707	500	-	500	28976	0.580654	1	No	0.681942	0.658839	No	-1.15209	0.791856	No	-0.101289	0.998901	No	2.93541	1	No	0.315288	0.997999	No	1.56932	0.31942	No	2.62012	1	No	-1.85072	0.69737	No	-0.926002	0.555019	No	0.283234	0.927608	No	-0.92472	0.978985	No	-1.38722	0.832161	No	-0.949586	0.529502	No	0.770322
ENSG00000078369	GNB1	chr1:1890868-1891367	500	-	500	105583	2.86437	0.122781	No	2.60275	0.0599397	No	7.17467	1.14699e-08	Up	0.261615	0.99448	No	1.58943	1	No	0.779513	0.93724	No	7.72296	1.99397e-15	Up	0.809913	1	No	-2.76486	0.205295	No	-1.93623	0.189577	No	6.57022	1.58518e-07	Up	-0.828635	0.973778	No	-2.09266	0.33925	No	-1.5224	0.280945	No	6.82859
ENSG00000178821	TMEM52	chr1:1919030-1919529	500	-	500	1440	6.80565	0.103977	No	2.01557	0.474786	No	2.2953	0.636234	No	4.79008	0.719869	No	1.95823	1	No	-0.557344	0.998465	No	0.0207859	0.99672	No	2.51557	1	No	0	1	No	0.888695	0.767524	No	-4.28151	0.259243	No	-1.91599	0.974646	No	1.22685	1	No	-0.356599	0.917421	No	-0.782081
ENSG00000117505	DR1	chr1:93345657-93346156	500	+	500	23337	-0.189371	1	No	1.91817	0.199978	No	5.82395	6.71859e-05	Up	-2.10754	0.796801	No	0.484809	1	No	0.23209	1	No	8.18421	9.59221e-16	Up	0.252719	1	No	-0.431319	1	No	-1.53533	0.298736	No	7.59538	6.37007e-10	Up	1.10401	0.964238	No	0.0811606	1	No	-1.20403	0.394345	No	7.77657
ENSG00000229635		chr1:93384749-93385248	500	-	500	262	2.14759	0.792846	No	2.60187	0.314121	No	-0.0833175	1	No	-0.454286	0.99448	No	0.46854	1	No	0.718743	0.996238	No	0.120765	0.970422	No	-0.250203	1	No	0.261123	1	No	0	1	No	3.39887	0.359912	No	1.28841	0.983227	No	1.26167	1	No	0.224425	0.962855	No	3.1477
ENSG00000162889	MAPKAPK2	chr1:206684655-206685154	500	+	500	49127	-0.368283	1	No	3.82203	0.0221033	Up	0.31892	0.951971	No	-4.19032	0.412385	No	-0.487563	1	No	1.49018	0.888158	No	2.53149	0.0629698	No	-1.97774	1	No	0.0393391	1	No	-2.56935	0.137977	No	2.64079	0.137767	No	2.60869	0.861049	No	0.00454507	1	No	-1.48835	0.342528	No	1.525
ENSG00000162892	IL24	chr1:206897193-206897692	500	+	500	6447	0	1	No	2.33311	0.31027	No	0.123516	1	No	0.0760155	1	No	3.98763	1	No	1.60946	0.90588	No	2.42566	0.258824	No	2.37816	1	No	0	1	No	4.41855	0.126855	No	-2.62398	0.463465	No	-5.44585	0.754826	No	1.20419	1	No	4.79902	0.115808	No	-0.772953
ENSG00000162894	FCMR	chr1:206922998-206923497	500	-	500	19681	0	1	No	3.83775	0.0945901	No	-0.145919	1	No	-1.42863	0.988469	No	0	1	No	2.10313	0.892007	No	-0.394193	0.907438	No	-1.6769	1	No	0	1	No	-3.15715	0.191206	No	-0.279374	0.958144	No	2.12985	0.964812	No	0	1	No	-1.67011	0.443326	No	-1.47649
ENSG00000162897	FCAMR	chr1:206970376-206970875	500	-	500	12411	0	1	No	3.28685	0.298187	No	0.340373	0.984033	No	-0.877735	0.992793	No	0	1	No	0.279662	1	No	1.36467	0.73878	No	0.146563	1	No	0	1	No	-4.27173	0.217932	No	0.951402	0.867077	No	3.24444	0.964238	No	0	1	No	-3.55936	0.281824	No	0.528951
ENSG00000198890	PRMT6	chr1:107056424-107056923	500	+	500	10713	1.1997	0.822295	No	-0.779513	0.612613	No	5.71237	0.000112257	Up	1.97921	0.832288	No	0.248088	1	No	0.819539	0.934417	No	3.1617	0.0033252	Up	-0.57145	1	No	-1.87054	0.470213	No	-0.984162	0.493669	No	2.89012	0.0499158	Up	-0.886379	0.973071	No	-0.24976	1	No	-0.380036	0.794715	No	3.90677
ENSG00000142669	SH3BGRL3	chr1:26279836-26280335	500	+	500	1187	1.02446	0.868655	No	0.386616	0.774317	No	0.630376	0.803807	No	0.637847	0.988469	No	0.654863	1	No	-0.225523	0.999785	No	0.872915	0.51047	No	0.880385	1	No	-2.02042	0.339268	No	-0.90641	0.4857	No	-0.736642	0.683894	No	-1.11401	0.964238	No	-0.664615	0.974103	No	-0.502638	0.693679	No	0.215391
ENSG00000169442	CD52	chr1:26317708-26318207	500	+	500	2316	0.802519	1	No	1.18847	0.468403	No	0.566985	0.887639	No	-0.385947	0.993288	No	-1.07725	1	No	0.040589	1	No	-0.164906	0.941426	No	-1.11784	1	No	1.2594	0.877007	No	0.988399	0.567433	No	1.07109	0.639226	No	0.271002	0.994972	No	0.768158	1	No	0.72322	0.673395	No	0.845031
ENSG00000229167		chr1:31577649-31578148	500	-	500	6064	5.42351	0.0604831	No	4.62562	0.0221033	Up	-1.66447	0.59845	No	0.797889	0.988469	No	4.06352	1	No	1.68346	0.892007	No	-0.0822966	0.973002	No	2.38006	1	No	-6.26172	0.0641903	No	-3.53043	0.1084	No	-3.26853	0.174381	No	-2.73129	0.933769	No	-1.7703	0.669619	No	-2.4211	0.226928	No	0.113557
ENSG00000142910	TINAGL1	chr1:31576235-31576734	500	+	500	10952	0	1	No	0.184636	0.95794	No	0.419183	0.965533	No	2.22448	0.988469	No	0	1	No	1.32211	0.937633	No	-2.70119	0.336128	No	-0.895886	1	No	0	1	No	-1.18231	0.640444	No	-0.412513	0.935762	No	0.155014	0.999393	No	0	1	No	-0.522949	0.841759	No	-0.781948
ENSG00000162517	PEF1	chr1:31644647-31645146	500	-	500	14781	0.887962	1	No	0.539768	0.794931	No	6.29881	0.000888788	Up	0.348194	0.99448	No	0.966601	1	No	0.0328135	1	No	6.8844	1.66225e-08	Up	0.933787	1	No	0.822845	1	No	-2.14268	0.216069	No	5.6406	0.000164065	Up	2.96552	0.780637	No	-0.0666533	1	No	-3.01749	0.115664	No	5.62591
ENSG00000235790	PEF1-AS1	chr1:31643799-31644298	500	+	500	15864	-0.349355	1	No	1.51659	0.229794	No	2.74483	0.0618139	No	-1.86595	0.799322	No	-0.176747	1	No	0.515287	0.969154	No	3.91874	4.82747e-05	Up	-0.692034	1	No	-0.19839	1	No	-2.28134	0.123342	No	4.17705	0.000643335	Up	2.08295	0.856275	No	-0.302312	1	No	-1.78298	0.199633	No	3.57477
ENSG00000223429		chr1:52162777-52163276	500	-	500	591	-3.63441	0.311761	No	0.17058	0.925215	No	-4.52801	0.068182	No	-3.80499	0.587507	No	-1.96234	1	No	-0.725538	0.947639	No	-1.95982	0.175227	No	-1.2368	1	No	0.902165	0.940417	No	-0.600556	0.684754	No	-0.0883081	0.97622	No	1.50272	0.964238	No	-1.30329	0.76825	No	0.111403	0.953312	No	-3.00572
ENSG00000237663	DNAJC19P7	chr1:52252524-52253023	500	-	500	462	-2.28711	0.741489	No	-3.06565	0.214602	No	1.30538	0.817978	No	0.778544	0.990301	No	-0.773554	1	No	-1.69759	0.892007	No	1.45087	0.467356	No	0.924034	1	No	-5.07597	0.0728657	No	-1.62343	0.367505	No	-1.91358	0.427396	No	-3.45254	0.742623	No	-4.18373	0.0630876	No	-2.81815	0.161705	No	0.173377
ENSG00000287078		chr1:52365193-52365692	500	+	500	2173	-0.704716	1	No	2.15749	0.126552	No	-2.29661	0.255129	No	-2.86221	0.617597	No	-0.236377	1	No	0.918042	0.921427	No	-0.588823	0.715643	No	-1.15442	1	No	-0.819178	0.974051	No	-2.3091	0.147248	No	0.901564	0.657721	No	1.48992	0.964238	No	-1.24074	0.73061	No	-1.16961	0.412026	No	-0.659486
ENSG00000224680	PLA2G12AP1	chr1:52368427-52368926	500	+	500	318	2.60773	0.327951	No	3.69995	0.10837	No	1.30747	0.698642	No	-1.09222	0.988469	No	0.659779	1	No	1.97945	0.894187	No	1.08002	0.58826	No	-1.31967	1	No	-1.41638	0.748395	No	-0.292411	0.913591	No	2.13764	0.373012	No	-1.12397	0.975167	No	-1.12333	0.858484	No	-0.492857	0.843328	No	2.63113
ENSG00000085840	ORC1	chr1:52404174-52404673	500	-	500	31345	2.71561	0.109757	No	2.79344	0.0588956	No	8.52519	4.6122e-12	Up	-0.0778258	0.998205	No	0.281086	1	No	1.85724	0.888158	No	7.02686	8.82031e-14	Up	-1.57616	1	No	-2.44265	0.218626	No	0.162072	0.924703	No	7.82838	1.48611e-11	Up	-2.60472	0.720837	No	-2.1361	0.254427	No	0.428294	0.766196	No	7.8687
ENSG00000283445		chr1:58715359-58715858	500	+	500	55437	0	1	No	3.96089	0.0655041	No	0.521521	0.941393	No	-1.55177	0.988469	No	0	1	No	1.34792	0.923178	No	1.1516	0.698723	No	-0.921691	1	No	0	1	No	-3.36802	0.146741	No	0.825484	0.842834	No	2.34073	0.964238	No	0	1	No	-3.80034	0.116627	No	1.54772
ENSG00000231740		chr1:58851005-58851504	500	-	500	12557	0	1	No	1.21172	0.667948	No	1.02219	0.881947	No	1.1974	0.988469	No	2.36217	1	No	-0.68448	0.996912	No	2.87145	0.338002	No	3.04665	1	No	-6.32617	0.219648	No	-2.68508	0.336179	No	-0.323575	0.956471	No	-3.64109	0.963448	No	-6.03625	0.172977	No	-2.80838	0.31125	No	0.0896508
ENSG00000143751	SDE2	chr1:225999094-225999593	500	-	500	16392	0	1	No	4.84851	0.0272244	Up	-0.861301	0.872586	No	-2.43938	0.96743	No	1.36398	1	No	0.948086	0.964784	No	1.99398	0.45643	No	0.415896	1	No	0.435927	1	No	-4.70354	0.0737496	No	3.12011	0.348149	No	5.13947	0.730945	No	0	1	No	-3.06656	0.159618	No	0.309836
ENSG00000272562	H3-3A-DT	chr1:226061649-226062148	500	-	500	16088	1.61763	0.68747	No	1.96328	0.249948	No	5.9628	0.000321	Up	-0.345658	0.993728	No	0.271155	1	No	0.81394	0.953752	No	5.76567	2.16283e-06	Up	-0.542786	1	No	-2.2431	0.424559	No	-4.29794	0.0534671	No	6.40692	5.34484e-05	Up	2.05484	0.95817	No	-1.16638	0.818345	No	-2.20928	0.200843	No	5.39498
ENSG00000163041	H3-3A	chr1:226061601-226062100	500	+	500	9919	-2.76673	0.325479	No	2.03746	0.102831	No	-0.316064	0.948257	No	-4.80419	0.218272	No	0.647143	1	No	1.12444	0.892007	No	4.01083	1.17603e-05	Up	-0.4773	1	No	-0.884137	0.869973	No	-2.02712	0.145024	No	4.53428	9.62934e-05	Up	1.14298	0.964238	No	-0.0373023	1	No	-1.43857	0.270124	No	4.79257
ENSG00000225518	LINC01703	chr1:226083340-226083839	500	+	500	6626	0.647277	1	No	3.53728	0.0382659	Up	5.96413	1.60688e-05	Up	-2.89	0.597074	No	0.947122	1	No	2.02537	0.888158	No	7.77588	3.36141e-14	Up	-1.07824	1	No	-1.13511	0.760581	No	0.157481	0.932021	No	6.8761	3.84958e-08	Up	-1.29259	0.964238	No	-0.841164	0.908355	No	0.268681	0.86843	No	7.05885
ENSG00000182827	ACBD3	chr1:226186492-226186991	500	-	500	41813	0.504752	1	No	3.46747	0.0160693	Up	6.02148	5.94e-07	Up	-2.96272	0.461291	No	1.16643	1	No	1.6457	0.888158	No	8.50493	5.60498e-21	Up	-0.479274	1	No	-0.776252	0.93098	No	-1.86048	0.188261	No	8.00107	3.40841e-12	Up	1.08423	0.964238	No	-0.410144	1	No	-1.01666	0.426337	No	7.52336
ENSG00000234478	ACBD3-AS1	chr1:226147753-226148252	500	+	500	6819	-0.365381	1	No	1.22027	0.354869	No	-2.36704	0.198163	No	-1.58565	0.923703	No	-1.09715	1	No	-0.272576	0.997999	No	-1.60596	0.21935	No	-0.824575	1	No	0.857984	0.95805	No	-1.54911	0.279005	No	-0.859557	0.659254	No	2.4071	0.820033	No	-0.49583	1	No	-0.950965	0.480225	No	-2.81152
ENSG00000185155	MIXL1	chr1:226223368-226223867	500	+	500	3193	3.32979	0.112897	No	0.146721	0.937848	No	2.07912	0.286293	No	3.18306	0.524938	No	2.24093	1	No	0.361126	0.996912	No	0.775856	0.62341	No	1.8798	1	No	1.00937	0.923524	No	-0.94097	0.525065	No	-0.168923	0.949448	No	1.95034	0.950329	No	2.07581	0.466889	No	-0.591865	0.683804	No	0.54841
ENSG00000143753	DEGS1	chr1:224175506-224176005	500	+	500	17436	0.518719	1	No	1.0493	0.452423	No	-1.48253	0.711152	No	-0.53058	0.992606	No	-0.486532	1	No	0.790542	0.93724	No	-2.22903	0.278417	No	-1.27707	1	No	0	1	No	-1.46572	0.315104	No	-3.47827	0.161451	No	0.438427	0.992646	No	0.224425	1	No	-1.79086	0.23147	No	-1.90142
ENSG00000237101		chr1:224219363-224219862	500	+	500	8181	0	1	No	1.68178	0.228776	No	-4.43622	0.0733722	No	0.727346	0.989918	No	0	1	No	-0.255271	0.999785	No	-4.48207	0.0113204	Down	0.681496	1	No	0	1	No	-1.52919	0.307374	No	-5.43413	0.0147917	Down	0.501892	0.992646	No	0	1	No	-1.29626	0.369444	No	-5.37713
ENSG00000143748	NVL	chr1:224329940-224330439	500	-	500	102606	0.548456	1	No	2.81151	0.0520873	No	0.777821	0.86599	No	-2.26305	0.935767	No	2.67635	1	No	1.35265	0.888158	No	4.36457	0.000159932	Up	1.3237	1	No	0.404817	1	No	-2.06185	0.18067	No	2.32084	0.412993	No	2.46667	0.964238	No	0.224425	1	No	-0.843753	0.543011	No	0.922351
ENSG00000229742		chr1:224297396-224297895	500	+	500	705	0.914397	0.988501	No	-5.09699	0.0338956	Down	5.52102	0.0145937	Up	6.01139	0.199025	No	-0.363867	1	No	-0.631722	0.952947	No	-0.222509	0.891923	No	0.267855	1	No	-1.95242	0.37359	No	0.811821	0.569325	No	0.412678	0.838756	No	-2.76424	0.690321	No	-1.12603	0.715854	No	1.71597	0.243695	No	0.334914
ENSG00000143771	CNIH4	chr1:224356608-224357107	500	+	500	22352	-0.0898184	1	No	1.8951	0.276216	No	-0.283784	0.97678	No	-1.98492	0.979038	No	1.52175	1	No	0.714099	0.969154	No	2.50879	0.137908	No	0.807653	1	No	0	1	No	-2.14989	0.244861	No	-2.39114	0.457677	No	1.12259	0.983227	No	1.68018	0.910679	No	-2.00101	0.271953	No	0.167459
ENSG00000233384	CNIH3-AS2	chr1:224615971-224616470	500	-	500	7841	-0.264456	1	No	0.222138	0.911538	No	3.65728	0.0738864	No	-0.486595	0.990359	No	1.2427	1	No	0.74911	0.949523	No	4.63747	2.27153e-05	Up	0.49359	1	No	1.09704	0.870072	No	-2.33461	0.185464	No	6.21351	1.75139e-05	Up	3.43165	0.65476	No	0.281049	1	No	-1.64595	0.309839	No	4.70886
ENSG00000183682	BMP8A	chr1:39491386-39491885	500	+	500	37984	5.51421	0.0665641	No	1.29426	0.3265	No	0.297576	0.949551	No	4.21994	0.474344	No	0	1	No	0.358323	0.996787	No	-3.85447	0.0301813	Down	0.067903	1	No	0	1	No	-0.970398	0.487998	No	-4.50066	0.0474306	Down	-0.0568982	0.999658	No	0	1	No	-0.474072	0.73324	No	-4.70706
ENSG00000228060	PABPC4-AS1	chr1:39564802-39565301	500	+	500	8559	3.17294	0.0497213	Up	1.43215	0.234834	No	1.80649	0.244701	No	1.7408	0.801803	No	0.698118	1	No	-0.0868593	1	No	0.850667	0.511307	No	0.784977	1	No	-2.63802	0.175173	No	-1.38644	0.287456	No	0.427111	0.821806	No	-1.25158	0.964238	No	-1.98989	0.301867	No	-1.0081	0.415198	No	0.696907
[truncated: 24,776 more rows]
[truncated: 137 more columns]
