# Supplementary material for: The SPOC domain is a phosphoserine binding module that bridges transcription machinery with co- and post-transcriptional regulators
Source: Nat Commun. 2023 Jan 11;14:166. doi: 10.1038/s41467-023-35853-1 (PMC9834408; doi:10.1038/s41467-023-35853-1)
Supplement: Supplementary file 8 — Supplementary Data 5 [file 41467_2023_35853_MOESM8_ESM.xlsx]

## Sheet: Column_Description
column_name	description
gene_id	ENSEMBL gene_id
gene_name	HGNC gene symbol
coord	gene location in hg38
width	transcript width
strand	gene strand
TSS.width	transcription start site width
body.width	gene body width
TES.width	transcription end site width
log2FoldChange.PHF3.GFP_dSPOC_TSS	DESeq2 estimated log2 PHF3 ∆SPOC-GFP / PHF3-GFP at TSS
padj.PHF3.GFP_dSPOC_TSS	DESeq2 estimated FDR adjusted p value
diff.PHF3.GFP_dSPOC_TSS	Indicator variable for differential genes
log2FoldChange.PHF3.GFP_dSPOC_body	DESeq2 estimated log2 PHF3 ∆SPOC-GFP / PHF3-GFP at gene bodies
padj.PHF3.GFP_dSPOC_body	DESeq2 estimated FDR adjusted p value
diff.PHF3.GFP_dSPOC_body	Indicator variable for differential genes
log2FoldChange.PHF3.GFP_dSPOC_TES	DESeq2 estimated log2 PHF3 ∆SPOC-GFP / PHF3-GFP at TES
padj.PHF3.GFP_dSPOC_TES	DESeq2 estimated FDR adjusted p value
diff.PHF3.GFP_dSPOC_TES	Indicator variable for differential genes
log2FoldChange.SHARP.GFP_dSPOC_TSS	DESeq2 estimated log2 SHARP ∆SPOC-GFP / SHARP-GFP at TSS
padj.SHARP.GFP_dSPOC_TSS	DESeq2 estimated FDR adjusted p value
diff.SHARP.GFP_dSPOC_TSS	Indicator variable for differential genes
log2FoldChange.SHARP.GFP_dSPOC_body	DESeq2 estimated log2 SHARP ∆SPOC-GFP / SHARP-GFP at gene bodies
padj.SHARP.GFP_dSPOC_body	DESeq2 estimated FDR adjusted p value
diff.SHARP.GFP_dSPOC_body	Indicator variable for differential genes
log2FoldChange.SHARP.GFP_dSPOC_TES	DESeq2 estimated log2 SHARP ∆SPOC-GFP / SHARP-GFP at TES
padj.SHARP.GFP_dSPOC_TES	DESeq2 estimated FDR adjusted p value
diff.SHARP.GFP_dSPOC_TES	Indicator variable for differential genes
mean.PHF3.GFP_dSPOC_TSS	mean signal for PHF3 ΔSPOC-GFP samples at TSS
mean.SHARP.GFP_dSPOC_TSS	mean signal for SHARP ΔSPOC-GFP samples at TSS
mean.PHF3_WT_TSS	mean signal for PHF3 WT samples at TSS
mean.PHF3.GFP_WT_TSS	mean signal for PHF3-GFP samples at TSS
mean.SHARP.GFP_WT_TSS	mean signal for SHARP-GFP samples at TSS
mean.PHF3.GFP_dSPOC_body	mean signal for PHF3 ΔSPOC-GFP samples at gene bodies
mean.SHARP.GFP_dSPOC_body	mean signal for SHARP ΔSPOC-GFP samples at gene bodies
mean.PHF3_WT_body	mean signal for PHF3 WT samples at gene bodies
mean.PHF3.GFP_WT_body	mean signal for PHF3-GFP samples at gene bodies
mean.SHARP.GFP_WT_body	mean signal for SHARP-GFP samples at gene bodies
mean.PHF3.GFP_dSPOC_TES	mean signal for PHF3 ΔSPOC-GFP samples at TES
mean.SHARP.GFP_dSPOC_TES	mean signal for SHARP ΔSPOC-GFP samples at TES
mean.PHF3_WT_TES	mean signal for PHF3 WT samples at TES
mean.PHF3.GFP_WT_TES	mean signal for PHF3-GFP samples at TES
mean.SHARP.GFP_WT_TES	mean signal for SHARP-GFP samples at TES
sample.PHF3.GFP_dSPOC_TSS_br1	signal per sample at TSS
sample.PHF3.GFP_dSPOC_TSS_br2	signal per sample at TSS
sample.PHF3.GFP_dSPOC_TSS_br3	signal per sample at TSS
sample.SHARP.GFP_dSPOC_TSS_br1	signal per sample at TSS
sample.SHARP.GFP_dSPOC_TSS_br2	signal per sample at TSS
sample.PHF3_WT_TSS_br1	signal per sample at TSS
sample.PHF3_WT_TSS_br2	signal per sample at TSS
sample.PHF3_WT_TSS_br3	signal per sample at TSS
sample.PHF3.GFP_WT_TSS_br1	signal per sample at TSS
sample.PHF3.GFP_WT_TSS_br2	signal per sample at TSS
sample.PHF3.GFP_WT_TSS_br3	signal per sample at TSS
sample.SHARP.GFP_WT_TSS_br1	signal per sample at TSS
sample.SHARP.GFP_WT_TSS_br2	signal per sample at TSS
sample.PHF3.GFP_dSPOC_body_br1	signal per sample at gene bodies
sample.PHF3.GFP_dSPOC_body_br2	signal per sample at gene bodies
sample.PHF3.GFP_dSPOC_body_br3	signal per sample at gene bodies
sample.SHARP.GFP_dSPOC_body_br1	signal per sample at gene bodies
sample.SHARP.GFP_dSPOC_body_br2	signal per sample at gene bodies
sample.PHF3_WT_body_br1	signal per sample at gene bodies
sample.PHF3_WT_body_br2	signal per sample at gene bodies
sample.PHF3_WT_body_br3	signal per sample at gene bodies
sample.PHF3.GFP_WT_body_br1	signal per sample at gene bodies
sample.PHF3.GFP_WT_body_br2	signal per sample at gene bodies
sample.PHF3.GFP_WT_body_br3	signal per sample at gene bodies
sample.SHARP.GFP_WT_body_br1	signal per sample at gene bodies
sample.SHARP.GFP_WT_body_br2	signal per sample at gene bodies
sample.PHF3.GFP_dSPOC_TES_br1	signal per sample at TES
sample.PHF3.GFP_dSPOC_TES_br2	signal per sample at TES
sample.PHF3.GFP_dSPOC_TES_br3	signal per sample at TES
sample.SHARP.GFP_dSPOC_TES_br1	signal per sample at TES
sample.SHARP.GFP_dSPOC_TES_br2	signal per sample at TES
sample.PHF3_WT_TES_br1	signal per sample at TES
sample.PHF3_WT_TES_br2	signal per sample at TES
sample.PHF3_WT_TES_br3	signal per sample at TES
sample.PHF3.GFP_WT_TES_br1	signal per sample at TES
sample.PHF3.GFP_WT_TES_br2	signal per sample at TES
sample.PHF3.GFP_WT_TES_br3	signal per sample at TES
sample.SHARP.GFP_WT_TES_br1	signal per sample at TES
sample.SHARP.GFP_WT_TES_br2	signal per sample at TES

## Sheet: Analyis_ChIPseq_PHF3_SHARP
gene_id	gene_name	coord	width	strand	TSS.width	body.width	TES.width	log2FoldChange.PHF3.GFP_dSPOC_TSS	padj.PHF3.GFP_dSPOC_TSS	diff.PHF3.GFP_dSPOC_TSS	log2FoldChange.PHF3.GFP_dSPOC_body	padj.PHF3.GFP_dSPOC_body	diff.PHF3.GFP_dSPOC_body	log2FoldChange.PHF3.GFP_dSPOC_TES	padj.PHF3.GFP_dSPOC_TES	diff.PHF3.GFP_dSPOC_TES	log2FoldChange.SHARP.GFP_dSPOC_TSS	padj.SHARP.GFP_dSPOC_TSS	diff.SHARP.GFP_dSPOC_TSS	log2FoldChange.SHARP.GFP_dSPOC_body	padj.SHARP.GFP_dSPOC_body	diff.SHARP.GFP_dSPOC_body	log2FoldChange.SHARP.GFP_dSPOC_TES	padj.SHARP.GFP_dSPOC_TES	diff.SHARP.GFP_dSPOC_TES	mean.PHF3.GFP_dSPOC_TSS	mean.SHARP.GFP_dSPOC_TSS	mean.PHF3_WT_TSS	mean.PHF3.GFP_WT_TSS	mean.SHARP.GFP_WT_TSS	mean.PHF3.GFP_dSPOC_body	mean.SHARP.GFP_dSPOC_body	mean.PHF3_WT_body	mean.PHF3.GFP_WT_body	mean.SHARP.GFP_WT_body	mean.PHF3.GFP_dSPOC_TES	mean.SHARP.GFP_dSPOC_TES	mean.PHF3_WT_TES	mean.PHF3.GFP_WT_TES	mean.SHARP.GFP_WT_TES	sample.PHF3.GFP_dSPOC_TSS_br1	sample.PHF3.GFP_dSPOC_TSS_br2	sample.PHF3.GFP_dSPOC_TSS_br3	sample.SHARP.GFP_dSPOC_TSS_br1	sample.SHARP.GFP_dSPOC_TSS_br2	sample.PHF3_WT_TSS_br1	sample.PHF3_WT_TSS_br2	sample.PHF3_WT_TSS_br3	sample.PHF3.GFP_WT_TSS_br1
ENSG00000160072	ATAD3B	chr1:1471265-1472264	1000	+	1000	25084	2000	-1.4809	0.317187	No	-0.268689	0.430528	No	-0.132755	0.738806	No	-3.76462	0.0210702	No	-0.0300126	0.943325	No	0.389947	0.470826	No	0.743007	0	2.04421	1.76511	3.3295	5.09817	4.6696	4.90814	5.22566	4.69686	5.60012	5.16383	5.00873	5.72252	4.77364	0	0	2.22902	0	0	3.06631	3.06631	0	2.22902
ENSG00000234396		chr1:2212023-2213022	1000	+	1000	7216	2000	0	1	No	-0.541241	0.0955146	No	-0.584963	0.136852	No	0	1	No	-0.069709	0.861247	No	0.478047	0.335637	No	0	0	0	0	0	3.99424	4.11791	4.13632	4.45791	4.23526	4.26525	4.62823	4.11964	4.8553	4.17006	0	0	0	0	0	0	0	0	0
ENSG00000142611	PRDM16	chr1:3068668-3069667	1000	+	1000	368454	2000	1.4809	0.316986	No	-0.576789	0.0812354	No	-0.860597	0.0505337	No	1.44269	0.487905	No	-0.130629	0.747127	No	-0.5025	0.458276	No	1.60412	1.6633	2.21773	1.10887	0	5.40742	5.63325	5.85731	5.89543	5.76472	5.73454	4.79348	5.89273	6.5145	5.2973	0	0	4.81236	0	3.3266	3.3266	0	3.3266	0
ENSG00000284616		chr1:5306895-5307894	1000	-	1000	4467	2000	-0.289507	0.685466	No	-0.332076	0.365042	No	-0.485427	0.288779	No	-0.36257	0.656431	No	-0.344648	0.434819	No	1.16046	0.038027	No	2.66045	3.03511	4.16358	3.02986	3.3625	3.81607	3.94692	3.73098	4.06677	4.23039	3.44781	4.35595	3.65869	3.81114	3.18944	3.50779	1.62058	2.85299	2.85299	3.21722	4.44293	4.29828	3.74953	2.36456
ENSG00000157911	PEX10	chr1:2413298-2414297	1000	-	1000	8834	2000	-1.05658	0.0258385	No	-0.379153	0.279201	No	0	1	No	0.485427	0.496265	No	0.285909	0.526853	No	0	1	No	4.46469	4.21045	5.06838	5.49073	3.78436	4.1666	3.81008	4.05014	4.44536	3.51386	0	0	0	0	0	4.88995	4.05547	4.44865	4.61122	3.80969	5.32438	5.12345	4.75731	5.73038
ENSG00000228463		chr1:359182-360181	1000	-	1000	100818	2000	0	1	No	-0.173517	0.515221	No	-0.169925	0.820347	No	0	1	No	0.0285497	0.929955	No	1.32193	0.147053	No	0	0	0	0	0	4.88349	5.45476	5.05111	5.03536	5.4298	3.076	3.94326	3.79038	3.07881	2.63372	0	0	0	0	0	0	0	0	0
ENSG00000157933	SKI	chr1:2227819-2228818	1000	+	1000	80895	2000	-1.80736	0.129785	No	-0.479168	0.104578	No	-0.321928	0.380145	No	5.76617e-15	1	No	-0.0190081	0.958203	No	0	1	No	1.79272	1.34454	2.39993	2.79752	1.34454	5.43405	5.27806	5.37007	5.84543	5.30663	6.10605	5.17027	5.73388	6.40861	5.17027	2.68908	0	2.68908	0	2.68908	2.68908	4.51071	0	3.57265
ENSG00000142655	PEX14	chr1:10471788-10472787	1000	+	1000	157471	2000	0	1	No	-0.477198	0.0481079	No	-0.777608	0.0456758	No	0	1	No	0.0128717	0.965278	No	0.275635	0.606221	No	0	0	0	0	0	5.65952	5.8807	6.02355	6.11259	5.8769	5.33841	5.32499	5.55123	6.04129	4.95965	0	0	0	0	0	0	0	0	0
ENSG00000232596	LINC01646	chr1:4570981-4571980	1000	+	1000	21536	2000	0.0641303	0.903443	No	-0.40739	0.209497	No	0.103094	0.834413	No	-0.0931094	0.884437	No	0.0138944	0.971837	No	-1.14684	0.055047	No	4.79825	4.76733	4.23366	4.68605	4.66868	4.21334	4.72639	4.58216	4.57471	4.71172	4.10448	3.60673	4.41884	3.94049	4.79824	4.86011	4.67454	4.86011	4.67454	4.86011	5.0245	4.67454	3.00193	5.17207
ENSG00000235054	LINC01777	chr1:4411527-4412526	1000	+	1000	11663	2000	0.192645	0.757131	No	-0.476186	0.185395	No	-0.369234	0.471675	No	-0.222392	0.749738	No	0.135777	0.755495	No	-0.710493	0.299417	No	3.75636	3.99918	4.46558	3.48604	4.33687	3.95295	4.40847	4.13994	4.329	4.29134	3.60952	3.10338	4.35659	3.8905	3.7849	4.88618	2.74728	3.63563	3.25878	4.73959	4.88618	4.5764	3.93416	4.5764
ENSG00000231510	LINC02782	chr1:5090400-5091399	1000	-	1000	3441	2000	0.547488	0.359125	No	-0.0916305	0.814739	No	-0.63743	0.167655	No	0.263034	0.671449	No	0.226276	0.615528	No	0.430634	0.422144	No	3.70231	3.81486	3.52777	3.09728	3.90659	3.60913	4.18013	3.93775	3.67924	3.91548	3.25216	3.95985	3.43219	3.74336	3.56702	3.63375	3.63375	3.83944	2.74553	4.8842	3.63375	4.68524	2.26431	3.63375
ENSG00000149527	PLCH2	chr1:2425480-2426479	1000	+	1000	78553	2000	-1.39232	0.0397093	No	-0.605667	0.0597586	No	-0.473931	0.385187	No	-0.447459	0.516814	No	-0.0789171	0.84193	No	-1.22239	0.252175	No	3.75922	4.93351	5.44104	5.04905	5.37091	4.1662	4.1682	4.45267	4.71511	4.24837	3.98274	1.59245	2.06679	4.48536	3.26706	4.10331	4.4972	2.67715	5.06071	4.8063	5.6312	5.6312	5.06071	6.15273
ENSG00000284739		chr1:4972799-4973798	1000	-	1000	8345	2000	0.584962	0.66929	No	-0.40018	0.333401	No	-0.523562	0.296449	No	-1.36146e-15	1	No	0.112894	0.824225	No	-0.163499	0.787908	No	1.4805	0.915038	2.09053	0.870478	0.915038	3.72219	3.92388	3.90276	4.01495	3.82459	3.77409	4.07585	4.20698	4.12739	4.10961	1.83008	0	2.61144	0	1.83008	2.61144	1.83008	1.83008	2.61144
ENSG00000171621	SPSB1	chr1:9292394-9293393	1000	+	1000	75639	2000	0.263034	0.663169	No	-0.630697	0.0605841	No	-0.449803	0.312413	No	1.08746	0.14187	No	0.0211646	0.95901	No	0.367732	0.490689	No	4.91422	5.51083	5.52166	4.46391	4.43748	4.96606	5.21764	5.33883	5.5318	5.19964	5.13637	5.7607	5.45549	5.37383	5.31017	4.08619	5.04308	5.61339	5.76244	5.25921	5.25921	6.51699	4.78877	5.76244
ENSG00000284694		chr1:4483876-4484875	1000	-	1000	4245	2000	6.40685e-16	1	No	-0.302563	0.508593	No	-0.630766	0.213581	No	-0.0824622	0.903028	No	-0.180572	0.744539	No	0.459432	0.449961	No	3.47724	4.19471	3.95828	3.53813	4.26697	3.24334	3.5596	3.49051	3.59722	3.69915	3.40288	4.0095	3.68099	4.08475	3.70952	3.48544	4.11438	2.83189	4.11438	4.27503	4.27503	4.11438	3.48544	3.93359
ENSG00000230021		chr1:827297-828296	1000	-	1000	240726	2000	0	1	No	-1.39025	0.169758	No	1	0.486599	No	0	1	No	-0.481596	0.697773	No	0	1	No	0	0	0	0	0	9.1835	8.72343	10.264	10.3072	9.20081	2.4011	1.14915	2.11932	1.81399	1.14915	0	0	0	0	0	0	0	0	0
ENSG00000287356		chr1:2314540-2315539	1000	+	1000	7046	2000	-0.215729	0.651304	No	-0.0677446	0.857325	No	0	1	No	-0.152003	0.843617	No	-0.140178	0.772619	No	0	1	No	4.51299	3.56166	4.54322	4.88223	3.70897	3.68705	3.23223	3.46372	3.64896	3.35836	0	0	0	0	0	3.41436	4.90617	5.21844	3.70897	3.41436	4.90617	5.30912	3.41436	4.50708
ENSG00000285629		chr1:6197258-6198257	1000	-	1000	37328	2000	0	1	No	-0.0857299	0.825518	No	0	1	No	0	1	No	-0.321928	0.526714	No	0	1	No	0	0	0	0	0	2.19596	1.69529	1.89058	2.29317	1.92792	0	0	0	0	0	0	0	0	0	0	0	0	0	0
ENSG00000142583	SLC2A5	chr1:9087979-9088978	1000	-	1000	52373	2000	-1.1375	0.0730338	No	-0.471006	0.14354	No	-1.13327	0.010802	No	-5.76617e-13	1	No	0.0340676	0.930994	No	-0.343954	0.525138	No	3.87891	4.87201	5.18283	4.96366	4.79307	4.86899	5.29915	5.20855	5.3031	5.27156	4.57177	4.82294	5.11337	5.64051	5.23743	4.87201	3.38236	3.38236	4.87201	4.87201	5.58913	5.08734	4.87201	5.96071
ENSG00000284674	LINC02781	chr1:4972881-4973880	1000	+	1000	7188	2000	-1.4809	0.31555	No	-0.376148	0.30595	No	-0.36257	0.447607	No	0	1	No	-0.129768	0.76626	No	0.459432	0.396405	No	0.59295	0	0.59295	1.4435	0	3.50304	3.93839	3.84388	3.80105	4.06428	3.60422	4.34604	4.56481	3.7923	3.95807	1.77885	0	0	0	0	0	0	1.77885	2.55165
ENSG00000237094		chr1:522429-523428	1000	-	1000	156540	2000	-3.17879e-10	1	No	-0.167204	0.457971	No	0	1	No	-0.392318	0.476437	No	0.00414237	0.987988	No	0	1	No	5.44299	5.77883	5.19415	5.30248	6.17428	5.63146	6.10139	5.67136	5.77904	6.10472	0	0	0	0	0	5.60085	5.12727	5.60085	5.9568	5.60085	4.81562	5.38341	5.38341	6.10648
ENSG00000074800	ENO1	chr1:8878691-8879690	1000	-	1000	17191	2000	-1.35614	0.00298914	Down	0.00914341	0.976537	No	0.321928	0.342842	No	-0.788496	0.233536	No	-0.00406966	0.991646	No	0.249978	0.611992	No	4.79767	4.23375	5.93095	5.93474	4.97801	6.13073	5.09894	5.3209	6.11013	5.11119	6.82438	5.17748	5.20184	6.49365	4.95734	4.57058	4.75561	5.06682	4.35827	4.10923	5.5399	6.52431	5.72866	6.52431
ENSG00000116786	PLEKHM2	chr1:15683820-15684819	1000	+	1000	49450	2000	-0.263034	0.647972	No	-0.612584	0.0328033	No	0	1	No	-0.63743	0.365503	No	0.0240455	0.945379	No	0	1	No	4.4759	4.43878	4.94642	4.37146	5.04656	4.51799	4.86951	4.92788	5.089	4.849	0	0	0	0	0	5.24778	4.28526	3.89467	4.28526	4.59231	3.89467	5.69682	5.24778	5.56209
ENSG00000131686	CA6	chr1:8945367-8946366	1000	+	1000	28226	2000	-0.691878	0.227703	No	-0.521506	0.0594468	No	-0.29956	0.462835	No	-0.222392	0.693929	No	0.0290811	0.931346	No	0.222392	0.629086	No	4.08718	5.11631	4.60686	4.72247	5.28669	4.58043	4.98192	5.00198	5.07197	4.95535	4.67926	5.35319	4.71175	4.92812	5.14231	4.58597	4.03073	3.64482	5.43287	4.79976	5.15077	4.3349	4.3349	5.15077
ENSG00000284703		chr1:4019009-4020008	1000	-	1000	5588	2000	-0.662965	0.295669	No	-0.541894	0.189443	No	-1.36257	0.0617148	No	0.540568	0.443509	No	0.16665	0.743165	No	-0.169925	0.835518	No	3.22152	4.23926	3.14991	3.68616	3.42631	3.3042	3.53875	3.60848	3.76924	3.40273	1.7429	2.32017	2.43145	2.85919	2.58605	2.45195	3.60631	3.60631	4.23926	4.23926	4.54583	2.45195	2.45195	4.79853
ENSG00000173614	NMNAT1	chr1:9942928-9943927	1000	+	1000	41074	2000	0	1	No	-0.391094	0.179427	No	-0.744161	0.0640095	No	0	1	No	0.104418	0.769723	No	-0.672425	0.154794	No	0	0	0	0	0	4.37941	4.59871	4.47925	4.71817	4.51332	4.87453	5.16095	5.18104	5.50178	5.81155	0	0	0	0	0	0	0	0	0
ENSG00000162592	CCDC27	chr1:3745960-3746959	1000	+	1000	24186	2000	0	1	No	-0.384449	0.242046	No	-1.58496	0.00752762	Down	0	1	No	0.240655	0.549125	No	-0.192645	0.818737	No	0	0	0	0	0	4.47329	4.83806	4.71815	4.802	4.62266	2.70804	2.87181	3.97759	4.3052	3.05089	0	0	0	0	0	0	0	0	0
ENSG00000116254	CHD5	chr1:6179822-6180821	1000	-	1000	77535	2000	0	1	No	-0.527064	0.0997728	No	-1.16993	0.0894971	No	0	1	No	-0.106771	0.785521	No	1	0.299459	No	0	0	0	0	0	4.53078	4.68526	4.84751	4.96382	4.79217	3.01016	3.51522	3.48534	4.08541	2.53073	0	0	0	0	0	0	0	0	0
ENSG00000204624	DISP3	chr1:11478655-11479654	1000	+	1000	57397	2000	-1.06711	0.0290933	No	-0.353698	0.25438	No	-0.712718	0.0982378	No	-0.241008	0.730195	No	-0.0300181	0.937053	No	0.0995357	0.85152	No	4.84601	4.78783	6.19548	6.17033	5.02235	4.90598	5.04798	5.099	5.20312	5.08114	4.83264	5.22386	4.61682	5.5377	5.11609	5.4835	3.42224	5.63228	4.91458	4.66108	6.00406	7.09889	5.4835	6.20751
ENSG00000142606	MMEL1	chr1:2632517-2633516	1000	-	1000	41378	2000	0	1	No	-0.335286	0.339918	No	0	1	No	0	1	No	-0.0155408	0.971086	No	0	1	No	0	0	0	0	0	3.68387	3.95426	3.94643	3.96014	3.97353	0	0	0	0	0	0	0	0	0	0	0	0	0	0
ENSG00000171729	TMEM51	chr1:15152032-15153031	1000	+	1000	66947	2000	0	1	No	-0.397228	0.120969	No	-0.471306	0.214388	No	0	1	No	-0.0477095	0.879143	No	-0.0374747	0.933573	No	0	0	0	0	0	5.02709	5.1636	5.3114	5.38417	5.22473	5.2058	5.63037	5.29696	5.69359	5.64633	0	0	0	0	0	0	0	0	0
ENSG00000279457	WASH9P	chr1:194912-195911	1000	-	1000	9195	2000	0.215729	0.649897	No	-0.247659	0.464184	No	-0.298762	0.414969	No	0.353637	0.554227	No	-0.448521	0.278527	No	-0.182864	0.68579	No	5.02006	4.95901	4.04476	4.69563	4.55183	4.81058	4.75359	4.58243	4.95067	5.18604	5.65012	5.63441	5.16682	5.84006	5.81484	5.14217	4.77586	5.14217	4.77586	5.14217	3.82758	4.77586	3.53084	5.51954
ENSG00000162571	TTLL10	chr1:1173380-1174379	1000	+	1000	23057	2000	-2	0.0907236	No	-0.666839	0.043791	No	-0.799701	0.0870386	No	1	0.44398	No	0.0059006	0.988323	No	-0.0740006	0.901726	No	1.01023	3.03069	2.19542	2.50786	2.19724	3.92438	4.32254	4.45534	4.50796	4.3185	4.04917	4.17082	4.48094	4.67736	4.21624	0	0	3.03069	3.03069	3.03069	3.03069	0	3.55557	4.49288
ENSG00000037637	FBXO42	chr1:16351981-16352980	1000	-	1000	104641	2000	-3.17966	0.0200574	No	-0.474982	0.0675406	No	-0.681471	0.0585433	No	-5.7764e-07	1	No	0.395701	0.212754	No	0.335603	0.438768	No	0	2.79434	1.22881	3.38906	1.84321	5.54514	6.24875	5.92209	5.99703	5.87117	5.73804	5.97339	5.65923	6.35992	5.98346	0	0	0	2.79434	2.79434	0	3.68642	0	2.79434
ENSG00000159423	ALDH4A1	chr1:18902225-18903224	1000	-	1000	30295	2000	-0.895935	0.575557	No	-0.502192	0.177782	No	-0.793549	0.106587	No	1	0.583165	No	0.342888	0.450924	No	1.11548	0.0505165	No	0.766967	1.57327	0.766967	1.04885	1.15045	4.62966	5.21805	4.80707	5.03048	4.9167	4.22579	5.69279	4.50196	4.84097	4.59991	2.3009	0	0	3.14654	0	0	2.3009	0	3.14654
ENSG00000142599	RERE	chr1:8848422-8849421	1000	-	1000	495525	2000	-1.38904	0.00174296	Down	-0.402269	0.101103	No	-0.349943	0.336755	No	2.24688e-09	1	No	0.0957827	0.749881	No	0.334419	0.505369	No	6.06414	6.13395	6.65177	7.5155	6.3245	6.27909	6.58493	6.58673	6.66148	6.50509	6.39309	6.18786	6.01733	6.69666	5.83241	6.50352	5.35333	6.33558	5.35333	6.91458	6.50352	7.7836	5.66819	7.64675
ENSG00000011021	CLCN6	chr1:11805596-11806595	1000	+	1000	40984	2000	0	1	No	-0.290657	0.341537	No	-0.485427	0.237661	No	0	1	No	-0.0111578	0.976294	No	-0.568284	0.260173	No	0	0	0	0	0	5.21879	5.12783	5.17082	5.4429	5.14407	5.04254	5.02127	5.33433	5.47595	5.34462	0	0	0	0	0	0	0	0	0
ENSG00000142615	CELA2A	chr1:15456228-15457227	1000	+	1000	14364	2000	-1.50901	0.00572302	Down	-0.91407	0.00450194	No	0	1	No	-0.247928	0.68047	No	-0.0215332	0.956222	No	0	1	No	3.78434	4.62964	4.49224	5.134	4.89447	3.50528	3.92369	4.08904	4.34853	3.93994	0	0	0	0	0	3.728	3.34881	4.27621	4.27621	4.98308	5.45541	4.67251	3.34881	5.8873
ENSG00000215704	CELA2B	chr1:15465409-15466408	1000	+	1000	24487	2000	0	1	No	-0.467632	0.148602	No	0	1	No	0	1	No	0.170553	0.66473	No	0	1	No	0	0	0	0	0	3.99955	4.48708	4.27973	4.42087	4.32552	0	0	0	0	0	0	0	0	0	0	0	0	0	0
ENSG00000157916	RER1	chr1:2391275-2392274	1000	+	1000	12668	2000	-2.85773	0.0446317	No	-0.264621	0.462769	No	0	1	No	1.44269	0.488546	No	-0.0671142	0.880749	No	0	1	No	0	0.988559	1.31808	1.22408	0	4.60523	4.35247	4.3221	4.81088	4.41667	0	0	0	0	0	0	0	0	0	1.97712	1.97712	1.97712	0	3.67223
ENSG00000157881	PANK4	chr1:2526098-2527097	1000	-	1000	17061	2000	-0.943417	0.109988	No	-0.157791	0.65526	No	0.547488	0.371122	No	0.847997	0.344631	No	-0.28102	0.528109	No	-1	0.445585	No	3.86103	3.95523	4.50901	4.5905	3.16401	3.74721	3.29049	3.60049	3.84404	3.54968	3.48021	1.39053	1.85367	2.99867	2.08525	3.80467	4.3548	3.42364	3.80467	4.1058	5.53632	4.56708	3.42364	5.4318
ENSG00000238290	ERRFI1-DT	chr1:8026238-8027237	1000	+	1000	94965	2000	-0.106915	0.858765	No	-0.47224	0.0419167	No	-0.545434	0.154876	No	-0.678072	0.435103	No	0.0851674	0.76449	No	-0.584963	0.228551	No	4.56237	3.91642	4.87607	4.74436	4.54189	5.46806	5.72881	5.83796	5.92556	5.65157	5.00032	4.9752	5.93885	5.58829	5.59697	3.64344	5.14931	4.89438	3.64344	4.1894	4.58453	4.89438	5.14931	4.89438
ENSG00000048707	VPS13D	chr1:12229530-12230529	1000	+	1000	281018	2000	-0.440573	0.366404	No	-0.407709	0.217743	No	-0.980371	0.0258659	No	0.378512	0.603616	No	0.103237	0.798813	No	0.798366	0.148787	No	6.25177	5.66098	6.49084	6.62951	5.37327	5.91561	6.26189	6.25118	6.28627	6.17433	5.5761	6.38238	5.93624	6.47172	5.59718	6.23406	5.87695	6.6443	6.23406	5.0879	5.40131	8.00466	6.06653	7.30194
ENSG00000158748	HTR6	chr1:19664375-19665374	1000	+	1000	15092	2000	0.152003	0.785889	No	-0.300808	0.356533	No	-0.862497	0.165437	No	-0.115477	0.866748	No	0.376474	0.342039	No	-0.125531	0.859477	No	4.35162	4.11467	4.48034	4.28657	4.37284	4.37778	4.87729	4.45978	4.61972	4.55331	2.67623	2.97417	2.50344	3.47103	3.2057	5.00611	3.74999	4.29876	4.85908	3.37026	4.69536	4.69536	4.05032	4.51065
ENSG00000162444	RBP7	chr1:9996706-9997705	1000	+	1000	17816	2000	-0.943417	0.0963508	No	-0.460872	0.121151	No	-0.0901978	0.811894	No	1.22239	0.118571	No	0.00918917	0.97975	No	-0.160465	0.739994	No	3.89779	4.45375	4.34003	4.61029	3.44253	4.53343	4.90082	4.8476	4.9324	4.89482	5.11229	4.85418	5.02504	5.17578	4.96322	4.12542	3.44253	4.12542	3.82401	5.08348	5.45214	3.44253	4.12542	5.45214
ENSG00000180758	GPR157	chr1:9128603-9129602	1000	-	1000	27798	2000	-1.05063	0.0556973	No	-0.492835	0.0956474	No	-1.17509	0.00534054	Down	-0.847997	0.333578	No	-0.081877	0.821325	No	0.0347654	0.941169	No	4.07683	3.37399	5.06977	5.23201	4.1085	4.72084	4.84942	4.99081	5.13394	4.94698	4.32147	5.30183	4.85537	5.48242	5.316	4.32792	3.10991	4.79267	3.63806	3.10991	4.02384	6.04183	5.14363	5.4257
ENSG00000184677	ZBTB40	chr1:22428338-22429337	1000	+	1000	101320	2000	-0.530515	0.262368	No	-0.40401	0.190239	No	-0.16665	0.689436	No	0.4975	0.400076	No	0.5855	0.120659	No	1.29278	0.0158015	No	5.72778	6.1398	6.25819	6.24785	5.60772	5.54353	6.28492	5.88841	5.92675	5.72315	5.5711	6.07482	5.58291	5.74884	4.89699	5.75122	5.39628	6.03585	6.37905	5.90054	4.92449	7.69054	6.15955	5.90054
ENSG00000131697	NPHP4	chr1:5991974-5992973	1000	-	1000	128663	2000	0	1	No	-0.461227	0.0882262	No	-0.165059	0.705578	No	0	1	No	-0.0259801	0.937491	No	0.353637	0.527621	No	0	0	0	0	0	5.19871	5.41951	5.52631	5.6088	5.4573	5.09096	5.23034	5.4159	5.28485	4.88026	0	0	0	0	0	0	0	0	0
ENSG00000284692		chr1:5492558-5493557	1000	-	1000	13322	2000	-0.201634	0.708234	No	-0.542054	0.109997	No	-0.798366	0.101931	No	0.341037	0.585919	No	-0.138279	0.735171	No	0.0931094	0.859837	No	4.38285	4.8595	4.07664	4.36174	4.52154	3.80938	4.30966	4.451	4.34563	4.41529	3.62917	4.63513	4.44143	4.19101	4.54553	4.45334	4.24188	4.45334	5.08127	4.63773	3.99402	3.99402	4.24188	5.31571
ENSG00000284745		chr1:2968208-2969207	1000	-	1000	7050	2000	-1.32193	0.0582049	No	-0.338169	0.394895	No	-0.222392	0.64299	No	1.11548	0.179702	No	-0.246915	0.610794	No	0.332575	0.558148	No	2.83415	4.02727	4.63491	3.75711	2.97926	3.675	3.77295	4.06489	3.96305	4.01252	3.88696	4.15608	4.1654	4.01409	4.10534	2.54392	3.4146	2.54392	4.34532	3.70922	4.90643	4.65298	4.34532	5.0182
ENSG00000227634	LINC01714	chr1:8201018-8202017	1000	+	1000	12693	2000	-1.34395	0.0150068	No	-0.493815	0.112246	No	-0.296982	0.495692	No	0.192645	0.761244	No	0.0467942	0.902441	No	0.253757	0.625567	No	3.44758	4.61541	4.35786	4.98078	4.29931	4.30945	4.50756	4.60883	4.73021	4.46405	4.11737	4.57082	4.09739	4.41558	4.31379	4.77878	2.78198	2.78198	4.61541	4.61541	5.18062	4.21986	3.6731	5.58568
ENSG00000233755		chr1:25112621-25113620	1000	-	1000	68414	2000	0.125531	0.806909	No	-0.482222	0.0991727	No	0	1	No	1.42884	0.0147348	No	0.427561	0.230402	No	0	1	No	5.37045	6.51002	4.98936	4.84404	5.10425	4.90856	5.75478	5.29496	5.3255	5.35579	0	0	0	0	0	5.39999	5.71506	4.99629	6.46925	6.5508	5.71506	5.21221	4.0408	6.29084
ENSG00000169504	CLIC4	chr1:24744882-24745881	1000	+	1000	97940	2000	-0.784271	0.0552862	No	-0.448723	0.107074	No	-0.0943274	0.794025	No	-0.152003	0.838107	No	0.551548	0.105324	No	0.76356	0.0806118	No	5.88418	4.16791	5.8735	6.89841	4.79189	5.61601	6.33701	5.94912	6.04838	5.80264	6.18062	6.71851	5.76865	6.24967	5.98372	4.90872	5.73521	7.00862	5.56866	2.76715	4.59875	7.45309	5.56866	6.55339
ENSG00000055070	SZRD1	chr1:16352075-16353074	1000	+	1000	44571	2000	-0.847997	0.316665	No	-0.448346	0.0988806	No	0	1	No	-0.584963	0.666204	No	0.00713618	0.982937	No	0	1	No	3.0252	2.45078	3.3337	2.88176	2.88159	4.90137	4.97318	5.08008	5.33253	4.96877	0	0	0	0	0	2.45078	3.31241	3.31241	2.45078	2.45078	2.45078	3.31241	4.23791	0
ENSG00000175087	PDIK1L	chr1:26110665-26111664	1000	+	1000	13391	2000	-0.888969	0.0487745	No	-0.536476	0.0813765	No	-0.707218	0.0708701	No	-5.37022e-12	1	No	0.571804	0.12747	No	0.621488	0.180396	No	4.70747	4.83069	5.64389	5.54075	4.78118	4.76843	5.44034	5.15045	5.28226	4.8928	4.63431	5.51281	5.20882	5.32056	4.91109	4.45571	4.24423	5.42246	5.20566	4.45571	5.08368	6.76432	5.08368	6.3537
ENSG00000157191	NECAP2	chr1:16440221-16441220	1000	+	1000	18358	2000	-0.387023	0.343115	No	-0.546766	0.0544283	No	-0.0995357	0.868225	No	-0.337035	0.541674	No	-0.00863892	0.980202	No	-1.26303	0.130713	No	5.36448	4.97716	5.63428	5.79607	5.30923	4.71155	4.96017	5.03091	5.2232	4.96418	3.08525	2.34687	2.15321	3.11795	3.38618	4.78604	5.23114	6.07625	4.60085	5.35347	5.66832	6.00337	5.23114	6.27509
ENSG00000284699		chr1:24704394-24705393	1000	+	1000	11703	2000	-0.321928	0.52267	No	-0.233364	0.486052	No	-0.882643	0.0472146	No	0.632268	0.26182	No	0.370368	0.360853	No	0.510962	0.2917	No	4.10582	5.41009	4.97405	4.85248	4.881	4.4607	5.04633	4.71007	4.65376	4.70212	3.88987	5.37369	4.5622	4.83969	4.8444	2.74868	3.9357	5.6331	5.93241	4.88777	4.57797	5.4564	4.88777	5.02084
ENSG00000225643		chr1:25580978-25581977	1000	+	1000	7879	2000	-0.722466	0.157388	No	-0.565334	0.0991226	No	-0.685891	0.0935858	No	0.283793	0.607788	No	0.588468	0.148915	No	0.91983	0.0534855	No	4.12272	5.11595	4.28615	4.69662	4.89748	4.05354	5.0568	4.338	4.52762	4.50902	4.3195	5.4407	4.49846	4.9056	4.59588	4.3962	3.75866	4.21331	5.52755	4.70436	4.83682	3.46314	4.55849	5.52755
ENSG00000162511	LAPTM5	chr1:30757275-30758274	1000	-	1000	24306	2000	-0.514573	0.252734	No	-0.361358	0.203384	No	-0.343954	0.328208	No	-0.400538	0.4325	No	-0.0469869	0.891542	No	-0.247928	0.573458	No	5.12456	5.53287	5.4961	5.60174	5.93011	5.31438	6.04781	5.62725	5.64768	6.10711	5.58964	5.47443	5.39247	5.88478	5.72619	5.22867	4.91633	5.22867	5.70306	5.36267	5.36267	6.20931	4.91633	5.22867
ENSG00000158014	SLC30A2	chr1:26045619-26046618	1000	-	1000	7867	2000	-1.28137e-15	1	No	-0.420451	0.312676	No	-0.616671	0.227145	No	-0.125531	0.869277	No	0.536501	0.284043	No	-0.485427	0.522404	No	3.81102	3.88056	3.87193	3.66213	3.9853	3.91587	4.69526	4.35553	4.21851	4.22321	3.536	2.63611	3.43691	4.30461	2.90644	4.21262	3.75798	3.46247	3.75798	4.00313	5.27004	2.58775	3.75798	4.3955
ENSG00000204138	PHACTR4	chr1:28369082-28370081	1000	+	1000	129783	2000	-1.01282	0.00195178	Down	-0.287737	0.20682	No	-0.22556	0.42815	No	-0.540568	0.17224	No	-0.00182101	0.994786	No	-0.233797	0.48608	No	6.88208	7.13709	7.63034	7.90002	7.68037	6.6526	7.2911	6.75563	6.92424	7.28821	7.10939	7.43264	6.5862	7.32556	7.66551	7.00651	6.49674	7.14299	7.26767	7.00651	7.43656	8.3781	7.07637	7.84951
ENSG00000142675	CNKSR1	chr1:26176984-26177983	1000	+	1000	11401	2000	-0.912537	0.0804688	No	-0.619609	0.0534836	No	-1	0.235141	No	0.621489	0.320746	No	0.550611	0.152637	No	3.20343e-16	1	No	4.08869	4.759	4.66222	4.77082	4.17733	4.07385	4.96209	4.262	4.61639	4.46867	1.44426	2.16638	2.42023	2.37599	2.00585	3.92395	4.17105	4.17105	5.34694	4.17105	4.72907	4.87562	4.38196	5.44411
ENSG00000197245	FAM110D	chr1:26158579-26159578	1000	+	1000	3884	2000	0.0524674	0.916143	No	-0.685127	0.0897708	No	-0.459432	0.417836	No	0.906891	0.122472	No	0.0766213	0.869957	No	1.26303	0.140698	No	4.25952	4.82348	3.88507	4.15554	4.03311	3.26911	3.97994	3.77502	3.84291	3.89879	2.63369	2.79523	2.89267	2.66317	1.78247	4.63027	4.07415	4.07415	5.41244	4.23452	3.68738	4.07415	3.89369	4.51003
ENSG00000116237	ICMT	chr1:6235473-6236472	1000	-	1000	13780	2000	0	1	No	-0.310195	0.342393	No	-0.263034	0.622718	No	0	1	No	0.137504	0.734681	No	-1.16993	0.215998	No	0	0	0	0	0	4.60847	4.50441	4.56977	4.85709	4.36541	3.4461	1.89769	2.1743	3.7031	2.89916	0	0	0	0	0	0	0	0	0
ENSG00000130772	MED18	chr1:28328502-28329501	1000	+	1000	5964	2000	-0.418829	0.205875	No	-0.391619	0.176004	No	0.171611	0.609194	No	-0.415038	0.315381	No	-0.0471511	0.891997	No	0.0614005	0.874569	No	6.15718	6.02043	6.13341	6.608	6.45654	5.26999	5.86363	5.21004	5.62984	5.91608	5.36621	5.80313	5.27604	5.21266	5.71576	5.67994	6.4936	6.29801	6.29801	5.74285	5.54525	7.30974	5.54525	6.72932
ENSG00000225011		chr1:29496394-29497393	1000	-	1000	7701	2000	-0.491853	0.262531	No	-0.185643	0.547363	No	-0.61193	0.10973	No	0.440573	0.379408	No	0.0221616	0.951888	No	0.0210616	0.960721	No	4.74758	5.59314	4.39656	5.23128	5.1632	4.98055	5.75323	5.11319	5.09604	5.7138	4.48255	5.45547	5.1138	4.91881	5.39703	5.1632	4.69379	4.38573	5.59314	5.59314	5.35081	3.45315	4.38573	5.5168
ENSG00000284676		chr1:29754675-29755674	1000	+	1000	34423	2000	-0.255257	0.545621	No	-0.29449	0.223796	No	-0.232661	0.468846	No	-0.31034	0.52019	No	-0.0999414	0.733117	No	-0.169925	0.646309	No	5.41087	5.65028	5.34241	5.65831	5.95035	5.41486	6.16036	5.67941	5.67902	6.25769	5.75527	6.21078	5.92448	5.97216	6.3524	5.07844	5.39181	5.76237	5.24362	6.05693	5.39181	5.24362	5.39181	6.05693
ENSG00000233399	LINC01648	chr1:30037113-30038112	1000	-	1000	22661	2000	-0.736966	0.0965775	No	-0.293928	0.241017	No	-0.538866	0.126318	No	0.245113	0.608537	No	-0.137504	0.649669	No	0.408806	0.290905	No	4.81609	5.8342	4.91177	5.54293	5.59446	5.36731	6.06782	5.58734	5.62061	6.20334	4.9914	6.10726	4.98618	5.46626	5.70634	4.88376	4.23471	5.3298	6.10312	5.56528	5.04825	5.45234	4.23471	5.3298
ENSG00000090020	SLC9A1	chr1:27166482-27167481	1000	-	1000	67173	2000	-0.321928	0.480282	No	-0.777773	0.00491544	No	-0.2824	0.425297	No	0.584963	0.288746	No	0.43325	0.200622	No	0.712718	0.114935	No	5.57533	6.1235	5.27098	5.74594	5.55749	5.24581	5.83058	5.45553	5.97724	5.42662	5.94496	6.2564	6.05816	6.22333	5.53804	5.55749	5.96485	5.20365	5.96485	6.28215	6.18394	4.42536	5.20365	6.69255
ENSG00000157978	LDLRAP1	chr1:25543106-25544105	1000	+	1000	24281	2000	-0.534336	0.250718	No	-0.596837	0.0619488	No	-0.330645	0.395921	No	-0.192645	0.73677	No	0.323377	0.406912	No	0.277534	0.584602	No	5.17895	5.2163	5.31544	5.70021	5.3539	4.65579	5.24382	4.92624	5.18098	4.94874	5.33794	4.98461	5.70579	5.68421	4.92774	5.22819	5.08046	5.22819	5.70258	4.73002	5.08046	6.13584	4.73002	5.80027
ENSG00000130770	ATP5IF1	chr1:28235609-28236608	1000	+	1000	9798	2000	-1.06774	0.00628459	Down	-0.107941	0.734826	No	-0.842209	0.0162336	No	0.189034	0.685909	No	-0.0454191	0.90636	No	-0.0544478	0.89778	No	5.40151	6.28216	6.39312	6.59465	6.06736	5.55481	6.03305	5.57974	5.65499	6.06713	5.62623	6.15067	5.84177	6.48516	6.16988	4.31267	5.97747	5.91438	6.30715	6.25717	5.84841	7.41658	5.91438	6.72989
ENSG00000162512	SDC3	chr1:30908259-30909258	1000	-	1000	38293	2000	4.4848e-15	1	No	-0.360856	0.169281	No	-0.36257	0.26757	No	0.115477	0.860692	No	-0.175181	0.584128	No	-0.4975	0.201518	No	4.83167	4.41162	5.05644	4.84809	4.64852	5.72427	6.1953	5.9036	6.01707	6.36677	6.02375	6.18816	5.86486	6.36697	6.67767	4.72684	4.47466	5.29352	5.57633	3.24692	5.57633	5.81267	3.78032	5.12819
ENSG00000158006	PAFAH2	chr1:25997618-25998617	1000	-	1000	37351	2000	-1.15754	0.00758276	Down	-0.497897	0.14264	No	-0.7176	0.0952621	No	-0.521953	0.302737	No	0.547822	0.185387	No	0.853159	0.100785	No	5.58234	6.29441	5.8192	6.89188	6.89299	4.87885	5.82024	5.24777	5.29376	5.30124	5.00779	5.83006	5.2278	5.5258	5.05421	4.46322	5.80091	6.4829	6.78791	5.80091	5.28185	6.8939	5.28185	7.40482
ENSG00000126698	DNAJC8	chr1:28232530-28233529	1000	-	1000	32574	2000	-0.552541	0.0947207	No	-0.238835	0.301829	No	-0.0114048	0.968593	No	-0.108934	0.782118	No	-0.113846	0.685761	No	-0.162271	0.644147	No	6.34488	6.64747	6.58611	6.87613	6.79701	6.00241	6.54501	6.06892	6.22347	6.65847	6.40538	6.39181	5.77973	6.42647	6.56671	6.27523	6.48419	6.27523	7.01971	6.27523	6.11695	7.44313	6.19826	6.54762
ENSG00000229607		chr1:30815054-30816053	1000	-	1000	4176	2000	0.112475	0.785616	No	-0.108149	0.713433	No	-0.128584	0.678876	No	0.246161	0.565272	No	-0.126264	0.713612	No	0.236067	0.523313	No	4.80657	5.72048	4.96616	4.31536	5.47029	4.80352	5.3519	4.90584	4.88784	5.46896	5.32622	5.77422	5.13412	5.44825	5.54075	4.87798	4.66374	4.87798	5.69273	5.74824	4.77483	5.1494	4.97424	5.74824
ENSG00000130766	SESN2	chr1:28259018-28260017	1000	+	1000	21974	2000	-1.08901	0.00705934	Down	-0.47421	0.15507	No	-0.264184	0.456757	No	-0.862497	0.0903784	No	-0.0171516	0.966367	No	-0.194269	0.661441	No	5.96673	5.88756	6.82134	7.10866	6.68751	5.81432	6.46124	6.0944	6.24527	6.47496	6.90531	6.6278	5.98243	7.16121	6.80471	5.65551	5.65551	6.58919	5.93055	5.84457	6.42114	7.95435	6.08853	7.28793
ENSG00000168528	SERINC2	chr1:31409065-31410064	1000	+	1000	24116	2000	-0.160465	0.72538	No	-0.328378	0.290438	No	-0.197939	0.609263	No	0.133267	0.796618	No	-0.0467199	0.901668	No	-0.359896	0.421818	No	5.3477	5.93481	5.43825	5.33182	5.70929	5.64205	6.29806	5.82365	5.94554	6.34875	5.3356	5.78457	5.34566	5.46379	6.15108	5.88853	5.07728	5.07728	5.59458	6.27504	5.88853	4.72686	5.69936	6.40466
ENSG00000196581	AJAP1	chr1:4654109-4655108	1000	+	1000	136926	2000	-1.32193	0.291255	No	-0.623055	0.065047	No	-0.249978	0.590267	No	-1.32193	0.299722	No	-0.0265942	0.948678	No	0.131245	0.826274	No	1.93714	1.90305	4.13763	3.38923	3.82965	4.72115	5.19311	5.19679	5.27759	5.2214	5.30945	5.22769	5.14162	5.36609	5.09344	2.90572	0	2.90572	3.8061	0	4.75358	4.75358	2.90572	4.35626
ENSG00000169403	PTAFR	chr1:28193437-28194436	1000	-	1000	45771	2000	-0.384664	0.370824	No	-0.388171	0.182814	No	-0.464404	0.194429	No	0.0848889	0.864244	No	-0.00940813	0.97886	No	0.0297473	0.941952	No	5.7743	6.30508	5.28864	5.82393	6.21948	5.75077	6.62575	6.06646	6.0978	6.6293	5.90462	6.76322	6.08835	6.34945	6.76542	6.00216	5.66036	5.66036	6.50997	6.1002	5.78352	5.52571	4.55669	7.13661
ENSG00000084628	NKAIN1	chr1:31239388-31240387	1000	-	1000	59143	2000	-0.321928	0.493615	No	-0.308358	0.30165	No	-0.249978	0.502733	No	0.111031	0.837027	No	-0.0797203	0.826846	No	-0.0788554	0.851133	No	5.53684	5.88802	6.1572	5.69773	5.86584	5.88807	6.55852	6.10131	6.14688	6.63898	5.90122	6.78346	5.84696	6.16571	6.84652	5.33166	5.49759	5.78128	6.63193	5.14412	6.12357	6.70162	5.6464	6.40003
ENSG00000060688	SNRNP40	chr1:31296289-31297288	1000	-	1000	36221	2000	-1.09954	0.114131	No	-0.0043586	0.984503	No	5.12548e-15	1	No	0.736966	0.497944	No	0.082711	0.762485	No	-0.164119	0.635443	No	3.24547	3.2567	3.42298	4.43128	2.7964	6.26594	6.631	6.09484	6.24026	6.5425	6.46489	6.4511	6.20918	6.43239	6.6069	4.14361	3.22301	2.36979	4.14361	2.36979	3.75553	4.14361	2.36979	4.7011
ENSG00000171612	SLC25A33	chr1:9538965-9539964	1000	+	1000	44709	2000	-1.07529	0.0170426	No	-0.59389	0.0562143	No	-0.540568	0.173006	No	-0.0995358	0.879032	No	0.0205369	0.957022	No	0.584963	0.234701	No	5.36189	4.74941	5.98642	6.4301	4.81097	5.19899	5.42118	5.4699	5.75003	5.42132	5.31987	5.79541	5.25401	5.79691	5.28339	4.79859	5.51467	5.77243	3.84952	5.6493	5.36617	7.07844	5.51467	6.87363
ENSG00000230523	LINC01756	chr1:29349615-29350614	1000	-	1000	19495	2000	0.0759489	0.872912	No	0.0791702	0.819197	No	0.424498	0.355866	No	-0.462972	0.373623	No	-0.0353187	0.933435	No	0.430634	0.454394	No	5.34893	5.95136	5.06533	5.27645	6.4284	5.91832	6.15345	5.4542	5.77221	6.18828	4.82642	4.76346	4.28015	4.11441	4.34621	5.59911	4.41586	6.03183	5.59911	6.30362	6.36426	4.41586	4.41586	6.03183
ENSG00000116138	DNAJC16	chr1:15526313-15527312	1000	+	1000	64567	2000	-1.67807	0.0328334	No	-0.410146	0.135392	No	0	1	No	-0.263035	0.778072	No	0.16766	0.617846	No	0	1	No	3.07023	2.35774	4.91289	4.65359	4.01467	4.80498	5.13243	5.08088	5.18012	4.9763	0	0	0	0	0	2.59801	2.59801	4.01467	0	4.71549	5.18514	5.53887	4.01467	4.40722
ENSG00000158161	EYA3	chr1:28088138-28089137	1000	-	1000	117294	2000	-0.540568	0.0910901	No	-0.18177	0.415346	No	-0.469485	0.410113	No	0.0339473	0.934699	No	0.00892391	0.973904	No	-0.378512	0.569104	No	7.09165	7.0137	7.61353	7.61492	7.02646	6.69908	7.2713	6.78885	6.87217	7.25877	3.79346	4.01134	3.98016	3.81382	4.39146	7.15836	6.95824	7.15836	6.63921	7.38819	7.53933	8.27319	7.02808	7.87873
ENSG00000121769	FABP3	chr1:31376351-31377350	1000	-	1000	10598	2000	-0.106915	0.774441	No	0.091423	0.728827	No	0.485427	0.322152	No	-0.255257	0.583192	No	-0.0114652	0.971643	No	-1.22239	0.0362612	No	5.5987	5.44954	5.51452	5.65081	5.68066	5.65898	5.63515	5.16841	5.53491	5.65475	3.77622	3.21761	4.00561	3.22459	4.33511	5.8855	5.40981	5.50079	5.31269	5.58638	5.81633	5.8855	4.84171	6.18893
ENSG00000142627	EPHA2	chr1:16155570-16156569	1000	-	1000	30733	2000	-0.415038	0.333207	No	-0.543096	0.0538927	No	-1.06711	0.00534879	Down	0.770518	0.162667	No	0.54713	0.112155	No	0.462972	0.309386	No	5.43091	5.86272	5.81911	5.87695	5.04904	4.74768	5.32825	5.03581	5.22077	4.82192	4.82198	5.5999	5.36186	5.82646	5.21643	5.19055	5.19055	5.91163	5.91163	5.81381	6.17066	5.81381	5.47286	6.00324
ENSG00000284668	LINC02780	chr1:3975633-3976632	1000	+	1000	35572	2000	-0.584963	0.261422	No	-0.646691	0.0270646	No	-0.584963	0.413733	No	1	0.210667	No	-0.0919225	0.796245	No	-1.70044	0.0570235	No	4.68024	4.50323	4.79752	5.17088	3.67533	4.30918	4.78025	4.80658	4.8641	4.8722	2.64694	2.23509	3.58634	3.1907	3.75572	4.90715	4.44082	4.69274	5.25899	3.74748	5.25899	4.44082	4.69274	5.66458
ENSG00000142632	ARHGEF19	chr1:16212153-16213152	1000	-	1000	13799	2000	-0.70044	0.207698	No	-0.817797	0.0148729	No	-0.0780025	0.851659	No	1.16993	0.0639841	No	0.562122	0.168548	No	-4.61293e-14	1	No	4.0196	5.20529	4.62785	4.5496	4.23968	4.17395	4.94901	4.8166	4.92102	4.44859	4.8132	4.87327	4.74459	4.70263	4.92505	3.33141	4.46949	4.25791	5.9411	4.46949	4.65397	5.2197	4.00988	5.09769
ENSG00000158292	GPR153	chr1:6260599-6261598	1000	-	1000	12746	2000	-0.736966	0.222689	No	-0.600829	0.0625843	No	-1.02554	0.00672006	Down	-0.222392	0.800667	No	-0.074854	0.849503	No	0.186413	0.718	No	3.6053	2.97671	3.69199	4.35362	3.48601	4.10405	4.35813	4.59966	4.63286	4.42889	4.66494	4.65933	5.55731	5.82493	4.4743	3.29708	3.29708	4.22176	1.97932	3.9741	3.67495	4.61733	2.7837	4.22176
ENSG00000189337	KAZN	chr1:13892292-13893291	1000	+	1000	1224252	2000	0.304855	0.572644	No	-0.361015	0.174387	No	0	1	No	-0.459432	0.537455	No	0.0882635	0.786259	No	0	1	No	6.56542	5.73425	6.56542	5.78842	5.86972	6.13152	6.47821	6.41857	6.43437	6.39921	0	0	0	0	0	6.76588	6.35525	6.57513	5.37277	6.09574	6.57513	6.76588	6.35525	6.57513
ENSG00000225077	ICMT-DT	chr1:6234192-6235191	1000	+	1000	3753	2000	0	1	No	-0.726435	0.0715386	No	-0.788496	0.078901	No	0	1	No	-0.169925	0.734464	No	-0.392317	0.447945	No	0	0	0	0	0	3.37315	3.50924	3.64869	3.98536	3.6708	3.53126	4.03587	3.77763	4.18002	4.39201	0	0	0	0	0	0	0	0	0
ENSG00000028137	TNFRSF1B	chr1:12166491-12167490	1000	+	1000	41238	2000	1.09954	0.125096	No	-0.577524	0.0446534	No	-0.4975	0.244109	No	2.56274e-15	1	No	0.0387324	0.912332	No	1.28137e-15	1	No	4.46033	3.81338	4.46033	2.39382	3.74069	4.68781	5.02515	5.09671	5.19662	5.00099	4.66579	5.27453	5.53644	5.0568	5.28808	4.20253	4.20253	4.97591	3.81338	3.81338	4.97591	4.20253	4.20253	4.76114
ENSG00000284543	LINC01226	chr1:31505726-31506725	1000	+	1000	76081	2000	0	1	No	-0.330408	0.20148	No	0	1	No	0	1	No	-0.0244965	0.938112	No	0	1	No	0	0	0	0	0	5.7571	6.47713	5.945	6.04803	6.49914	0	0	0	0	0	0	0	0	0	0	0	0	0	0
ENSG00000130939	UBE4B	chr1:10032332-10033331	1000	+	1000	147408	2000	-1.22948	0.00162722	Down	-0.436154	0.0532807	No	-0.259387	0.429411	No	-0.736966	0.214386	No	0.145808	0.59764	No	-3.84411e-15	1	No	5.98416	5.27458	6.2741	7.24628	6.078	5.70764	6.04161	5.98547	6.1068	5.90716	6.21259	6.12148	5.8989	6.46322	6.14578	6.45158	5.57255	5.92837	5.7614	4.78776	5.0992	7.06728	6.65583	7.26751
ENSG00000175147	TMEM51-AS1	chr1:15153119-15154118	1000	-	1000	40804	2000	0	1	No	-0.437117	0.205311	No	0	1	No	0	1	No	-0.027965	0.947031	No	0	1	No	0	0	0	0	0	4.49503	4.94508	4.8585	4.83826	4.97433	0	0	0	0	0	0	0	0	0	0	0	0	0	0
ENSG00000127472	PLA2G5	chr1:20027679-20028678	1000	+	1000	62733	2000	0.304855	0.567488	No	-0.478014	0.0626975	No	-0.667425	0.0977941	No	0.556393	0.309555	No	0.459169	0.141874	No	0.428843	0.374967	No	5.09288	5.98933	5.40171	4.85866	5.44231	4.93134	5.78263	5.31888	5.36715	5.35062	4.77934	5.41403	4.77138	5.48842	5.05157	4.39402	5.52531	5.3593	5.9325	6.04616	5.17166	5.67418	5.3593	5.17166
ENSG00000060656	PTPRU	chr1:29236016-29237015	1000	+	1000	89298	2000	-0.115477	0.767577	No	-0.300033	0.309389	No	0.274175	0.511467	No	-0.0824622	0.868473	No	-0.028289	0.937513	No	0.621488	0.223813	No	6.79201	6.50211	6.90623	6.92646	6.66882	6.10693	6.68393	6.16694	6.3571	6.71181	5.60346	5.84084	4.84885	5.35613	5.21648	6.75487	6.41739	7.20378	7.02818	5.97605	7.45596	7.92573	5.33701	7.20378
ENSG00000134698	AGO4	chr1:35807516-35808515	1000	+	1000	48875	2000	-0.536053	0.270095	No	-0.374464	0.137185	No	-0.524662	0.133573	No	0.485427	0.397024	No	0.0270059	0.92967	No	0.0450879	0.909023	No	4.97404	5.61124	5.9499	5.50705	5.07175	5.28341	6.04982	5.52795	5.62498	6.03285	5.4805	6.23159	5.4932	5.94957	6.18624	5.2423	4.83991	4.83991	5.8145	5.40799	5.6913	6.91611	5.2423	5.55659
ENSG00000134690	CDCA8	chr1:37691981-37692980	1000	+	1000	16239	2000	0.289507	0.687071	No	-0.19309	0.552479	No	-0.741467	0.0539281	No	-1	0.35823	No	-0.302375	0.439629	No	-0.111031	0.814602	No	3.65579	1.70106	2.9112	3.35619	3.40212	4.78169	5.37229	4.75417	4.92638	5.68354	5.12832	5.27942	4.64986	5.64479	5.45324	3.78263	3.40212	3.78263	0	3.40212	2.06713	3.78263	2.88383	3.40212
ENSG00000132881	CPLANE2	chr1:16236684-16237683	1000	-	1000	4492	2000	-0.684498	0.0838305	No	-0.61753	0.0746504	No	-0.843881	0.0464287	No	-0.465664	0.407139	No	0.209923	0.631388	No	0.392317	0.441031	No	5.25208	4.47434	5.06768	5.97239	4.92036	4.55478	4.50137	4.22392	5.14798	4.3366	3.79848	4.51123	3.5056	4.58286	4.0436	4.91188	5.00822	5.83615	4.80865	4.14003	4.69745	6.20476	4.30083	5.83615
ENSG00000116251	RPL22	chr1:6208890-6209889	1000	-	1000	23370	2000	0	1	No	-0.22741	0.489754	No	0	1	No	0	1	No	6.40685e-16	1	No	0	1	No	0	0	0	0	0	3.52577	3.34677	3.51997	3.7337	3.3532	0	0	0	0	0	0	0	0	0	0	0	0	0	0
ENSG00000158286	RNF207	chr1:6204975-6205974	1000	+	1000	14825	2000	0	1	No	-0.498806	0.153601	No	-0.131245	0.808256	No	0	1	No	-0.153246	0.724041	No	-0.321928	0.683284	No	0	0	0	0	0	3.77914	3.69751	3.81587	4.19093	3.85366	3.53064	2.81182	3.57808	3.59608	3.12726	0	0	0	0	0	0	0	0	0
ENSG00000236648	LINC02810	chr1:17717125-17718124	1000	+	1000	31354	2000	-0.765535	0.147217	No	-0.538096	0.121186	No	-0.862497	0.0909357	No	1.35364	0.0536912	No	0.600115	0.155279	No	0.624491	0.264691	No	4.73911	5.36665	4.90459	5.44783	4.23061	4.4713	5.4087	4.86479	4.93975	4.8546	3.91041	5.14863	4.64783	4.65318	4.50875	4.63444	4.38298	5.19991	6.09886	4.63444	4.84851	5.48226	4.38298	6.01271
ENSG00000009709	PAX7	chr1:18630346-18631345	1000	+	1000	117021	2000	-0.201634	0.712935	No	-0.480818	0.142864	No	-0.667425	0.140986	No	-0.192645	0.770842	No	0.550929	0.169592	No	0.467126	0.36344	No	5.29887	5.44976	4.99849	5.3883	5.60785	5.06974	5.93513	5.4528	5.48984	5.41902	4.97455	6.14212	5.13248	5.59121	5.72861	4.68091	5.247	5.96869	5.65251	5.247	5.46396	5.247	4.2845	5.65251
ENSG00000287396		chr1:2813556-2814555	1000	+	1000	2712	2000	0.469485	0.443959	No	-0.642448	0.133857	No	-0.750022	0.134568	No	-0.678072	0.268843	No	0.387023	0.473738	No	0.415038	0.465927	No	3.45571	3.80017	3.06894	3.07662	4.42262	3.25681	3.47571	3.38476	3.85185	3.2047	2.88047	3.7301	3.10636	3.5589	3.35259	3.00504	4.07151	3.29058	3.52883	4.07151	4.21491	1.4631	3.52883	3.29058
ENSG00000158008	EXTL1	chr1:26019384-26020383	1000	+	1000	15581	2000	-1.03395	0.0308544	No	-0.579707	0.0592886	No	0.906891	0.190895	No	0.415038	0.466679	No	0.27946	0.450651	No	0.70044	0.341854	No	4.35462	5.27181	4.64309	5.47002	4.86553	4.28527	5.03369	4.79161	4.75118	4.77914	3.08373	3.45633	3.01622	2.24881	2.83227	5.15442	4.52531	3.38412	5.38919	5.15442	5.15442	4.7101	4.06473	5.76809
ENSG00000130940	CASZ1	chr1:10796151-10797150	1000	-	1000	159047	2000	-0.851901	0.0393318	No	-0.664962	0.0295746	No	-0.36257	0.361824	No	-0.280108	0.66144	No	-0.0397032	0.915513	No	-0.206451	0.700187	No	6.48067	5.59407	7.11569	7.24644	5.8808	5.15034	5.45635	5.70263	5.75857	5.50043	5.97832	5.48718	5.75584	6.33817	5.70281	6.69201	5.79728	6.95272	5.39087	5.79728	7.86477	7.68502	5.79728	8.06191
ENSG00000237301		chr1:15603127-15604126	1000	-	1000	16491	2000	-0.747234	0.0860805	No	-0.54507	0.0643699	No	0	1	No	0.106915	0.868204	No	0.189342	0.599726	No	0	1	No	4.8744	4.55143	5.59476	5.54241	4.44535	3.9254	4.24809	4.36281	4.44617	4.0828	0	0	0	0	0	4.55143	4.55143	5.52034	4.55143	4.55143	5.41584	5.95261	5.41584	6.39884
ENSG00000162585	FAAP20	chr1:2212221-2213220	1000	-	1000	27260	2000	0	1	No	-0.556718	0.100163	No	0	1	No	0	1	No	-0.215485	0.605377	No	0	1	No	0	0	0	0	0	4.66395	4.57779	4.97134	5.18426	4.78426	0	0	0	0	0	0	0	0	0	0	0	0	0	0
ENSG00000163879	DNALI1	chr1:37556419-37557418	1000	+	1000	8939	2000	-0.857981	0.0651428	No	-0.567989	0.116274	No	-0.251539	0.644877	No	0.0848889	0.875965	No	-0.323788	0.466144	No	0.415038	0.58511	No	4.62273	5.54208	4.92578	5.60799	5.34842	4.52868	4.54145	4.20833	4.98432	4.86428	3.26592	3.14477	2.33006	3.57039	2.77657	4.76278	5.58696	3.51844	5.66338	5.42078	4.45407	6.05246	4.2708	5.93406
ENSG00000116954	RRAGC	chr1:38859273-38860272	1000	-	1000	20575	2000	0	1	No	-0.192645	0.764491	No	-0.0824622	0.869971	No	0	1	No	0.263034	0.697048	No	-0.428843	0.463127	No	0	0	0	0	0	0.795442	1.31478	0.587335	0.898366	1.16633	4.27082	4.48547	4.38604	4.30264	4.94995	0	0	0	0	0	0	0	0	0
ENSG00000163873	GRIK3	chr1:37034016-37035015	1000	-	1000	237989	2000	0.485427	0.403973	No	-0.487632	0.125718	No	-0.505235	0.275779	No	-0.459432	0.553125	No	-0.133612	0.731416	No	-0.371969	0.465028	No	5.63441	4.96676	4.81665	5.12188	5.10485	5.37628	6.29584	5.76687	5.78962	6.44385	5.34241	6.07153	5.82361	5.57298	6.44105	6.30521	4.61019	5.98783	5.32333	4.61019	5.32333	5.98783	3.13878	5.32333
ENSG00000117215	PLA2G2D	chr1:20119067-20120066	1000	-	1000	6628	2000	-0.678072	0.303705	No	-0.813849	0.0244225	No	0	1	No	-0.280108	0.663974	No	0.508612	0.232101	No	0.345135	0.485769	No	3.14119	4.0804	4.23365	2.86525	4.39804	3.57068	4.6712	4.34711	4.35733	4.19512	3.69753	4.84567	4.20091	3.73478	4.5046	3.38773	3.01792	3.01792	4.47897	3.68183	5.09311	3.68183	3.926	5.09311
ENSG00000196449	YRDC	chr1:37807709-37808708	1000	-	1000	4264	2000	0	1	No	-0.281938	0.452092	No	-8.32191e-08	1	No	0	1	No	-0.20482	0.649314	No	-0.999999	0.447212	No	0	0	0	0	0	4.51272	4.8058	4.10009	4.78799	5.06725	2.13093	1.01545	2.06525	1.60093	1.60553	0	0	0	0	0	0	0	0	0
ENSG00000179051	RCC2	chr1:17439178-17440177	1000	-	1000	31918	2000	-0.77259	0.12	No	-0.135796	0.687214	No	-0.27208	0.475412	No	0.192645	0.772223	No	0.570721	0.167535	No	0.106915	0.836103	No	5.01407	5.03252	5.34827	5.72389	4.7997	5.29571	5.5632	5.21465	5.39288	5.03781	6.11335	5.38495	5.1203	6.36367	5.264	5.0432	4.64267	5.35635	4.85679	5.20825	5.35635	5.83168	4.85679	6.02115
ENSG00000236948		chr1:5667796-5668795	1000	-	1000	105587	2000	0.374396	0.410744	No	-0.534675	0.0474693	No	-0.227411	0.57527	No	-0.678072	0.238835	No	0.198226	0.547586	No	0.671377	0.162806	No	6.0933	5.43187	5.30946	5.57724	6.13387	4.97292	5.53164	5.30594	5.43485	5.35689	5.36759	6.02234	5.44662	5.5906	5.34049	6.58916	5.92005	5.77069	4.94368	5.92005	5.92005	4.23764	5.77069	6.58916
ENSG00000126067	PSMB2	chr1:35641027-35642026	1000	-	1000	40986	2000	-0.921998	0.0165	No	-0.297702	0.252098	No	-0.0388193	0.903035	No	-0.321928	0.521651	No	-0.0683415	0.828684	No	0.185556	0.655494	No	5.73287	5.64979	5.58581	6.71219	6.03534	5.33712	5.97518	5.40611	5.61469	6.04815	6.30602	5.99221	5.23062	6.32147	5.78413	5.7314	5.15995	6.30728	6.13963	5.15995	4.19975	7.08389	5.47378	6.88616
ENSG00000132906	CASP9	chr1:15526035-15527034	1000	-	1000	34703	2000	-0.678072	0.300479	No	-0.489065	0.114274	No	0	1	No	-0.415038	0.720947	No	-0.0658879	0.861959	No	0	1	No	3.86571	2.77892	3.81768	4.51342	2.0621	4.79028	5.0182	5.08997	5.20657	5.09402	0	0	0	0	0	3.73647	3.73647	4.12419	3.20464	2.35321	4.12419	4.12419	3.20464	4.68131
ENSG00000197312	DDI2	chr1:15616958-15617957	1000	+	1000	50587	2000	-0.605721	0.165087	No	-0.436982	0.204131	No	-0.125531	0.754209	No	0.788496	0.251036	No	0.16319	0.698146	No	-0.104337	0.841885	No	6.16639	5.32616	5.98464	6.76005	4.72934	5.24946	5.71306	5.64117	5.65452	5.55767	6.10139	5.57106	5.40481	6.12489	5.66558	5.94429	6.14762	6.40726	4.60279	6.04953	5.07115	7.81163	5.07115	6.48436
ENSG00000284748		chr1:37595626-37596625	1000	+	1000	10211	2000	0.807355	0.403015	No	-0.418604	0.250009	No	-0.721284	0.110961	No	0.263034	0.78558	No	-0.135437	0.754304	No	0.308122	0.546582	No	2.86258	3.20165	3.45185	1.70071	2.73871	4.22374	5.10646	4.80768	4.60554	5.24738	4.07684	5.15388	4.10323	4.70956	4.83522	2.69304	2.69304	3.20165	3.20165	3.20165	3.20165	3.57695	3.57695	1.90048
ENSG00000173660	UQCRH	chr1:46303198-46304197	1000	+	1000	12079	2000	-0.584963	0.547556	No	-0.289507	0.328299	No	-0.124179	0.723933	No	-1.58496	0.35144	No	-0.294384	0.412372	No	-0.406625	0.366866	No	2.22726	0.980036	0.920544	2.6652	2.36085	5.10552	5.41132	5.05016	5.39084	5.67783	5.3484	5.00013	4.95905	5.53965	5.38162	1.96007	1.96007	2.76163	1.96007	0	2.76163	0	0	3.27388
ENSG00000224592	MIR3659HG	chr1:38046814-38047813	1000	+	1000	70712	2000	-0.874469	0.0944162	No	-0.45634	0.143847	No	-0.624491	0.200168	No	-1	0.125404	No	-0.0877161	0.817441	No	-0.283793	0.549111	No	4.92938	4.83829	5.43997	5.80837	5.8119	5.00407	5.94308	5.43073	5.3895	6.05231	4.44202	5.91676	5.46291	4.86009	6.2047	4.75757	5.58166	4.44891	5.22767	4.44891	5.86568	6.3985	4.05573	5.98915
ENSG00000284632		chr1:38815480-38816479	1000	-	1000	60764	2000	-0.0458037	0.917286	No	-0.463057	0.0693814	No	0.209453	0.624999	No	-1	0.052935	No	-0.134523	0.664186	No	0.0291463	0.944863	No	5.66368	5.50174	5.80746	5.72315	6.47453	5.21963	6.01506	5.61499	5.65959	6.16815	4.96571	5.82558	5.63714	4.68691	5.9106	5.51031	5.34434	6.13639	5.65915	5.34434	6.03105	6.23456	5.15676	6.03105
ENSG00000054118	THRAP3	chr1:36223932-36224931	1000	+	1000	79926	2000	-1.47573	0.000358926	Down	-0.435275	0.133528	No	-0.440573	0.450434	No	0.152003	0.770022	No	-0.0552536	0.876149	No	-0.823122	0.178594	No	5.63765	6.33598	6.68755	7.33007	6.08755	5.71375	6.26371	5.85307	6.13267	6.32537	3.72273	4.21636	4.24249	4.08213	5.00798	5.0688	5.0688	6.77536	6.62482	6.04714	5.9236	7.87263	6.26642	7.09465
ENSG00000254553		chr1:32464557-32465556	1000	+	1000	134736	2000	-0.736966	0.498743	No	-0.287098	0.306941	No	0	1	No	0.321928	0.753597	No	-0.0257361	0.94012	No	0	1	No	2.899	4.07389	3.3823	2.54837	2.37306	4.84823	5.53059	5.04864	5.10021	5.5517	0	0	0	0	0	2.899	2.899	2.899	3.7989	4.34889	2.899	4.34889	2.899	0
ENSG00000284653		chr1:18015212-18016211	1000	+	1000	28901	2000	0.180572	0.754571	No	-0.38807	0.170054	No	-0.237039	0.604846	No	0.321928	0.554035	No	0.409763	0.232018	No	0.332575	0.503358	No	4.41488	5.47612	4.02301	4.32799	5.3029	4.50136	5.19591	4.76722	4.84819	4.83161	4.24427	5.02042	4.76007	4.43665	4.73683	5.16182	4.04141	4.04141	6.14152	4.81071	4.59686	3.12647	4.3457	4.3457
ENSG00000276747	PADI6	chr1:17371696-17372695	1000	+	1000	28504	2000	-1.53052	0.0197294	No	-0.549287	0.1235	No	-0.678072	0.133459	No	-0.788496	0.25419	No	0.472371	0.275331	No	0.61471	0.251169	No	3.64916	4.46493	5.04706	4.70784	5.21398	4.43657	5.37373	4.84432	4.86392	4.95303	4.69538	5.52144	4.84512	5.38435	4.88843	3.64916	3.64916	3.64916	4.59049	4.33938	5.56023	4.59049	4.99048	6.13497
ENSG00000284705		chr1:36703453-36704452	1000	+	1000	5630	2000	-0.351472	0.474723	No	-0.485427	0.215178	No	-0.378512	0.404077	No	-0.152003	0.787206	No	-0.506461	0.261867	No	-0.229482	0.637442	No	4.42464	4.91925	4.83422	4.83339	5.08582	3.67578	4.4621	4.04386	3.9561	4.96315	3.9716	5.05305	4.48126	4.30078	5.27425	4.40411	3.85282	5.01699	5.28922	4.54928	5.20406	5.44579	3.85282	5.01699
ENSG00000159339	PADI4	chr1:17307695-17308694	1000	+	1000	54810	2000	-0.304855	0.570098	No	-0.456758	0.0845044	No	0.111031	0.771965	No	1.44057	0.0430155	No	0.595735	0.0647185	No	1.04307	0.0177582	No	4.77799	5.53619	5.3998	4.99025	4.02096	4.95026	5.80052	5.3555	5.35076	5.24264	5.44578	6.31278	5.21781	5.35285	5.32334	5.10858	4.89314	4.33225	5.61055	5.46183	5.98223	5.10858	5.10858	5.74537
ENSG00000261781	LINC01654	chr1:18065157-18066156	1000	+	1000	7756	2000	-0.559427	0.286195	No	-0.659925	0.0622267	No	0.234465	0.604137	No	1.39232	0.0480869	No	0.381871	0.360023	No	0.0347654	0.943096	No	4.01713	4.7633	4.19548	4.26814	3.41802	3.54253	4.43559	4.14012	4.11781	4.07876	4.13887	4.72585	4.04579	3.79576	4.72135	4.20615	3.45626	4.38899	4.82952	4.69708	4.95082	3.08438	4.55125	5.59649
ENSG00000183317	EPHA10	chr1:37764634-37765633	1000	-	1000	50254	2000	-1.86883e-08	1	No	-0.40073	0.199035	No	-0.353637	0.379689	No	-0.169925	0.784394	No	-0.077328	0.838317	No	-0.137504	0.769141	No	4.79701	5.06013	4.53853	4.1815	5.27046	4.85524	5.70852	5.10217	5.20157	5.80001	5.35225	5.81035	5.2414	5.74058	6.00939	5.42105	5.06807	3.90191	5.82765	4.29262	5.42105	4.29262	3.90191	6.14449
ENSG00000183386	FHL3	chr1:38005107-38006106	1000	-	1000	7837	2000	-0.736966	0.247246	No	-0.631694	0.102083	No	-0.169925	0.721027	No	-0.584963	0.425642	No	-0.0784741	0.866347	No	-0.25634	0.638916	No	2.21426	3.73111	3.97485	4.10457	4.27872	4.15007	4.70681	4.39567	4.74655	4.80339	4.13885	4.55399	4.07885	4.05906	4.79908	1.80843	0	4.83434	3.4608	4.00141	4.83434	3.08879	4.00141	3.75628
ENSG00000204084	INPP5B	chr1:37946558-37947557	1000	-	1000	85361	2000	-0.906891	0.0516642	No	-0.469353	0.109895	No	-0.868756	0.0665859	No	-0.255257	0.609498	No	-0.0853683	0.811563	No	-0.793549	0.176778	No	5.49674	6.40585	6.20512	6.30369	6.68224	5.3278	6.13241	5.60955	5.74744	6.22474	4.45828	4.44354	5.12003	5.27473	5.17442	5.50398	5.67037	5.31587	6.73339	6.07831	5.81954	7.47994	5.31587	6.94304
ENSG00000186973	FAM183A	chr1:43144653-43145652	1000	+	1000	10244	2000	-0.176878	0.724464	No	-0.565979	0.0710926	No	-0.316028	0.426343	No	-0.584963	0.268558	No	-0.21901	0.555084	No	-0.495958	0.282624	No	4.40619	4.95321	4.2369	4.24338	5.52251	4.25185	5.06695	4.76017	4.77016	5.28159	4.50781	4.71213	4.61856	4.75699	5.2694	4.82595	3.87594	4.51668	5.08048	4.82595	3.87594	4.95882	3.87594	5.65116
ENSG00000146463	ZMYM4	chr1:35268209-35269208	1000	+	1000	152350	2000	-0.941897	0.0105018	No	-0.366743	0.112593	No	0	1	No	-1.03953	0.0376873	No	-0.0226781	0.935933	No	0	1	No	6.32365	5.8619	6.50096	7.35608	6.92814	5.50984	6.16075	5.71032	5.86564	6.18581	0	0	0	0	0	5.94397	5.94397	7.08302	6.35313	5.37068	6.573	7.15291	5.77697	7.56541
ENSG00000183520	UTP11	chr1:38008758-38009757	1000	+	1000	14563	2000	-0.209453	0.64658	No	-0.389107	0.210108	No	-0.169925	0.652012	No	-1.11548	0.0720539	No	-0.188729	0.614584	No	0.464668	0.302215	No	4.86439	4.26422	4.32398	5.15011	5.28936	4.88157	5.47701	5.11918	5.23991	5.65825	5.24175	5.75672	5.11909	5.37506	5.28454	5.12285	3.73412	5.7362	4.49424	4.0342	2.02742	6.102	4.84252	5.9666
ENSG00000142686	C1orf216	chr1:35718395-35719394	1000	-	1000	4018	2000	0	1	No	-0.605028	0.0940887	No	-0.143364	0.720703	No	0	1	No	-0.440573	0.311243	No	-0.0291463	0.95221	No	0	0	0	0	0	4.35882	4.59356	4.35401	4.9085	5.07983	4.53273	4.62603	3.93213	4.66117	4.64823	0	0	0	0	0	0	0	0	0
ENSG00000117148	ACTL8	chr1:17754833-17755832	1000	+	1000	70731	2000	-0.514573	0.313429	No	-0.437629	0.155922	No	0.0972972	0.821384	No	0.616672	0.308953	No	0.436329	0.245959	No	0.652077	0.200748	No	5.13587	5.89511	5.49332	5.65034	5.2968	4.90419	5.77867	5.32422	5.27569	5.36662	5.306	5.76723	5.4576	5.1374	5.21372	5.2278	4.44903	5.73078	6.20842	5.58179	6.30666	5.41563	4.75769	6.20842
ENSG00000117000	RLF	chr1:40160887-40161886	1000	+	1000	78535	2000	-0.554589	0.162712	No	-0.508549	0.0232943	No	-0.436099	0.148453	No	-0.63743	0.213631	No	-0.10944	0.688449	No	-0.584963	0.120742	No	5.86639	5.22978	6.45946	6.4177	6.25449	5.55545	6.30363	5.80852	6.04471	6.41826	6.2661	6.09572	5.80983	6.6697	6.67161	6.03883	5.78018	5.78018	6.35636	4.1032	6.44837	7.29893	5.63109	6.44837
ENSG00000092853	CLSPN	chr1:35769479-35770478	1000	-	1000	48761	2000	-1.19931	0.00468749	Down	-0.420291	0.118138	No	0.395929	0.439237	No	-0.415038	0.480861	No	-0.0456131	0.88925	No	0.0874629	0.883514	No	5.40119	5.07066	6.03486	6.58221	5.35802	5.22561	5.80794	5.39209	5.63435	5.85843	4.25413	3.81841	3.75829	3.84679	4.27886	5.55549	5.24121	5.40689	5.55549	4.58584	5.6902	6.85889	5.55549	6.54007
ENSG00000134697	GNL2	chr1:37595438-37596437	1000	-	1000	28122	2000	-6.1352e-12	1	No	-0.220994	0.452572	No	-0.616671	0.268482	No	-1	0.292506	No	0.0214604	0.952094	No	0.222392	0.738589	No	3.01016	3.11484	3.18628	2.42879	4.02907	5.1023	5.67793	5.16114	5.28422	5.67113	3.33544	3.60923	3.64549	3.77198	3.62603	3.11484	3.64319	2.27244	3.11484	3.11484	3.64319	2.27244	3.64319	3.64319
ENSG00000116151	MORN1	chr1:2391208-2392207	1000	-	1000	69455	2000	-1.4809	0.315994	No	-0.397735	0.213892	No	0	1	No	-2.44269	0.17687	No	-0.0989847	0.801047	No	0	1	No	0.87579	0	1.34921	2.04433	1.75282	5.16064	5.06169	5.195	5.48012	5.16428	0	0	0	0	0	0	2.62737	0	0	0	0	4.04762	0	3.50563
ENSG00000006555	TTC22	chr1:54800824-54801823	1000	-	1000	20612	2000	-0.313158	0.463345	No	-0.333737	0.218713	No	-0.461134	0.174224	No	-0.657112	0.173952	No	-0.354392	0.280271	No	-0.205319	0.594163	No	5.24369	5.45218	5.64573	5.43183	6.14551	5.36641	5.99083	5.47436	5.64923	6.33968	5.47624	6.1732	5.38769	5.91356	6.41983	5.72294	5.00407	5.00407	5.90029	5.00407	6.13113	5.52068	5.28538	6.13113
ENSG00000066056	TIE1	chr1:43300482-43301481	1000	+	1000	21127	2000	-0.43296	0.399094	No	-0.383915	0.209725	No	0.0317089	0.939401	No	-0.0740006	0.898614	No	-0.259243	0.478389	No	-0.0524674	0.906471	No	4.55704	5.04255	4.2686	4.75577	5.15626	4.20723	4.99693	4.57098	4.55074	5.26581	4.75854	5.577	5.17275	4.6518	5.63698	4.20282	4.45274	5.01557	5.41941	4.66568	4.45274	4.45274	3.90034	5.73458
ENSG00000173436	MICOS10	chr1:19483903-19484902	1000	+	1000	144419	2000	0	1	No	-0.421583	0.156025	No	0	1	No	0	1	No	0.523241	0.149631	No	0	1	No	0	0	0	0	0	5.03237	5.86248	5.31097	5.40695	5.36595	0	0	0	0	0	0	0	0	0	0	0	0	0	0
ENSG00000116544	DLGAP3	chr1:34929151-34930150	1000	-	1000	63215	2000	-1.37851	0.0287806	No	-0.314733	0.347888	No	-0.0365259	0.93717	No	-0.530515	0.476522	No	-0.124038	0.761398	No	0.23816	0.642092	No	3.89758	4.55161	4.28266	5.32541	5.03429	5.03356	5.77617	5.33872	5.30023	5.90558	4.92855	5.76025	5.176	4.88232	5.61932	4.7057	2.58952	4.39753	4.7057	4.39753	4.00513	6.25333	2.58952	6.04978
ENSG00000117016	RIMS3	chr1:40665183-40666182	1000	-	1000	44003	2000	0	1	No	-0.624252	0.0452131	No	-0.752073	0.0756286	No	0	1	No	-0.177467	0.638239	No	-0.449307	0.323597	No	0	0	0	0	0	4.51612	5.42795	5.02687	5.04324	5.62167	4.82098	5.84024	5.5381	5.50361	6.32094	0	0	0	0	0	0	0	0	0
ENSG00000121310	ECHDC2	chr1:52926713-52927712	1000	-	1000	30303	2000	-0.415038	0.716497	No	-0.3139	0.311657	No	-1.11548	0.0577625	No	-1.44269	0.486643	No	-0.336098	0.37408	No	0.440573	0.484047	No	1.81589	0	0.767001	1.99242	1.1505	5.31913	5.64147	5.18914	5.55575	5.99309	2.88827	4.28066	3.63016	4.05026	3.86954	2.301	0	3.14666	0	0	0	2.301	0	3.67627
ENSG00000169213	RAB3B	chr1:51990201-51991200	1000	-	1000	81745	2000	-0.565597	0.233573	No	-0.409732	0.167026	No	-0.0324215	0.939001	No	-0.847997	0.207533	No	-0.129884	0.719258	No	-0.0489096	0.9128	No	5.39025	4.82477	5.46582	5.90305	5.64136	5.39073	6.32053	5.60681	5.74482	6.46653	5.33343	6.32373	5.62992	5.38445	6.25291	5.48363	4.51552	6.17161	4.82477	4.82477	5.29558	6.2771	4.82477	6.17161
ENSG00000163866	SMIM12	chr1:34859256-34860255	1000	-	1000	146019	2000	-0.204359	0.616238	No	-0.387531	0.179707	No	-0.286304	0.492649	No	-0.0473057	0.925959	No	-0.049582	0.888115	No	-0.106915	0.81096	No	6.67253	6.56814	5.89	6.85311	6.66115	5.07956	5.87806	5.3216	5.4106	5.93446	5.4507	6.30838	5.91286	5.72823	6.53825	6.55281	6.55281	6.91196	7.06276	6.07352	5.92389	6.65132	5.09478	6.74353
ENSG00000284601		chr1:54979965-54980964	1000	-	1000	4565	2000	0	1	No	-0.325576	0.39307	No	-0.839535	0.105328	No	0	1	No	-0.31895	0.45907	No	0.547488	0.302336	No	0	0	0	0	0	3.65035	4.52784	4.07131	3.90645	4.84291	2.79642	4.38054	3.72601	3.66294	3.85148	0	0	0	0	0	0	0	0	0
ENSG00000143001	TMEM61	chr1:54980128-54981127	1000	+	1000	10661	2000	0.584962	0.666691	No	8.00857e-17	1	No	-0.196397	0.653496	No	-1.58496	0.355331	No	-0.765535	0.276979	No	0.0227201	0.962285	No	1.5421	0.957847	1.71195	1.27713	2.31314	0.887328	1.19268	1.02098	0.879449	1.58011	4.48198	5.50088	4.49668	4.52993	5.4798	2.71059	0	1.91569	1.91569	0	3.22015	0	1.91569	1.91569
ENSG00000226133	LINC02794	chr1:48050159-48051158	1000	+	1000	40078	2000	-0.584963	0.236022	No	-0.510635	0.0906598	No	-0.0824622	0.839302	No	-0.29956	0.567205	No	-0.309556	0.396398	No	-0.278716	0.523918	No	4.98665	5.76507	4.95767	5.5183	6.12901	4.69631	5.59465	5.10067	5.14063	5.91323	5.22014	5.88219	5.32608	5.232	6.25759	4.49559	5.31488	5.14948	6.21526	5.31488	5.72083	4.96263	4.18956	6.12901
ENSG00000260971		chr1:56477188-56478187	1000	-	1000	322143	2000	0	1	No	-0.0240273	0.937059	No	0	1	No	0	1	No	-0.0655007	0.858498	No	0	1	No	0	0	0	0	0	2.77666	3.43413	2.82091	2.77784	3.49305	0	0	0	0	0	0	0	0	0	0	0	0	0	0
ENSG00000284696	LINC02808	chr1:50320693-50321692	1000	-	1000	90531	2000	-1.99135e-09	1	No	-0.535024	0.0497075	No	-0.158698	0.694924	No	-0.273019	0.596875	No	-0.142061	0.668141	No	0.0238467	0.954771	No	4.79443	6.10129	5.28215	4.67781	6.30436	5.00409	6.08285	5.38389	5.47668	6.23412	5.30896	6.41473	5.4198	5.44919	6.41127	4.16767	4.87216	5.34345	6.22004	5.98254	4.87216	5.84732	5.12696	5.6981
ENSG00000238242	LINC02778	chr1:60114375-60115374	1000	+	1000	33910	2000	-0.783189	0.021202	No	-0.181247	0.374071	No	-0.283793	0.316259	No	-0.447459	0.232518	No	-0.0261472	0.915624	No	0.0995357	0.752386	No	5.89291	6.49745	6.09577	6.64714	6.94573	5.93902	6.6854	6.02224	6.10146	6.71098	5.93944	6.75496	5.92502	6.24957	6.65666	5.95816	5.86029	5.86029	6.62751	6.36739	5.86029	6.56674	5.86029	6.36739
ENSG00000237290	LINC01343	chr1:38214307-38215306	1000	-	1000	4773	2000	-0.9386	0.117123	No	-0.493815	0.227581	No	0	1	No	-0.63743	0.26878	No	0.0264722	0.954855	No	0	1	No	3.13834	4.32046	4.15679	4.01586	4.90841	3.04555	3.72468	3.01782	3.38816	3.69705	0	0	0	0	0	3.77904	3.24569	2.3903	4.47335	4.16757	4.60494	3.53688	4.32854	4.47335
ENSG00000117419	ERI3	chr1:44354761-44355760	1000	-	1000	133191	2000	-0.125531	0.775032	No	-0.517527	0.0558369	No	0.866734	0.0901561	No	-0.563901	0.268549	No	-0.193733	0.557645	No	0.70044	0.335221	No	6.11702	6.21667	6.75713	6.23225	6.72234	5.58785	6.38655	5.8829	6.04727	6.59792	5.09639	4.41775	3.09433	4.23106	3.75385	6.02996	5.71354	6.60755	6.40337	6.02996	6.28931	7.69277	6.28931	6.02996
ENSG00000162384	CZIB	chr1:53220135-53221134	1000	-	1000	5536	2000	0.961795	0.571133	No	-0.296982	0.434595	No	0	1	No	1.44269	0.487886	No	-0.207325	0.641328	No	0	1	No	0.563669	0.845504	1.12734	0	0	3.88708	4.52174	3.87348	4.17485	4.72812	0	0	0	0	0	0	0	1.69101	0	1.69101	1.69101	0	1.69101	0
ENSG00000174348	PODN	chr1:53061552-53062551	1000	+	1000	22450	2000	-0.160465	0.779026	No	-0.663818	0.0689575	No	-2.22239	0.0217195	No	-0.341037	0.58544	No	-0.21901	0.599904	No	0.584963	0.490813	No	4.36733	4.71098	4.61355	4.42716	5.02075	2.47737	3.40353	2.86889	3.05076	3.58203	1.22027	2.96783	2.78149	3.14347	1.77192	4.69375	3.92761	4.48062	5.19151	4.23046	4.87941	4.48062	4.48062	5.04388
ENSG00000154198	CYP4Z2P	chr1:46899938-46900937	1000	-	1000	56343	2000	-0.0588937	0.901382	No	-0.330842	0.172185	No	-0.287282	0.407101	No	0.0395284	0.929201	No	-0.111192	0.705008	No	0.291766	0.449817	No	5.2312	6.48456	5.14541	5.15285	6.44972	5.27597	6.16232	5.52245	5.56874	6.2787	5.59696	6.42712	5.61506	5.86109	6.12934	5.8817	4.90596	4.90596	6.67853	6.2906	5.30892	5.47479	4.65252	5.8817
ENSG00000117859	OSBPL9	chr1:51576679-51577678	1000	+	1000	220249	2000	0	1	No	-0.397341	0.0998099	No	0	1	No	0	1	No	-0.168531	0.567743	No	0	1	No	0	0	0	0	0	5.91144	6.74421	6.22631	6.29369	6.92217	0	0	0	0	0	0	0	0	0	0	0	0	0	0
ENSG00000253313	C1orf210	chr1:43285118-43286117	1000	-	1000	2741	2000	-1.75489	0.00774128	Down	-0.68281	0.113226	No	-0.678072	0.159422	No	-0.736966	0.224076	No	-0.30117	0.513812	No	-0.485427	0.329076	No	2.15541	3.75746	3.72072	3.98392	4.38545	3.08911	4.22789	3.52235	3.6836	4.52431	3.00958	4.03343	3.89647	3.65054	4.49796	3.5335	1.46636	1.46636	4.21975	3.29517	4.07632	4.07632	3.00952	4.07632
ENSG00000162396	PARS2	chr1:54764024-54765023	1000	-	1000	6626	2000	-1.28293	0.00180914	Down	-0.391425	0.184699	No	-0.192645	0.588733	No	-0.214125	0.617955	No	-0.237549	0.496038	No	-0.167727	0.675651	No	4.5104	5.85388	5.86972	5.81008	6.11403	4.82104	5.54894	4.95945	5.19224	5.78289	4.79975	5.4592	4.75552	4.96652	5.61933	3.68169	4.75653	5.09297	6.26164	5.44612	5.3656	6.5798	5.66377	5.59481
ENSG00000203995	ZYG11A	chr1:52842011-52843010	1000	+	1000	51488	2000	-0.879706	0.0549479	No	-0.532567	0.0668016	No	0.678072	0.22108	No	-0.807355	0.112407	No	-0.250047	0.479506	No	-1.05889	0.0854609	No	5.21432	5.79422	5.55856	6.1866	6.62918	5.26558	6.02187	5.55684	5.7825	6.28936	4.12238	3.83932	4.01027	3.62378	4.91992	4.61093	5.07939	5.95265	6.15599	5.43245	3.9128	7.04703	5.71587	6.15599
ENSG00000227742	CALR4P	chr1:51594398-51595397	1000	-	1000	32032	2000	0	1	No	-0.462075	0.0895957	No	-0.628031	0.305346	No	0	1	No	0.0418202	0.89726	No	0	1	No	0	0	0	0	0	3.94847	4.86112	4.41901	4.37154	4.83275	2.98418	4.07786	3.96753	3.43919	4.07786	0	0	0	0	0	0	0	0	0
ENSG00000284686		chr1:56523996-56524995	1000	-	1000	350063	2000	0	1	No	-0.126045	0.676789	No	0	1	No	0	1	No	-0.0971606	0.791032	No	0	1	No	0	0	0	0	0	2.79049	3.28183	2.76851	2.87656	3.3706	0	0	0	0	0	0	0	0	0	0	0	0	0	0
ENSG00000162378	ZYG11B	chr1:52725953-52726952	1000	+	1000	99884	2000	0.428843	0.369462	No	-0.358109	0.233196	No	-0.0395284	0.917559	No	-0.607683	0.265111	No	-0.066444	0.856254	No	-0.17897	0.694164	No	6.10442	5.47166	6.26887	5.67595	6.55997	5.68684	6.46551	5.94101	6.02522	6.55246	6.13473	6.28145	6.05658	6.13578	6.46356	6.15278	5.89379	6.26669	6.73096	4.21236	5.57792	7.83911	5.38958	5.89379
ENSG00000259818	CZIB-DT	chr1:53220163-53221162	1000	+	1000	2591	2000	-0.415037	0.718455	No	-0.344648	0.403485	No	-0.559427	0.303033	No	0.999999	0.581345	No	-0.466568	0.332654	No	0.180572	0.782514	No	1.44915	1.07868	1.57335	1.68522	0.724576	3.8647	4.2107	4.06552	4.10528	4.69832	2.65406	3.06062	2.79214	3.17587	2.90242	1.44915	1.44915	1.44915	2.15735	0	1.44915	3.27089	0	1.44915
ENSG00000240563	L1TD1	chr1:62194349-62195348	1000	+	1000	16480	2000	-0.716207	0.097291	No	-0.317921	0.238573	No	-0.173648	0.60489	No	-0.0489096	0.920742	No	-0.0919455	0.777309	No	-0.371094	0.337482	No	4.9009	5.56213	4.75189	5.46647	5.60505	5.42076	6.25201	5.59818	5.72779	6.34502	5.5117	5.9274	5.04336	5.55418	6.2773	5.41553	4.73606	4.55113	5.70873	5.41553	5.18065	4.73606	4.33895	6.45234
ENSG00000234318		chr1:62895509-62896508	1000	+	1000	4631	2000	-0.228269	0.567897	No	-0.180963	0.486263	No	-0.628031	0.040541	No	0.442518	0.278708	No	0.353637	0.242176	No	-0.349942	0.292825	No	4.58221	5.81181	4.99722	4.80098	5.37926	5.07303	5.98221	5.15875	5.23393	5.64221	4.8046	5.75987	5.17149	5.37868	6.11313	4.31475	4.15385	5.27804	6.00005	5.62357	4.71154	5.35408	4.92605	5.42632
ENSG00000284773		chr1:34984814-34985813	1000	-	1000	9958	2000	0	1	No	-0.485427	0.317597	No	-0.782409	0.0989436	No	0	1	No	-0.347923	0.531205	No	-0.402098	0.439349	No	0	0	0	0	0	1.69315	1.99457	1.70093	2.04596	2.257	3.5449	4.26488	4.08992	4.21758	4.70401	0	0	0	0	0	0	0	0	0
ENSG00000234481		chr1:36769312-36770311	1000	+	1000	4957	2000	-1	0.115828	No	-0.745816	0.0718646	No	0.120294	0.79169	No	0.160465	0.802786	No	-0.208317	0.655883	No	-0.0303736	0.953257	No	2.92052	4.40357	4.45867	4.01588	4.24706	3.33977	4.44186	3.96778	3.9905	4.73766	4.21946	4.6424	3.95788	3.7517	4.72421	3.55351	1.65455	3.55351	4.18475	4.62238	4.62238	3.79592	4.9577	4.49072
ENSG00000117862	TXNDC12	chr1:52054692-52055691	1000	-	1000	34061	2000	-1.40718	0.00243272	Down	-0.429865	0.186365	No	-2	0.09001	No	-0.137504	0.790809	No	-0.0565835	0.883794	No	-0.999999	0.579584	No	5.01133	5.65115	6.02493	6.3754	6.09502	3.41071	4.23279	3.73407	3.78009	4.29727	1.07003	0.802521	0.535014	2.54493	1.60504	5.07351	5.07351	4.88697	6.62962	4.67268	5.96027	7.04101	5.07351	6.05193
ENSG00000235612		chr1:56145221-56146220	1000	+	1000	8504	2000	-0.447459	0.297114	No	-0.237205	0.427793	No	0	1	No	-0.128324	0.776837	No	-0.146221	0.679773	No	0	1	No	4.83768	5.72475	4.82922	5.27059	5.93813	4.78181	5.52964	4.99661	4.99645	5.66987	0	0	0	0	0	4.87226	4.43119	5.20959	6.23991	5.20959	5.7815	5.20959	3.49656	5.71242
ENSG00000183431	SF3A3	chr1:37989576-37990575	1000	-	1000	32101	2000	-1.12286	0.0067359	Down	-0.204559	0.535542	No	-0.304855	0.445436	No	-0.510195	0.320456	No	-0.166358	0.678629	No	-0.222392	0.65543	No	5.88969	6.06177	6.50775	7.0098	6.44558	5.12255	5.65655	5.23563	5.28563	5.84061	5.5076	5.36926	4.87431	5.76388	5.64274	5.83438	6.34135	5.49333	6.19132	5.93223	6.54066	7.62356	5.35903	6.65971
ENSG00000224609	FGGY-DT	chr1:59295992-59296991	1000	-	1000	163560	2000	-0.347923	0.582798	No	-0.157965	0.535224	No	0	1	No	-1.41504	0.167079	No	0.00528073	0.986435	No	0	1	No	4.57577	3.43285	4.99648	5.02532	4.79272	5.15165	5.8679	5.22228	5.27964	5.8686	0	0	0	0	0	3.88563	4.43768	5.404	3.88563	2.98007	5.14777	5.404	4.43768	5.404
ENSG00000235545	DOCK7-DT	chr1:62687982-62688981	1000	+	1000	21213	2000	0.584963	0.54077	No	-0.258366	0.256128	No	-0.810175	0.00761965	No	0.222393	0.792594	No	-0.00713854	0.979236	No	-0.248679	0.451442	No	2.8935	3.60012	3.7008	1.89498	3.44887	5.61346	6.38555	5.78416	5.82596	6.39663	5.43897	6.47506	5.8923	6.19543	6.72291	3.51894	2.16599	2.99557	4.20466	2.99557	2.99557	4.20466	3.90217	2.16599
ENSG00000169174	PCSK9	chr1:55038947-55039946	1000	+	1000	24406	2000	-0.128324	0.810808	No	-0.426085	0.340141	No	0.321928	0.586747	No	1.28137e-15	1	No	-0.148057	0.78577	No	-0.111031	0.868877	No	5.69823	5.89419	5.2324	4.96752	5.89146	5.23796	5.9846	5.40324	5.57462	6.14399	4.16339	4.57434	3.54939	3.84631	4.68102	6.06141	5.80269	5.23059	5.89419	5.89419	5.60021	5.3646	4.7324	6.78971
ENSG00000238063	LINC01685	chr1:38474325-38475324	1000	+	1000	40696	2000	-0.436099	0.493917	No	-0.475858	0.284956	No	-0.405992	0.446773	No	-0.263034	0.704488	No	-0.208317	0.701017	No	-0.373458	0.541423	No	4.26955	5.35078	5.16314	4.78487	5.70849	4.82667	5.6324	5.36719	5.25264	5.85357	4.79004	5.59925	5.06071	5.06273	5.96106	5.72805	3.27313	3.80747	5.94654	4.75501	6.13626	5.15663	4.19652	6.04452
ENSG00000243725	TTC4	chr1:54715361-54716360	1000	+	1000	25797	2000	0	1	No	-0.152003	0.79485	No	-0.395929	0.480424	No	0	1	No	0.847997	0.233598	No	-1.20163	0.0833877	No	0	0	0	0	0	0.891586	1.19803	0.761238	0.914886	0.778623	3.62625	3.11489	3.15902	4.03677	4.48456	0	0	0	0	0	0	0	0	0
ENSG00000171872	KLF17	chr1:44118321-44119320	1000	+	1000	15320	2000	-0.678072	0.240476	No	-0.34196	0.322644	No	0.234465	0.685287	No	-0.415038	0.514377	No	-0.306738	0.459176	No	0.736966	0.312469	No	3.87301	4.32272	4.3201	4.27985	5.01309	4.52251	5.37566	4.743	4.84386	5.68129	3.50341	3.66793	3.84668	2.93087	2.81252	4.70229	2.85964	4.05709	5.26866	3.37678	5.14653	3.75667	4.05709	5.67431
ENSG00000162407	PLPP3	chr1:56644802-56645801	1000	-	1000	149541	2000	0	1	No	-0.20118	0.420008	No	0	1	No	1	0.577001	No	-0.0471768	0.877049	No	0	1	No	0	2.94251	0	0	1.47126	6.34503	7.01875	6.47835	6.51539	7.07012	0	0	0	0	0	0	0	0	2.94251	2.94251	0	0	0	0
ENSG00000285079		chr1:65703462-65704461	1000	+	1000	9886	2000	-1	0.0071396	Down	-0.384962	0.101516	No	-0.391579	0.18124	No	0.0297473	0.939839	No	-0.0734211	0.792202	No	0.143735	0.660781	No	4.81222	6.06882	5.54362	5.77027	6.03728	5.26866	6.11059	5.45331	5.62489	6.18307	5.42008	6.30951	5.46692	5.78881	6.16439	5.63439	3.86	4.94227	6.15594	5.9817	5.78349	5.78349	5.06388	6.73415
ENSG00000169218	RSPO1	chr1:37634393-37635392	1000	-	1000	22543	2000	-0.63743	0.234105	No	-0.45209	0.165311	No	-1.04307	0.0169177	No	-1.04439	0.0727268	No	-0.270452	0.489863	No	0.438884	0.355819	No	4.44027	4.77985	5.50106	5.07085	5.8945	4.41343	5.25495	4.80736	4.76968	5.55818	4.33501	5.71777	4.91693	5.36725	5.29927	4.69567	4.69567	3.92947	5.32735	4.23234	5.7652	5.85665	4.88133	5.44989
ENSG00000163877	SNIP1	chr1:37553794-37554793	1000	-	1000	18845	2000	-0.500429	0.194841	No	-0.28485	0.279675	No	-0.698619	0.0415445	No	0.469485	0.329081	No	-0.110054	0.730004	No	0.0473057	0.90638	No	5.52662	5.91935	5.737	5.93206	5.47444	5.03319	5.45531	5.049	5.28643	5.58661	5.12199	5.70877	5.18474	5.77394	5.66114	5.2434	5.47854	5.85792	5.68067	6.15803	5.68067	6.56801	4.96233	6.46227
ENSG00000157184	CPT2	chr1:53196292-53197291	1000	+	1000	16406	2000	-0.912537	0.0220168	No	-0.349807	0.205579	No	0.415038	0.544812	No	-0.402099	0.399889	No	-0.168081	0.610466	No	-0.29956	0.630469	No	5.12188	5.50368	5.15664	6.09884	5.89947	4.48115	5.12556	4.58229	4.79566	5.28991	2.86506	3.50799	2.5733	2.362	3.69417	4.3369	5.41341	5.61534	5.70661	5.30075	4.89786	6.023	4.54905	6.28234
ENSG00000198815	FOXJ3	chr1:42335378-42336377	1000	-	1000	158339	2000	-1.58496	0.00165645	Down	-0.468578	0.121468	No	-0.929611	0.0225844	No	-0.402099	0.436036	No	-0.198546	0.591435	No	0.157541	0.732125	No	5.20135	6.38878	6.72208	6.79488	6.98512	5.79417	6.52805	6.12009	6.24982	6.73262	5.57673	6.63386	5.89697	6.24761	6.44701	4.82092	4.82092	5.96221	7.17132	5.60624	6.1119	7.68289	6.37145	7.17132
ENSG00000134744	TUT4	chr1:52552988-52553987	1000	-	1000	144206	2000	-1	0.0280261	No	-0.354783	0.168267	No	0	1	No	-0.14439	0.794266	No	-0.231447	0.461746	No	0	1	No	5.61566	5.94463	6.9545	6.58832	6.09609	5.81115	6.49917	6.06848	6.15529	6.74048	0	0	0	0	0	5.3449	5.75104	5.75104	6.32704	5.56221	6.64537	8.01499	6.20314	6.73758
ENSG00000287703		chr1:34685233-34686232	1000	-	1000	44576	2000	-1.49477	0.00857295	Down	-0.364363	0.173307	No	-0.893085	0.0359861	No	0.0614006	0.907248	No	-0.0554443	0.863701	No	0.137504	0.758397	No	4.03164	5.75145	5.39111	5.39167	5.70946	4.79476	5.7562	5.04765	5.12522	5.82272	4.42437	5.62462	5.11045	5.25064	5.49757	4.23796	3.31246	4.54451	5.98964	5.51327	5.01217	5.51327	5.64789	6.26573
ENSG00000283039	KLF18	chr1:44141132-44142131	1000	-	1000	2811	2000	-0.447459	0.405121	No	-0.857042	0.0468103	No	-0.0874628	0.886789	No	-0.343954	0.549627	No	-0.325576	0.501575	No	-0.0740006	0.906967	No	3.73746	4.48652	3.66072	4.08619	4.92249	3.57302	4.67522	3.91714	4.28158	4.96945	2.51775	3.01471	2.75947	2.49663	3.30021	4.36173	3.30607	3.54458	5.04467	3.92837	4.23123	4.08773	2.66321	4.96478
ENSG00000227947	LINC01738	chr1:47687963-47688962	1000	+	1000	14567	2000	-1.2115	0.0133973	No	-0.959358	0.00183546	No	-1.19794	0.00377255	Down	0.125531	0.800035	No	-0.303192	0.408988	No	-0.373043	0.386	No	4.20904	5.80864	5.12551	5.52251	5.67797	4.31051	5.26971	4.68994	5.21959	5.62872	4.2034	5.55059	4.83642	5.25516	5.93521	4.28261	4.98961	3.35489	5.65055	5.96673	5.35761	5.73633	4.28261	5.65055
ENSG00000277397		chr1:53180421-53181420	1000	+	1000	4980	2000	-1.25376	0.024199	No	-0.634716	0.0580875	No	-0.0264722	0.946994	No	-0.337035	0.551009	No	-0.407343	0.291524	No	-0.208108	0.633231	No	3.07236	4.40569	4.30841	4.32805	4.70212	4.11852	4.92726	4.90523	4.6978	5.3409	4.33803	4.95541	4.07881	4.30453	5.20714	1.65607	3.55555	4.00548	4.18685	4.62452	4.62452	4.74517	3.55555	5.38818
ENSG00000235446	LINC02791	chr1:69248978-69249977	1000	-	1000	32643	2000	-0.465664	0.218044	No	-0.201091	0.420412	No	0	1	No	-0.0972972	0.818548	No	-0.0138796	0.963236	No	0	1	No	5.73505	6.44281	6.0389	6.10511	6.54862	5.09855	5.86615	5.13281	5.27181	5.8819	0	0	0	0	0	6.48519	5.21876	5.50121	6.60938	6.27623	6.54862	6.3493	5.21876	7.06478
ENSG00000162385	MAGOH	chr1:53238019-53239018	1000	-	1000	10619	2000	-2.44269	0.0960601	No	-0.21864	0.452241	No	-0.182864	0.665308	No	-0.999999	0.578007	No	-0.25634	0.461383	No	1.92206e-15	1	No	0	0.95715	1.2762	1.54109	1.9143	4.88964	5.40718	4.77	5.09901	5.67024	4.02666	4.23248	3.59546	4.34722	4.24412	0	0	0	1.9143	0	1.9143	1.9143	0	1.9143
ENSG00000234264	DEPDC1-AS1	chr1:68496176-68497175	1000	+	1000	40952	2000	0	1	No	-0.108566	0.651976	No	-0.068387	0.824784	No	0	1	No	-0.00971515	0.973537	No	0.23967	0.506577	No	0	0	0	0	0	6.15964	6.8895	6.25778	6.24577	6.90022	6.19899	6.73223	6.09851	6.2867	6.50702	0	0	0	0	0	0	0	0	0
ENSG00000223883	LINC01707	chr1:69055338-69056337	1000	+	1000	172770	2000	-0.378512	0.325754	No	-0.202688	0.395371	No	0	1	No	0.292782	0.488877	No	-0.0227827	0.937703	No	0	1	No	6.51945	7.43368	6.96701	6.78542	7.13593	6.53504	7.33498	6.66852	6.7082	7.35889	0	0	0	0	0	6.4129	6.15325	6.9922	7.46296	7.40441	7.40441	7.34338	6.15325	7.67596
ENSG00000284808		chr1:61480587-61481586	1000	+	1000	51185	2000	-0.341037	0.352794	No	-0.268001	0.247445	No	-0.717066	0.0218514	No	-0.0534393	0.892039	No	-0.0524293	0.852418	No	0.163976	0.627794	No	6.11044	6.9529	6.07818	6.40479	7.0163	6.07021	6.95425	6.28643	6.29949	7.01169	5.80454	7.14665	6.45495	6.53842	6.98995	5.71308	6.0551	6.56315	7.14302	6.76279	6.15319	6.24503	5.83632	6.56315
ENSG00000242267	SKINT1L	chr1:48181929-48182928	1000	-	1000	85337	2000	0	1	No	-0.423168	0.104029	No	-0.307182	0.393118	No	0	1	No	-0.177935	0.573918	No	-0.164387	0.686875	No	0	0	0	0	0	5.22182	6.19206	5.5332	5.60924	6.3902	5.78032	6.30529	5.96746	6.01644	6.50848	0	0	0	0	0	0	0	0	0
ENSG00000123080	CDKN2C	chr1:50960245-50961244	1000	+	1000	12890	2000	-0.823122	0.166586	No	-0.76833	0.0220229	No	-0.628031	0.111173	No	-0.719892	0.224995	No	-0.292936	0.471004	No	-0.342106	0.452846	No	3.68069	4.68545	3.9337	4.55412	5.37226	4.82682	5.47359	5.46382	5.59462	5.76697	5.03107	5.73294	5.08242	5.63073	6.07578	3.30193	4.43821	3.30193	4.93268	4.43821	2.78832	4.22687	4.78592	4.78592
ENSG00000285778		chr1:73914841-73915840	1000	-	1000	126971	2000	0.0506261	0.88083	No	-0.105009	0.606994	No	-0.177538	0.548771	No	0.142958	0.706482	No	0.104004	0.676513	No	-0.382248	0.233194	No	6.93626	7.39699	6.46002	6.89556	7.23716	6.6031	7.34891	6.61167	6.67999	7.23965	6.4639	7.14431	6.86942	6.64145	7.52775	7.06591	7.06591	6.67695	7.47825	7.31573	6.67695	6.84531	5.8578	6.99606
ENSG00000077549	CAPZB	chr1:19485040-19486039	1000	-	1000	145765	2000	0	1	No	-0.551062	0.0563129	No	-0.654503	0.0858611	No	0	1	No	0.559561	0.113149	No	1.21299	0.0170794	No	0	0	0	0	0	5.50106	6.27097	5.78435	5.99519	5.74234	5.85728	6.37126	6.44709	6.42194	5.22196	0	0	0	0	0	0	0	0	0
ENSG00000233407		chr1:50222628-50223627	1000	-	1000	16044	2000	-0.334419	0.490144	No	-0.530515	0.0673316	No	-1.41504	0.0562881	No	0.263034	0.606996	No	0.0131155	0.969586	No	-0.206451	0.746455	No	4.59496	5.57661	5.23467	4.89413	5.34662	4.3914	5.48133	4.71328	4.85308	5.46926	1.51109	3.4691	2.85583	3.21311	3.66615	4.07797	4.53878	5.16811	5.86292	5.2903	5.03462	5.78191	4.8875	5.60483
ENSG00000225675	LRP8-DT	chr1:53327733-53328732	1000	+	1000	7277	2000	0	1	No	-0.493282	0.112217	No	-0.342888	0.397981	No	0	1	No	-0.16323	0.652233	No	-0.183446	0.662821	No	0	0	0	0	0	4.20731	5.04611	4.36966	4.64808	5.20554	4.11359	5.1858	4.71887	4.40585	5.38734	0	0	0	0	0	0	0	0	0
ENSG00000162598	C1orf87	chr1:60073271-60074270	1000	-	1000	85502	2000	-0.559427	0.292808	No	-0.0929204	0.832021	No	0.0518389	0.915855	No	-0.467126	0.455489	No	-0.11291	0.833156	No	0.245112	0.671318	No	6.12211	6.5351	6.40334	6.27348	7.03791	6.38485	7.023	6.46214	6.4496	7.13646	6.30945	7.06343	6.21214	5.89157	6.82515	6.39674	6.29843	5.67115	6.87727	6.19293	6.39674	6.73417	6.07909	7.76468
ENSG00000162415	ZSWIM5	chr1:45305710-45306709	1000	-	1000	288811	2000	-0.584963	0.185013	No	-0.376309	0.130332	No	-1.66985	0.00270857	Down	-0.479168	0.284369	No	-0.187401	0.53774	No	0.152003	0.785427	No	6.13612	7.09634	6.09702	6.72258	7.58365	6.07396	6.91812	6.37622	6.42738	7.11616	4.01276	5.40725	4.87985	5.27425	5.2313	5.67154	6.65732	6.07949	7.31501	6.87767	6.65732	5.10066	6.53309	7.23751
ENSG00000116704	SLC35D1	chr1:67053649-67054648	1000	-	1000	53799	2000	-0.626783	0.0784386	No	-0.21887	0.432718	No	0	1	No	-0.78136	0.093867	No	-0.137079	0.687412	No	-0.130584	0.741375	No	6.68699	6.26867	6.65545	7.36558	7.03629	6.35917	6.95011	6.46021	6.57144	7.08814	6.4869	6.82602	6.47389	6.41649	6.95768	6.72299	6.0787	7.25928	6.26867	6.26867	6.72299	7.9561	5.28726	7.21378
ENSG00000157193	LRP8	chr1:53327970-53328969	1000	-	1000	85106	2000	0	1	No	-0.476641	0.139068	No	0	1	No	0	1	No	-0.310079	0.430011	No	0	1	No	0	0	0	0	0	5.10555	5.86174	5.40829	5.50659	6.18849	0	0	0	0	0	0	0	0	0	0	0	0	0	0
ENSG00000116205	TCEANC2	chr1:54053084-54054083	1000	+	1000	57936	2000	1	0.431354	No	-0.316797	0.179155	No	-0.236067	0.447976	No	-1	0.435169	No	-0.0966918	0.736585	No	0.180572	0.608923	No	2.28421	2.55464	3.13576	1.14211	3.42632	6.07333	6.74538	6.1409	6.37187	6.84732	6.15134	6.94699	6.06683	6.36927	6.79006	3.42632	0	3.42632	2.55464	2.55464	3.42632	3.42632	2.55464	3.42632
ENSG00000116212	LRRC42	chr1:53945585-53946584	1000	+	1000	21084	2000	4.73358e-11	1	No	-0.461691	0.0736184	No	-0.378512	0.298424	No	-1.41504	0.165729	No	-0.25221	0.412338	No	-0.165059	0.667836	No	3.39597	2.57836	3.65369	3.46957	3.7224	4.72795	5.65475	5.19988	5.15724	5.90828	4.90034	5.78675	5.07125	5.20761	6.03053	2.99301	4.20189	2.99301	2.99301	2.16371	3.51626	4.4518	2.99301	3.89943
ENSG00000233973	LINC01360	chr1:73305109-73306108	1000	+	1000	48645	2000	-0.440573	0.220451	No	-0.0223769	0.915903	No	0.303392	0.29315	No	-0.212994	0.585987	No	0.0841686	0.744193	No	-0.0515303	0.871814	No	5.98196	6.67503	6.08341	6.40299	6.86365	6.27779	6.88594	6.16261	6.29243	6.79665	6.46102	6.99201	5.89029	6.15844	7.02733	5.55437	6.46575	5.92578	6.67503	6.67503	5.55437	6.3072	6.38865	5.81227
ENSG00000237552	LINC02567	chr1:76778768-76779767	1000	-	1000	20144	2000	-0.536053	0.163574	No	-0.21718	0.392045	No	0.0343515	0.917394	No	0.0238467	0.952313	No	-0.0361015	0.906227	No	0.359328	0.314477	No	5.52036	6.63273	6.07625	6.03183	6.66941	5.71533	6.55272	5.92285	5.89942	6.5989	5.61028	6.77821	5.82284	5.51456	6.42016	5.39704	5.88943	5.27462	7.14521	6.12024	5.61453	6.49396	6.12024	6.49396
ENSG00000132854	KANK4	chr1:62318935-62319934	1000	-	1000	82270	2000	-0.726982	0.0883609	No	-0.285934	0.27301	No	-0.420332	0.225635	No	-0.665581	0.153352	No	-0.130732	0.681367	No	-0.222392	0.556792	No	5.64655	6.25897	5.91549	6.37741	6.97688	6.16564	6.93736	6.36614	6.38256	7.07426	5.97749	6.95725	6.31763	6.39098	7.17672	6.17465	4.82774	5.93727	6.71582	5.80212	6.63858	6.28014	4.82774	7.04999
ENSG00000162607	USP1	chr1:62435797-62436796	1000	+	1000	14508	2000	-0.57289	0.112355	No	-0.236067	0.43282	No	-0.462343	0.257204	No	0.0614005	0.895529	No	-0.110828	0.763029	No	0.245113	0.638471	No	6.35007	6.19285	6.85147	6.90425	6.15139	6.12755	6.39706	6.134	6.37969	6.51055	4.57984	4.65331	4.11099	4.99215	4.41954	6.0341	6.33798	6.67814	6.49367	5.89202	6.44362	7.94738	6.16342	7.32903
ENSG00000233271		chr1:54991775-54992774	1000	-	1000	10325	2000	0.304855	0.59378	No	0	1	No	0	1	No	-0.103094	0.852293	No	0	1	No	0	1	No	4.24047	5.24085	4.45215	3.92303	5.32912	0	0	0	0	0	0	0	0	0	0	4.96249	3.87947	3.87947	5.39755	5.08415	4.68322	4.33661	4.33661	4.68322
ENSG00000285954		chr1:53343531-53344530	1000	+	1000	20443	2000	-0.584963	0.284661	No	-0.533496	0.076521	No	-0.4975	0.249567	No	0.163499	0.757654	No	-0.156455	0.664768	No	-0.127756	0.773469	No	4.27111	5.52727	4.91428	4.82888	5.46038	4.57981	5.55442	5.01465	5.07647	5.71356	4.23027	5.41871	4.83414	4.77986	5.60154	4.18785	4.18785	4.43763	6.05431	5.00023	5.71905	4.83593	4.18785	5.00023
ENSG00000154027	AK5	chr1:77281519-77282518	1000	+	1000	276948	2000	-0.771731	0.033803	No	-0.193404	0.39647	No	0.910733	0.0314692	No	-0.133267	0.769008	No	0.036898	0.894797	No	0.186413	0.685867	No	6.77375	6.96616	7.13162	7.56633	7.13558	6.96944	7.76309	7.11477	7.13646	7.7271	5.99293	6.10271	5.05191	5.05374	5.89879	6.51314	6.51314	7.29497	7.29497	6.63735	7.36851	7.7992	6.22714	7.85144
ENSG00000132122	SPATA6	chr1:48471709-48472708	1000	-	1000	175836	2000	-0.289507	0.499974	No	-0.304855	0.281131	No	-0.785875	0.0732572	No	-0.632268	0.240232	No	-0.164873	0.63329	No	-0.398549	0.375001	No	6.23921	6.13297	6.64972	6.6877	6.69148	5.80836	6.65828	6.0806	6.09253	6.83164	4.87605	6.29726	5.60705	5.83829	6.68376	5.1816	6.53544	7.0006	6.42126	5.84469	6.64124	7.86994	5.43799	6.42126
ENSG00000137960	GIPC2	chr1:77979042-77980041	1000	+	1000	157903	2000	0	1	No	-0.263468	0.207513	No	-0.0671142	0.806852	No	0	1	No	0.0561529	0.825954	No	-0.23816	0.445568	No	0	0	0	0	0	6.46933	7.23259	6.61611	6.71471	7.1814	7.16815	7.64392	7.21904	7.21801	7.88093	0	0	0	0	0	0	0	0	0
ENSG00000116745	RPE65	chr1:68449455-68450454	1000	-	1000	20133	2000	-0.182203	0.6298	No	-0.232534	0.384671	No	0.300305	0.339271	No	-0.192645	0.650705	No	-0.143063	0.659166	No	0.116514	0.754457	No	5.8488	6.40158	5.35783	5.82396	6.57658	5.81012	6.47514	5.99866	6.01416	6.61958	6.34004	6.64431	6.42928	6.12206	6.52678	5.71185	6.43776	5.39678	6.2556	6.54756	5.97029	5.27436	4.82884	6.54756
ENSG00000285407		chr1:68678702-68679701	1000	+	1000	263251	2000	0.345136	0.361744	No	-0.145429	0.483162	No	-0.508464	0.0947122	No	0.253757	0.493909	No	-0.0598643	0.813378	No	-0.40691	0.209248	No	6.97682	7.9704	7.10476	6.62335	7.71649	6.87214	7.65206	6.91254	6.99072	7.71311	6.57969	7.47662	6.91493	7.02569	7.9013	6.93218	6.72755	7.27073	7.87756	8.06323	7.27073	6.93218	7.11137	6.83349
ENSG00000116675	DNAJC6	chr1:65247719-65248718	1000	+	1000	166653	2000	-0.536053	0.153839	No	-0.25543	0.271681	No	-0.011588	0.968627	No	0.544321	0.164259	No	-0.0598835	0.832997	No	-0.650416	0.0638636	No	6.53392	7.8904	6.70428	7.05128	7.38717	6.41597	7.15313	6.59618	6.64839	7.21776	7.17003	7.10682	6.85704	7.17134	7.75148	6.27179	6.71426	6.61571	7.55614	8.22466	7.26243	6.71426	6.13616	7.38717
ENSG00000162433	AK4	chr1:65147049-65148048	1000	+	1000	83597	2000	-0.567041	0.109337	No	-0.238565	0.337421	No	0.213707	0.484445	No	-0.447459	0.317776	No	-0.0780717	0.797094	No	-0.341037	0.349109	No	6.58148	6.51612	7.01493	7.20767	6.96489	6.42398	7.18132	6.55668	6.63328	7.26307	6.99647	6.95251	6.471	6.7461	7.29591	5.94484	6.93308	6.86653	6.38604	6.64619	6.64619	8.11088	6.28773	7.27847
ENSG00000158966	CACHD1	chr1:64469629-64470628	1000	+	1000	221930	2000	-1.01668	0.00414783	Down	-0.194479	0.401807	No	-0.192645	0.528181	No	-0.510195	0.238739	No	-0.108917	0.701095	No	-0.248679	0.469347	No	6.73416	6.98124	7.9532	7.78665	7.49102	6.97596	7.66566	7.13754	7.14776	7.77697	6.96108	7.56546	7.06515	7.12186	7.84132	6.40784	6.53196	7.26267	6.85076	7.11171	7.8916	8.63539	7.33262	7.79581
ENSG00000223479	LINC02238	chr1:73634716-73635715	1000	+	1000	78999	2000	-0.111031	0.764432	No	-0.114593	0.634817	No	-0.373975	0.224364	No	0.286304	0.49746	No	0.0907701	0.757909	No	0.514573	0.150022	No	6.48653	7.08908	6.2324	6.51798	6.75221	6.39241	7.12792	6.41828	6.47989	7.03285	6.47702	7.34319	6.91338	6.79099	6.81959	6.35916	6.26088	6.83956	7.08908	7.08908	7.14525	5.91808	5.63386	7.25144
ENSG00000153898	MCOLN2	chr1:84996614-84997613	1000	-	1000	70531	2000	0.106915	0.773823	No	-0.297481	0.234529	No	0.116814	0.723985	No	-0.0418202	0.927716	No	-0.0213333	0.94427	No	-2.56274e-15	1	No	6.57918	6.47391	6.86178	6.49211	6.4205	6.06993	6.85588	6.31234	6.35022	6.89319	6.27691	6.99932	6.49558	6.09514	7.01468	6.30531	6.39728	7.03496	6.6425	6.30531	6.97653	7.74436	5.86447	6.20708
ENSG00000117069	ST6GALNAC5	chr1:76866980-76867979	1000	+	1000	199067	2000	-0.877143	0.0185912	No	-0.248463	0.360166	No	0	1	No	0.0544478	0.9002	No	0.0189813	0.95443	No	0	1	No	6.79825	7.64019	7.86847	7.77826	7.58276	6.74584	7.59041	6.92422	6.96718	7.57233	0	0	0	0	0	5.90334	7.21074	7.28066	7.69338	7.587	7.05982	8.90442	7.64117	7.69338
ENSG00000125703	ATG4C	chr1:62783632-62784631	1000	+	1000	80385	2000	-0.540568	0.106105	No	-0.131334	0.612514	No	-0.302563	0.333047	No	-0.123735	0.756334	No	-0.0383701	0.903603	No	-0.147754	0.691097	No	7.08752	7.51678	7.26279	7.66899	7.58995	6.57478	7.21968	6.65549	6.69773	7.25791	6.71219	7.12136	6.50419	7.06989	7.27244	6.978	6.70478	7.5798	7.49536	7.5382	6.77809	8.3055	6.70478	7.80696
ENSG00000285041		chr1:68633201-68634200	1000	+	1000	5725	2000	0.0794345	0.833974	No	-0.0731959	0.798575	No	-0.308122	0.357146	No	0.477322	0.248235	No	-0.086089	0.798612	No	-0.31895	0.393003	No	5.41409	6.323	5.47686	5.29477	5.86947	5.14987	5.94308	5.09768	5.19332	6.03277	5.01548	5.79664	5.47626	5.3106	6.09481	5.52601	5.12137	5.59491	6.54551	6.1005	5.89728	5.72355	4.80977	5.12137
ENSG00000154007	ASB17	chr1:75931905-75932904	1000	-	1000	12532	2000	0	1	No	-0.0403014	0.872048	No	-0.435502	0.136306	No	0	1	No	0.228659	0.438635	No	-0.313499	0.350907	No	0	0	0	0	0	4.82773	5.65336	4.87018	4.85865	5.42239	5.68647	6.23964	5.66108	6.10314	6.56018	0	0	0	0	0	0	0	0	0
ENSG00000230498		chr1:77081484-77082483	1000	+	1000	3419	2000	0.0840643	0.830992	No	-0.183797	0.552026	No	0.0780025	0.856789	No	0.060121	0.892555	No	0.280108	0.447529	No	-0.0430687	0.929303	No	5.10642	5.53422	4.95953	4.81008	5.49563	5.12688	5.71817	4.83583	5.28769	5.45098	3.67948	4.05764	3.90448	3.42999	4.09653	5.21191	4.97127	5.13607	5.85653	5.21191	5.28397	5.4181	4.17652	5.80848
ENSG00000285782		chr1:83424854-83425853	1000	-	1000	26799	2000	-0.286304	0.436249	No	-0.370817	0.0868289	No	-0.367732	0.25056	No	-0.0972972	0.806578	No	0.0409303	0.875236	No	-0.150243	0.654227	No	5.69869	6.34908	5.97755	5.97371	6.43316	5.45005	6.34352	5.69226	5.79519	6.30095	5.3069	6.27001	5.80208	5.62996	6.43913	5.93842	5.40851	5.74913	6.18263	6.51552	5.64428	6.18263	6.10573	5.74913
ENSG00000162618	ADGRL4	chr1:79281625-79282624	1000	-	1000	391361	2000	-1.06413	0.0130325	No	-0.229636	0.274154	No	-0.269187	0.376522	No	-0.519374	0.225381	No	0.00688803	0.978609	No	0	1	No	6.08735	7.10866	7.04771	7.00675	7.60566	6.84861	7.62828	7.04162	7.06576	7.61952	6.91147	7.83971	7.03442	7.10362	7.8362	5.81494	6.22356	6.22356	7.30076	6.91655	7.30076	7.30076	6.54162	7.38271
ENSG00000230863		chr1:75723550-75724549	1000	-	1000	81872	2000	-0.395929	0.417238	No	-0.22294	0.300853	No	-0.337695	0.25055	No	-0.308122	0.5355	No	0.0288156	0.912682	No	-2.56274e-15	1	No	4.96084	5.85462	5.85401	5.49979	6.06031	6.40606	7.221	6.59634	6.5987	7.194	6.38923	7.30513	6.39831	6.69707	7.3186	4.82549	4.12206	5.93497	5.6507	6.05854	5.48436	6.27784	5.79983	5.93497
ENSG00000225087		chr1:72898741-72899740	1000	-	1000	261694	2000	-0.672425	0.0876792	No	-0.0494082	0.826616	No	0	1	No	-0.180572	0.689573	No	0.0432508	0.87482	No	0	1	No	6.35509	6.92619	6.40675	7.07938	7.06806	4.68637	5.37954	4.70521	4.71533	5.33119	0	0	0	0	0	6.20026	5.84328	7.02172	7.02172	6.83066	7.02172	6.83066	5.36787	7.47813
ENSG00000188786	MTF1	chr1:37859093-37860092	1000	-	1000	49019	2000	0	1	No	-0.33154	0.224292	No	-0.23816	0.563148	No	0	1	No	-0.0471977	0.886715	No	0.452512	0.40571	No	0	0	0	0	0	5.15618	5.93542	5.40612	5.44724	5.99532	4.91948	4.93671	5.14293	5.14035	4.35175	0	0	0	0	0	0	0	0	0
ENSG00000137941	TTLL7	chr1:83998651-83999650	1000	-	1000	133127	2000	-0.984233	0.00868914	No	-0.207826	0.442799	No	-0.171766	0.616649	No	-0.463947	0.336121	No	-0.0137487	0.966874	No	0.227411	0.564664	No	6.6341	6.53762	7.01591	7.59787	7.01865	6.3779	7.07016	6.57177	6.57346	7.08287	6.47857	7.27859	6.26844	6.71673	7.02643	6.50884	6.78615	6.60732	6.78615	6.28908	6.60732	8.27518	6.16523	7.27983
ENSG00000223720		chr1:48172472-48173471	1000	+	1000	32886	2000	0	1	No	-0.481764	0.167788	No	-0.415038	0.363197	No	0	1	No	-0.287423	0.497028	No	-0.0339473	0.947946	No	0	0	0	0	0	4.43897	5.129	4.72572	4.87955	5.44027	4.75686	5.43282	4.77214	4.8038	5.4719	0	0	0	0	0	0	0	0	0
ENSG00000224326		chr1:80583864-80584863	1000	-	1000	48386	2000	0	1	No	0	1	No	-0.164631	0.641908	No	0	1	No	0	1	No	0.048363	0.906515	No	0	0	0	0	0	0	0	0	0	0	6.1171	6.70996	6.60718	6.28944	6.66919	0	0	0	0	0	0	0	0	0
ENSG00000286548		chr1:89524973-89525972	1000	-	1000	96940	2000	0	1	No	-0.31955	0.161118	No	0.395929	0.422535	No	0	1	No	-0.00540673	0.984493	No	0.125531	0.804681	No	0	0	0	0	0	6.1009	6.90186	6.28483	6.40305	6.91181	4.5819	5.02969	4.21999	4.20286	5.03706	0	0	0	0	0	0	0	0	0
ENSG00000230027		chr1:76041191-76042190	1000	+	1000	23659	2000	-0.316474	0.353909	No	0.00116676	0.995799	No	0.277853	0.32394	No	0.159199	0.664057	No	0.182466	0.496022	No	-0.32484	0.319345	No	6.01657	6.89625	6.53136	6.3065	6.77411	6.00043	6.71724	6.10728	5.98297	6.53724	6.38031	6.50008	6.20644	6.05608	6.82012	5.87949	6.12354	6.04669	7.22202	6.57047	6.39557	7.07497	6.12354	6.6763
ENSG00000232453	LINC02777	chr1:58931398-58932397	1000	-	1000	48030	2000	-0.178337	0.660414	No	-0.228579	0.367823	No	0	1	No	-0.0874629	0.835113	No	0.0112114	0.971034	No	0	1	No	5.6983	6.77337	6.47369	5.96681	6.87974	5.46551	6.09832	5.67283	5.67906	6.09216	0	0	0	0	0	4.57888	6.30116	6.21484	7.01385	6.53288	6.53288	7.2051	5.68308	6.66897
ENSG00000260386	LDC1P	chr1:31499585-31500584	1000	+	1000	8564	2000	-0.970854	0.0380539	No	-0.251872	0.45856	No	0	1	No	-0.392317	0.436856	No	-0.145541	0.71777	No	0	1	No	4.46043	5.38983	4.91373	5.34232	5.78324	4.18401	4.78381	4.42742	4.35464	4.94036	0	0	0	0	0	4.74293	4.04145	4.5969	5.56678	5.21288	5.30982	4.99696	4.43441	5.97419
ENSG00000117174	ZNHIT6	chr1:85707934-85708933	1000	-	1000	58017	2000	-0.542793	0.183906	No	-0.329712	0.351097	No	-0.0614005	0.880858	No	-0.378512	0.456961	No	-0.029515	0.945559	No	-0.224706	0.638427	No	7.0039	6.94064	7.38457	7.58996	7.30379	6.13484	6.81622	6.32306	6.4608	6.843	6.21943	6.76782	6.41608	6.26196	6.97115	6.54955	6.99791	7.46425	6.88337	6.99791	6.99791	9.14666	6.00915	7.50356
ENSG00000237413	MGC27382	chr1:78229099-78230098	1000	+	1000	138866	2000	-0.025091	0.94445	No	-0.246135	0.308555	No	0	1	No	0.209453	0.584288	No	0.0318742	0.913914	No	0	1	No	6.93143	7.91655	7.17433	6.98377	7.71205	5.71982	6.59249	5.93833	5.92362	6.55841	0	0	0	0	0	6.52891	6.96537	7.3	7.7998	8.0333	6.4232	7.7998	7.3	7.1753
ENSG00000225605		chr1:75925954-75926953	1000	+	1000	91903	2000	0	1	No	-0.140147	0.572082	No	-0.10257	0.749186	No	0	1	No	0.031229	0.917902	No	0.153351	0.668019	No	0	0	0	0	0	6.49014	7.22441	6.58888	6.59999	7.19378	6.50618	7.3785	6.55918	6.52092	7.25821	0	0	0	0	0	0	0	0	0
ENSG00000225446	LINC01763	chr1:90850622-90851621	1000	+	1000	3132	2000	0	1	No	-0.553392	0.080705	No	-0.442944	0.184437	No	0	1	No	0.123148	0.724337	No	0.0347654	0.92393	No	0	0	0	0	0	4.00149	5.06031	4.72577	4.52742	4.93318	4.3494	5.29218	5.05473	4.74401	5.27596	0	0	0	0	0	0	0	0	0
ENSG00000288543		chr1:77067420-77068419	1000	+	1000	9563	2000	-0.378512	0.566079	No	-0.116486	0.672525	No	-0.196397	0.549086	No	0.874469	0.272999	No	-0.185791	0.574568	No	0.272526	0.463099	No	2.9485	3.96824	3.3414	3.5343	3.10726	5.39091	5.90194	5.47504	5.49729	6.07962	5.39481	6.36671	5.26351	5.61893	6.09796	2.66643	1.87746	4.30159	4.09134	3.84513	4.30159	3.84513	1.87746	3.84513
ENSG00000122420	PTGFR	chr1:78303384-78304383	1000	+	1000	235818	2000	0	1	No	-0.220314	0.300819	No	0.13516	0.633543	No	0	1	No	0.0291716	0.910768	No	0.040642	0.900843	No	0	0	0	0	0	6.51772	7.27576	6.68931	6.71988	7.24603	7.31876	7.722	7.11915	7.16149	7.68018	0	0	0	0	0	0	0	0	0
ENSG00000284240	LINC02801	chr1:87212169-87213168	1000	+	1000	51073	2000	-0.331206	0.427453	No	-0.393431	0.0960723	No	-0.514573	0.120531	No	-0.0824622	0.853549	No	-0.101896	0.722782	No	-0.0806185	0.821084	No	5.61758	6.1	5.91097	5.87451	6.37614	5.69332	6.53824	6.0076	6.05741	6.65491	5.63672	6.67955	5.67291	6.0886	6.76041	5.71205	5.71205	5.42865	6.93709	5.2629	5.94882	5.94882	5.83528	6.4118
ENSG00000143013	LMO4	chr1:87328380-87329379	1000	+	1000	19044	2000	-0.68281	0.0841261	No	-0.421391	0.116237	No	-0.519778	0.11699	No	-0.959358	0.0679219	No	0.0595568	0.855048	No	0.132755	0.730928	No	5.31788	4.81956	5.7028	6.09957	5.89886	5.57376	6.16182	5.83706	5.9784	6.1017	5.55862	6.25199	5.84977	6.06892	6.12271	5.68562	4.40514	5.86289	5.48347	4.15566	5.1146	6.62311	5.37068	6.22921
ENSG00000134748	PRPF38A	chr1:52404102-52405101	1000	+	1000	15235	2000	-0.847997	0.34531	No	-0.149747	0.750467	No	0	1	No	-0.847997	0.368007	No	-0.167457	0.759945	No	0	1	No	2.58616	3.11585	3.66024	3.32863	3.90439	2.4091	2.92211	2.31212	2.47252	3.07939	0	0	0	0	0	2.04383	2.85733	2.85733	2.85733	3.37436	2.85733	5.26606	2.85733	3.37436
ENSG00000142892	PIGK	chr1:77218931-77219930	1000	-	1000	129442	2000	-0.860275	0.0127291	No	-0.162925	0.538433	No	-0.839535	0.0868123	No	-0.293731	0.470057	No	0.0649223	0.841164	No	-1.09115	0.0251099	No	7.07439	7.62155	7.68113	7.97412	7.90123	6.87293	7.52554	6.90762	7.0293	7.45823	4.35167	5.23316	5.30679	5.07128	6.30483	7.14174	6.59396	7.48747	7.4353	7.80779	7.07511	8.76284	7.20542	7.99963
ENSG00000184005	ST6GALNAC3	chr1:76074246-76075245	1000	+	1000	558858	2000	-0.521537	0.129528	No	-0.161569	0.514891	No	0.377235	0.241515	No	-0.0911479	0.829812	No	0.013123	0.965535	No	-0.0384741	0.914729	No	7.72778	7.90504	7.75108	8.22425	7.97126	7.3461	8.12468	7.45605	7.47902	8.11126	7.59195	8.17434	7.62106	7.21696	8.20522	7.77437	7.38411	8.02485	7.90504	7.90504	6.71121	8.70085	7.84118	8.58865
ENSG00000287743		chr1:40659348-40660347	1000	+	1000	6633	2000	0	1	No	-0.956931	0.077615	No	-0.211504	0.70526	No	0	1	No	-0.273018	0.630057	No	0.63743	0.386912	No	0	0	0	0	0	1.57918	2.40128	1.96618	2.21521	2.62098	3.02684	3.16649	2.99211	3.24035	2.65503	0	0	0	0	0	0	0	0	0
ENSG00000237505	PKN2-AS1	chr1:88684705-88685704	1000	-	1000	1063402	2000	0	1	No	-0.302997	0.178333	No	-0.158262	0.62975	No	0	1	No	0.0129812	0.962434	No	0.0207586	0.955073	No	0	0	0	0	0	7.23309	8.07688	7.47096	7.51652	8.06681	7.20354	7.71444	7.36374	7.34795	7.774	0	0	0	0	0	0	0	0	0
ENSG00000285462	LINC02792	chr1:79324508-79325507	1000	+	1000	20438	2000	-0.436099	0.268778	No	-0.45375	0.0510073	No	-0.353637	0.264811	No	0.109625	0.79561	No	-0.127235	0.649282	No	0.0331669	0.92417	No	5.31843	6.15847	5.74111	5.74553	5.95235	5.36717	6.1552	5.6924	5.79516	6.29467	5.39378	6.24955	5.3457	5.72198	6.2162	5.40384	5.14761	5.40384	6.26274	6.0542	5.81034	5.89628	5.5167	5.62136
ENSG00000162402	USP24	chr1:55214865-55215864	1000	-	1000	148006	2000	-0.946229	0.0103126	No	-0.20887	0.391844	No	-0.280108	0.525351	No	-0.50696	0.333738	No	-0.0597885	0.841152	No	-0.440573	0.454284	No	6.45985	5.9894	6.84833	7.45753	6.42434	6.75815	7.37786	6.86158	6.95571	7.4386	4.9538	4.47098	4.41164	5.20083	5.0122	5.93028	6.4535	6.99578	5.76331	6.21548	6.21548	7.99012	6.33939	7.55157
ENSG00000116641	DOCK7	chr1:62687887-62688886	1000	-	1000	233089	2000	-1.26304	0.111753	No	-0.193545	0.341192	No	-0.0794345	0.816698	No	-1	0.575166	No	-0.0441889	0.858967	No	-2.56274e-15	1	No	3.74002	1.56496	3.62014	4.81142	3.12992	6.96821	7.6389	7.07447	7.15661	7.68328	6.11828	6.01588	5.16158	6.17995	6.02104	3.12992	4.04507	4.04507	3.12992	0	3.12992	4.6006	3.12992	4.04507
ENSG00000235927	NEXN-AS1	chr1:77889040-77890039	1000	-	1000	7192	2000	0	1	No	-0.320112	0.266713	No	-0.222392	0.677533	No	0	1	No	-0.320855	0.356032	No	-0.415038	0.517101	No	0	0	0	0	0	5.18715	5.51126	5.23042	5.48907	5.84329	3.00919	2.98759	2.83958	3.12434	3.38524	0	0	0	0	0	0	0	0	0
ENSG00000172260	NEGR1	chr1:72282040-72283039	1000	-	1000	885597	2000	-0.678072	0.149615	No	-0.0968047	0.672559	No	0	1	No	-0.43296	0.395528	No	0.0802531	0.774726	No	0	1	No	6.28322	6.86377	6.93812	6.68715	7.35168	7.2949	8.03764	7.32488	7.37411	7.9491	0	0	0	0	0	6.61166	5.62634	6.61166	7.30642	6.42112	7.30642	7.30642	6.20154	7.77337
ENSG00000285473		chr1:68973510-68974509	1000	+	1000	48549	2000	-0.0972972	0.79819	No	-0.218797	0.342262	No	-0.138828	0.645855	No	-0.2824	0.504742	No	-0.00998003	0.971571	No	-0.517607	0.12517	No	5.97911	6.42213	6.40019	6.14129	6.70304	6.00823	6.86749	6.16092	6.19731	6.87613	6.24545	6.77961	6.49699	6.38504	7.26628	5.92484	5.40484	6.60764	6.53799	6.30627	6.60764	6.46481	6.12812	6.30627
ENSG00000231364	LINC01712	chr1:83445467-83446466	1000	+	1000	33058	2000	-1.2115	0.00869123	Down	-0.487379	0.0460821	No	-0.242857	0.483859	No	-0.29956	0.481621	No	-0.0749231	0.799901	No	0.112475	0.762588	No	4.58219	6.26098	5.65347	5.64306	6.61417	5.4577	6.43519	5.8502	5.92261	6.51292	5.33413	6.3553	5.70995	5.47233	6.22554	5.37282	4.65888	3.71488	6.6737	5.84826	5.50715	5.94612	5.50715	6.6737
ENSG00000117480	FAAH	chr1:46393817-46394816	1000	+	1000	18532	2000	-0.395929	0.464999	No	-0.610332	0.0663463	No	0	1	No	0.0824622	0.89486	No	-0.227925	0.569655	No	-0.341037	0.480843	No	4.41241	4.92038	4.04273	4.63984	4.85354	4.47636	5.20986	4.83029	5.01522	5.45624	4.67432	5.18677	4.12024	4.56302	5.59834	4.6052	4.79041	3.84163	5.23556	4.6052	4.14329	4.14329	3.84163	5.35789
ENSG00000137944	KYAT3	chr1:88992454-88993453	1000	-	1000	56181	2000	0	1	No	-0.306191	0.179434	No	-0.432316	0.157322	No	0	1	No	-0.00155463	0.995528	No	0.214125	0.546949	No	0	0	0	0	0	5.62941	6.32417	5.72853	5.91705	6.33178	6.06986	6.7272	5.96912	6.45668	6.45779	0	0	0	0	0	0	0	0	0
ENSG00000285201		chr1:84038029-84039028	1000	+	1000	25503	2000	-0.491853	0.234886	No	-0.207136	0.415695	No	-0.428843	0.189151	No	-0.125531	0.784696	No	0.0985055	0.748689	No	-0.103093	0.782797	No	5.24931	5.958	5.56477	5.71001	6.07354	5.38377	6.20106	5.55705	5.56333	6.10429	5.60987	6.24969	5.68549	6.03779	6.3357	5.38524	4.53925	5.82346	6.00103	5.91498	6.5502	6.15912	3.98498	6.36787
ENSG00000182183	SHISAL2A	chr1:52632668-52633667	1000	+	1000	35516	2000	-0.736966	0.182079	No	-0.565966	0.0560304	No	-0.267933	0.503983	No	-0.36257	0.560931	No	-0.105694	0.768094	No	0.139725	0.749704	No	3.88328	4.84918	4.53112	4.83685	5.24976	4.88971	5.88576	5.36647	5.40614	6.01039	5.03521	6.04421	5.25123	5.3667	5.9463	5.54089	2.36217	3.74678	5.25825	4.4401	5.40648	4.4401	3.74678	6.07174
ENSG00000271949		chr1:89632640-89633639	1000	+	1000	299111	2000	0	1	No	-0.341169	0.255295	No	0	1	No	0	1	No	0.0747393	0.838018	No	0	1	No	0	0	0	0	0	4.09944	4.95897	4.28597	4.40349	4.89769	0	0	0	0	0	0	0	0	0	0	0	0	0	0
ENSG00000067334	DNTTIP2	chr1:93879419-93880418	1000	-	1000	12635	2000	-0.573185	0.106766	No	-0.441588	0.0411736	No	-0.200078	0.460762	No	-0.208587	0.588172	No	-0.182719	0.490946	No	-0.289507	0.38017	No	5.32146	6.06354	5.86367	5.90414	6.2713	5.72637	5.80639	5.59087	6.16139	5.98813	5.88393	5.91181	5.29135	6.08869	6.19638	5.29089	5.7501	4.92339	6.15842	5.96866	5.58352	6.61233	5.39517	6.21651
ENSG00000287587		chr1:42035643-42036642	1000	+	1000	14642	2000	-1	0.280317	No	-0.572203	0.0572801	No	-0.177787	0.636756	No	-0.736966	0.505719	No	-0.297074	0.403711	No	-0.289507	0.502334	No	1.7955	1.67856	2.46459	3.18504	2.88296	4.27314	5.26638	4.6863	4.81895	5.58128	4.95714	5.36538	5.47075	5.13152	5.68039	2.02939	0	3.35712	3.35712	0	3.35712	4.03664	0	2.84089
ENSG00000142949	PTPRF	chr1:43524687-43525686	1000	+	1000	97480	2000	-0.415038	0.440569	No	-0.447048	0.134385	No	-0.423211	0.304442	No	-0.523562	0.377155	No	-0.308702	0.397183	No	-0.540568	0.238931	No	5.10818	5.5219	5.43641	5.54619	6.07939	5.24533	5.76311	5.42074	5.60794	6.08645	5.41499	5.9186	5.25485	5.7851	6.55046	5.16152	4.59658	5.56645	5.88227	5.16152	5.16152	6.55115	4.59658	5.88227
ENSG00000116133	DHCR24	chr1:54886696-54887695	1000	-	1000	36569	2000	0	1	No	-0.0873825	0.74496	No	0.037802	0.906998	No	0	1	No	-0.0557304	0.864359	No	0.263034	0.501829	No	0	0	0	0	0	5.36556	5.91202	5.24833	5.41776	5.97385	6.30532	6.5098	5.75053	6.23025	6.30815	0	0	0	0	0	0	0	0	0
ENSG00000171502	COL24A1	chr1:86156444-86157443	1000	-	1000	426711	2000	-0.750973	0.0447399	No	-0.327743	0.178349	No	-0.29956	0.381364	No	0.537657	0.231581	No	-0.0252323	0.93253	No	-0.321928	0.381689	No	7.01477	7.60412	7.56523	7.724	7.20894	6.8827	7.67192	7.14042	7.20121	7.6944	6.6447	7.54609	7.16418	6.98975	7.89535	6.7189	7.1627	7.1627	8.25045	6.9578	7.1627	8.10892	7.42406	7.25518
ENSG00000162399	BSND	chr1:54998433-54999432	1000	+	1000	17240	2000	-0.479993	0.277154	No	-0.309069	0.345768	No	-0.584963	0.137638	No	-0.341037	0.516021	No	-0.212115	0.593107	No	-0.260063	0.559626	No	5.32594	5.51838	5.70134	5.71663	5.94199	5.23367	5.94544	5.38583	5.42944	6.15726	5.1523	6.06147	5.45642	5.6911	6.31456	5.89691	4.75693	5.324	6.11583	4.92092	5.73	6.30588	5.06815	6.62415
ENSG00000116157	GPX7	chr1:52601871-52602870	1000	+	1000	5681	2000	-0.206451	0.741348	No	-0.719372	0.0428294	No	-0.060121	0.887038	No	-0.584963	0.371033	No	-0.14439	0.721937	No	-0.142019	0.754897	No	2.62013	3.83928	3.50692	3.24048	4.37514	3.79425	4.94589	4.42641	4.40888	5.09417	4.18967	4.98466	4.18654	4.26765	5.2056	4.24678	0	3.6136	4.06495	3.6136	3.32084	4.24678	2.95314	4.40824
ENSG00000143036	SLC44A3	chr1:94819842-94820841	1000	+	1000	73905	2000	0	1	No	-0.4029	0.175606	No	0.662965	0.274908	No	0	1	No	-0.279921	0.439905	No	-0.893085	0.243349	No	0	0	0	0	0	5.01073	5.6315	5.14323	5.38141	5.90465	4.08015	3.34585	3.60573	3.36569	3.44883	0	0	0	0	0	0	0	0	0
ENSG00000230817	LINC01362	chr1:82902683-82903682	1000	+	1000	262633	2000	-0.0365259	0.929694	No	-0.317897	0.217364	No	0.199309	0.591724	No	0.358454	0.415702	No	-0.0330469	0.916515	No	-0.076962	0.844773	No	6.66872	7.63414	6.33407	6.63818	7.30638	6.48778	7.2405	6.69133	6.78797	7.27373	6.32176	7.1812	6.0148	6.08688	7.28534	6.61209	7.19213	6.20196	7.34314	7.92514	6.352	7.02343	5.62676	7.34314
ENSG00000065243	PKN2	chr1:88683722-88684721	1000	+	1000	151034	2000	0	1	No	-0.280719	0.168073	No	-0.14505	0.605759	No	0	1	No	0.0268682	0.914026	No	0.260063	0.429708	No	0	0	0	0	0	6.54381	7.20499	6.65402	6.81934	7.17283	6.86986	7.3531	6.85871	7.00617	7.09656	0	0	0	0	0	0	0	0	0
ENSG00000237899		chr1:40687089-40688088	1000	-	1000	17500	2000	-0.371969	0.365607	No	-0.298738	0.255794	No	-6.40685e-16	1	No	-0.31034	0.527421	No	-0.311561	0.323872	No	6.40685e-16	1	No	5.21626	5.37851	5.07058	5.5672	5.69141	4.81541	5.30535	4.74679	5.07897	5.63157	2.52397	3.65772	2.53278	2.52397	3.70462	5.07513	4.92788	5.64576	5.54828	5.20874	5.07513	5.20874	4.92788	5.98072
ENSG00000225492	GBP1P1	chr1:89407179-89408178	1000	+	1000	17565	2000	-0.762961	0.0538616	No	-0.203296	0.415874	No	-0.956931	0.0516853	No	0.0324215	0.938765	No	-0.14112	0.639259	No	0.5025	0.297342	No	5.19837	6.21972	5.08394	5.92898	6.18504	5.34534	5.94807	5.54942	5.52933	6.08513	3.3113	4.84056	3.88425	4.2157	4.34974	5.33276	4.9296	5.33276	6.12469	6.31474	4.76558	5.90574	4.58049	6.31474
ENSG00000227290	LINC01364	chr1:87371184-87372183	1000	-	1000	17163	2000	0.245113	0.574261	No	-0.248888	0.285478	No	-0.0797272	0.795115	No	-0.175087	0.694668	No	-0.0120059	0.965739	No	0.0780025	0.819905	No	5.07285	5.67644	4.99256	4.91883	5.8497	5.35264	6.09084	5.49065	5.55288	6.11837	5.59825	6.2825	5.40422	5.59829	6.21047	5.53913	4.35752	5.3219	5.81375	5.53913	5.4346	4.1085	5.4346	4.91883
ENSG00000285409		chr1:80050905-80051904	1000	-	1000	82672	2000	-0.917538	0.0244216	No	-0.221791	0.319245	No	0.154975	0.603557	No	0.428843	0.351677	No	-0.0365883	0.892781	No	0.127112	0.719162	No	5.63914	6.55237	6.06115	6.55456	6.1728	6.1146	6.85302	6.2613	6.32948	6.88483	6.6298	6.84152	6.17751	6.48652	6.66738	5.48893	5.48893	5.93957	6.92777	6.17696	6.71814	6.38075	5.08456	6.47278
ENSG00000231090	MIR4422HG	chr1:55217145-55218144	1000	+	1000	106047	2000	-0.278301	0.462717	No	-0.285789	0.257539	No	-0.23816	0.476923	No	-0.321928	0.429812	No	-0.075926	0.805472	No	-0.343954	0.361242	No	6.50336	7.27636	6.93633	6.73279	7.59216	6.31347	7.10156	6.50043	6.56285	7.18222	6.28389	6.86219	6.38112	6.38069	7.17581	5.92211	6.67781	6.91016	7.44249	7.11023	7.17119	7.04657	6.59123	7.04657
ENSG00000117528	ABCD3	chr1:94417889-94418888	1000	+	1000	99278	2000	-0.752073	0.034395	No	-0.29494	0.262154	No	0.017702	0.959122	No	-3.4597e-14	1	No	-0.229898	0.474532	No	-0.104337	0.789343	No	6.76521	6.41578	7.19127	7.52885	6.46775	6.246	6.76579	6.4485	6.53524	6.98822	6.30903	6.86754	6.41156	6.26241	6.97602	6.36938	6.72807	7.19818	6.80535	6.02621	6.87871	8.4313	6.26381	7.19818
ENSG00000271723	MROH7-TTC4	chr1:54641286-54642285	1000	+	1000	99523	2000	0	1	No	-0.29956	0.483353	No	-0.736966	0.25992	No	0	1	No	-0.164745	0.745383	No	-0.662965	0.352576	No	0	0	0	0	0	1.71405	2.20588	1.71241	1.85765	2.33864	3.54954	4.21071	3.41365	4.05189	4.79658	0	0	0	0	0	0	0	0	0
ENSG00000172339	ALG14	chr1:95072452-95073451	1000	-	1000	97547	2000	-0.546282	0.129481	No	-0.290572	0.289783	No	-0.681471	0.0665062	No	-0.611435	0.178878	No	-0.156075	0.641594	No	-0.174498	0.669676	No	6.92791	6.7109	7.04546	7.44922	7.32047	6.00907	6.642	6.22242	6.26866	6.79243	5.69032	6.66485	6.21161	6.30993	6.85222	6.79697	6.79697	7.18978	6.87032	6.55147	7.18978	8.2133	5.73331	7.1313
ENSG00000036549	ZZZ3	chr1:77682920-77683919	1000	-	1000	120004	2000	-0.560957	0.154377	No	-0.198116	0.569076	No	0.222392	0.656088	No	-0.736966	0.158653	No	0.0644366	0.87975	No	0.469485	0.405614	No	7.67028	6.76155	7.56372	8.26926	7.54708	7.06588	7.56343	7.0271	7.26321	7.49909	5.17483	5.83114	4.43965	4.8843	5.30321	7.34499	7.50161	8.16425	7.16927	6.35383	7.03898	9.1927	6.45949	8.31262
ENSG00000058799	YIPF1	chr1:53889299-53890298	1000	-	1000	37080	2000	-1	0.0158845	No	-0.601993	0.0383875	No	-0.551015	0.170425	No	-0.534337	0.276913	No	-0.189305	0.590849	No	-0.452512	0.290656	No	5.59512	5.91045	5.88063	6.5759	6.47301	4.93772	5.84831	5.30298	5.49266	6.06685	4.89278	5.8261	5.08171	5.48204	6.36958	5.56117	5.42672	5.79747	6.25973	5.56117	5.11315	7.25029	5.27844	6.83841
ENSG00000273637		chr1:38873995-38874994	1000	-	1000	34162	2000	0	1	No	0	1	No	-0.862497	0.173083	No	0	1	No	0	1	No	-1.24101	0.0585808	No	0	0	0	0	0	0	0	0	0	0	3.05224	3.60876	3.73504	3.86733	4.78518	0	0	0	0	0	0	0	0	0
ENSG00000203985	LDLRAD1	chr1:54017687-54018686	1000	-	1000	9889	2000	-0.440573	0.468344	No	-0.444481	0.216778	No	-1.0458	0.0226586	No	-0.106915	0.850258	No	-0.381563	0.372693	No	0.0911479	0.856498	No	3.68922	5.17213	3.94226	4.05604	5.26613	4.19273	4.93557	4.48461	4.54241	5.30918	3.8795	5.06959	4.02225	4.70373	4.86359	3.18793	4.3169	3.56283	5.06402	5.28024	4.10652	3.86014	3.86014	4.66329
ENSG00000230759		chr1:103414379-103415378	1000	+	1000	9587	2000	0	1	No	-0.120294	0.822781	No	0	1	No	0	1	No	-0.784271	0.187992	No	0	1	No	0	0	0	0	0	1.64606	1.77033	1.28098	1.72626	2.41292	0	0	0	0	0	0	0	0	0	0	0	0	0	0
ENSG00000179178	TMEM125	chr1:43269483-43270482	1000	+	1000	3020	2000	0	1	No	-0.485427	0.304825	No	-0.684498	0.164465	No	0	1	No	-0.815575	0.145107	No	-0.234465	0.666508	No	0	0	0	0	0	2.97012	3.01706	2.66809	3.34475	3.83458	3.22704	4.02253	3.74609	3.66267	4.24916	0	0	0	0	0	0	0	0	0
ENSG00000142700	DMRTA2	chr1:50422944-50423943	1000	-	1000	4894	2000	-0.569366	0.202548	No	-0.564352	0.109519	No	-0.301656	0.470743	No	0.169925	0.754256	No	-0.0941222	0.822558	No	3.48212e-12	1	No	4.48751	4.89264	4.46266	5.01804	4.73245	3.86739	4.34735	4.11884	4.36432	4.42238	3.97765	4.61484	4.04075	4.25547	4.65494	4.84841	3.99763	4.61648	5.04817	4.7371	4.61648	5.2236	3.54788	5.52109
ENSG00000285525		chr1:100627730-100628729	1000	+	1000	12494	2000	0	1	No	0.263034	0.774779	No	-0.543142	0.135005	No	0	1	No	-0.263034	0.779908	No	-0.570316	0.173572	No	0	0	0	0	0	0.519915	0.660533	0.874865	0.440355	0.767222	5.12641	5.61917	5.61118	5.56597	6.16797	0	0	0	0	0	0	0	0	0
ENSG00000127124	HIVEP3	chr1:42035426-42036425	1000	-	1000	528561	2000	-0.415038	0.713623	No	-0.458903	0.0723446	No	-0.723482	0.0553341	No	-1.58496	0.193356	No	-0.202186	0.517493	No	-0.710493	0.0880144	No	2.63384	2.20889	4.29385	2.94518	4.9007	5.89983	6.73696	6.26698	6.30438	6.958	6.19918	6.81943	6.27259	6.86955	7.52144	4.41777	3.48374	0	4.41777	0	3.48374	4.98006	4.41777	4.41777
ENSG00000223675		chr1:94591798-94592797	1000	-	1000	5742	2000	-0.540568	0.259019	No	-0.607954	0.0432705	No	-0.61471	0.080232	No	0.402098	0.407006	No	-0.071661	0.838344	No	0.0374747	0.925042	No	4.12164	5.40479	4.28343	4.53996	4.99436	4.49727	5.43984	4.94596	5.05998	5.50372	4.59029	5.49168	4.99073	5.20691	5.45314	4.25165	3.86164	4.25165	5.5963	5.21327	5.45505	4.06978	3.32546	5.29845
ENSG00000162604	TM2D1	chr1:61724924-61725923	1000	-	1000	43378	2000	-0.462343	0.154591	No	-0.119136	0.645941	No	-0.460634	0.142286	No	-0.469485	0.251046	No	-0.0834903	0.791991	No	-0.138828	0.709109	No	7.03199	6.84972	6.6807	7.50116	7.3247	6.36319	6.80952	6.30719	6.47369	6.8937	6.33436	6.78869	6.32256	6.68549	6.92346	6.62047	7.36453	7.11097	6.68396	7.01547	5.63506	7.85299	6.55405	7.32525
ENSG00000116171	SCP2	chr1:52926776-52927775	1000	+	1000	123423	2000	-1.89594	0.175521	No	-0.374567	0.100488	No	-0.0681715	0.841638	No	-3.20343e-16	1	No	-0.0964947	0.728527	No	-0.402098	0.285154	No	0.954184	1.43128	1.90837	2.39045	1.43128	5.7525	6.60125	6.01783	6.11299	6.71115	6.04011	6.42737	6.25074	6.05667	6.8521	0	0	2.86255	2.86255	0	2.86255	0	2.86255	4.30881
ENSG00000287406		chr1:90241588-90242587	1000	+	1000	41101	2000	-0.277534	0.506386	No	-0.323595	0.193926	No	-5.12548e-15	1	No	-0.345136	0.42794	No	0.0814915	0.787585	No	0.247928	0.50288	No	5.54297	6.25508	5.92034	5.72627	6.68869	5.63179	6.54186	5.81353	5.91928	6.46116	5.7936	6.69458	5.90746	5.80219	6.45879	6.14096	5.16126	5.3267	6.77743	5.73272	5.16126	6.14096	6.45879	6.5948
ENSG00000137936	BCAR3	chr1:93846651-93847650	1000	-	1000	284410	2000	-0.971986	0.0128266	No	-0.292403	0.336515	No	-0.01543	0.966705	No	-0.898121	0.0916792	No	-0.204447	0.582944	No	0.0771679	0.856746	No	7.13585	6.47128	7.6144	8.0604	7.38143	6.3914	6.98699	6.62806	6.64132	7.18789	7.00606	7.6425	7.40852	6.99332	7.56595	7.06145	6.76438	7.58172	6.87035	6.07221	7.38122	8.9362	6.52578	8.72644
ENSG00000143032	BARHL2	chr1:90716803-90717802	1000	-	1000	4764	2000	-0.570316	0.173894	No	-0.765535	0.0144216	No	-0.449307	0.229319	No	0.436099	0.439654	No	-0.123058	0.735681	No	-0.771731	0.0735773	No	4.57	4.60116	4.95545	5.09074	4.22899	4.21872	5.04004	4.73381	4.93767	5.17298	4.27402	4.41239	4.27527	4.65277	5.25171	4.93922	4.16671	4.60407	5.03562	4.16671	5.12598	5.75488	3.98549	5.50842
ENSG00000178028	DMAP1	chr1:44212955-44213954	1000	+	1000	6227	2000	-0.747813	0.0333202	No	-0.495957	0.0863178	No	-0.765535	0.221077	No	-0.643856	0.147794	No	-0.321928	0.350231	No	0.263034	0.702064	No	5.36268	5.24046	4.73044	6.08129	5.86332	4.34631	4.69999	4.2179	4.81426	5.01495	2.27322	2.69223	2.5496	2.87323	2.6752	4.96039	5.6345	5.49316	5.41694	5.06399	4.72778	5.56556	3.89798	6.3185
ENSG00000168710	AHCYL1	chr1:109984265-109985264	1000	+	1000	37978	2000	-0.678072	0.0500613	No	-0.344637	0.1785	No	-0.34915	0.287177	No	-0.206451	0.676302	No	-0.192645	0.537793	No	-0.249978	0.514195	No	6.32438	5.80464	6.36123	7.08551	5.96027	5.96735	6.3603	6.09086	6.31192	6.54572	5.83059	6.28449	5.98855	6.24771	6.55391	6.01179	5.91385	7.04751	5.91385	5.69544	6.01179	7.37647	5.69544	7.26172
ENSG00000117519	CNN3	chr1:94926724-94927723	1000	-	1000	29275	2000	-0.222392	0.789539	No	-0.455787	0.0482183	No	0.115477	0.804123	No	-4.4848e-15	1	No	-0.17243	0.538617	No	0	1	No	3.0269	2.97438	4.33386	2.5694	3.13194	5.65343	6.18894	5.89166	6.0796	6.35842	4.07693	4.12731	2.44878	4.02852	4.12731	3.13194	2.28779	3.66098	3.66098	2.28779	4.35158	4.60279	4.04722	4.04722
ENSG00000215869		chr1:104072483-104073482	1000	+	1000	152696	2000	-0.192645	0.60152	No	-0.0929515	0.657215	No	-0.270089	0.391052	No	-0.874469	0.0498365	No	-0.190106	0.45745	No	-0.520832	0.126115	No	6.55196	6.35421	6.49838	6.74168	7.19672	6.40518	6.94562	6.45617	6.47969	7.12067	6.24823	6.86506	6.56087	6.45719	7.38942	6.23028	6.57408	6.85152	6.35421	6.35421	6.67261	6.35421	6.46833	6.67261
ENSG00000134215	VAV3	chr1:107964681-107965680	1000	-	1000	393020	2000	0	1	No	-0.324807	0.743196	No	0.866955	0.383645	No	0	1	No	-0.220312	0.856012	No	-0.135655	0.912668	No	0	0	0	0	0	6.75915	7.43688	7.03769	7.06537	7.65019	9.07239	7.34039	7.73218	8.62598	7.44044	0	0	0	0	0	0	0	0	0
ENSG00000188641	DPYD	chr1:97994501-97995500	1000	-	1000	916258	2000	0	1	No	-0.190475	0.395746	No	-0.816288	0.0189709	No	0	1	No	-0.193569	0.480736	No	-0.438121	0.230527	No	0	0	0	0	0	6.53005	7.12019	6.6423	6.70235	7.29977	6.45119	7.52581	6.80437	7.35245	7.99637	0	0	0	0	0	0	0	0	0
ENSG00000152078	TLCD4	chr1:95116855-95117854	1000	+	1000	79253	2000	-0.672425	0.478561	No	0	1	No	0	1	No	-0.688056	0.55797	No	0	1	No	0	1	No	5.78972	5.62677	6.0022	6.52824	6.24125	0	0	0	0	0	0	0	0	0	0	5.63538	5.28107	6.4527	5.78447	5.46907	5.28107	7.44444	5.28107	6.77133
ENSG00000233359		chr1:102389131-102390130	1000	-	1000	188892	2000	-0.450662	0.279585	No	-0.167872	0.470624	No	0.0379679	0.908174	No	-0.2824	0.509009	No	-0.20522	0.470666	No	0.34645	0.342996	No	6.1646	7.06932	5.75819	6.34994	7.29244	6.48503	7.05172	6.56905	6.64599	7.24297	6.51944	7.32312	6.61755	6.38943	6.95636	5.87854	6.56952	6.04574	6.95296	7.18568	5.47165	6.33127	5.47165	7.03478
ENSG00000237954		chr1:95380501-95381500	1000	-	1000	23772	2000	-0.469485	0.284828	No	-0.368133	0.132725	No	-0.473931	0.142704	No	-0.841302	0.0711468	No	-0.21472	0.466296	No	-0.017278	0.962082	No	4.87058	5.47003	5.61835	5.28572	6.30135	5.21808	6.014	5.51256	5.54321	6.22046	5.46395	6.25025	5.55089	5.91537	6.22724	3.95334	5.58782	5.07057	5.58782	5.35225	5.58782	6.04895	5.21828	6.1258
ENSG00000171492	LRRC8D	chr1:89820514-89821513	1000	+	1000	114598	2000	0	1	No	-0.0213736	0.953571	No	-0.695743	0.0450425	No	0	1	No	0.421138	0.308839	No	-0.0806185	0.838356	No	0	0	0	0	0	1.12843	1.62456	1.12407	1.13323	1.3647	6.18126	7.05118	6.31427	6.81167	7.14591	0	0	0	0	0	0	0	0	0
ENSG00000170989	S1PR1	chr1:101236365-101237364	1000	+	1000	5849	2000	-0.893085	0.0233707	No	-0.510034	0.0752724	No	0.230613	0.496606	No	-0.106915	0.83064	No	-0.120559	0.720839	No	-0.0885367	0.817144	No	4.77941	4.92724	5.66775	5.63331	5.00296	4.68323	5.43498	5.01519	5.13771	5.5439	5.09716	5.5129	5.07798	4.82407	5.5725	4.8197	4.69881	4.8197	5.03478	4.8197	5.38754	6.48434	5.13138	5.90741
ENSG00000116299	ELAPOR1	chr1:109113179-109114178	1000	+	1000	92103	2000	0	1	No	-0.490075	0.0468098	No	-0.960107	0.00496618	No	0	1	No	-0.259568	0.388203	No	-0.118181	0.750415	No	0	0	0	0	0	5.88825	6.6077	6.27173	6.31948	6.86401	5.65612	6.87657	6.34218	6.6485	6.98016	0	0	0	0	0	0	0	0	0
ENSG00000137962	ARHGAP29	chr1:94274569-94275568	1000	-	1000	125081	2000	0	1	No	-0.288817	0.206866	No	-0.571157	0.0723841	No	0	1	No	-0.257728	0.356368	No	-0.415038	0.253579	No	0	0	0	0	0	5.9439	6.43889	6.13143	6.22407	6.68713	6.18616	6.71313	6.62344	6.75549	7.10715	0	0	0	0	0	0	0	0	0
ENSG00000237435	LINC02790	chr1:95937401-95938400	1000	+	1000	83990	2000	-0.293731	0.467893	No	-0.236135	0.255853	No	-0.568284	0.0750446	No	0.209453	0.625365	No	-0.170924	0.499566	No	-0.195256	0.571764	No	5.78235	6.6829	5.96792	6.12094	6.43481	5.96413	6.58182	6.09134	6.18661	6.74175	5.67344	6.57553	5.82029	6.31981	6.77817	6.18446	6.07064	5.09194	6.79899	6.56681	6.64843	5.94706	5.30828	6.4803
ENSG00000079739	PGM1	chr1:63592911-63593910	1000	+	1000	65835	2000	0	1	No	-0.252977	0.265558	No	-0.156119	0.598558	No	0	1	No	-0.103674	0.708121	No	-0.244237	0.467003	No	0	0	0	0	0	6.25296	7.01715	6.40272	6.47759	7.12665	6.48752	7.01424	6.39754	6.60303	7.28213	0	0	0	0	0	0	0	0	0
ENSG00000117154	IGSF21	chr1:18107298-18108297	1000	+	1000	269686	2000	-0.652077	0.391619	No	-0.44985	0.141779	No	0.175087	0.708572	No	-3.20343e-15	1	No	0.51483	0.169256	No	0.601451	0.236644	No	4.29667	4.74652	3.48356	4.90594	4.74652	5.30847	6.17903	5.643	5.67873	5.6943	5.58528	6.4006	5.76281	5.40106	5.88623	4.11105	4.66791	4.11105	5.38199	4.11105	5.06869	5.38199	0	5.38199
ENSG00000162377	COA7	chr1:52697848-52698847	1000	-	1000	12899	2000	-0.530515	0.165808	No	-0.477617	0.0886061	No	-0.0313642	0.925837	No	-0.758992	0.113334	No	-0.313703	0.348835	No	-0.0864148	0.824766	No	5.48679	5.2326	6.02063	6.0164	6.04307	4.76557	5.47441	5.07598	5.20593	5.80784	5.50932	5.89541	4.80346	5.52825	6.01035	5.59326	5.18815	5.67896	5.67896	4.78624	5.75986	6.89715	5.40488	6.16823
ENSG00000224613	RNPC3-DT	chr1:103525012-103526011	1000	-	1000	108532	2000	-0.415038	0.71189	No	-0.200518	0.368947	No	-0.758992	0.168286	No	-0.678072	0.433525	No	-0.182971	0.501984	No	-0.234465	0.668426	No	1.41672	3.97639	3.15397	2.35318	4.60332	6.13812	6.62671	6.14395	6.32447	6.79352	3.6579	4.72788	3.75895	4.51414	4.83937	0	0	4.25017	3.70262	4.25017	0	5.21175	4.25017	4.25017
ENSG00000287372		chr1:90419897-90420896	1000	-	1000	31204	2000	-0.485427	0.235715	No	-0.452297	0.0476285	No	-1.0126	0.00162699	Down	-0.125531	0.775569	No	-0.02284	0.934024	No	0.332076	0.33147	No	5.30269	6.05351	5.28011	5.71381	6.15812	5.47718	6.39202	5.84398	5.91571	6.40301	5.25926	6.72884	5.76947	6.26453	6.39762	5.34574	4.84629	5.71604	6.09659	6.01044	6.01044	5.19767	4.63223	6.46376
ENSG00000116774	OLFML3	chr1:113978891-113979890	1000	+	1000	55182	2000	0.961795	0.56781	No	-0.475477	0.0551463	No	-0.406625	0.284278	No	0	1	No	-0.279298	0.355063	No	0.0605415	0.874611	No	0.845077	0	1.13503	0	0	5.59796	6.20627	5.91094	6.03993	6.47909	5.08822	6.46706	5.81828	5.48534	6.36026	0	2.53523	0	0	0	0	0	3.40509	0
ENSG00000269113	TRABD2B	chr1:47996886-47997885	1000	-	1000	235858	2000	-0.131245	0.801602	No	-0.510279	0.0783307	No	-0.584963	0.285538	No	-0.36257	0.561079	No	-0.257014	0.468152	No	0.0740006	0.898778	No	5.75475	5.65357	5.79025	5.81936	6.11548	5.6102	6.48791	6.01772	6.04498	6.77627	4.36337	5.31223	3.75045	4.95978	5.24512	6.15096	5.31912	5.79418	6.30093	5.0062	5.98357	6.78112	4.60604	6.30093
ENSG00000023909	GCLM	chr1:93908957-93909956	1000	-	1000	23258	2000	-1.20511	0.00240557	Down	-0.185428	0.508841	No	-0.0170735	0.961336	No	-0.206451	0.686473	No	-0.281606	0.409612	No	-0.520832	0.197521	No	5.42459	5.56097	5.7133	6.57195	5.76747	5.68021	6.05653	5.8677	5.86309	6.33072	5.6743	5.97682	5.48928	5.63205	6.49195	5.06037	5.342	5.87141	5.77994	5.342	4.49687	7.17847	5.46456	7.1422
ENSG00000069702	TGFBR3	chr1:91905836-91906835	1000	-	1000	224993	2000	0.129283	0.763778	No	-0.39361	0.111121	No	0.0473057	0.884509	No	-0.568284	0.21604	No	-0.26076	0.388183	No	-0.116814	0.75407	No	6.15934	6.76631	6.16275	6.2207	7.37252	6.4457	7.08796	6.78079	6.81048	7.34498	6.87437	7.32189	6.74909	6.79467	7.4367	7.03641	4.5843	6.8573	7.11826	6.41436	6.53848	6.65276	5.29701	7.11826
ENSG00000230489	VAV3-AS1	chr1:107963943-107964942	1000	+	1000	29165	2000	0	1	No	-0.340318	0.166009	No	-0.898717	0.00689632	No	0	1	No	-0.188194	0.526699	No	-0.526069	0.14716	No	0	0	0	0	0	5.43067	6.15199	5.84805	5.73006	6.3346	5.25256	6.20279	5.62985	6.12859	6.72375	0	0	0	0	0	0	0	0	0
ENSG00000287076		chr1:90719076-90720075	1000	+	1000	5045	2000	-0.862497	0.0440019	No	-0.291554	0.368981	No	-0.111893	0.772844	No	-0.302563	0.548332	No	-0.235628	0.541755	No	0.0223678	0.959391	No	4.59004	4.83763	5.40973	5.40251	5.29333	4.79553	5.34203	5.01368	5.07623	5.57955	4.48863	5.12627	4.44474	4.62864	5.12839	5.06235	4.35388	4.35388	5.66392	4.01133	5.53538	5.94262	4.75117	5.99244
ENSG00000237480		chr1:105956194-105957193	1000	+	1000	166871	2000	0	1	No	-0.236977	0.347056	No	0.259644	0.44628	No	0	1	No	-0.137617	0.654854	No	-0.237039	0.556304	No	0	0	0	0	0	5.62811	6.18677	5.71104	5.85003	6.30002	6.56084	6.52004	6.38838	6.31069	6.85049	0	0	0	0	0	0	0	0	0
ENSG00000198198	SZT2	chr1:43389382-43390381	1000	+	1000	63366	2000	0	1	No	-0.500154	0.0811366	No	0	1	No	0	1	No	-0.160959	0.644923	No	0	1	No	0	0	0	0	0	5.10743	5.77902	5.27912	5.5645	5.95678	0	0	0	0	0	0	0	0	0	0	0	0	0	0
ENSG00000230402	LINC01349	chr1:100640114-100641113	1000	-	1000	12565	2000	0	1	No	-3.70329	0.00371288	Down	-0.401617	0.279378	No	0	1	No	0.999999	0.297031	No	0.0524674	0.904071	No	0	0	0	0	0	0.100769	0.939861	0.810611	1.04732	0.552109	5.32541	5.96246	5.42502	5.63672	5.90919	0	0	0	0	0	0	0	0	0
ENSG00000116793	PHTF1	chr1:113758990-113759989	1000	-	1000	61659	2000	-0.298081	0.375944	No	-0.305816	0.184538	No	-0.511253	0.0922001	No	-0.415038	0.385749	No	-0.289693	0.302692	No	0.0159415	0.963775	No	6.59995	5.87934	6.40388	6.9605	6.33066	5.96559	6.42827	6.09561	6.24948	6.71074	6.18683	6.83375	6.41504	6.67328	6.81447	6.03798	6.57852	7.18335	6.2415	5.51719	5.51719	7.45295	6.2415	6.72147
ENSG00000134201	GSTM5	chr1:109711280-109712279	1000	+	1000	62649	2000	-0.440573	0.450407	No	-0.677544	0.0258424	No	-1.19265	0.0949006	No	0.321928	0.625878	No	-0.239738	0.510318	No	-0.289507	0.694753	No	4.32874	5.23999	4.7705	4.37673	4.93629	3.32911	4.19945	3.80784	3.92992	4.4332	2.61819	3.39823	3.92404	3.80899	3.8355	5.52468	3.46047	4.00107	4.9553	5.52468	4.39341	5.52468	4.39341	6.15088
ENSG00000238122		chr1:108273190-108274189	1000	-	1000	11494	2000	0	1	No	-0.342392	0.180785	No	-0.31774	0.338752	No	0	1	No	-0.275786	0.366156	No	-0.438573	0.226541	No	0	0	0	0	0	5.05156	5.70276	5.46403	5.38431	5.97048	5.05555	5.78006	5.48573	5.34091	6.21361	0	0	0	0	0	0	0	0	0
ENSG00000213366	GSTM2	chr1:109667522-109668521	1000	+	1000	40530	2000	0	1	No	-0.517399	0.109557	No	-0.830075	0.215204	No	0	1	No	-0.36257	0.344065	No	-0.222392	0.800568	No	0	0	0	0	0	3.04527	3.71314	3.28285	3.50255	4.07526	2.73482	2.9053	2.54612	3.55435	3.08833	0	0	0	0	0	0	0	0	0
ENSG00000230864		chr1:102853343-102854342	1000	-	1000	89521	2000	-1.05287e-07	1	No	-0.0628816	0.786633	No	0.37707	0.234504	No	0.201634	0.69993	No	-0.1506	0.595271	No	-0.442944	0.22899	No	5.71915	6.00652	5.58309	5.4287	5.83502	6.16161	6.66417	6.20833	6.19848	6.79324	6.5324	6.48538	6.13278	6.17052	6.93336	5.97723	5.33818	5.84202	6.32024	5.69281	6.21471	5.97723	4.55733	6.59716
ENSG00000283354		chr1:108500645-108501644	1000	-	1000	4670	2000	-0.473931	0.237881	No	-0.70411	0.0151425	No	-0.4458	0.205553	No	-0.628031	0.156616	No	-0.225881	0.504416	No	-0.157541	0.677273	No	4.60531	5.15415	4.68032	5.167	5.7668	4.56268	5.34463	4.99308	5.21815	5.56654	4.3707	5.37813	4.69584	4.74899	5.54775	4.92995	5.11667	3.76932	5.02633	5.28196	4.15766	5.56471	4.31858	5.11667
ENSG00000117525	F3	chr1:94541260-94542259	1000	-	1000	11587	2000	-1.32193	0.131366	No	-0.321928	0.142294	No	-0.197037	0.503488	No	-0.736965	0.495461	No	-0.224373	0.389939	No	-0.163499	0.624163	No	1.21091	1.62798	3.16973	3.38156	3.00028	5.14484	5.7041	5.29691	5.45348	5.91775	5.3198	5.76592	5.43863	5.51196	5.9273	0	0	3.63274	3.25596	0	3.63274	3.93122	1.94524	3.25596
ENSG00000229537	LINC01739	chr1:63022005-63023004	1000	-	1000	45754	2000	-0.232661	0.528665	No	-0.285209	0.166653	No	-0.168271	0.553371	No	0.0727564	0.840127	No	-0.0606721	0.807967	No	-0.207442	0.512063	No	5.9291	7.11295	6.15541	6.08342	7.02728	5.67131	6.4976	5.94847	5.92613	6.55872	6.20207	6.78311	6.2248	6.36668	6.99046	6.00199	5.78334	6.00199	7.08947	7.13643	6.57942	6.50979	5.37701	6.43662
ENSG00000162692	VCAM1	chr1:100719242-100720241	1000	+	1000	18304	2000	-0.199309	0.648792	No	-0.261563	0.256418	No	-0.853611	0.00812343	No	-0.23816	0.562986	No	-0.109579	0.691219	No	-0.293196	0.405359	No	4.86195	6.03472	5.71689	5.10122	6.27369	5.34067	6.15075	5.60206	5.58397	6.25226	5.008	5.90414	5.51312	5.81957	6.19405	4.13767	5.35209	5.0961	5.92523	6.14422	5.84416	6.21041	5.0961	5.35209
ENSG00000203858	HSD3BP2	chr1:119438501-119439500	1000	+	1000	6086	2000	-0.175087	0.706069	No	-0.422092	0.208587	No	-0.481127	0.233874	No	-0.169925	0.737105	No	-0.075551	0.847911	No	-4.10039e-14	1	No	4.60435	5.22974	4.78898	4.76898	5.38682	4.33462	5.1709	4.51353	4.70054	5.24598	4.27287	5.04874	4.75637	4.54417	5.09919	4.58515	4.27817	4.94973	5.40619	5.0533	5.24051	5.4824	3.64404	4.71718
ENSG00000231987	LINC01787	chr1:96373626-96374625	1000	-	1000	119057	2000	-0.415038	0.317738	No	-0.221957	0.331163	No	0.165586	0.608234	No	-0.321928	0.464608	No	-0.193967	0.486544	No	1.28137e-15	1	No	5.87888	6.64354	5.59778	6.17531	6.95822	6.06	6.69926	6.11927	6.24616	6.8793	6.432	6.76505	6.18268	6.24703	6.75324	5.82739	5.25508	6.55416	6.55416	6.73293	5.47207	5.66064	5.66064	7.22646
ENSG00000224445	LINC01708	chr1:99600496-99601495	1000	-	1000	127664	2000	-0.571157	0.137506	No	-0.334228	0.132051	No	-0.128733	0.686222	No	-0.598638	0.148129	No	-0.201257	0.457631	No	-0.518873	0.142786	No	6.18337	6.8024	6.42082	6.70587	7.40163	6.21836	6.9169	6.54537	6.53511	7.10886	6.27839	6.74105	6.37903	6.40436	7.2486	6.58737	6.26919	5.69355	6.92525	6.67955	6.26919	6.84791	6.14536	7.25981
ENSG00000229201	LINC02787	chr1:90532973-90533972	1000	-	1000	21563	2000	-0.519374	0.218073	No	-0.225609	0.376431	No	-0.514573	0.131158	No	0.510195	0.250845	No	0.116908	0.704081	No	0.0931094	0.799847	No	5.10351	6.30661	5.20143	5.66575	5.84721	5.41328	6.24185	5.66045	5.63333	6.13645	5.23414	6.41094	5.08412	5.6395	6.31879	5.54191	4.46211	5.30652	6.77757	5.83565	4.46211	5.83565	5.30652	5.92162
ENSG00000181656	GPR88	chr1:100537639-100538638	1000	+	1000	2883	2000	-0.584963	0.180433	No	-0.289507	0.340759	No	-0.291049	0.361684	No	-0.678072	0.149429	No	-0.419225	0.241777	No	-0.332076	0.356865	No	4.04074	4.52241	4.70396	4.48505	5.20413	4.51506	4.78835	4.90517	4.78716	5.14171	4.70342	5.28843	4.8965	4.98369	5.61224	3.93974	3.93974	4.24274	4.80208	4.24274	4.70623	4.80208	4.60356	5.27265
ENSG00000198162	MAN1A2	chr1:117366949-117367948	1000	+	1000	160424	2000	-0.327165	0.361163	No	-0.300577	0.223538	No	0.222392	0.510188	No	-0.610054	0.241985	No	-0.233653	0.439138	No	-0.399931	0.28745	No	6.97675	6.02753	6.90897	7.30705	6.64008	6.43732	6.9343	6.6112	6.73239	7.15725	6.58232	6.94802	6.39786	6.36654	7.35197	7.10768	6.78836	7.03423	5.80135	6.25371	6.87505	8.23946	5.6124	7.36897
ENSG00000238198	LRIG2-DT	chr1:113072614-113073613	1000	-	1000	60427	2000	-0.847997	0.323222	No	-0.401527	0.190832	No	0	1	No	-5.76617e-15	1	No	-0.264692	0.478177	No	0	1	No	2.31611	3.44469	2.31611	3.65155	3.27813	4.41986	4.93746	4.63707	4.77465	5.195	0	0	0	0	0	4.37687	2.57146	0	3.44469	3.44469	2.57146	4.37687	0	2.57146
ENSG00000171517	LPAR3	chr1:84892707-84893706	1000	-	1000	80605	2000	-0.137504	0.724353	No	-0.304665	0.301962	No	-0.156969	0.664745	No	-1.18763	0.0288026	No	0.00275963	0.99389	No	-0.234465	0.574075	No	6.75826	5.6083	6.62366	6.88209	6.77971	6.04361	6.94253	6.33829	6.31939	6.95449	6.30406	6.82975	6.27566	6.39863	7.09154	6.54724	6.62884	7.09869	5.9276	5.289	6.54724	8.03474	5.289	6.62884
ENSG00000228852		chr1:95278441-95279440	1000	-	1000	34774	2000	-0.40439	0.285132	No	-0.162378	0.411524	No	0	1	No	-0.424498	0.271597	No	-0.156892	0.510868	No	0	1	No	5.52807	6.3043	6.26665	5.9641	6.72364	5.53381	6.10695	5.57991	5.68563	6.25877	0	0	0	0	0	5.53096	5.08318	5.97007	6.22926	6.37934	5.97007	6.85981	5.97007	5.87218
ENSG00000203864	LINC02868	chr1:116693612-116694611	1000	+	1000	11492	2000	-0.678072	0.122982	No	-0.291463	0.261546	No	-0.222392	0.514773	No	-0.415038	0.363254	No	-0.367529	0.238899	No	-0.447459	0.234459	No	4.59558	5.41976	5.26357	5.21627	5.82618	5.08451	5.4867	5.2206	5.36097	5.846	4.98122	5.5798	5.01925	5.1493	6.01864	4.87932	4.17467	4.73275	5.13416	5.70536	5.9238	5.13416	4.73275	5.78191
ENSG00000143079	CTTNBP2NL	chr1:112395714-112396713	1000	+	1000	66243	2000	-0.625605	0.111532	No	-0.25817	0.284477	No	-0.0577155	0.853862	No	-0.970854	0.0343571	No	-0.334829	0.254983	No	-0.685127	0.0778825	No	5.87275	5.98769	7.01435	6.44998	6.96148	5.92262	6.40869	6.09767	6.16956	6.72901	6.39405	6.03759	5.65222	6.33085	6.7195	5.55093	5.69985	6.36748	5.69985	6.27553	6.9466	7.64254	6.45391	7.06118
ENSG00000230768	LINC01676	chr1:105618492-105619491	1000	-	1000	30417	2000	-0.208587	0.578089	No	-0.156944	0.513735	No	-0.265894	0.399873	No	-0.454566	0.326805	No	-0.227573	0.435137	No	-0.0972972	0.785971	No	5.90467	5.63172	5.85108	6.09679	6.20012	5.67772	6.18346	5.82928	5.82258	6.39119	5.80833	6.4173	5.86235	5.99149	6.51369	5.90674	5.99835	5.80892	5.02074	6.24271	4.62044	6.69008	6.24271	6.38528
ENSG00000235202	LINC01525	chr1:117271682-117272681	1000	+	1000	48155	2000	-0.830075	0.0437867	No	-0.341902	0.132129	No	-0.381871	0.238158	No	-0.459432	0.28667	No	-0.217842	0.42892	No	-0.55849	0.131514	No	5.34718	6.19096	5.94369	6.15585	6.65693	5.59401	6.37348	5.93565	5.9016	6.57813	5.59993	5.97209	6.15233	6.05181	6.55174	5.80749	4.83303	5.40102	6.46094	5.92099	5.80749	6.21608	5.80749	6.38384
ENSG00000143093	STRIP1	chr1:110031077-110032076	1000	+	1000	42065	2000	-0.485427	0.252169	No	-0.425638	0.093345	No	-0.507795	0.136256	No	-0.598638	0.169521	No	-0.272105	0.378632	No	-0.440573	0.264208	No	5.38937	6.27431	5.52241	5.92997	6.86953	5.18045	5.53654	5.37041	5.55187	5.7994	5.54991	5.96131	5.76643	5.99026	6.38437	5.33757	6.06019	4.77034	6.39667	6.15195	5.74366	5.486	5.33757	6.15195
ENSG00000085491	SLC25A24	chr1:108200350-108201349	1000	-	1000	65807	2000	-0.392317	0.299351	No	-0.407439	0.118354	No	-0.392317	0.241798	No	-0.232661	0.599279	No	-0.291401	0.360146	No	-0.106915	0.790207	No	6.32175	6.68099	6.31645	6.73505	6.91043	5.93155	6.47947	6.17412	6.31302	6.75998	6.05631	6.38226	6.17942	6.37591	6.36938	5.83171	6.45077	6.68276	6.6095	6.75248	6.1742	6.94346	5.83171	7.00188
ENSG00000173947	PIFO	chr1:111346100-111347099	1000	+	1000	5414	2000	-0.807355	0.053784	No	-0.504923	0.122391	No	0.275634	0.597875	No	0.0524674	0.918198	No	-0.392915	0.296142	No	-0.584963	0.354194	No	4.59442	4.96699	4.99369	5.39692	4.90108	3.92012	4.61323	4.48475	4.37436	4.98826	3.15853	2.91771	2.50635	2.9559	3.38416	4.22486	4.66309	4.89532	5.27089	4.66309	4.99876	5.75745	4.22486	5.35127
ENSG00000241361	SLC25A24P1	chr1:108272443-108273442	1000	+	1000	63911	2000	0	1	No	-0.3598	0.0829622	No	-0.504792	0.0911558	No	0	1	No	-0.216826	0.390065	No	-0.132755	0.6889	No	0	0	0	0	0	5.83992	6.5631	6.15173	6.18282	6.77265	5.97838	6.72134	6.1728	6.4642	6.85085	0	0	0	0	0	0	0	0	0
ENSG00000134198	TSPAN2	chr1:115089004-115090003	1000	-	1000	40493	2000	-0.0824622	0.847271	No	-0.343136	0.185966	No	-0.167457	0.635504	No	-1.47393	0.0214899	No	-0.376783	0.232541	No	0.0588937	0.88035	No	5.62217	4.34728	5.35302	5.65902	5.77341	5.48147	5.96851	5.69959	5.78765	6.33046	5.57978	6.29026	5.96983	5.68174	6.30099	5.60263	5.94418	5.31971	4.19424	4.50032	5.60263	6.65119	3.80524	6.22015
ENSG00000226053	LINC01776	chr1:98210247-98211246	1000	+	1000	60912	2000	-0.671377	0.0971149	No	-0.311169	0.120636	No	0.0752881	0.821001	No	-0.392317	0.344195	No	-0.208465	0.392011	No	-0.0978473	0.784521	No	5.51146	6.32487	5.64145	6.16579	6.70107	5.76233	6.39928	5.91349	6.04836	6.59996	5.62029	6.14502	6.03152	5.49949	6.24993	5.51146	5.51146	5.51146	6.23571	6.41403	5.34548	5.91856	5.66029	6.32763
ENSG00000198799	LRIG2	chr1:113072698-113073697	1000	+	1000	58063	2000	-1.92206e-15	1	No	-0.335527	0.119681	No	-0.254317	0.398836	No	1	0.342066	No	-0.26535	0.312671	No	-0.463401	0.183788	No	3.02595	2.45997	2.64455	2.30471	2.99139	5.93833	6.38853	6.05841	6.25708	6.6475	6.08472	6.34613	5.88682	6.30317	6.79682	2.55551	2.55551	3.96683	0	4.91994	3.96683	3.96683	0	2.55551
ENSG00000117620	SLC35A3	chr1:99968851-99969850	1000	+	1000	65284	2000	-0.630766	0.145987	No	0	1	No	0	1	No	0.0473057	0.925087	No	0	1	No	0	1	No	5.712	6.27853	5.94561	6.36055	6.21682	0	0	0	0	0	0	0	0	0	0	5.378	5.69298	6.06504	5.95135	6.6057	5.54407	6.74868	5.54407	6.36055
ENSG00000162688	AGL	chr1:99849861-99850860	1000	+	1000	72663	2000	-0.259087	0.451444	No	-0.256385	0.2831	No	-0.243926	0.45429	No	-0.736966	0.0948257	No	-0.21602	0.458645	No	-0.401098	0.266897	No	6.73458	6.30684	6.94001	6.96816	7.04461	6.16433	6.71851	6.361	6.4143	6.93095	6.05957	6.66339	6.24182	6.29744	7.08605	6.4979	6.65668	7.04917	6.11578	6.4979	7.04917	7.89232	5.87855	6.4979
ENSG00000197106	SLC6A17	chr1:110149994-110150993	1000	+	1000	50709	2000	-1.27009	0.0112018	No	-0.563242	0.0472181	No	-0.525091	0.130494	No	-0.131245	0.81244	No	-0.265905	0.441533	No	-0.428843	0.287917	No	4.67291	5.6286	6.04055	5.94236	5.75968	5.18748	5.87524	5.57314	5.67611	6.1286	5.9863	6.51511	6.07686	6.52964	6.92375	5.42529	4.29673	4.29673	5.83191	5.42529	5.42529	6.98769	5.70867	6.2406
ENSG00000236137	CD101-AS1	chr1:117058991-117059990	1000	-	1000	33009	2000	-0.128324	0.750737	No	-0.393481	0.152601	No	0	1	No	0.160465	0.733273	No	-0.317589	0.341276	No	0	1	No	5.82309	6.26378	5.61315	5.98984	6.10108	4.89162	5.38432	5.21116	5.25694	5.68248	0	0	0	0	0	5.74257	5.37212	6.3546	6.4905	6.03707	4.10152	6.61469	6.12324	5.74257
ENSG00000203859	HSD3B2	chr1:119414431-119415430	1000	+	1000	7105	2000	-0.472068	0.270956	No	-0.648969	0.0291555	No	0.0465426	0.899383	No	-0.237039	0.628428	No	-0.243766	0.484538	No	-0.584963	0.155022	No	4.47807	5.12208	5.26646	5.07238	5.3557	4.30984	5.13103	4.78154	4.91167	5.37696	4.68112	5.0178	4.84815	4.62147	5.58459	5.55522	3.71267	4.16631	5.22234	5.02182	5.02182	5.55522	5.22234	5.55522
ENSG00000234020	CHIAP3	chr1:111366910-111367909	1000	-	1000	13135	2000	0.115477	0.792396	No	-0.44151	0.146516	No	-0.788496	0.200901	No	-0.311944	0.533969	No	-0.267664	0.462077	No	-0.758992	0.216212	No	5.17151	5.45544	5.43857	4.94513	5.76842	4.66891	5.39471	5.09378	5.06818	5.65637	2.68026	3.4108	3.75755	3.24879	4.11686	5.76842	5.51067	4.23544	5.6018	5.30908	4.79465	6.4464	5.07467	6.05311
ENSG00000060718	COL11A1	chr1:103108373-103109372	1000	-	1000	231406	2000	-0.607683	0.18432	No	-0.180442	0.399142	No	-0.241008	0.434915	No	0.0995357	0.828758	No	-0.162642	0.534376	No	-0.0365259	0.916289	No	5.66406	6.86754	6.26594	6.22446	6.67553	6.68054	7.16668	6.73409	6.85799	7.31433	6.62543	7.24589	6.45224	6.88136	7.27549	6.42772	4.99732	5.56715	6.96304	6.77204	6.8707	5.78518	6.14193	7.13168
ENSG00000185946	RNPC3	chr1:103525191-103526190	1000	+	1000	28549	2000	-0.469485	0.416598	No	-0.301955	0.224265	No	0	1	No	-0.152003	0.834119	No	-0.14689	0.627332	No	0	1	No	4.11002	4.12054	3.76843	4.48203	4.22744	5.64438	6.04018	5.80873	5.92548	6.16896	0	0	0	0	0	4.3401	3.64986	4.3401	3.64986	4.59121	4.03587	4.99121	2.27819	4.99121
ENSG00000162627	SNX7	chr1:98661201-98662200	1000	+	1000	97800	2000	-1.02046	0.00722037	Down	-0.272229	0.252511	No	-0.102362	0.762389	No	0.169925	0.732454	No	-0.211795	0.465987	No	0.0389941	0.916855	No	6.07986	6.3017	6.77228	7.1078	6.14278	6.11913	6.66105	6.26296	6.38048	6.86065	6.04241	6.77611	6.47802	6.08419	6.72979	6.14278	6.36225	5.73453	6.46062	6.14278	6.0191	7.93548	6.36225	7.19102
ENSG00000226715	LINC01709	chr1:101639009-101640008	1000	+	1000	147064	2000	-0.632268	0.172947	No	-0.222199	0.29362	No	-0.281182	0.354088	No	-0.370369	0.348539	No	-0.267139	0.30127	No	-0.347923	0.290398	No	5.3185	7.09088	6.10166	6.10304	7.45697	6.34741	6.90741	6.51347	6.55241	7.15796	6.4157	7.19938	6.50129	6.69785	7.54028	4.38895	5.35411	6.21245	6.91536	7.2664	5.92726	5.92726	6.45046	6.21245
ENSG00000162695	SLC30A7	chr1:100895576-100896575	1000	+	1000	84682	2000	-1.01749	0.00608108	Down	-0.333152	0.183697	No	-0.179821	0.562471	No	-0.387023	0.423515	No	-0.246915	0.420036	No	-0.139163	0.71272	No	6.13629	6.17155	6.76713	7.25747	6.56827	6.25268	6.73266	6.41234	6.57955	6.96676	6.67848	6.77105	6.31907	6.83924	6.92278	5.31213	6.8029	6.29386	6.39216	5.95094	6.8029	7.83189	5.66661	7.47612
ENSG00000265808	SEC22B	chr1:120176021-120177020	1000	-	1000	24623	2000	-0.974005	0.00701228	No	-0.242812	0.386362	No	-0.40828	0.2152	No	-0.860597	0.0522372	No	-0.229482	0.501115	No	-0.437064	0.285248	No	6.08016	6.13466	6.21762	6.99285	6.98168	5.54264	5.94034	5.64802	5.78442	6.16697	5.91299	5.9202	5.60476	6.45502	6.34973	5.60438	6.28492	6.35119	6.28492	5.98441	5.23474	7.27564	6.14247	7.66248
ENSG00000134247	PTGFRN	chr1:116909416-116910415	1000	+	1000	79438	2000	-1.08406	0.0102128	No	-0.383426	0.108545	No	-0.122484	0.706965	No	-0.152003	0.751217	No	-0.328719	0.259257	No	-0.827163	0.0248454	No	5.44197	6.18725	6.6994	6.58327	6.36179	5.84188	6.42971	6.0835	6.18121	6.75062	6.15892	6.40559	6.15037	6.27919	7.22615	5.47017	4.81149	6.04424	6.45381	5.9207	6.36179	7.69217	6.04424	6.45381
ENSG00000187481	HSD3BP1	chr1:119466721-119467720	1000	+	1000	5583	2000	-0.791413	0.106445	No	-0.532221	0.156522	No	-0.512206	0.2169	No	-0.0962153	0.862789	No	-0.510416	0.249566	No	0.0430687	0.92893	No	4.23707	4.95723	4.71581	5.09115	5.06425	4.11042	4.84888	4.55145	4.54972	5.33268	4.52139	5.26364	4.92227	4.98198	5.22037	5.01309	3.84907	3.84907	5.51419	4.40026	5.28529	5.01309	3.84907	5.36569
ENSG00000116752	BCAS2	chr1:114581130-114582129	1000	-	1000	13073	2000	0	1	No	-0.315355	0.322732	No	-0.160465	0.660242	No	0	1	No	-0.280312	0.470736	No	-0.444785	0.310113	No	0	0	0	0	0	5.35164	5.57601	5.32318	5.65263	5.86217	5.66137	5.73942	5.48101	5.66887	6.17984	0	0	0	0	0	0	0	0	0
ENSG00000162664	ZNF326	chr1:89994610-89995609	1000	+	1000	39424	2000	-0.623437	0.0942818	No	-0.339645	0.268948	No	-0.548521	0.107713	No	-0.760812	0.113117	No	0.0672273	0.857912	No	0.13245	0.752852	No	6.65859	6.28666	6.75857	7.35106	6.96962	6.11407	6.64465	6.18181	6.46944	6.57841	6.56263	6.91282	6.27812	7.2343	6.81339	6.57498	6.12121	7.27957	6.36586	6.20745	6.02948	7.80723	6.43899	7.2392
ENSG00000236866	TENT5C-DT	chr1:117605271-117606270	1000	-	1000	7939	2000	-0.917538	0.160174	No	-0.464108	0.12003	No	-0.0216951	0.953035	No	-0.137504	0.84687	No	-0.0967851	0.785178	No	0.326501	0.427097	No	2.80384	3.73685	3.83868	3.8426	3.57669	4.61659	5.30993	5.21994	5.03161	5.39539	4.83357	5.6621	4.90758	4.72291	5.34275	2.5914	1.81288	4.00724	4.00724	3.46646	4.21676	4.70787	2.5914	4.21676
ENSG00000134253	TRIM45	chr1:117122088-117123087	1000	-	1000	10528	2000	-0.244419	0.505288	No	-0.601697	0.0381047	No	-0.516791	0.151699	No	-0.685892	0.178647	No	-0.320112	0.36548	No	-0.189034	0.665743	No	5.91764	5.02205	5.5372	6.10843	5.7023	5.1633	5.41619	5.15127	5.71977	5.71987	4.94897	5.14607	4.8793	5.32056	5.28534	5.74055	5.88237	6.12999	5.20547	4.83864	5.74055	6.52553	4.34551	6.64975
ENSG00000179571	NBPF17P	chr1:143635142-143636141	1000	-	1000	39426	2000	-1.36257	0.0487303	No	-0.686154	0.0108517	No	-0.601451	0.16092	No	-0.514573	0.507524	No	-0.257332	0.427086	No	-0.602665	0.204199	No	3.28145	3.98771	3.87456	4.61361	4.46122	4.0936	4.83294	4.63606	4.70166	5.08546	4.24815	4.89588	4.83034	5.00084	5.45635	4.18211	2.40277	3.25947	3.79332	4.18211	4.18211	4.18211	3.25947	4.74033
ENSG00000243967	NBPF5P	chr1:108375338-108376337	1000	+	1000	33977	2000	-0.311944	0.47177	No	-0.442005	0.120543	No	0	1	No	0.134301	0.754543	No	-0.345644	0.29301	No	0	1	No	5.20271	6.52754	5.708	5.60738	6.35095	2.87584	3.56826	3.20979	3.24129	3.88697	0	0	0	0	0	6.05076	4.88583	4.67154	6.68676	6.36833	5.52005	6.21826	5.38568	6.05076
ENSG00000173218	VANGL1	chr1:115641470-115642469	1000	+	1000	55255	2000	-0.494765	0.298633	No	-0.401465	0.121272	No	-0.321928	0.659292	No	-0.36257	0.546532	No	-0.3815	0.227237	No	-6.40685e-16	1	No	5.17483	5.11235	5.53716	5.56691	5.43077	5.56597	5.99299	5.75364	5.91683	6.36774	2.24514	3.68563	3.68343	3.09039	3.77957	5.11235	5.11235	5.29978	5.11235	5.11235	5.74918	6.52634	4.33594	6.18947
ENSG00000232650	LINC01780	chr1:119326899-119327898	1000	+	1000	27784	2000	0	1	No	-0.435196	0.0905454	No	0.0631938	0.856529	No	0	1	No	-0.1176	0.705515	No	-0.0384741	0.920223	No	0	0	0	0	0	5.16821	5.86809	5.57377	5.56782	5.9816	5.44904	6.15718	5.65811	5.39344	6.1875	0	0	0	0	0	0	0	0	0
ENSG00000183508	TENT5C	chr1:117605548-117606547	1000	+	1000	21342	2000	-1.39855	0.0160246	No	-0.539366	0.0597671	No	-0.263034	0.466956	No	-1	0.209401	No	-0.419603	0.22601	No	-0.215013	0.615753	No	3.51017	3.4515	4.33085	5.10848	4.45738	5.07557	5.71797	5.31916	5.57258	6.11805	5.34747	5.62747	5.15112	5.5464	5.81467	2.16826	3.90489	4.45738	2.99812	3.90489	4.45738	5.53706	2.99812	5.16784
ENSG00000277095		chr1:143353691-143354690	1000	+	1000	30932	2000	-0.321928	0.603213	No	-0.406267	0.147731	No	-0.192645	0.620102	No	0.192645	0.813193	No	-0.275634	0.415874	No	0.234465	0.617423	No	4.04475	3.89181	3.58592	3.90754	3.87874	4.45702	5.02594	4.6724	4.78734	5.29378	5.04676	5.29741	4.9321	5.18199	5.11343	4.0721	4.37678	3.68538	4.62819	3.15542	4.37678	4.0721	2.30888	5.34163
ENSG00000234283	LINC01731	chr1:148280250-148281249	1000	-	1000	7866	2000	-0.607683	0.222221	No	-0.404523	0.198218	No	-0.108524	0.776672	No	-0.415038	0.447825	No	-0.0960269	0.798745	No	0.154328	0.722785	No	3.15491	4.76983	4.35621	4.76692	5.08043	4.7165	5.32819	5.10525	5.08032	5.42753	4.77079	5.4631	5.22094	4.76308	5.31322	5.06927	0	4.39544	4.83606	4.7036	5.60313	4.00308	3.46242	5.06927
ENSG00000274927	KMT2CP3	chr1:143498268-143499267	1000	-	1000	36547	2000	-1.24101	0.0287739	No	-0.285216	0.23474	No	-0.303392	0.405502	No	-1.28951	0.0427771	No	-0.0885367	0.760546	No	-0.527247	0.217731	No	3.74206	4.30045	5.34029	5.08955	5.54862	4.9691	5.52406	5.22194	5.23858	5.61592	4.94287	5.16982	5.23783	5.36127	5.67065	2.37327	4.14768	4.70525	4.14768	4.45323	5.41992	5.89569	4.70525	5.89569
ENSG00000198765	SYCP1	chr1:114854363-114855362	1000	+	1000	139508	2000	-0.214125	0.638811	No	-0.218571	0.346439	No	-0.373815	0.248735	No	-0.544321	0.252042	No	-0.215754	0.446891	No	-0.289507	0.415406	No	5.65862	6.29151	5.96351	5.8224	6.82098	6.26415	6.80345	6.49457	6.47009	7.00831	6.26536	7.05607	6.8091	6.63511	7.34041	6.31131	5.90232	4.76223	6.53111	6.05191	6.6296	6.18743	5.07349	6.80846
ENSG00000143398	PIP5K1A	chr1:151197449-151198448	1000	+	1000	50588	2000	-0.156726	0.653936	No	-0.156861	0.51904	No	-0.359081	0.250765	No	0.314109	0.468484	No	-0.14535	0.625219	No	0.167727	0.654108	No	6.57105	6.68844	6.38477	6.6577	6.43335	6.18541	6.3233	6.03526	6.32199	6.46693	6.17265	6.58903	5.95993	6.49225	6.42362	6.69368	6.69368	6.3258	6.23946	7.13742	6.04954	7.27399	5.83078	7.22988
ENSG00000196505	GDAP2	chr1:117929122-117930121	1000	-	1000	65137	2000	-1	0.272176	No	-0.318222	0.15679	No	-0.0170735	0.956531	No	-2.32193	0.043448	No	-0.282713	0.302051	No	-0.141356	0.696826	No	2.31834	1.73875	2.94083	3.78876	4.71955	5.89826	6.40216	6.1344	6.20069	6.67139	6.13558	6.4305	6.17971	6.1426	6.55689	0	3.47751	3.47751	3.47751	0	4.41125	4.41125	0	3.47751
ENSG00000276975	HYDIN2	chr1:146472066-146473065	1000	+	1000	440729	2000	-0.830075	0.0139638	No	-0.187633	0.419903	No	-0.160465	0.631286	No	-0.241008	0.587265	No	-0.0842738	0.767183	No	-0.402098	0.292636	No	7.37211	7.31408	7.99787	8.25966	7.5153	6.51211	7.09238	6.65974	6.66742	7.17714	6.75075	7.04592	6.87742	6.8598	7.47673	7.59068	6.7343	7.79134	7.35754	7.27062	7.7275	8.47476	7.79134	8.3102
ENSG00000134200	TSHB	chr1:115029326-115030325	1000	+	1000	3477	2000	0.371969	0.34997	No	-0.418065	0.140489	No	-0.241008	0.463514	No	-0.103094	0.827436	No	-0.244734	0.454463	No	-0.493815	0.198428	No	4.82398	4.74151	4.57003	4.49248	4.73801	4.50177	5.05163	4.88218	4.90496	5.30944	4.45827	4.6008	4.50994	4.68742	5.05977	4.79297	5.21978	4.45917	4.79297	4.69005	4.02413	5.66184	4.02413	4.32821
ENSG00000065183	WDR3	chr1:117929220-117930219	1000	+	1000	35824	2000	-0.192645	0.807185	No	-0.153194	0.563153	No	0	1	No	-1	0.437569	No	-0.229836	0.475374	No	0	1	No	3.39573	2.36552	3.87995	3.34262	3.05807	5.06865	5.41318	5.08041	5.21806	5.62645	0	0	0	0	0	3.21828	3.75062	3.21828	2.36552	2.36552	3.75062	4.13861	3.75062	4.44406
ENSG00000227082	LINC02798	chr1:121396254-121397253	1000	+	1000	65755	2000	0	1	No	-0.335299	0.118138	No	-0.30895	0.329652	No	0	1	No	-0.179153	0.493472	No	-0.316857	0.383659	No	0	0	0	0	0	5.81159	6.27226	5.95517	6.13939	6.44934	5.83363	6.19879	5.73521	6.11725	6.51185	0	0	0	0	0	0	0	0	0
ENSG00000163393	SLC22A15	chr1:115976013-115977012	1000	+	1000	92542	2000	-0.93587	0.0416498	No	-0.26364	0.334597	No	0.212304	0.54093	No	2.03206e-11	1	No	-0.25658	0.441976	No	-0.152003	0.708123	No	5.42735	4.93123	6.30314	6.32934	5.44787	5.85844	6.36803	6.06781	6.08908	6.61323	6.50643	6.68967	6.3835	6.30022	6.82317	5.8577	4.88237	5.54198	6.23046	3.63201	5.99294	7.56272	5.35375	6.43435
ENSG00000163156	SCNM1	chr1:151156164-151157163	1000	+	1000	12633	2000	0	1	No	-0.211504	0.645058	No	0.893085	0.255638	No	0	1	No	0.180572	0.743684	No	-0.807355	0.316081	No	0	0	0	0	0	2.76254	3.14895	2.90717	2.82065	2.99427	2.85068	2.39865	1.6797	2.05653	3.48212	0	0	0	0	0	0	0	0	0
ENSG00000274642		chr1:120196585-120197584	1000	+	1000	121596	2000	-0.793549	0.13204	No	-0.367436	0.136703	No	0	1	No	-0.706269	0.169979	No	-0.103567	0.730573	No	0	1	No	4.83337	5.9121	5.85514	5.72721	6.54885	4.91485	5.55036	5.19556	5.24514	5.65017	0	0	0	0	0	5.48199	3.75315	5.26496	5.83736	5.98684	6.24608	5.83736	5.48199	6.24608
ENSG00000177551	NHLH2	chr1:115843418-115844417	1000	-	1000	6541	2000	-0.604071	0.169956	No	-0.294113	0.281932	No	-0.0515303	0.886391	No	-0.237039	0.6141	No	-0.5115	0.12081	No	-0.333424	0.40195	No	4.36502	4.9499	4.90531	4.90135	5.30162	4.63777	4.72196	4.82162	4.90963	5.21693	4.4915	4.92853	4.86721	4.46237	5.25197	4.4729	4.31108	4.31108	4.31108	5.58873	4.6184	5.78644	4.31108	4.87161
ENSG00000197323	TRIM33	chr1:114510704-114511703	1000	-	1000	117414	2000	-0.437405	0.275072	No	-0.267241	0.362359	No	0.17897	0.608673	No	-1.91754	0.00309911	Down	-0.222905	0.53452	No	-0.36257	0.401235	No	6.60705	4.83778	6.65186	7.02785	6.72385	6.30288	6.73673	6.43875	6.5596	6.94958	6.9288	6.60264	6.32637	6.76439	6.9738	6.44912	6.34347	7.02856	4.99311	4.68246	5.46553	8.38436	6.10569	7.09518
ENSG00000237975	FLG-AS1	chr1:152167625-152168624	1000	+	1000	276332	2000	0	1	No	-0.296282	0.211987	No	0.0269671	0.941162	No	0	1	No	-0.133759	0.644838	No	-0.199309	0.613395	No	0	0	0	0	0	5.80669	6.41507	6.00419	6.07393	6.54663	6.18853	6.80363	6.27013	6.08447	6.97514	0	0	0	0	0	0	0	0	0
ENSG00000287980		chr1:118184849-118185848	1000	+	1000	20703	2000	-0.847997	0.312674	No	-0.300102	0.23397	No	-0.456858	0.202425	No	2.2424e-15	1	No	-0.158611	0.602074	No	-0.341037	0.376879	No	2.70919	2.98534	1.71408	3.38809	2.98534	5.25041	5.88764	5.43323	5.53146	6.02875	4.89055	5.71804	5.37091	5.26019	6.05592	2.98534	2.1569	2.98534	2.98534	2.98534	2.1569	0	2.98534	2.98534
ENSG00000229283		chr1:111323482-111324481	1000	-	1000	5382	2000	-0.509014	0.30418	No	-0.744743	0.0949606	No	0	1	No	-0.519374	0.32757	No	-0.736966	0.139738	No	0	1	No	4.28739	5.06481	4.35028	4.66332	5.59568	2.58541	3.16652	2.93821	3.14122	3.81587	0	0	0	0	0	4.04052	4.78112	4.04052	5.34849	4.78112	4.996	4.22216	3.83266	5.49695
ENSG00000079335	CDC14A	chr1:100344501-100345500	1000	+	1000	174277	2000	0.0365259	0.923497	No	-0.290696	0.145751	No	-0.343484	0.222537	No	0.0951572	0.806233	No	-0.17994	0.460924	No	-0.103623	0.745182	No	6.55069	7.37546	6.90382	6.46796	7.28233	6.28837	6.94266	6.53109	6.55571	7.11766	6.75265	7.37025	7.15674	7.11327	7.47964	6.82784	6.29303	6.5312	7.2838	7.46711	7.14722	7.14722	6.41702	6.82784
ENSG00000143119	CD53	chr1:110870688-110871687	1000	+	1000	27735	2000	-0.83399	0.0534033	No	-0.288738	0.194756	No	-0.654225	0.0394875	No	-0.192645	0.672064	No	-0.277985	0.300343	No	-0.0981804	0.780755	No	4.78726	5.73269	5.24118	5.69098	5.95193	5.32498	5.93955	5.55798	5.59505	6.20962	5.30877	6.10198	5.72272	5.88319	6.1812	5.54736	4.79162	4.02281	5.42463	6.04076	5.14257	5.29048	5.29048	5.66046
ENSG00000171943	SRGAP2C	chr1:121184311-121185310	1000	+	1000	207064	2000	0	1	No	-0.358051	0.128124	No	0	1	No	0	1	No	-0.164056	0.568526	No	0	1	No	0	0	0	0	0	5.95295	6.47858	6.17629	6.28854	6.64089	0	0	0	0	0	0	0	0	0	0	0	0	0	0
ENSG00000155761	SPAG17	chr1:118184729-118185728	1000	-	1000	230639	2000	0	1	No	-0.322647	0.143614	No	0	1	No	-3.02766	0.0727705	No	-0.29763	0.269812	No	0	1	No	3.92048	0	4.23897	3.92048	3.58286	6.26993	6.82947	6.53709	6.57227	7.11596	0	0	0	0	0	3.12542	4.04029	4.59573	0	0	4.99577	4.59573	3.12542	4.59573
ENSG00000230806	SRGAP2-AS1	chr1:121398307-121399306	1000	-	1000	37651	2000	0	1	No	0.192645	0.623108	No	0	1	No	0	1	No	-0.440573	0.35153	No	0	1	No	0	0	0	0	0	1.87077	1.74563	1.60546	1.73465	2.05342	0	0	0	0	0	0	0	0	0	0	0	0	0	0
ENSG00000116830	TTF2	chr1:117059826-117060825	1000	+	1000	46128	2000	-0.853159	0.0376873	No	-0.2653	0.302972	No	-0.0824622	0.814653	No	-0.584963	0.222314	No	-0.301817	0.336981	No	-0.208108	0.606538	No	5.56579	5.89651	6.39786	6.36335	6.46585	5.90231	6.23304	5.94012	6.14949	6.5233	5.68955	6.04225	5.51093	5.72041	6.24809	5.78718	5.38083	5.52937	5.78718	6.00584	5.90065	7.50575	5.78718	6.19568
ENSG00000143614	GATAD2B	chr1:153922861-153923860	1000	-	1000	133331	2000	0	1	No	-0.261937	0.224078	No	-0.10188	0.787901	No	0	1	No	-0.201044	0.445058	No	-0.25634	0.539118	No	0	0	0	0	0	5.843	6.18652	5.92624	6.08543	6.38449	5.46887	5.88091	5.44025	5.58587	6.06616	0	0	0	0	0	0	0	0	0
ENSG00000169418	NPR1	chr1:153678188-153679187	1000	+	1000	14305	2000	-1.64464e-12	1	No	-0.422422	0.140705	No	-0.307182	0.403745	No	-0.247928	0.673831	No	-0.261648	0.446915	No	0.0473057	0.91012	No	4.86056	4.66013	5.23003	4.79947	4.81171	4.6579	5.24532	4.86818	4.99239	5.50689	4.933	5.59424	5.37955	5.20788	5.55005	5.1145	4.98116	4.48603	4.83422	4.48603	4.98116	5.72776	4.98116	5.45348
ENSG00000081026	MAGI3	chr1:113390015-113391014	1000	+	1000	294409	2000	-0.527932	0.161424	No	-0.323548	0.188472	No	-0.174029	0.600607	No	-1.18057	0.0284206	No	-0.268492	0.372449	No	-0.219313	0.568621	No	6.8349	5.99377	7.26552	7.43459	7.0328	6.62796	7.18488	6.88852	6.94246	7.4452	6.75477	7.13958	7.03755	6.93431	7.36096	6.78085	6.25615	7.46772	6.08858	5.89896	6.66646	8.46364	6.66646	7.39773
ENSG00000227179	PGBP	chr1:111391320-111392319	1000	-	1000	7960	2000	-0.271302	0.559983	No	-0.405565	0.209713	No	-0.316857	0.415218	No	-0.684498	0.169895	No	-0.253553	0.505257	No	-0.318176	0.449271	No	4.50178	5.08596	4.24663	4.91932	5.84494	4.37276	5.21605	4.72997	4.67104	5.4572	4.60037	5.61293	4.93245	4.91409	5.93837	4.9629	3.46761	5.07482	5.60872	4.5632	4.70909	4.5632	3.46761	5.07482
ENSG00000228127	LINC01649	chr1:115904355-115905354	1000	+	1000	25762	2000	0.175087	0.686947	No	-0.312468	0.227559	No	-0.281771	0.44571	No	-0.115477	0.798398	No	-0.329346	0.292854	No	-0.0227201	0.95453	No	5.46855	6.07833	5.54758	4.99462	6.18924	5.24015	5.8328	5.41819	5.50327	6.14417	4.97402	5.89724	5.53846	5.28742	5.91907	5.38998	5.38998	5.62568	6.23691	5.91975	5.51264	6.37267	4.75743	6.23691
ENSG00000143554	SLC27A3	chr1:153773854-153774853	1000	+	1000	4804	2000	0.447459	0.518275	No	-0.549339	0.2594	No	0.121991	0.814138	No	-0.206451	0.776021	No	-0.415037	0.490668	No	0.447459	0.474628	No	3.17183	3.8856	1.3457	2.8389	4.05672	2.76878	2.74067	2.938	3.20366	3.09817	3.74863	4.07988	3.73465	3.48361	3.66083	3.53972	4.3315	1.64428	3.78193	3.98926	0	2.39282	1.64428	3.98926
ENSG00000143458	GABPB2	chr1:151070078-151071077	1000	+	1000	53965	2000	0	1	No	-0.334579	0.112542	No	-0.297386	0.315923	No	0	1	No	-0.142487	0.579042	No	-0.142604	0.674365	No	0	0	0	0	0	5.79921	6.27572	5.94515	6.11304	6.41537	6.04069	6.53269	5.71317	6.35283	6.67008	0	0	0	0	0	0	0	0	0
ENSG00000073754	CD5L	chr1:157897757-157898756	1000	-	1000	66346	2000	-0.176878	0.708416	No	-0.220234	0.347984	No	-0.32681	0.338413	No	-0.249978	0.559268	No	-0.144558	0.612934	No	0.478047	0.207062	No	5.323	6.56229	5.77938	5.4129	6.82141	5.70928	6.31123	5.88926	5.90267	6.45133	5.65434	6.63876	5.85296	5.9084	6.16997	5.38558	5.19785	5.38558	6.36822	6.75637	6.17806	6.17806	4.982	5.95899
ENSG00000228826		chr1:121511089-121512088	1000	-	1000	16260	2000	-0.247928	0.536925	No	-0.282064	0.204217	No	-0.698344	0.0310526	No	0.169925	0.692765	No	-0.129593	0.623257	No	0.117357	0.744721	No	5.12155	5.86708	4.77188	5.16409	5.70239	5.0065	5.73302	5.19678	5.26723	5.86055	4.83121	5.69147	4.89615	5.52941	5.58559	5.29656	4.89371	5.17437	5.78823	5.94594	4.54494	4.72984	5.04085	6.2175
ENSG00000233907	LINC01761	chr1:95474237-95475236	1000	+	1000	3620	2000	-0.478047	0.285052	No	-0.517607	0.117728	No	-0.459432	0.231057	No	-0.283793	0.515895	No	-0.245112	0.518218	No	0.0465426	0.91155	No	4.20021	5.47426	4.14376	4.66462	5.72661	4.15035	4.90004	4.51317	4.57621	5.13758	3.93583	4.9757	4.58901	4.34578	4.92919	4.5978	4.34664	3.65619	5.78574	5.16277	4.04233	4.04233	4.34664	5.08267
ENSG00000228420	LINC01768	chr1:109827855-109828854	1000	+	1000	42082	2000	-1.04182	0.0366607	No	-0.401283	0.128043	No	-0.206451	0.561553	No	-0.440573	0.357382	No	-0.296859	0.3545	No	-0.24257	0.536668	No	4.59771	5.86731	5.68133	5.40352	6.34636	5.51135	6.17468	5.81667	5.88663	6.46535	5.54885	6.29302	5.74873	5.76006	6.53802	4.98534	4.98534	3.82243	6.39686	5.33776	5.74385	5.96239	5.33776	6.66952
ENSG00000286151		chr1:157400427-157401426	1000	+	1000	15333	2000	-0.725825	0.083535	No	-0.465037	0.0504145	No	-0.258312	0.460294	No	-0.347923	0.477703	No	-0.154034	0.58712	No	-0.504473	0.198194	No	4.79929	5.14127	4.7276	5.45603	5.48257	4.80365	5.47512	5.15187	5.23301	5.62557	4.77277	5.06875	4.89947	4.97181	5.60516	5.01349	4.86644	4.51793	5.01349	5.26906	5.14693	4.51793	4.51793	5.91817
ENSG00000271736	LINC02772	chr1:157273260-157274259	1000	+	1000	9209	2000	-1.08246	0.0298906	No	-0.357011	0.213847	No	0.241008	0.574912	No	-0.956931	0.074489	No	-0.0862998	0.800129	No	0.137504	0.759467	No	3.9425	4.54907	4.76855	5.02181	5.47242	4.66503	5.42185	4.94352	4.98282	5.50271	4.13839	4.8573	4.64984	3.88419	4.76984	3.82826	4.46773	3.53151	4.46773	4.6304	4.6304	5.60097	4.07427	5.24687
ENSG00000143552	NUP210L	chr1:154154617-154155616	1000	-	1000	161432	2000	-1	0.0554375	No	-0.284818	0.264411	No	-0.315305	0.301388	No	-0.862497	0.167206	No	-0.0820084	0.792729	No	-0.456378	0.220049	No	4.96432	5.26975	4.99039	5.82657	6.05507	6.26793	6.82796	6.41707	6.52498	6.90928	7.2323	7.21389	7.2454	7.51545	7.65789	3.87975	5.39785	5.61535	5.39785	5.14165	5.39785	5.14165	4.43167	6.79135
ENSG00000175984	DENND2C	chr1:114669923-114670922	1000	-	1000	86575	2000	-1.01937	0.00409885	Down	-0.343122	0.0996261	No	-0.192645	0.623053	No	-0.736966	0.139047	No	-0.223239	0.379343	No	-0.129283	0.765376	No	6.07788	5.66842	6.47102	7.12247	6.39953	5.9518	6.57073	6.22466	6.27497	6.78963	5.05862	5.48595	4.98197	5.15158	5.63663	5.82621	5.82621	6.58124	5.82621	5.51062	6.085	7.24307	6.085	6.88322
ENSG00000116824	CD2	chr1:116753930-116754929	1000	+	1000	13800	2000	0.121991	0.778511	No	-0.716019	0.0117218	No	-0.474909	0.190003	No	0.280108	0.568707	No	-0.316314	0.351122	No	-0.457207	0.263151	No	5.20869	5.70114	5.45843	5.04825	5.4224	4.65853	5.52575	5.13601	5.24687	5.83083	4.92811	5.5084	5.29254	5.34449	5.94055	4.81755	5.09772	5.71081	5.86837	5.5339	5.33223	5.71081	5.33223	5.71081
ENSG00000237460	LINC01661	chr1:106817724-106818723	1000	+	1000	46093	2000	-0.0901978	0.830806	No	-0.269033	0.230638	No	-0.162271	0.598384	No	-0.443607	0.340346	No	-0.268626	0.324656	No	-0.4885	0.167395	No	5.55375	5.62643	5.75111	5.65137	6.27182	5.73276	6.30027	5.9274	5.98766	6.55142	5.99743	6.25911	6.11014	6.11671	6.70375	5.38047	5.38047	5.90029	6.44013	4.81272	5.52901	6.19532	5.52901	5.78683
ENSG00000223804		chr1:120341372-120342371	1000	-	1000	73538	2000	-1.5025	0.00198374	Down	-0.369881	0.209645	No	0	1	No	-1.23704	0.0315741	No	0.00582908	0.98699	No	0	1	No	4.94758	5.18792	6.02642	6.46609	6.45515	3.7021	4.2325	4.07016	4.04477	4.22572	0	0	0	0	0	4.4669	4.77572	5.60012	5.60012	4.77572	5.88421	7.16511	5.02995	6.0077
ENSG00000024526	DEPDC1	chr1:68496722-68497721	1000	-	1000	22070	2000	0	1	No	0.0189927	0.935681	No	-0.111421	0.69441	No	0	1	No	-0.105691	0.711273	No	-0.526069	0.116015	No	0	0	0	0	0	5.74422	6.09523	5.67793	5.73458	6.20044	6.33032	6.45821	5.81451	6.45052	7.00256	0	0	0	0	0	0	0	0	0
ENSG00000225279		chr1:160061961-160062960	1000	+	1000	17309	2000	0	1	No	-0.202044	0.485391	No	-0.584963	0.329748	No	0	1	No	-0.226509	0.51249	No	-1.48543	0.0699131	No	0	0	0	0	0	4.33228	4.86858	4.76979	4.50982	5.08892	2.88726	2.32425	2.67273	3.31915	3.62052	0	0	0	0	0	0	0	0	0
ENSG00000283360		chr1:161470024-161471023	1000	-	1000	66115	2000	-0.642843	0.199463	No	-0.639586	0.174512	No	0	1	No	-0.450661	0.471466	No	-0.283438	0.623165	No	0	1	No	7.56232	7.26448	8.13693	8.15599	7.70658	6.77467	7.01448	7.1622	7.38366	7.29816	0	0	0	0	0	7.74801	7.06026	7.87867	7.21668	7.31227	8.26057	9.39551	6.75471	8.82788
ENSG00000117262	GPR89A	chr1:145607488-145608487	1000	+	1000	61663	2000	-0.678072	0.425202	No	-0.185236	0.398929	No	-0.371969	0.344952	No	-1.73697	0.078076	No	-0.0506501	0.850156	No	-0.160465	0.770247	No	2.48249	3.01655	3.65321	3.76441	4.66703	6.04346	6.40125	6.01554	6.21765	6.45239	4.84621	4.46726	3.83056	5.12828	4.35701	3.45354	3.99392	0	2.57956	3.45354	4.38614	3.99392	2.57956	4.38614
ENSG00000143624	INTS3	chr1:153727550-153728549	1000	+	1000	45759	2000	0.163499	0.742175	No	-0.209453	0.496621	No	0	1	No	-0.347923	0.612563	No	-0.0135678	0.97114	No	0	1	No	5.37278	4.68296	5.76738	5.04461	5.01041	4.59017	5.01082	4.48459	4.73784	5.02491	0	0	0	0	0	4.80935	5.78339	5.52559	4.80935	4.55657	5.78339	6.70941	4.80935	5.37706
ENSG00000227970	NR1H5P	chr1:114836727-114837726	1000	+	1000	13227	2000	-0.83399	0.0612859	No	-0.160796	0.531222	No	0.300866	0.368627	No	-0.77259	0.102211	No	-0.114582	0.708729	No	-0.157541	0.669941	No	4.55698	5.19514	4.9896	5.32876	5.85602	5.13533	5.8276	5.48208	5.29166	5.94109	5.42023	5.87779	5.71172	5.10218	6.03563	4.79788	4.23862	4.63443	5.31235	5.07793	4.79788	6.18014	3.99079	5.77171
ENSG00000137947	GTF2B	chr1:88891445-88892444	1000	-	1000	38312	2000	-0.040642	0.908008	No	-0.317951	0.220387	No	-0.537657	0.0785573	No	-0.612977	0.169244	No	0.061632	0.845638	No	0.237692	0.546035	No	6.53508	6.17169	6.53016	6.62255	6.79897	5.96428	6.49755	5.96723	6.27011	6.4446	6.45987	6.35587	5.86311	6.95299	6.17139	5.69957	7.05169	6.85399	6.42539	5.91799	6.19388	7.38066	6.01593	7.05169
ENSG00000117586	TNFSF4	chr1:173206832-173207831	1000	-	1000	22601	2000	0.14439	0.719029	No	-0.270344	0.278687	No	-0.544996	0.106901	No	0.0801704	0.858028	No	-0.257424	0.391056	No	-0.115477	0.751319	No	5.58078	5.97192	5.16864	5.51536	5.97061	5.21187	5.94847	5.47516	5.45119	6.20229	5.16547	6.24265	5.74333	5.69549	6.33327	6.24425	5.4511	5.04701	6.49274	5.4511	5.32856	5.94386	4.23351	5.32856
ENSG00000162728	KCNJ9	chr1:160081038-160082037	1000	+	1000	8026	2000	0	1	No	-0.173065	0.608339	No	0.14439	0.793236	No	0	1	No	-0.401098	0.324384	No	-0.241008	0.731025	No	0	0	0	0	0	4.46707	4.65993	4.74047	4.61408	5.0606	3.07005	2.72162	2.82953	3.12165	3.01253	0	0	0	0	0	0	0	0	0
ENSG00000229021		chr1:151994031-151995030	1000	+	1000	47244	2000	-0.31034	0.522225	No	-0.265239	0.372063	No	0	1	No	-1	0.164481	No	-0.207233	0.567155	No	0	1	No	5.26876	4.22275	4.70903	5.30284	5.22641	5.1708	5.5979	5.26861	5.41258	5.8011	0	0	0	0	0	5.54061	5.03926	5.22641	3.87421	4.57128	3.33762	6.52503	4.26444	6.01716
ENSG00000203825		chr1:143541268-143542267	1000	+	1000	30067	2000	-0.115477	0.856481	No	-0.666321	0.0216185	No	-0.176878	0.720661	No	-0.234465	0.686606	No	-0.275942	0.426705	No	-0.536053	0.317055	No	3.9869	4.97458	4.11573	4.16078	5.32833	3.95942	4.7778	4.35736	4.55826	5.05226	3.99917	4.30249	4.03731	4.12909	4.8707	3.6728	3.6728	4.6151	5.58536	4.36379	4.6151	3.6728	4.05928	4.05928
ENSG00000184371	CSF1	chr1:109909742-109910741	1000	+	1000	19751	2000	-1.20645	0.00450105	Down	-0.434345	0.107576	No	-0.164631	0.617869	No	0.0458037	0.924014	No	-0.446874	0.169401	No	-0.600904	0.128161	No	4.85641	5.78324	5.73155	6.10621	5.7485	4.88474	5.43383	5.15219	5.22611	5.88105	5.71728	5.68327	5.55543	5.86197	6.29348	5.13163	4.17221	5.26539	5.60525	5.96122	5.50061	6.42865	5.26539	6.24651
ENSG00000232265	LINC02805	chr1:148155639-148156638	1000	+	1000	29842	2000	-0.175087	0.710817	No	-0.547488	0.254886	No	0	1	No	-0.0430687	0.933806	No	-1.00908e-14	1	No	0	1	No	5.25925	5.95079	5.49779	5.45335	6.01218	1.08988	1.64495	1.28286	1.35476	1.6525	0	0	0	0	0	5.1768	4.61164	5.98931	6.44254	5.45903	5.3248	6.15671	5.01185	6.07544
ENSG00000236957		chr1:157924565-157925564	1000	+	1000	23007	2000	-0.115477	0.810202	No	-0.243196	0.35882	No	-0.68226	0.0711849	No	-0.514573	0.317609	No	-0.199938	0.532233	No	-0.236067	0.580174	No	4.6898	5.25739	4.76864	4.78366	5.77172	5.13513	5.72426	5.36295	5.3306	5.91936	4.69258	5.30881	5.17298	5.31358	5.59908	5.45946	3.55462	5.05531	5.45946	5.05531	5.57242	4.49188	4.24162	5.45946
ENSG00000238087	FMO8P	chr1:166565678-166566677	1000	+	1000	13528	2000	-0.563901	0.21446	No	-0.486949	0.0531502	No	0.0220263	0.948914	No	-0.351472	0.443063	No	-0.231552	0.440533	No	-0.408806	0.282783	No	4.5548	5.45592	5.08593	5.11388	5.81657	4.95531	5.73388	5.25449	5.40767	5.96254	5.08553	5.47342	4.8894	5.02058	5.85055	4.95516	4.24887	4.46038	5.21042	5.70142	5.08843	5.52454	4.64481	5.3229
ENSG00000277406	SEC22B4P	chr1:146401148-146402147	1000	-	1000	79434	2000	-0.752073	0.0433403	No	-0.347923	0.129267	No	-0.263034	0.410501	No	0.0901978	0.842892	No	-0.0837303	0.765057	No	-0.131245	0.725859	No	6.08724	6.49703	6.20459	6.85461	6.38995	6.00444	6.44535	6.1286	6.30518	6.52654	6.09367	6.42687	6.56736	6.35821	6.56096	6.36177	5.63645	6.26349	6.45378	6.54028	5.92067	6.77241	5.92067	6.62188
ENSG00000231671	LINC01307	chr1:101322837-101323836	1000	+	1000	65967	2000	-0.0365259	0.927797	No	-0.385038	0.112503	No	-0.273019	0.410198	No	-0.405257	0.345223	No	-0.235028	0.426053	No	-0.214125	0.563325	No	6.04445	6.54685	5.75285	6.08166	6.94977	5.74856	6.56975	6.03284	6.08697	6.79882	5.90842	6.5886	6.40183	6.21776	6.72045	6.06997	5.69788	6.3655	6.82015	6.27355	5.19517	5.69788	6.3655	6.27355
ENSG00000162729	IGSF8	chr1:160098444-160099443	1000	-	1000	6604	2000	-1.26303	0.0194087	No	-0.388162	0.34528	No	-1.28011	0.08836	No	-0.584963	0.390755	No	-0.479397	0.330655	No	-0.788496	0.272126	No	3.85756	4.00449	5.16593	5.27698	4.61227	4.21503	4.6706	4.62158	4.48744	5.13663	1.79787	2.90249	3.14655	2.18349	3.61044	3.68022	3.01639	4.87606	3.38615	4.62282	4.75499	6.11999	4.62282	5.36404
ENSG00000143158	MPC2	chr1:167936573-167937572	1000	-	1000	19398	2000	0	1	No	-0.307678	0.197497	No	-0.0272215	0.928479	No	0	1	No	-0.175572	0.545092	No	-0.0500407	0.888412	No	0	0	0	0	0	5.69586	6.07831	5.87099	5.99511	6.24548	5.87789	6.18615	5.70148	5.92123	6.2365	0	0	0	0	0	0	0	0	0
ENSG00000238118	SLC25A24P2	chr1:108420796-108421795	1000	-	1000	36560	2000	0	1	No	-0.403954	0.188027	No	0	1	No	0	1	No	-0.26748	0.469416	No	0	1	No	0	0	0	0	0	3.6047	4.03796	3.67539	3.97478	4.28658	0	0	0	0	0	0	0	0	0	0	0	0	0	0
ENSG00000232148	FMO11P	chr1:166762834-166763833	1000	+	1000	28434	2000	-0.519374	0.197465	No	-0.160541	0.466401	No	-0.436099	0.163274	No	-0.405257	0.319397	No	-0.280968	0.290904	No	-0.357552	0.311537	No	5.30215	6.17226	5.48504	5.55301	6.53662	5.51701	6.07972	5.64335	5.6556	6.35534	5.47263	5.96576	5.60795	5.89362	6.3037	5.30215	5.30215	5.30215	6.21072	6.1338	4.80316	5.87487	5.77709	6.54369
ENSG00000278811	LINC00624	chr1:147517376-147518375	1000	-	1000	257991	2000	-0.0824622	0.850539	No	-0.246061	0.362518	No	0	1	No	-0.514573	0.288567	No	-0.0424	0.897953	No	0	1	No	6.48653	6.80926	6.38151	6.05815	7.30554	6.22475	6.79896	6.35805	6.44482	6.8427	0	0	0	0	0	6.1935	6.92256	6.34353	7.01492	6.6036	6.6036	6.92256	5.61836	7.76526
ENSG00000000460	C1orf112	chr1:169661507-169662506	1000	+	1000	191074	2000	-0.214125	0.633828	No	-0.189664	0.386273	No	0	1	No	-0.459432	0.327715	No	-0.183131	0.493365	No	0	1	No	5.93239	6.32662	6.13286	6.09151	6.89925	5.8305	6.34931	5.94	6.00136	6.52964	0	0	0	0	0	5.69481	6.05118	6.05118	6.95844	5.69481	6.46076	6.46076	5.47705	6.33672
ENSG00000188859	FAM78B	chr1:166166502-166167501	1000	-	1000	108576	2000	0	1	No	-0.211395	0.427304	No	-0.065095	0.857772	No	0	1	No	-0.108041	0.739587	No	0.0210616	0.958615	No	0	0	0	0	0	5.50109	6.06279	5.66069	5.6486	6.16912	6.0284	6.67565	5.75451	6.0252	6.68842	0	0	0	0	0	0	0	0	0
ENSG00000135862	LAMC1	chr1:183022920-183023919	1000	+	1000	121173	2000	-0.729352	0.0978714	No	-0.500673	0.125712	No	-0.51134	0.160521	No	-1	0.0931104	No	-0.368526	0.357032	No	-0.549085	0.215342	No	6.19158	5.62426	6.89537	6.9974	6.60909	6.75085	7.34942	7.15576	7.23408	7.71463	7.1266	7.20191	6.89558	7.61146	7.76408	6.12062	5.48035	6.97376	5.98519	5.26333	6.6547	8.55105	5.48035	7.4559
ENSG00000158473	CD1D	chr1:158177530-158178529	1000	+	1000	7398	2000	-0.928447	0.0330061	No	-0.197301	0.540706	No	-0.0458037	0.906877	No	-0.343954	0.511092	No	0.0671142	0.86252	No	0.32681	0.458375	No	4.50837	5.02443	5.45638	5.53917	5.3437	4.73665	5.2287	4.91189	4.85037	5.16141	4.71242	5.48429	5.02589	4.63357	5.21746	3.97544	3.97544	5.57424	5.24126	4.8076	4.5295	6.1239	5.71575	4.8076
ENSG00000227722		chr1:168316997-168317996	1000	+	1000	58380	2000	-0.263034	0.571678	No	-0.266498	0.297926	No	-0.923379	0.00730064	No	6.67722e-12	1	No	-0.275634	0.376974	No	0.132104	0.733046	No	5.31185	6.55955	5.81013	5.6039	6.65722	5.83367	6.44083	6.08072	6.07094	6.71396	5.56183	6.58016	5.98592	6.44154	6.48424	4.66892	5.77515	5.49149	7.10699	6.0121	6.39386	5.89849	5.13805	5.89849
ENSG00000143198	MGST3	chr1:165630713-165631712	1000	+	1000	29584	2000	-0.917538	0.0172029	No	-0.275753	0.333192	No	-0.932886	0.0475892	No	-0.604071	0.231071	No	-0.0993398	0.774736	No	-0.14439	0.800069	No	5.85111	5.53956	6.54813	6.73083	6.22953	5.54666	6.03711	5.57236	5.81326	6.13453	3.93178	4.19209	3.58547	4.81926	4.42193	5.79581	5.45495	6.30257	5.0078	6.07133	6.22953	7.72398	5.69089	6.78277
ENSG00000143318	CASQ1	chr1:160190075-160191074	1000	+	1000	10312	2000	-0.514573	0.246854	No	-0.32662	0.257681	No	0.341037	0.546207	No	1.92206e-15	1	No	-0.370022	0.289957	No	0.452512	0.405734	No	4.6195	5.2677	5.49625	5.08923	5.2677	4.81559	5.01629	4.84615	5.09975	5.37696	3.05895	4.21913	3.48928	2.60718	3.79437	5.39696	4.1255	4.33603	5.5735	4.9619	5.87257	5.65428	4.9619	5.65428
ENSG00000232212	LINC01701	chr1:189774965-189775964	1000	+	1000	38454	2000	-0.834941	0.0172749	No	-0.0572049	0.768401	No	0.0780025	0.783027	No	-0.610054	0.107252	No	-0.230016	0.328242	No	-0.237039	0.450319	No	5.72607	6.35207	6.13182	6.56215	6.95035	5.91149	6.39901	5.92082	5.94562	6.6282	6.09024	6.49031	6.23669	6.00722	6.71492	5.91974	5.81466	5.44381	6.42715	6.277	5.81466	6.01769	6.56312	6.62659
ENSG00000143621	ILF2	chr1:153670529-153671528	1000	-	1000	8241	2000	-0.252187	0.478928	No	-0.230982	0.456535	No	0.825971	0.0376118	No	-0.510962	0.269711	No	0.0054135	0.988513	No	-0.415038	0.468726	No	6.22291	5.68182	6.1737	6.46826	6.20004	5.03767	5.39657	4.99956	5.26051	5.39088	4.97519	3.56712	3.05749	4.28417	4.00622	5.76667	6.40908	6.493	5.89561	5.46804	6.01396	7.21533	5.2918	6.45165
ENSG00000143155	TIPRL	chr1:168178462-168179461	1000	+	1000	22148	2000	-0.451696	0.201826	No	-0.291006	0.291737	No	-0.556393	0.113618	No	-0.405992	0.363588	No	-0.224591	0.50398	No	-0.0170735	0.9657	No	6.18948	6.15816	6.38932	6.76247	6.53518	5.70632	6.09442	5.94259	5.98442	6.31491	5.34671	6.23105	5.63126	5.84395	6.24357	5.18517	6.59295	6.79032	6.01544	6.30088	5.65922	7.41647	6.09226	6.36422
ENSG00000143156	NME7	chr1:169367449-169368448	1000	-	1000	234418	2000	0	1	No	-0.355787	0.212312	No	0	1	No	0	1	No	-0.189002	0.586671	No	0	1	No	0	0	1.04411	0	0	4.14726	4.76968	4.42372	4.46933	4.95207	0	0	0	0	0	0	0	0	0	0	0	3.13234	0	0
ENSG00000198771	RCSD1	chr1:167629593-167630592	1000	+	1000	77604	2000	0	1	No	-0.368627	0.180026	No	-0.0201779	0.955764	No	0	1	No	-0.336195	0.316382	No	-0.31774	0.434797	No	0	0	0	0	0	5.84265	6.49282	6.14565	6.15988	6.82363	6.00192	6.54869	6.18481	5.87681	6.86318	0	0	0	0	0	0	0	0	0
ENSG00000116147	TNR	chr1:175743117-175744116	1000	-	1000	427423	2000	-0.479993	0.2358	No	-0.33669	0.20392	No	0	1	No	-0.485427	0.304784	No	-0.261934	0.419206	No	0	1	No	6.89454	7.11105	6.87704	7.34853	7.64442	6.28461	7.0162	6.5025	6.55954	7.27753	0	0	0	0	0	7.25598	6.84408	6.58356	7.50241	6.71969	6.71969	7.64604	6.26538	7.77666
ENSG00000213064	SFT2D2	chr1:168225438-168226437	1000	+	1000	26084	2000	-0.777608	0.0444353	No	-0.247196	0.366415	No	-0.390459	0.261246	No	-0.383329	0.457915	No	-0.310141	0.351564	No	-0.175087	0.650145	No	5.72057	5.45715	6.12099	6.45646	5.82162	5.65289	6.08483	5.68596	5.88158	6.38153	5.53699	6.45533	5.94886	5.90457	6.60705	5.63154	5.51848	6.0117	5.51848	5.39581	6.0117	7.40211	4.94917	6.77293
ENSG00000143179	UCK2	chr1:165827114-165828113	1000	+	1000	83005	2000	0	1	No	-0.275218	0.219615	No	0.46073	0.11286	No	0	1	No	-0.0724944	0.791266	No	-0.0544478	0.888884	No	0	0	0	0	0	5.92592	6.2989	5.92059	6.16635	6.37047	6.9851	6.16947	5.88147	6.53515	6.20808	0	0	0	0	0	0	0	0	0
ENSG00000274562		chr1:160779641-160780640	1000	-	1000	2166	2000	-0.311944	0.523818	No	-0.347923	0.40884	No	-0.395929	0.342729	No	0.289507	0.60011	No	-0.135655	0.77282	No	-0.524662	0.270499	No	4.05572	4.77125	4.7715	4.26015	4.44667	3.86788	4.7926	4.11052	4.11261	4.91658	3.93277	4.59687	4.07599	4.10257	5.0986	4.11283	3.8116	4.24273	5.07052	4.47197	4.57423	5.07052	4.66973	4.99878
ENSG00000116199	FAM20B	chr1:179025304-179026303	1000	+	1000	49764	2000	-0.678072	0.134261	No	-0.2384	0.373301	No	-0.366128	0.271382	No	-0.559428	0.297621	No	-0.27646	0.397542	No	-0.216318	0.590458	No	5.18434	5.49076	5.50494	5.94825	5.98227	5.94898	6.36352	6.00663	6.15803	6.63275	6.13776	6.31557	5.74837	6.39188	6.52897	4.28814	5.6998	5.56507	5.41645	5.56507	5.41645	6.81022	4.28814	6.13984
ENSG00000231175	LINC01720	chr1:190624390-190625389	1000	+	1000	175769	2000	0.182864	0.641909	No	-0.169193	0.446346	No	-0.199938	0.53015	No	-0.306661	0.460022	No	-0.239773	0.377442	No	0.217231	0.533361	No	6.55989	7.07585	6.18755	6.4084	7.37433	6.60966	7.09032	6.71202	6.76847	7.32935	6.43955	7.34832	6.52103	6.64811	7.14951	6.29708	7.2212	6.16141	7.15129	7.00042	6.42108	5.84451	6.29708	6.64106
ENSG00000143185	XCL2	chr1:168543498-168544497	1000	-	1000	2230	2000	-0.211504	0.61094	No	-0.308122	0.393676	No	-0.148099	0.674411	No	-0.519374	0.272408	No	-0.0815299	0.83501	No	-0.152003	0.699409	No	4.42826	4.68318	4.4089	4.59457	5.13939	4.03796	5.02968	4.27722	4.26821	5.07493	4.40711	5.10141	4.46175	4.52361	5.24388	4.77278	4.256	4.256	4.68318	4.68318	4.48535	4.256	4.48535	5.15248
ENSG00000116260	QSOX1	chr1:180154369-180155368	1000	+	1000	48162	2000	-0.669851	0.0799365	No	-0.34974	0.191075	No	-0.0824622	0.809424	No	-1.04731	0.0599075	No	-0.844477	0.00989568	No	-0.718818	0.0845408	No	5.97732	5.14183	6.61756	6.73665	6.17024	5.7282	5.60672	5.80516	6.02072	6.43799	6.03333	5.79661	6.117	6.05143	6.4828	6.02627	5.23542	6.67027	5.04824	5.23542	6.79462	7.25051	5.80756	6.73379
ENSG00000143190	POU2F1	chr1:167220376-167221375	1000	+	1000	205470	2000	-0.807355	0.0392445	No	-0.246755	0.399279	No	0	1	No	-0.505235	0.304679	No	-0.261687	0.465105	No	0	1	No	6.83476	6.86018	7.39306	7.67807	7.33854	6.61249	7.09409	6.78991	6.84703	7.35307	0	0	0	0	0	6.23547	6.90634	7.36249	6.90634	6.81403	6.81403	8.75558	6.60955	7.60215
ENSG00000224698		chr1:108420189-108421188	1000	+	1000	11496	2000	0	1	No	-0.367117	0.148475	No	-1.22239	0.000707991	Down	0	1	No	-0.428148	0.156433	No	-0.696608	0.0618022	No	0	0	0	0	0	4.90659	5.49274	5.11727	5.25512	5.90591	4.27379	5.39284	5.27413	5.43127	6.04429	0	0	0	0	0	0	0	0	0
ENSG00000075945	KIFAP3	chr1:170084709-170085708	1000	-	1000	162883	2000	0.274175	0.458885	No	0.144463	0.514502	No	0.428843	0.164337	No	-0.447459	0.294523	No	-0.293616	0.278881	No	-0.24257	0.496048	No	6.90647	6.83896	6.46078	6.57976	7.27486	6.88733	6.97929	6.69367	6.74323	7.26966	6.90641	6.94281	6.75852	6.48482	7.16479	6.79561	6.88231	7.04148	6.79561	6.88231	6.70337	6.70337	5.9756	7.11494
ENSG00000235303		chr1:170598354-170599353	1000	+	1000	47486	2000	0.314873	0.381864	No	-0.226706	0.259697	No	-0.176157	0.55494	No	-0.452512	0.245645	No	-0.202534	0.406139	No	-0.255839	0.449008	No	6.26908	6.45233	6.28922	5.96891	6.86356	5.72582	6.34542	5.83547	5.92243	6.54305	5.87592	6.26186	5.91693	6.05316	6.52348	5.91437	6.29575	6.59711	6.3772	6.52746	6.11763	6.29575	6.45429	6.01958
ENSG00000234810		chr1:55328788-55329787	1000	+	1000	740226	2000	-0.854149	0.04451	No	-0.224438	0.345181	No	0.192645	0.540901	No	-0.280108	0.503044	No	-0.0885859	0.760846	No	-0.131912	0.71118	No	6.58298	7.88251	7.33813	7.33884	8.17436	7.0568	7.8027	7.18725	7.24093	7.89368	7.60068	8.07025	7.52913	7.42979	8.1987	6.11651	7.10608	6.52634	8.15952	7.6055	7.22075	7.68755	7.10608	8.21591
ENSG00000092607	TBX15	chr1:118989057-118990056	1000	-	1000	105511	2000	-0.678072	0.201075	No	-0.385298	0.10679	No	0.356144	0.323188	No	3.84411e-15	1	No	-0.192355	0.509324	No	-0.625152	0.0969578	No	4.89383	6.10621	5.23071	5.15915	6.10621	5.79745	6.46765	6.17708	6.1439	6.65955	5.99037	6.4709	6.31845	5.62856	7.09001	5.41531	4.63309	4.63309	6.29271	5.91971	6.39831	5.60373	3.69009	6.58882
ENSG00000285894		chr1:188013142-188014141	1000	+	1000	130127	2000	0.192645	0.650748	No	-0.216378	0.29384	No	-0.0161197	0.956715	No	-0.646363	0.15924	No	-0.216157	0.390396	No	0.0356239	0.91595	No	6.09355	6.1837	5.70146	5.89574	6.84821	6.3349	6.91182	6.40732	6.54	7.12674	6.55923	7.04143	6.6773	6.57821	6.92857	5.86941	6.01894	6.39231	6.498	5.86941	7.07763	4.73001	5.29673	6.15442
ENSG00000227741		chr1:160208370-160209369	1000	-	1000	5671	2000	0	1	No	-0.467126	0.278871	No	0.231326	0.642395	No	0	1	No	-0.321928	0.523536	No	-0.14439	0.801408	No	0	0	0	0	0	2.44539	2.70811	2.7572	2.80429	2.97659	3.44135	3.54334	3.09713	3.24878	3.66496	0	0	0	0	0	0	0	0	0
ENSG00000117091	CD48	chr1:160711332-160712331	1000	-	1000	32086	2000	-0.222392	0.653362	No	-0.404949	0.193285	No	0	1	No	-0.0565835	0.916254	No	-0.310493	0.4043	No	0	1	No	4.84277	5.67258	5.61482	5.195	5.69122	3.69114	4.31922	4.09206	4.0108	4.61534	0	0	0	0	0	5.61597	3.70163	5.21071	5.72919	5.61597	6.34112	6.1098	4.39355	5.72919
ENSG00000143171	RXRG	chr1:165444856-165445855	1000	-	1000	43434	2000	-0.87801	0.0220234	No	-0.303889	0.225755	No	-0.31719	0.363137	No	-0.234465	0.60321	No	-0.0774585	0.799629	No	-0.449307	0.260668	No	5.78354	6.2312	6.34054	6.65779	6.47795	5.54437	6.17329	5.79846	5.80464	6.24881	5.51867	5.8341	5.84936	5.75518	6.31364	5.97735	5.50106	5.8722	6.48504	5.97735	5.97735	7.28548	5.75877	6.68457
ENSG00000275767		chr1:144179277-144180276	1000	+	1000	30953	2000	-2.70044	0.0173943	No	-0.332575	0.281619	No	-0.275634	0.525537	No	-2.17833e-14	1	No	-0.155855	0.676779	No	-0.405257	0.399607	No	1.53943	3.61406	3.35574	3.83511	3.34311	4.58234	5.20024	4.79322	4.83685	5.35182	4.52917	5.20747	4.86426	4.965	5.61391	2.30914	0	2.30914	3.15571	4.07241	4.07241	3.68568	2.30914	5.19389
ENSG00000224718	LINC01657	chr1:175876843-175877842	1000	+	1000	2126	2000	-1.58496	0.00703994	Down	-0.594361	0.20043	No	-0.713696	0.123471	No	-0.103093	0.865479	No	-1.078	0.0515892	No	-0.423211	0.442797	No	3.05305	4.50725	3.93282	4.51577	4.59417	3.70276	3.87742	4.13975	4.10898	4.89305	3.85608	4.23291	4.34923	4.25048	4.61436	2.55094	3.42228	3.18591	4.35337	4.66112	4.66112	4.23425	2.90308	4.83496
ENSG00000047410	TPR	chr1:186375194-186376193	1000	-	1000	63042	2000	-1.26303	0.0338983	No	-0.163867	0.506258	No	0	1	No	-0.584963	0.549808	No	-0.173568	0.564602	No	0	1	No	3.85018	2.19814	4.83992	5.27107	4.00389	6.5472	6.90338	6.6252	6.70593	7.07687	0	0	0	0	0	2.58842	4.95821	4.00389	0	4.39627	4.70443	5.81143	4.00389	5.17396
ENSG00000018625	ATP1A2	chr1:160115259-160116258	1000	+	1000	26833	2000	-0.678072	0.173807	No	-0.369299	0.20427	No	-0.602665	0.111469	No	-0.643856	0.264178	No	-0.208137	0.555129	No	-0.331206	0.434268	No	4.61518	4.95171	5.4444	5.27308	5.56123	5.09885	5.72947	5.36759	5.38786	5.93438	5.09215	5.88227	5.51052	5.64678	6.21835	5.27499	4.0079	4.56265	5.12712	4.7763	6.0251	5.5318	4.7763	5.84748
ENSG00000287919		chr1:95281733-95282732	1000	+	1000	4470	2000	-0.0317089	0.933843	No	-0.221127	0.428898	No	-0.169925	0.597467	No	-0.0356239	0.933887	No	-0.185414	0.565273	No	0.297386	0.404191	No	4.88476	5.39405	5.12338	4.98731	5.4408	4.71147	5.37834	4.95277	4.90681	5.55293	4.80428	5.75179	4.81349	5.00231	5.43208	4.1378	4.9096	5.6069	5.18121	5.6069	4.69518	5.33748	5.33748	4.44324
ENSG00000233882	LINC01680	chr1:191227968-191228967	1000	-	1000	6309	2000	-0.630766	0.104734	No	-0.13465	0.566138	No	0.269607	0.376218	No	0.145851	0.702006	No	-0.223255	0.421583	No	-0.648156	0.0526578	No	4.64577	5.9265	5.19093	5.24539	5.79954	5.12569	5.49493	5.03935	5.25302	5.70607	5.10335	5.31423	5.0567	4.86929	5.95369	4.73383	4.60174	4.60174	5.70647	6.14654	5.70647	5.57172	4.29459	5.49932
ENSG00000198358		chr1:160931965-160932964	1000	+	1000	16458	2000	-0.63743	0.146387	No	-0.155278	0.580143	No	0	1	No	-0.0901978	0.850549	No	-0.116514	0.727043	No	0	1	No	4.85495	5.65667	5.38983	5.46152	5.75102	4.36969	5.00727	4.51409	4.48147	5.1217	0	0	0	0	0	5.0465	5.18003	4.33834	5.79394	5.5194	5.7081	5.4149	5.0465	6.0245
ENSG00000134216	CHIA	chr1:111290351-111291350	1000	+	1000	28716	2000	0.0384741	0.925277	No	-0.111893	0.653761	No	0	1	No	-0.0931094	0.842755	No	-0.226965	0.450952	No	0	1	No	5.62807	5.8511	5.1979	5.39232	5.96838	5.21278	5.79148	5.44862	5.29871	6.00554	0	0	0	0	0	5.87953	5.56372	5.44096	6.13848	5.56372	5.44096	4.99393	5.15881	6.42426
ENSG00000254154	CRYZL2P-SEC16B	chr1:178037508-178038507	1000	-	1000	108220	2000	2.2424e-15	1	No	-0.276623	0.378273	No	0	1	No	-1.58496	0.199542	No	-0.109082	0.774138	No	0	1	No	2.16985	1.85067	2.16985	2.16985	4.24885	3.66606	4.37703	3.77316	3.86261	4.47879	0	0	0	0	0	3.70134	2.80819	0	3.70134	0	0	3.70134	2.80819	2.80819
ENSG00000162694	EXTL2	chr1:100894680-100895679	1000	-	1000	21808	2000	-0.556393	0.122721	No	-0.379325	0.139468	No	-0.0951572	0.771313	No	-0.286304	0.505033	No	-0.191776	0.537604	No	-0.560088	0.130039	No	5.87115	6.18249	5.97775	6.45279	6.47462	5.48685	6.08647	5.63392	5.84028	6.27365	5.70017	6.11771	5.83407	5.73185	6.62883	5.31181	6.00811	6.29354	6.35687	6.00811	5.92697	6.82835	5.17794	6.78295
ENSG00000183853	KIRREL1	chr1:157992773-157993772	1000	+	1000	105990	2000	-0.169925	0.721556	No	-0.310913	0.222284	No	0.0506261	0.879885	No	-0.584963	0.317948	No	-0.169336	0.586466	No	-0.311202	0.443478	No	5.58188	5.40326	6.1265	5.71802	5.98952	5.71516	6.12227	5.79476	5.95046	6.2938	6.401	6.33301	6.12074	6.35833	6.64352	5.77249	5.20066	5.77249	5.60586	5.20066	5.92185	6.40046	6.05719	5.20066
ENSG00000118197	DDX59	chr1:200669408-200670407	1000	-	1000	45012	2000	0	1	No	-0.321596	0.189312	No	-0.197939	0.523065	No	0	1	No	-0.288231	0.334256	No	-0.246161	0.49711	No	0	0	0	0	0	5.87404	6.37138	6.09161	6.17224	6.65638	6.2652	6.59562	6.20577	6.43493	6.8447	0	0	0	0	0	0	0	0	0
ENSG00000135842	NIBAN1	chr1:184974009-184975008	1000	-	1000	182785	2000	-0.657894	0.0950795	No	-0.350811	0.215866	No	-0.768675	0.0406124	No	-1.29278	0.0122245	No	-0.230016	0.507078	No	-0.139163	0.735679	No	6.51524	6.15134	7.14969	7.36781	7.40889	6.41803	7.10371	6.69422	6.74403	7.33219	6.02873	7.14267	6.37334	6.6356	7.24746	5.863	6.03017	7.65254	6.43968	5.863	7.09651	7.79869	6.55388	7.60034
ENSG00000229258	LPGAT1-AS1	chr1:211829136-211830135	1000	+	1000	23068	2000	0	1	No	-0.122233	0.622258	No	-0.176878	0.599466	No	0	1	No	-0.31449	0.294394	No	-0.289507	0.447004	No	0	0	0	0	0	5.41278	5.8691	5.5295	5.51866	6.17824	5.36027	5.83085	5.76056	5.44223	6.12432	0	0	0	0	0	0	0	0	0
ENSG00000287472		chr1:189867881-189868880	1000	+	1000	6780	2000	-0.444785	0.249069	No	-0.10652	0.673717	No	0.0458037	0.892424	No	-0.67319	0.0969162	No	-0.312278	0.294089	No	-0.383329	0.280606	No	4.87832	5.491	5.31098	5.30461	6.15171	4.97927	5.43239	5.04977	5.07132	5.73578	4.63316	5.39564	5.12169	4.6721	5.76674	4.63496	5.00001	5.00001	5.60563	5.37638	5.92162	5.37638	4.63496	5.00001
ENSG00000121454	LHX4	chr1:180229764-180230763	1000	+	1000	47721	2000	-0.780219	0.0679999	No	-0.194431	0.564014	No	0	1	No	-1	0.109209	No	-0.881196	0.033037	No	0	1	No	6.04627	4.98634	6.39184	6.87881	5.98907	5.70795	5.24742	5.54485	5.84528	6.11741	0	0	0	0	0	5.54534	5.80322	6.79024	5.39677	4.57591	6.11997	7.65877	5.39677	6.37954
ENSG00000058085	LAMC2	chr1:183185738-183186737	1000	+	1000	57890	2000	-0.695145	0.0751405	No	-0.569354	0.0360234	No	-0.373815	0.289126	No	-1.12338	0.0159043	No	-0.43146	0.193116	No	-0.0801704	0.844232	No	5.94792	6.01801	6.36725	6.6686	7.16798	6.22445	6.89783	6.70315	6.76951	7.32581	5.85107	6.41017	5.83208	6.20441	6.50215	6.30346	4.91855	6.62173	6.5485	5.48753	6.38985	6.94073	5.77117	7.50251
ENSG00000260088	DDX59-AS1	chr1:200669007-200670006	1000	+	1000	23744	2000	0	1	No	-0.40529	0.0687325	No	-0.159478	0.608082	No	0	1	No	-0.250496	0.352351	No	-0.0797272	0.813533	No	0	0	0	0	0	5.53128	6.09893	5.88044	5.92771	6.34516	5.56606	6.31028	5.8479	5.69478	6.40869	0	0	0	0	0	0	0	0	0
ENSG00000116815	CD58	chr1:116570540-116571539	1000	-	1000	55506	2000	-0.123382	0.752091	No	-0.321309	0.265554	No	-0.385654	0.303615	No	-0.710494	0.174943	No	-0.33388	0.34313	No	-0.0473057	0.913617	No	6.40495	5.75132	6.63584	6.62021	6.44261	5.77495	6.26639	5.98065	6.07182	6.5915	5.6491	6.15237	5.62479	5.91656	6.23168	5.98821	6.0935	7.13315	5.75132	5.75132	6.0935	7.82582	5.98821	6.73787
ENSG00000143167	GPA33	chr1:167165980-167166979	1000	-	1000	112644	2000	-0.152003	0.717013	No	-0.347632	0.181765	No	-0.36257	0.355724	No	0.347923	0.449504	No	-0.262614	0.407922	No	-0.767827	0.0768395	No	6.1848	7.0023	6.52782	6.32699	6.60928	5.2926	5.97305	5.55633	5.58776	6.22926	5.42834	5.67567	5.716	5.54906	6.59729	6.32377	5.80124	6.4294	7.13904	6.86556	6.52782	6.52782	6.52782	6.70655
ENSG00000143184	XCL1	chr1:168576105-168577104	1000	+	1000	4465	2000	0.0374747	0.925861	No	-0.281182	0.314212	No	-0.302029	0.352853	No	0.0721498	0.866855	No	-0.206451	0.525952	No	-0.409644	0.265802	No	4.69971	5.44356	4.65599	4.72448	5.33597	4.66751	5.20974	4.92228	4.89074	5.416	4.70908	5.15854	5.14742	4.9699	5.55875	3.95631	4.80585	5.33696	5.47794	5.40917	4.57419	5.09571	4.29808	5.18069
ENSG00000231966	LINC02818	chr1:179835625-179836624	1000	-	1000	5516	2000	-0.452512	0.272644	No	-0.473632	0.12221	No	-1.05658	0.00430917	Down	-0.523562	0.26791	No	-0.00761318	0.983469	No	-0.777608	0.0670488	No	4.86106	5.12456	4.35917	5.19295	5.70601	4.73594	5.29033	4.68541	5.18862	5.29762	4.26918	4.81869	4.8946	5.19134	5.50791	5.00746	4.67172	4.90399	4.67172	5.57739	4.79252	4.23336	4.05163	5.36003
ENSG00000176320		chr1:158203378-158204377	1000	-	1000	4956	2000	0.155278	0.685679	No	-0.0941222	0.739406	No	-0.219313	0.518114	No	-0.331206	0.466237	No	-0.215168	0.522516	No	-0.482152	0.202009	No	5.10431	5.00882	5.1282	5.0219	5.4111	4.7339	4.98184	4.81676	4.82753	5.2036	4.6419	5.10834	4.79684	4.81639	5.59127	4.85426	5.71574	4.74293	4.49063	5.52701	4.85426	5.38591	5.14444	5.05404
ENSG00000260976	LINC01633	chr1:184999210-185000209	1000	+	1000	8080	2000	0.121991	0.77993	No	-0.118514	0.687564	No	-0.600393	0.0944212	No	0.9386	0.0562393	No	-0.0429263	0.902777	No	-0.347923	0.393191	No	4.99449	5.8372	5.25922	4.75687	4.95084	4.97179	5.57277	4.92212	5.04531	5.61552	4.73518	5.40651	4.89604	5.27943	5.66278	4.71601	5.18567	5.0818	5.45876	6.21564	5.37335	5.6883	4.71601	5.5394
ENSG00000286572		chr1:204073466-204074465	1000	-	1000	8433	2000	0	1	No	-0.54432	0.132652	No	-0.77259	0.0697598	No	0	1	No	-0.154416	0.720072	No	-0.233199	0.63172	No	0	0	0	0	0	4.31777	5.22208	4.68794	4.79393	5.37218	4.23831	5.22524	5.06775	5.16263	5.45782	0	0	0	0	0	0	0	0	0
ENSG00000228215	LINC02770	chr1:191822932-191823931	1000	+	1000	186829	2000	0.630766	0.112751	No	-0.243714	0.267607	No	-0.527629	0.0843674	No	0.0627358	0.876158	No	-0.23424	0.3833	No	0.0558532	0.8746	No	6.85914	7.4035	6.06607	5.98927	7.3318	6.26217	6.80996	6.36522	6.49155	7.04215	6.51988	7.15681	6.79557	7.03419	7.10251	6.94772	6.76871	6.86099	7.55665	7.25035	6.94772	6.04054	5.20997	7.02954
ENSG00000177807	KCNJ10	chr1:160069661-160070660	1000	-	1000	70510	2000	0	1	No	-0.373626	0.128029	No	-0.213404	0.527772	No	0	1	No	-0.134464	0.652768	No	-0.380272	0.318788	No	0	0	0	0	0	5.38425	6.05227	5.63215	5.72501	6.18423	5.9131	6.36018	6.11896	6.11364	6.67599	0	0	0	0	0	0	0	0	0
ENSG00000283518	LINC02775	chr1:214187274-214188273	1000	-	1000	135580	2000	-0.518467	0.189033	No	-0.232116	0.347743	No	5.12548e-15	1	No	-0.201634	0.641661	No	-0.279856	0.354061	No	-0.0181473	0.961699	No	6.33251	6.90369	6.54692	6.79372	7.17741	6.25286	6.92785	6.45225	6.43928	7.20502	6.23068	7.00376	6.34811	6.2101	6.99838	6.41182	6.41182	6.17389	7.50963	6.29775	7.09723	7.22755	5.31597	7.28855
ENSG00000143228	NUF2	chr1:163266076-163267075	1000	+	1000	88189	2000	0	1	No	-0.254687	0.259383	No	-0.415038	0.169835	No	0	1	No	-0.165059	0.54799	No	-0.649814	0.0724129	No	0	0	0	0	0	4.83035	5.23371	4.97812	5.08108	5.39564	6.2295	6.33234	6.27254	6.71333	7.00648	0	0	0	0	0	0	0	0	0
ENSG00000174514	MFSD4A	chr1:205568385-205569384	1000	+	1000	33034	2000	-0.334419	0.58656	No	-0.47063	0.315835	No	0	1	No	-0.137504	0.849131	No	-0.271253	0.635929	No	0	1	No	4.9413	5.34446	4.66948	5.22118	5.50681	5.12842	5.72066	5.28054	5.54332	5.98559	0	0	0	0	0	4.65854	4.65854	5.50681	5.62969	5.05923	5.05923	6.61505	2.33418	5.94578
ENSG00000143178	TBX19	chr1:168280377-168281376	1000	+	1000	32550	2000	-0.859822	0.0488375	No	-0.345335	0.205451	No	-0.576789	0.109467	No	-0.485427	0.306487	No	-0.277759	0.40186	No	-0.185215	0.64332	No	5.1944	5.92628	5.63393	6.04248	6.3764	5.49995	6.13317	5.72291	5.80369	6.40527	5.27165	6.20142	5.60974	5.82404	6.40031	5.21743	5.49987	4.86589	6.1166	5.73596	6.7763	6.41749	3.70801	6.27488
ENSG00000116833	NR5A2	chr1:200027114-200028113	1000	+	1000	148807	2000	-0.154328	0.645685	No	-0.310356	0.163441	No	-0.275634	0.380891	No	0.0824622	0.8329	No	-0.268742	0.3234	No	-0.292451	0.390296	No	7.10086	7.49804	7.19593	7.26069	7.39742	6.43106	7.03513	6.71916	6.72035	7.2973	6.41878	7.22442	6.72994	6.63759	7.51369	6.83922	7.39157	7.07179	7.39157	7.60451	6.92098	7.74584	6.92098	7.50197
ENSG00000227740	LINC02803	chr1:175920558-175921557	1000	-	1000	15296	2000	-0.0780025	0.851177	No	-0.137019	0.598179	No	-0.125531	0.717863	No	-0.178337	0.685225	No	-0.145794	0.642256	No	-0.459432	0.230115	No	5.19033	5.9151	4.92818	5.2548	6.09221	5.24516	5.66779	5.24176	5.33752	5.81269	5.09876	5.64878	5.14359	5.26075	6.09534	4.86532	4.86532	5.84035	5.98984	5.84035	5.1458	5.58235	4.05638	5.91703
ENSG00000260990		chr1:175306718-175307717	1000	+	1000	27242	2000	-1.28011	0.0276586	No	0.00808235	0.983426	No	0	1	No	-0.192645	0.737909	No	0.0311946	0.946308	No	0	1	No	4.17248	5.75332	5.17093	4.8618	5.90117	3.21363	3.8081	3.38975	3.16855	3.77958	0	0	0	0	0	4.56962	3.62913	4.31869	5.85463	5.65201	5.94618	4.78331	4.78331	6.63759
ENSG00000000457	SCYL3	chr1:169893768-169894767	1000	-	1000	43637	2000	-0.117039	0.76636	No	-0.342482	0.281582	No	0	1	No	-1	0.0480451	No	-0.273565	0.481704	No	0	1	No	6.66534	6.02857	6.69525	6.76144	6.9757	5.76061	6.03894	5.7338	6.09096	6.30764	0	0	0	0	0	6.16935	6.6233	7.20338	5.97956	6.07757	6.33704	7.98774	5.76097	6.16935
ENSG00000143507	DUSP10	chr1:221741590-221742589	1000	-	1000	39666	2000	-1.09433	0.00249997	Down	-0.276445	0.22156	No	0.321928	0.343123	No	-0.941106	0.0349969	No	-0.341844	0.213969	No	-0.594361	0.112769	No	5.74776	5.76367	6.51641	6.78448	6.70093	5.67614	6.07076	5.88962	5.92226	6.40854	5.65553	5.80153	5.77158	5.32042	6.37772	5.71595	5.59291	5.93442	5.93442	5.59291	6.51149	7.32178	5.71595	6.70216
ENSG00000285638		chr1:191150911-191151910	1000	-	1000	272266	2000	2.21786	0.10208	No	-0.174969	0.362501	No	-0.178337	0.548056	No	-3.44269	0.0346671	No	-0.210955	0.369294	No	-0.112894	0.722967	No	3.809	0	3.50265	1.06543	4.11536	6.7735	7.29178	6.85248	6.93633	7.50167	6.68698	7.46408	6.97442	6.85791	7.57628	4.11536	4.11536	3.19629	0	0	3.19629	4.11536	3.19629	0
ENSG00000230987		chr1:189992598-189993597	1000	-	1000	2528	2000	0.660514	0.12502	No	-0.207595	0.552298	No	-0.276331	0.421139	No	-0.222392	0.63619	No	-0.160465	0.680966	No	-0.0815299	0.838855	No	4.83405	4.99312	4.66313	4.1049	5.19706	4.32043	5.15457	4.44741	4.43436	5.31103	4.70619	5.23487	4.68746	4.96593	5.31687	4.64551	5.21113	4.64551	5.07084	4.91541	5.45643	4.83093	3.70203	4.7412
ENSG00000232527	LINC02802	chr1:144249827-144250826	1000	-	1000	22298	2000	-0.77259	0.0813027	No	-0.323697	0.209738	No	-0.793549	0.0288774	No	-0.29956	0.626369	No	-0.0913963	0.769092	No	0.263034	0.507866	No	4.75418	4.58406	5.14405	5.50714	4.7748	4.74995	5.27121	4.88034	5.04358	5.36229	4.74297	5.87169	5.23175	5.50973	5.63486	5.55768	4.22736	4.4775	4.4775	4.69061	5.44475	5.76004	4.22736	6.16841
ENSG00000225325		chr1:166452133-166453132	1000	-	1000	63906	2000	-0.36257	0.440852	No	-0.219498	0.311428	No	-0.970253	0.00332948	No	0.121991	0.776756	No	-0.127987	0.627615	No	0.0641303	0.858465	No	5.17096	6.55696	5.57197	5.43323	6.4344	5.7392	6.32211	5.88292	5.93457	6.44572	5.38827	6.42355	5.83304	6.34206	6.39428	5.18033	4.96455	5.36799	6.51838	6.59555	6.25849	6.05493	4.40251	6.05493
ENSG00000229961		chr1:157170616-157171615	1000	+	1000	19848	2000	-0.4975	0.244862	No	-0.557894	0.0555795	No	0.135655	0.711397	No	-1.16993	0.0238205	No	-0.283511	0.421822	No	-0.113657	0.790654	No	5.24911	5.06988	5.81425	5.79081	6.25216	4.98417	5.58404	5.22065	5.48516	5.86373	5.44128	5.71324	5.64099	5.36846	5.8298	5.50292	4.63685	5.60756	5.50292	4.63685	5.88244	6.73808	4.82223	5.60756
ENSG00000157064	NMNAT2	chr1:183417881-183418880	1000	-	1000	169144	2000	-1.29177	0.00122827	Down	-0.327849	0.178373	No	-0.31797	0.337744	No	-0.836501	0.0639635	No	-0.328473	0.269931	No	-0.50696	0.190788	No	6.02665	6.6082	6.97328	7.35009	7.44824	6.18565	6.79983	6.46783	6.46638	7.12505	6.409	6.64259	6.51058	6.73199	7.14803	5.41977	6.14319	6.51698	6.81359	6.40282	6.62277	7.89424	6.40282	7.71448
ENSG00000215808	LINC01139	chr1:238485561-238486560	1000	-	1000	8519	2000	0	1	No	-0.396396	0.0767023	No	-0.373217	0.174016	No	0	1	No	-0.505713	0.0572029	No	-0.415038	0.19428	No	0	0	0	0	0	5.25557	5.72252	5.43581	5.62178	6.21412	5.51338	5.81106	5.662	5.8648	6.23887	0	0	0	0	0	0	0	0	0
ENSG00000059588	TARBP1	chr1:234478680-234479679	1000	-	1000	86867	2000	-0.721699	0.0953657	No	-0.482241	0.180142	No	-0.308631	0.444767	No	-0.874469	0.0997712	No	-0.446973	0.309872	No	-0.0539388	0.910802	No	6.58575	6.66446	7.37788	7.44541	7.5318	6.50997	7.13764	6.89159	6.97336	7.57982	6.67538	7.20424	6.76579	6.91928	7.25302	5.96299	6.30595	7.4883	6.66446	6.66446	6.49632	9.14101	6.49632	7.4883
ENSG00000231512	SEPTIN14P21	chr1:243051753-243052752	1000	-	1000	21741	2000	-0.678072	0.192392	No	-0.378716	0.0963931	No	0.230298	0.504841	No	-0.263034	0.643004	No	-0.230922	0.398895	No	-0.473931	0.195352	No	3.98268	4.7474	4.29919	4.7425	5.02892	4.91901	5.44659	5.09756	5.28092	5.68048	5.19476	5.51779	5.36704	4.86321	6.06453	5.02892	3.00592	3.9132	5.02892	4.46589	4.21585	4.21585	4.46589	5.54577
ENSG00000122224	LY9	chr1:160795574-160796573	1000	+	1000	31188	2000	-1.52725	0.00129701	Down	-0.344854	0.175432	No	0.485427	0.581142	No	0.440573	0.347453	No	-0.241961	0.432213	No	1.22239	0.239911	No	4.45115	6.22276	5.70258	5.98617	5.78806	5.24829	5.91075	5.5203	5.55436	6.14957	1.92008	2.97786	2.22852	2.06694	1.39838	5.03241	4.63199	3.68903	6.52693	5.91858	6.25459	5.82075	5.03241	6.52693
ENSG00000162782	TDRD5	chr1:179591113-179592112	1000	+	1000	98660	2000	-0.684498	0.0963921	No	-0.283164	0.205336	No	-0.273019	0.392037	No	-0.796467	0.108301	No	-0.237392	0.384134	No	-0.229482	0.503556	No	5.67191	5.81331	5.8982	6.43507	6.56829	6.13479	6.79025	6.36799	6.40755	7.0257	6.14456	6.99491	6.2138	6.3959	7.2233	6.46478	5.38379	5.16715	5.73866	5.88796	6.94553	6.14693	4.60212	6.72509
ENSG00000143653	SCCPDH	chr1:246723909-246724908	1000	+	1000	42729	2000	-1.14886	0.0186748	No	-0.349844	0.292815	No	0.660514	0.156134	No	0.103094	0.853057	No	0.202935	0.616481	No	0.782409	0.148062	No	5.0878	6.01861	5.02668	6.16573	5.90933	5.31022	6.17753	5.46858	5.63247	5.97691	5.18727	5.57689	5.13677	4.24499	4.807	4.77759	5.49336	4.99245	6.06761	5.96961	4.77759	7.00828	3.29417	5.49336
ENSG00000135837	CEP350	chr1:179954273-179955272	1000	+	1000	159103	2000	-0.638901	0.0529391	No	-0.259918	0.291459	No	-0.180572	0.750071	No	-1.7866	0.000162532	Down	-0.66874	0.0265746	No	-0.485427	0.396727	No	7.21481	6.11418	7.15353	7.95803	7.8675	6.61529	6.68525	6.79682	6.87183	7.34628	4.15787	4.70621	4.61248	4.24627	5.12314	6.59364	7.10373	7.94706	6.11418	6.11418	6.95289	8.13397	6.37374	7.86494
ENSG00000158711	ELK4	chr1:205631512-205632511	1000	-	1000	33456	2000	-0.911463	0.0234377	No	-0.116677	0.695639	No	0	1	No	-0.0524674	0.921045	No	-0.382117	0.294097	No	0	1	No	5.82421	5.80142	6.24251	6.7315	5.75909	5.73706	5.87814	5.59633	5.84571	6.25362	0	0	0	0	0	5.74892	5.51278	6.21093	5.74892	5.85392	5.85392	7.64334	5.23028	6.62109
ENSG00000162851	TFB2M	chr1:246565762-246566761	1000	-	1000	24701	2000	1.28137e-15	1	No	-0.403135	0.104831	No	0	1	No	1	0.23482	No	0.10381	0.72838	No	-0.0946369	0.808461	No	4.44103	4.274	2.71609	4.41103	3.32285	5.02717	5.95229	5.34578	5.38865	5.85151	5.52459	5.78436	5.02438	5.51137	5.87735	4.274	4.52455	4.52455	4.274	4.274	0	5.08846	3.0598	4.52455
ENSG00000261817		chr1:180123391-180124390	1000	-	1000	5751	2000	-0.222392	0.60407	No	-0.416669	0.171909	No	-0.245113	0.600175	No	-0.691878	0.161694	No	-0.536667	0.146399	No	-1.65208	0.0203026	No	4.73596	4.92339	4.54569	4.94388	5.59547	4.88428	5.03159	5.05071	5.27606	5.55161	3.14534	2.21779	3.0898	3.70353	3.74067	4.07049	4.92339	5.21401	4.92339	4.92339	5.29918	5.37961	2.95827	5.45578
ENSG00000143353	LYPLAL1	chr1:219173369-219174368	1000	+	1000	37997	2000	0	1	No	-0.154072	0.498249	No	-0.248576	0.386565	No	0	1	No	-0.207595	0.454533	No	-0.321928	0.360172	No	0	0	0	0	0	6.13936	6.40866	6.11238	6.29743	6.61893	6.33565	6.3464	5.95723	6.62899	6.65336	0	0	0	0	0	0	0	0	0
ENSG00000197965	MPZL1	chr1:167720692-167721691	1000	+	1000	69728	2000	-0.304855	0.39231	No	-0.252152	0.280348	No	-0.400087	0.184438	No	-1.1193	0.00917222	Down	-0.258861	0.363756	No	0.125531	0.729254	No	6.44488	6.25076	6.57673	6.77281	7.33858	6.10048	6.57585	6.2788	6.33994	6.82807	6.37197	6.77845	5.75202	6.757	6.65273	6.09624	6.39184	6.84658	6.20165	6.29987	6.09624	7.2421	6.39184	6.63705
ENSG00000143493	INTS7	chr1:212035058-212036057	1000	-	1000	94159	2000	0	1	No	-0.145748	0.496201	No	0.247928	0.365201	No	0	1	No	-0.286054	0.274816	No	-0.329705	0.337207	No	0	0	0	0	0	6.55552	6.73	6.54245	6.69804	7.01401	7.1852	6.742	6.30445	6.91039	7.06227	0	0	0	0	0	0	0	0	0
ENSG00000179397	CATSPERE	chr1:244453877-244454876	1000	+	1000	185801	2000	-0.762961	0.0632212	No	-0.389474	0.137723	No	-0.431716	0.194228	No	-0.796467	0.0669318	No	-0.330994	0.302532	No	-0.439112	0.236248	No	6.15585	7.0964	7.14406	7.02148	7.8904	6.8972	7.54213	7.19487	7.26116	7.86853	6.69112	7.54977	6.92376	6.96622	7.98674	7.10432	5.68161	5.68161	7.24771	6.94509	6.66749	7.66038	7.10432	7.43917
ENSG00000117592	PRDX6	chr1:173476830-173477829	1000	+	1000	10486	2000	0	1	No	0	1	No	0.0515303	0.901964	No	0	1	No	0	1	No	1.92206e-15	1	No	0	0	0	0	0	0	0	0	0	0	4.76159	4.90476	4.16316	4.61384	4.89863	0	0	0	0	0	0	0	0	0
ENSG00000186197	EDARADD	chr1:236347757-236348756	1000	+	1000	153659	2000	-0.599462	0.151482	No	-0.423955	0.110296	No	-0.594181	0.0644319	No	-0.226771	0.600088	No	-0.43648	0.178938	No	-0.520832	0.16895	No	6.19712	7.30221	6.50502	6.65797	7.53199	6.71722	7.3174	7.03617	7.09969	7.75097	6.84192	7.25957	7.20327	7.4024	7.80522	6.57707	5.78101	6.23327	7.51731	7.08711	7.15699	6.57707	5.78101	7.51731
ENSG00000227925	LINC01655	chr1:221840218-221841217	1000	-	1000	19876	2000	-0.405992	0.277516	No	-0.460403	0.0498961	No	-0.482601	0.122003	No	-0.0759489	0.858829	No	-0.327165	0.244106	No	-0.393342	0.27051	No	5.51407	5.96052	5.2879	5.8914	6.07375	4.98706	5.72474	5.3139	5.41023	6.04527	5.40066	5.8607	5.64259	5.86153	6.24368	5.8831	5.39075	5.26834	5.60822	6.31281	5.60822	5.26834	4.98713	6.37345
ENSG00000162670	BRINP3	chr1:190477905-190478904	1000	-	1000	379747	2000	-0.485427	0.158141	No	-0.179392	0.365754	No	-0.176323	0.528455	No	-0.830075	0.0497418	No	-0.204478	0.399329	No	-0.186413	0.562217	No	7.10491	6.94737	7.39706	7.56732	7.76991	6.5752	7.07151	6.66112	6.74796	7.27598	7.24498	7.63519	7.30158	7.42481	7.81648	7.00824	7.10703	7.19948	7.10703	6.78771	7.28637	8.00262	6.90218	7.28637
ENSG00000162761	LMX1A	chr1:165356216-165357215	1000	-	1000	153849	2000	-0.283793	0.562554	No	-0.230065	0.404629	No	-0.489038	0.187866	No	0.152003	0.837959	No	-0.134846	0.689496	No	-0.234465	0.589225	No	5.66146	5.09143	5.74644	5.81079	4.96338	6.08367	6.68439	6.32855	6.27184	6.81783	6.0023	6.44177	5.80738	6.30537	6.64733	6.23385	5.37527	5.37527	5.37527	4.80758	6.47191	6.35779	4.40962	6.67619
ENSG00000143199	ADCY10	chr1:167913716-167914715	1000	-	1000	103830	2000	-0.201634	0.602375	No	-0.277697	0.229965	No	-0.499571	0.102032	No	0.0911479	0.823232	No	-0.212682	0.451383	No	-0.219566	0.545247	No	6.3151	7.18797	6.0616	6.24555	7.09475	6.17948	6.8084	6.37119	6.42905	7.01571	6.37754	6.76901	6.46682	6.92983	6.98438	6.28509	6.17115	6.48907	7.10014	7.27581	6.66775	6.58117	4.93588	7.21959
ENSG00000179930	ZNF648	chr1:182061213-182062212	1000	-	1000	6143	2000	0	1	No	-0.348664	0.298582	No	-0.409391	0.278619	No	0	1	No	1.28137e-15	1	No	0.24257	0.570432	No	0	0	0	0	0	4.168	5.09406	4.48356	4.47942	5.09771	4.65649	5.62456	4.93757	5.06274	5.38415	0	0	0	0	0	0	0	0	0
ENSG00000092978	GPATCH2	chr1:217630591-217631590	1000	-	1000	203099	2000	-0.530515	0.425744	No	-0.169349	0.460938	No	0.286304	0.361556	No	-0.63743	0.346426	No	-0.182387	0.51626	No	-0.551642	0.120706	No	4.40497	4.85327	5.38397	4.88104	5.58327	6.62867	7.04681	6.61604	6.78411	7.22759	6.94033	7.0858	6.7631	6.60533	7.63585	3.98293	5.24905	3.98293	5.7236	3.98293	4.53716	6.36571	5.24905	3.98293
ENSG00000143499	SMYD2	chr1:214280602-214281601	1000	+	1000	55030	2000	-0.697437	0.0980738	No	-0.205882	0.489075	No	0.139163	0.707008	No	-0.540568	0.31535	No	-0.289256	0.425973	No	-0.503766	0.23918	No	5.82012	5.72392	6.56051	6.5573	6.27666	6.01566	6.52259	6.12798	6.18165	6.80549	6.10758	6.33186	6.23684	5.97771	6.84311	5.98413	5.11045	6.36578	5.46371	5.98413	6.18754	7.88156	5.61244	7.02671
ENSG00000243062		chr1:179729691-179730690	1000	+	1000	11507	2000	-0.678072	0.0980796	No	-0.397539	0.117711	No	-1.41504	0.158969	No	-0.405257	0.341676	No	-0.202493	0.503921	No	8.74622e-09	1	No	4.86163	5.73196	5.57853	5.52607	6.00157	5.0572	5.7807	5.35434	5.4223	5.98342	1.07304	1.37088	2.24552	1.8056	1.83661	5.13477	4.57019	4.87992	5.92442	5.5395	5.70598	5.24708	5.78252	5.70598
ENSG00000143196	DPT	chr1:168728707-168729706	1000	-	1000	32739	2000	0	1	No	-1	0.108581	No	-0.847997	0.207186	No	0	1	No	-1.63227	0.0169862	No	0.36257	0.550338	No	0	0	0	0	0	0.574396	0.67508	0.722133	0.976642	1.49994	2.70655	4.81702	4.08077	3.48136	4.43163	0	0	0	0	0	0	0	0	0
ENSG00000228504	LINC01760	chr1:95317764-95318763	1000	-	1000	6336	2000	-0.491853	0.209437	No	-0.446064	0.0679291	No	-0.455004	0.113647	No	-0.643856	0.118474	No	-0.146289	0.602895	No	-0.131245	0.693386	No	4.69178	5.24859	4.8442	5.01817	5.88511	4.72006	5.5704	5.1898	5.12616	5.70307	5.14661	5.63279	5.38772	5.58325	5.77108	4.73581	4.73581	4.60371	5.07208	5.42509	5.07208	4.85682	4.60371	5.77141
ENSG00000203697	CAPN8	chr1:223665224-223666223	1000	-	1000	126717	2000	-0.45568	0.277335	No	-0.620182	0.0229108	No	-0.383329	0.254342	No	-0.350497	0.436085	No	-0.392847	0.23796	No	-0.268196	0.489577	No	6.09016	6.9493	6.30282	6.51547	7.32062	5.60262	6.3536	6.08396	6.16822	6.74211	6.612	7.20869	6.85175	6.9579	7.45863	6.84436	5.28429	6.14183	7.31477	6.58383	6.9217	6.48537	5.50138	7.371
ENSG00000116574	RHOU	chr1:228734979-228735978	1000	+	1000	10186	2000	-0.953206	0.0194725	No	-0.590356	0.0712176	No	-0.498119	0.176702	No	-0.765535	0.132623	No	-0.521844	0.18696	No	-0.483322	0.261625	No	5.41629	5.22341	5.844	6.32516	6.10912	5.34511	5.97887	5.83618	5.90384	6.51678	5.494	5.98433	5.81874	5.95567	6.56194	5.72497	4.95618	5.56771	5.93275	4.51407	5.07783	7.16007	5.29411	6.46592
ENSG00000186283	TOR3A	chr1:179081570-179082569	1000	+	1000	14954	2000	-0.166358	0.629074	No	-0.364256	0.19904	No	-0.163499	0.734533	No	-1.1375	0.02675	No	-0.475529	0.172203	No	-0.584963	0.289541	No	6.51043	4.97422	6.07282	6.721	6.10141	5.54993	5.39561	5.27426	5.86093	5.86339	3.78687	3.87212	3.11457	3.94182	4.4554	5.97913	6.81693	6.73522	4.69111	5.25734	5.97913	7.10411	5.13523	6.73522
ENSG00000121481	RNF2	chr1:185045026-185046025	1000	+	1000	56078	2000	-0.773724	0.0592519	No	-0.332447	0.186869	No	-0.145851	0.65106	No	-1.08246	0.0382909	No	-0.321227	0.296227	No	-0.217591	0.557717	No	5.61298	5.38964	6.08048	6.39137	6.45624	6.07868	6.48272	6.26024	6.39433	6.79856	6.23849	6.70645	6.28361	6.32834	6.92101	5.62133	5.11926	6.09835	5.47258	5.30671	5.75616	7.36602	5.11926	6.37474
ENSG00000227940	LINC01696	chr1:209324892-209325891	1000	+	1000	2144	2000	-0.338802	0.483317	No	-0.280108	0.522397	No	-0.391191	0.361946	No	-0.118645	0.82857	No	-0.285402	0.564356	No	-0.57586	0.250942	No	4.24623	4.87871	4.38828	4.38114	4.92317	3.86592	4.61527	4.3708	4.05695	4.93321	4.02298	4.48195	4.14146	4.39904	5.04805	4.66501	4.10821	3.96547	4.91854	4.83888	4.35723	4.23808	4.56953	5.19934
ENSG00000117139	KDM5B	chr1:202807988-202808987	1000	-	1000	82993	2000	-0.807355	0.0270651	No	-0.286268	0.212842	No	-0.377367	0.20741	No	-0.331206	0.456608	No	-0.302576	0.280796	No	-0.440573	0.220083	No	6.14736	6.39248	6.98942	7.00047	6.74537	6.16318	6.62795	6.34374	6.4341	6.92575	6.48388	6.60194	6.36037	6.80377	7.0372	6.06498	5.65711	6.71998	6.06498	6.71998	6.7933	7.89066	6.28429	7.16881
ENSG00000143248	RGS5	chr1:163321292-163322291	1000	-	1000	209671	2000	0	1	No	-0.240502	0.376239	No	-1	0.00794017	Down	0	1	No	-0.168839	0.611141	No	0.106915	0.795718	No	0	0	0	0	0	5.12535	5.59816	5.27612	5.35301	5.76084	5.81047	7.04193	6.60736	6.58134	6.93801	0	0	0	0	0	0	0	0	0
ENSG00000224810		chr1:182068754-182069753	1000	-	1000	5577	2000	-0.725825	0.108899	No	-0.391083	0.212707	No	-0.917538	0.16185	No	0.206451	0.687949	No	-0.200913	0.58747	No	-0.862497	0.176959	No	4.29486	5.10611	5.44981	5.00908	4.89297	4.52632	5.16084	4.98357	4.87698	5.35915	1.97433	2.79599	1.52423	2.65838	3.59934	3.84858	4.79762	4.23837	5.01258	5.19963	4.6768	6.30744	5.36519	5.44135
ENSG00000162814	SPATA17	chr1:217630824-217631823	1000	+	1000	239373	2000	-0.0995357	0.861733	No	-0.180703	0.36408	No	-0.125531	0.677288	No	-1	0.226333	No	-0.19624	0.420055	No	0.0369942	0.912035	No	5.07442	4.33498	4.87968	5.25968	5.32605	6.53879	7.09621	6.58483	6.69844	7.29208	6.64132	7.28068	6.50122	6.75127	7.24296	5.58308	4.05709	5.58308	4.61287	4.05709	5.01309	5.01309	4.61287	5.58308
ENSG00000225172		chr1:198972879-198973878	1000	+	1000	11128	2000	0.25634	0.523926	No	-0.151008	0.552605	No	-0.282035	0.369255	No	-0.479993	0.254436	No	-0.050405	0.868326	No	-0.201634	0.578892	No	5.3469	5.74917	5.31684	5.04201	6.23894	5.23309	5.84318	5.40419	5.36976	5.90439	5.3987	5.83939	5.5233	5.67547	6.02942	5.2314	5.69018	5.11912	5.52375	5.9746	4.37087	6.71529	4.86437	5.52375
ENSG00000261642		chr1:191151010-191152009	1000	+	1000	2125	2000	1.85773	0.238693	No	-0.284453	0.382806	No	-0.129283	0.68137	No	-3.44269	0.0357496	No	-0.139163	0.706655	No	-0.185032	0.60452	No	0.926307	0	1.7005	0	2.08393	4.37542	4.95395	4.65605	4.63436	5.08686	4.73026	5.29897	4.70407	4.86588	5.45928	1.38946	1.38946	0	0	0	2.55076	2.55076	0	0
ENSG00000228239		chr1:157236637-157237636	1000	-	1000	3906	2000	-1.72678e-11	1	No	-0.473931	0.131401	No	-0.287282	0.425099	No	2.56274e-15	1	No	-0.0544478	0.87985	No	-0.555215	0.17773	No	4.71475	4.94012	4.76327	4.66814	4.93103	4.24445	5.08764	4.77364	4.65626	5.14023	4.31408	4.66116	4.86547	4.6224	5.1978	5.27426	4.2371	4.63288	4.84694	5.03331	4.51263	5.03331	4.74388	5.4151
ENSG00000237283		chr1:188731709-188732708	1000	-	1000	25586	2000	-0.378512	0.287863	No	-0.233263	0.234819	No	-0.34645	0.24257	No	-0.479993	0.209363	No	-0.133911	0.572133	No	-0.697073	0.0299743	No	5.65229	6.15285	5.21826	5.8842	6.63267	5.65315	6.18206	5.67672	5.88147	6.31419	5.45662	5.95954	5.56168	5.71639	6.64779	5.82499	5.50941	5.62245	6.30313	6.00257	5.38676	5.72728	4.54074	6.55174
ENSG00000116132	PRRX1	chr1:170662228-170663227	1000	+	1000	75694	2000	-0.478047	0.250379	No	-0.282276	0.191663	No	0.277534	0.38676	No	-0.400538	0.386835	No	-0.239349	0.363507	No	-0.425306	0.219118	No	5.66341	5.98241	6.00716	6.13238	6.44229	5.94457	6.53738	6.15267	6.20568	6.77346	6.12801	6.5535	6.0511	5.80816	6.97881	5.61373	5.76278	5.61373	6.51733	5.44748	5.44748	6.67614	5.89787	6.13515
ENSG00000238042	LINC02257	chr1:221978024-221979023	1000	-	1000	96543	2000	0	1	No	-0.322459	0.221078	No	-0.415038	0.228246	No	0	1	No	-0.269497	0.402253	No	-0.176157	0.652509	No	0	0	0	0	0	5.78535	6.33909	5.9622	6.07457	6.6064	6.07587	6.80773	6.31551	6.51287	6.88911	0	0	0	0	0	0	0	0	0
ENSG00000231877		chr1:238484945-238485944	1000	+	1000	51861	2000	0	1	No	-0.271203	0.260155	No	-0.356935	0.231514	No	0	1	No	-0.311743	0.288603	No	-0.23816	0.48737	No	0	0	0	0	0	6.25445	6.77038	6.35276	6.49303	7.07964	6.41351	7.08501	6.48402	6.81771	7.34959	0	0	0	0	0	0	0	0	0
ENSG00000116679	IVNS1ABP	chr1:185316774-185317773	1000	-	1000	19886	2000	-0.439285	0.228307	No	-0.159989	0.559596	No	-0.0347654	0.914602	No	-1.05658	0.0278477	No	-0.378512	0.258767	No	-0.446256	0.25331	No	6.0156	5.35323	6.06765	6.46899	6.47838	6.00959	6.04437	5.97353	6.17695	6.42167	6.11174	6.09235	5.68539	6.17308	6.53306	5.39099	6.11413	6.54168	5.88334	4.82311	5.96444	7.10368	5.13481	6.99206
ENSG00000228536	LYPLAL1-AS1	chr1:219458870-219459869	1000	-	1000	49331	2000	-0.0395284	0.921595	No	-0.336249	0.130464	No	-0.0174874	0.95538	No	-0.0443941	0.920717	No	-0.197122	0.46561	No	-0.0788554	0.817186	No	5.73431	6.21647	5.07053	5.7319	6.18869	5.74307	6.42224	5.95816	6.05345	6.61738	5.97248	6.69775	6.39329	6.01917	6.74316	6.39531	5.56096	5.24665	6.39531	6.03763	5.56096	5.05942	4.5912	6.03763
ENSG00000228470		chr1:214357116-214358115	1000	-	1000	12444	2000	0	1	No	-0.249978	0.44103	No	-0.0430687	0.897684	No	0	1	No	-0.332983	0.376938	No	-0.0365259	0.926976	No	0	0	0	0	0	3.26956	3.71125	3.18915	3.46194	4.03275	5.60843	5.84895	5.24918	5.53112	5.88124	0	0	0	0	0	0	0	0	0
ENSG00000152092	ASTN1	chr1:177164474-177165473	1000	-	1000	306672	2000	-1	0.0177343	No	-0.419566	0.0694451	No	-0.70232	0.0341641	No	-0.605721	0.206028	No	-0.312295	0.26905	No	-0.0712587	0.843862	No	6.15643	6.62377	6.86635	7.14475	7.21113	6.32135	7.17873	6.74948	6.68467	7.4884	6.38519	7.39634	6.6309	7.08242	7.46995	6.27552	6.27552	5.91826	6.68589	6.56164	6.27552	7.41724	6.90628	7.34369
ENSG00000234984	FMO10P	chr1:166665385-166666384	1000	+	1000	15312	2000	-0.602665	0.152373	No	-0.153998	0.519915	No	-0.176157	0.578283	No	-0.186413	0.683479	No	-0.104697	0.713638	No	0	1	No	4.70256	5.49357	5.30797	5.3578	5.66403	5.14511	5.85297	5.30362	5.25965	5.96082	5.35647	5.95393	5.2256	5.53277	5.95024	5.48545	3.75644	4.8658	5.14629	5.84085	5.38101	5.84085	4.70205	5.99033
ENSG00000231648	LINC01698	chr1:209367162-209368161	1000	+	1000	11857	2000	-0.0995357	0.825688	No	-0.167042	0.534522	No	-0.174498	0.609375	No	-0.215729	0.64235	No	-0.237039	0.456615	No	-0.0379679	0.920739	No	4.71274	5.41622	5.55123	4.77549	5.71797	4.80166	5.49501	4.87516	4.93084	5.72522	5.09018	5.7768	4.95028	5.13701	5.81508	4.584	5.36534	4.18887	4.89385	5.93859	5.72011	6.18636	4.74722	5.5536
ENSG00000229983		chr1:212167707-212168706	1000	+	1000	21053	2000	-0.563901	0.215961	No	-0.188969	0.461749	No	0	1	No	-0.392317	0.37865	No	-0.0565835	0.854239	No	0	1	No	4.78069	5.82162	5.04966	5.24528	6.16965	4.49455	4.99915	4.51611	4.67758	5.05009	0	0	0	0	0	4.66406	5.01393	4.66406	5.9103	5.73293	5.63533	4.66406	4.84958	5.9103
ENSG00000143476	DTL	chr1:212035053-212036052	1000	+	1000	70848	2000	0	1	No	-0.220191	0.348228	No	0.0368368	0.901975	No	0	1	No	-0.269209	0.348395	No	0.269187	0.455049	No	0	0	0	0	0	6.45846	6.65838	6.44263	6.66896	6.92407	6.66419	6.93262	6.20233	6.61855	6.67988	0	0	0	0	0	0	0	0	0
ENSG00000121486	TRMT1L	chr1:185156573-185157572	1000	-	1000	37972	2000	0	1	No	-0.227393	0.290769	No	-0.20482	0.4604	No	1.44269	0.482953	No	-0.260072	0.320509	No	-0.295456	0.370809	No	0	1.19406	0.796043	0	0	5.9922	6.44333	6.16966	6.21357	6.7017	6.39212	6.54795	6.05699	6.5845	6.84363	0	0	0	2.38813	0	2.38813	0	0	0
ENSG00000228437	LINC02474	chr1:221965841-221966840	1000	+	1000	17624	2000	0	1	No	-0.188267	0.555888	No	-0.112894	0.749566	No	0	1	No	-0.222392	0.551153	No	-0.442005	0.305324	No	0	0	0	0	0	3.4848	4.14915	3.86002	3.60522	4.35943	5.57278	5.46775	5.71211	5.51968	5.90246	0	0	0	0	0	0	0	0	0
ENSG00000214837	LINC01347	chr1:243101245-243102244	1000	-	1000	44438	2000	-0.893085	0.112161	No	-0.392101	0.194166	No	-0.643856	0.143813	No	0.137504	0.810739	No	-0.258602	0.481423	No	-0.599462	0.216939	No	4.28831	5.64643	4.9951	5.27313	5.50487	5.03349	5.6436	5.13233	5.36496	5.89861	4.52475	5.2251	4.90466	5.08535	5.73101	5.01072	3.31112	4.54308	5.64643	5.64643	4.79577	5.64643	4.54308	5.51181
ENSG00000057252	SOAT1	chr1:179293214-179294213	1000	+	1000	63967	2000	-0.481533	0.262116	No	-0.360877	0.294589	No	-0.113458	0.772059	No	-0.357552	0.50766	No	-0.277733	0.509269	No	-0.167727	0.72618	No	6.31104	6.14918	6.48714	6.96412	6.62964	5.98131	6.55382	6.17237	6.32485	6.82828	6.52314	6.53732	6.28908	6.58796	6.70412	5.81831	5.81831	7.29649	6.92993	5.36844	6.35087	8.14554	4.96499	6.98835
ENSG00000225982		chr1:182086051-182087050	1000	+	1000	2562	2000	-0.400538	0.418966	No	-0.482152	0.222135	No	-0.13245	0.752094	No	-0.667425	0.258188	No	-0.132104	0.769612	No	0.225881	0.625635	No	3.92791	3.9485	3.56199	3.61226	4.5931	3.9165	4.65445	3.62791	4.32509	4.79249	3.99146	4.94072	4.26266	4.004	4.71459	4.18903	3.88674	3.70796	3.70796	4.18903	4.43882	3.26603	2.98112	5.34525
ENSG00000285718		chr1:194930811-194931810	1000	-	1000	144794	2000	-0.0655884	0.862513	No	-0.191279	0.389808	No	0.202493	0.526215	No	-0.345136	0.407628	No	-0.227188	0.403286	No	-0.076962	0.830148	No	6.57193	6.94246	6.91684	6.46426	7.28688	6.44719	6.95923	6.56062	6.62703	7.18485	6.49679	6.91681	6.4586	6.24681	7.0039	6.32897	6.73952	6.64731	7.05874	6.82619	7.19526	6.90794	6.64731	7.43476
ENSG00000123685	BATF3	chr1:212699341-212700340	1000	-	1000	12424	2000	-0.469485	0.26034	No	-0.312482	0.295636	No	-0.529253	0.129871	No	-1.14684	0.0488385	No	-0.310642	0.391158	No	-0.443607	0.283733	No	5.27524	4.40782	5.79561	5.71872	5.52427	5.37422	5.78805	5.47626	5.64867	6.08617	5.3514	5.79984	5.4295	5.8161	6.23643	5.1706	5.1706	5.4845	4.21011	4.60553	5.38726	6.51508	5.4845	5.74215
ENSG00000162852	CNST	chr1:246565944-246566943	1000	+	1000	101152	2000	-1	0.224468	No	-0.452172	0.0531335	No	-0.0588937	0.859028	No	-0.169925	0.822134	No	0.10343	0.716679	No	-0.30117	0.432574	No	3.37439	4.61363	4.17386	3.26415	4.76867	5.68427	6.60577	6.0081	6.1088	6.51053	6.12159	6.37736	5.9237	6.19785	6.65796	2.7804	3.67139	3.67139	4.61363	4.61363	3.67139	5.17881	3.67139	5.17881
ENSG00000143842	SOX13	chr1:204072615-204073614	1000	+	1000	53629	2000	0	1	No	-0.382974	0.173396	No	-0.796467	0.0296985	No	0	1	No	-0.358907	0.295383	No	-0.208108	0.62564	No	0	0	0	0	0	5.48805	5.97969	5.69865	5.78625	6.33082	5.47021	6.12374	5.9477	6.26357	6.33101	0	0	0	0	0	0	0	0	0
ENSG00000116962	NID1	chr1:236064610-236065609	1000	-	1000	88280	2000	-0.560088	0.113309	No	-0.449659	0.11457	No	-0.106915	0.752168	No	-0.825971	0.110907	No	-0.399801	0.251155	No	-0.729911	0.0690442	No	7.17958	5.97063	7.32855	7.74689	6.76335	6.45817	7.02971	6.68986	6.86174	7.42527	6.76933	6.85424	6.71232	6.88894	7.57914	7.08364	6.95908	7.49602	5.97063	5.97063	6.67215	8.64137	6.67215	7.58301
ENSG00000288078		chr1:186223972-186224971	1000	+	1000	2720	2000	-0.415038	0.227308	No	-0.335184	0.17174	No	-0.110424	0.690699	No	0.0291463	0.935886	No	-0.0703893	0.798733	No	-0.0867116	0.763349	No	4.67705	5.48084	4.93523	5.07177	5.44814	4.845	5.53047	4.94105	5.18107	5.59984	4.74062	5.66211	4.97052	4.84473	5.74677	4.7751	4.57673	4.67933	5.31078	5.65089	4.67933	4.94946	5.17691	5.2454
ENSG00000232679	LINC01705	chr1:222064274-222065273	1000	-	1000	52949	2000	-0.823122	0.0516403	No	-0.342036	0.148082	No	-0.199938	0.539539	No	0.165059	0.711867	No	-0.332337	0.247878	No	-0.514573	0.163767	No	5.30725	6.4675	5.8725	6.16541	6.30429	5.59263	6.18093	5.84318	5.90205	6.50927	5.86024	6.23425	6.01423	5.9974	6.74612	5.44559	5.85233	4.62384	6.42894	6.50607	5.59428	6.42894	5.59428	6.50607
ENSG00000159388	BTG2	chr1:203304991-203305990	1000	+	1000	3112	2000	-1.32193	0.07656	No	-0.0931094	0.773964	No	-0.584963	0.0946811	No	-3.16992	0.0415743	No	0.0317089	0.935391	No	-0.289507	0.4791	No	2.14543	0.752808	2.2002	3.02304	3.14694	4.62123	4.81202	4.68574	4.69022	4.78122	4.43431	4.90535	4.78081	4.98499	5.12265	2.70451	1.50562	2.22617	1.50562	0	1.50562	3.58937	1.50562	3.97413
ENSG00000181450	ZNF678	chr1:227563043-227564042	1000	+	1000	112901	2000	-0.608422	0.0698369	No	-0.570127	0.0167681	No	-0.804984	0.00855822	No	-1	0.0107149	No	-0.45523	0.118148	No	-0.483083	0.171408	No	6.94588	7.10548	7.54906	7.54806	8.10341	6.50174	7.14624	6.91411	7.03905	7.59782	6.47649	7.06723	6.79578	7.18944	7.55646	7.07647	6.62104	7.14013	7.20111	7.00986	7.31583	8.25489	7.07647	7.74234
ENSG00000223519	KIF28P	chr1:246839112-246840111	1000	-	1000	66775	2000	0.610054	0.220458	No	0.131971	0.619798	No	0.0356239	0.931019	No	-0.917538	0.173061	No	0.139499	0.666657	No	0.121991	0.793563	No	5.63511	4.57684	4.84274	5.04426	5.47165	4.78063	5.08702	4.46779	4.62974	4.95951	5.15686	5.59289	4.77186	4.96978	5.46443	5.3886	5.96204	5.55469	4.73105	4.42264	4.42264	6.07573	4.02985	5.20087
ENSG00000120333	MRPS14	chr1:175022926-175023925	1000	-	1000	11637	2000	-0.325576	0.563706	No	-0.107599	0.838728	No	0	1	No	-1.06413	0.132033	No	-0.377826	0.558636	No	0	1	No	6.20563	5.2337	6.59759	6.55998	6.61845	5.24448	5.34482	5.00316	5.33699	5.71683	0	0	0	0	0	5.86052	6.05892	6.69744	4.18036	6.28703	5.63043	8.2326	5.92973	6.52925
ENSG00000286285		chr1:193456922-193457921	1000	+	1000	6777	2000	-0.865071	0.0299034	No	0.0340618	0.887157	No	0.118645	0.708488	No	-0.217591	0.580962	No	-0.111592	0.692045	No	-0.0512253	0.879747	No	4.50737	5.7043	5.06498	5.37121	5.90332	5.1658	5.67449	5.20066	5.13328	5.78534	4.94724	5.63446	5.17541	4.76003	5.69824	4.14485	4.48919	4.88807	5.80318	5.60542	5.10349	5.4567	4.63475	5.4567
ENSG00000223842		chr1:219224998-219225997	1000	-	1000	2250	2000	-0.197939	0.617728	No	-0.175087	0.547957	No	-0.0931094	0.743741	No	-0.559427	0.156684	No	-0.116814	0.727379	No	-0.516791	0.133251	No	4.28397	4.99942	4.52771	4.4812	5.56066	4.54373	4.97494	4.78824	4.72326	5.08794	4.90056	4.7945	4.32127	4.92164	5.29759	4.13008	4.13008	4.59177	4.77692	5.22192	4.13008	4.59177	4.86128	4.59177
ENSG00000162753	SLC9C2	chr1:173602573-173603572	1000	-	1000	101613	2000	0	1	No	-0.278097	0.194512	No	0	1	No	0	1	No	-0.228847	0.380084	No	-0.38272	0.254078	No	0	0	0	0	0	5.29394	5.88329	5.45837	5.55153	6.10722	6.38189	6.87169	6.45943	6.37821	7.227	0	0	0	0	0	0	0	0	0
ENSG00000231424		chr1:171251358-171252357	1000	-	1000	502285	2000	0	1	No	-0.209038	0.371573	No	-0.321928	0.346122	No	0	1	No	-0.242124	0.397465	No	-0.247928	0.49069	No	0	0	0	0	0	5.98737	6.58721	6.16554	6.16628	6.82643	6.65564	7.65145	6.95686	6.81186	7.88197	0	0	0	0	0	0	0	0	0
ENSG00000143355	LHX9	chr1:197911402-197912401	1000	+	1000	22577	2000	-0.14439	0.71173	No	-0.186614	0.41691	No	-0.373815	0.237827	No	-0.334419	0.490085	No	-0.221861	0.425478	No	-0.405256	0.245721	No	5.48914	5.38933	5.0742	5.60635	5.71045	5.54428	5.95787	5.71859	5.70768	6.17731	5.41768	6.06294	5.83382	5.79023	6.42697	5.85736	5.04651	5.56353	5.4506	5.32806	5.85736	4.88204	4.48321	6.17431
ENSG00000287177		chr1:238842267-238843266	1000	+	1000	4349	2000	-1.02647	0.0127179	No	-0.690423	0.0104118	No	-0.182864	0.542307	No	-0.321928	0.455709	No	-0.00669465	0.983236	No	-0.368782	0.283117	No	4.28069	5.16831	4.65874	5.23071	5.45686	4.94148	5.69571	4.98624	5.6031	5.69757	5.22367	5.7505	5.42682	5.40866	6.1161	4.43065	4.12536	4.28607	5.65413	4.6825	5.16838	4.6825	4.12536	5.71188
ENSG00000121644	DESI2	chr1:244652603-244653602	1000	+	1000	54931	2000	-0.76651	0.0264217	No	-0.506779	0.0775495	No	-0.52408	0.11472	No	-1.09433	0.0155109	No	-0.447493	0.202204	No	0.156119	0.695828	No	7.0793	6.42029	7.46424	7.87969	7.57021	6.4358	6.95548	6.7671	6.92531	7.3958	6.54987	7.13793	6.58757	7.11566	6.98495	6.9157	6.73291	7.58929	6.85731	5.98328	6.85731	8.73896	6.79645	8.12301
ENSG00000174502	SLC26A9	chr1:205942961-205943960	1000	-	1000	29413	2000	-0.229482	0.61512	No	-0.497268	0.0785361	No	-0.228819	0.534362	No	0.0931094	0.851516	No	-0.371743	0.277624	No	0.102362	0.805121	No	5.26869	5.83454	5.49663	5.47637	5.8395	5.1305	5.87105	5.40415	5.56679	6.23198	5.39887	6.16299	5.37206	5.51992	6.05328	5.31802	5.17002	5.31802	6.49906	5.17002	6.14985	5.17002	5.17002	5.79307
ENSG00000158715	SLC45A3	chr1:205680010-205681009	1000	-	1000	21659	2000	-0.571157	0.14828	No	-0.379017	0.12855	No	-0.222392	0.503075	No	-0.273019	0.579995	No	-0.344026	0.254143	No	-0.506185	0.170363	No	5.34655	5.41172	5.56568	5.91178	5.69751	5.19015	5.65117	5.38327	5.51359	5.99184	5.42102	5.93247	5.67777	5.61915	6.44103	5.17473	5.02716	5.83775	5.6487	5.17473	5.544	6.29028	4.86275	6.35361
ENSG00000143195	ILDR2	chr1:166975041-166976040	1000	-	1000	78830	2000	-1.44154e-15	1	No	-0.246735	0.289552	No	-0.584963	0.0786147	No	-1.44269	0.483631	No	-0.194605	0.493233	No	-0.255839	0.488305	No	0.892859	0	3.62946	0.892859	1.33929	5.91904	6.52821	6.07508	6.13258	6.71966	5.75206	6.50266	6.1434	6.30577	6.76878	2.67858	0	0	0	0	4.1049	4.1049	2.67858	2.67858
ENSG00000162849	KIF26B	chr1:245154485-245155484	1000	+	1000	553448	2000	-0.0565835	0.90758	No	0.121864	0.656001	No	0.241008	0.629049	No	-0.125531	0.855329	No	0.0123107	0.97066	No	-0.131245	0.810932	No	6.43086	5.80157	6.47989	6.48686	5.7788	5.54759	5.93722	5.37592	5.39697	5.93006	5.43253	5.77507	4.68535	4.9011	5.88463	6.3881	6.19791	6.70658	5.40522	6.19791	5.40522	7.83653	6.19791	6.55611
ENSG00000234142	LINC01675	chr1:166489808-166490807	1000	-	1000	14429	2000	0.165059	0.705695	No	-0.103748	0.728507	No	-0.0931094	0.816681	No	-0.247928	0.60311	No	-0.105082	0.766678	No	0.301656	0.4948	No	5.18307	5.64607	5.37186	5.07711	5.81633	4.09921	4.63883	4.18114	4.15678	4.72961	4.57053	5.3227	4.28022	4.5081	5.07709	5.88944	4.67459	4.98518	5.64607	5.64607	5.81279	5.81279	4.49	5.55488
ENSG00000282111	LINC02815	chr1:229037775-229038774	1000	-	1000	14502	2000	-0.924449	0.00922323	No	-0.863781	0.000892538	No	-0.367057	0.235517	No	-0.812915	0.0554161	No	-0.334272	0.28399	No	-0.427421	0.242122	No	5.66059	5.8535	5.80671	6.55403	6.62728	5.19288	6.15934	5.8399	5.97923	6.50881	5.79411	6.08367	6.13627	6.07702	6.50526	5.4599	5.96461	5.55725	5.89183	5.81517	6.10001	5.96461	5.35551	6.84148
ENSG00000233410	LINC01222	chr1:199020538-199021537	1000	-	1000	13998	2000	0	1	No	-0.263034	0.328021	No	-0.352881	0.279729	No	0	1	No	-0.194687	0.545744	No	-0.405639	0.278714	No	0	0	0	0	0	4.77325	5.29595	4.91299	5.02909	5.486	5.41815	5.88786	5.69678	5.76333	6.29305	0	0	0	0	0	0	0	0	0
ENSG00000067533	RRP15	chr1:218284793-218285792	1000	+	1000	51691	2000	-0.375039	0.277532	No	-0.119409	0.635437	No	-0.0709665	0.818677	No	-0.773724	0.0827969	No	-0.248805	0.418656	No	-0.0339473	0.928095	No	6.64972	6.20378	6.79776	6.94519	6.96781	6.13032	6.38265	6.05192	6.22088	6.62956	6.51836	6.62292	6.58128	6.60927	6.66496	6.88671	6.56783	6.49463	6.2497	6.15785	6.70395	7.19469	6.49463	7.63023
ENSG00000116209	TMEM59	chr1:54053005-54054004	1000	-	1000	25824	2000	1	0.431957	No	-0.335158	0.184555	No	-0.0931094	0.80868	No	-3.44269	0.0357816	No	-0.087565	0.773118	No	0.131245	0.735209	No	1.94852	0	1.77289	1.49335	1.99531	5.0583	5.90903	5.43457	5.3677	6.00753	4.78399	5.95981	5.33224	4.93269	5.89697	0	2.24003	3.60552	0	0	0	3.07863	2.24003	0
ENSG00000235492	LINC01221	chr1:199015633-199016632	1000	+	1000	59603	2000	0	1	No	-0.319087	0.270245	No	0	1	No	0	1	No	-0.22456	0.520682	No	0	1	No	0	0	0	0	0	4.15055	4.83043	4.2566	4.42759	5.04631	0	0	0	0	0	0	0	0	0	0	0	0	0	0
ENSG00000116161	CACYBP	chr1:174998663-174999662	1000	+	1000	11865	2000	-0.328054	0.378859	No	-0.170516	0.60122	No	0	1	No	-0.896164	0.0660263	No	-0.313754	0.431943	No	0	1	No	6.46381	5.71181	6.1436	6.8232	6.59101	5.46526	5.45509	5.22317	5.65083	5.75411	0	0	0	0	0	5.93891	6.74584	6.70668	5.55392	5.86969	5.46286	7.41401	5.55392	7.05731
ENSG00000226486	LINC01035	chr1:188905188-188906187	1000	+	1000	130877	2000	0.0356239	0.925564	No	-0.173744	0.403919	No	-0.162271	0.587554	No	0.0824622	0.82752	No	-0.238933	0.347364	No	-0.3254	0.324268	No	6.46031	7.43665	6.4434	6.40459	7.35832	6.44023	6.95304	6.53122	6.60957	7.19	6.47065	7.06229	6.61053	6.64475	7.37982	6.28099	6.5992	6.50073	7.54309	7.33021	6.39504	6.77802	6.15715	6.02166
ENSG00000231814	LINC00210	chr1:217892400-217893399	1000	+	1000	26905	2000	0.0356239	0.92892	No	-0.209362	0.397414	No	-0.632268	0.0608408	No	-0.514573	0.232965	No	-0.216037	0.469669	No	0.0450879	0.907348	No	5.62191	5.96388	5.02917	5.6656	6.53379	5.35266	6.01878	5.46096	5.50719	6.23072	5.23715	5.96081	5.16649	5.88643	5.91777	6.327	5.12837	5.41036	6.5174	5.41036	5.64614	5.12837	4.313	5.94029
ENSG00000286210		chr1:234538555-234539554	1000	-	1000	2092	2000	-0.59561	0.121474	No	-0.302927	0.352786	No	-0.448274	0.159676	No	-0.0972972	0.827873	No	-0.132894	0.723874	No	-0.614975	0.09733	No	4.59265	5.13732	4.89871	5.21547	5.2172	4.82999	5.48879	5.03658	5.01737	5.61526	5.02802	5.51456	5.63726	5.42917	6.11821	5.12263	4.09709	4.55822	5.36753	4.90712	4.98259	5.36753	4.346	5.47597
ENSG00000287364		chr1:195763002-195764001	1000	-	1000	15478	2000	-0.338802	0.41398	No	-0.179924	0.491378	No	-0.518467	0.118243	No	-0.82103	0.0678899	No	-0.105722	0.738407	No	-0.14439	0.694667	No	5.04672	5.57551	4.87098	5.31552	6.39562	5.49619	5.9606	5.59883	5.667	6.06311	5.27394	6.23909	5.13315	5.78504	6.34129	5.58792	4.06173	5.49052	5.76496	5.38607	5.15132	5.15132	4.31029	6.36872
ENSG00000077157	PPP1R12B	chr1:202348199-202349198	1000	+	1000	243008	2000	-0.742504	0.0508822	No	-0.232885	0.4136	No	0	1	No	-1	0.0398116	No	-0.228722	0.51165	No	0	1	No	6.85955	6.73458	7.62221	7.83412	7.72774	6.48573	7.0937	6.67485	6.702	7.31776	0	0	0	0	0	5.59018	7.30603	7.68243	6.89403	6.57513	6.45097	8.73323	7.68243	7.68243
ENSG00000152104	PTPN14	chr1:214551950-214552949	1000	-	1000	202750	2000	-0.333424	0.369811	No	-0.227995	0.367654	No	0	1	No	-0.79518	0.0694392	No	-0.231381	0.454816	No	0	1	No	6.94285	6.98427	7.30823	7.28214	7.76696	6.5867	7.13607	6.75722	6.77939	7.363	0	0	0	0	0	6.70906	6.89998	7.21949	6.89998	7.06857	7.48091	8.21465	6.22914	7.48091
ENSG00000236975	LINC02814	chr1:229204929-229205928	1000	-	1000	117315	2000	-0.560715	0.149113	No	-0.697748	0.00601143	No	-0.491853	0.121422	No	-0.584963	0.18186	No	-0.483213	0.1195	No	-0.102686	0.774589	No	6.30892	6.80542	6.78429	6.87168	7.32282	6.28819	7.05401	6.85817	6.92922	7.53601	6.62693	7.5562	7.38677	7.12107	7.61848	6.54715	5.65369	6.7259	6.7259	6.88493	7.21942	7.02816	6.10529	7.44043
ENSG00000215834	FMO9P	chr1:166603416-166604415	1000	+	1000	26485	2000	-0.716207	0.0735896	No	-0.215986	0.307545	No	-0.232173	0.466868	No	-0.569366	0.171505	No	-0.2291	0.370081	No	-0.239466	0.478923	No	5.17031	5.85135	5.5127	5.8635	6.44385	5.4978	6.00048	5.53053	5.69119	6.2264	5.33046	6.07316	5.57933	5.53071	6.31974	5.12102	5.26887	5.12102	5.52566	6.17704	5.26887	5.74357	5.52566	6.01892
ENSG00000286541		chr1:199080476-199081475	1000	-	1000	39475	2000	-0.0356239	0.930281	No	-0.321928	0.317487	No	0	1	No	-0.560715	0.188487	No	-0.207325	0.564976	No	0	1	No	5.79535	6.43784	6.17587	5.85754	6.98984	2.10592	2.80105	2.40454	2.30126	2.98115	0	0	0	0	0	6.12182	5.14239	6.12182	6.5092	6.36648	6.03009	6.28944	6.20807	5.45613
ENSG00000117650	NEK2	chr1:211675131-211676130	1000	-	1000	15974	2000	-0.584963	0.459403	No	-0.230006	0.317547	No	-0.108253	0.730954	No	2.56274e-15	1	No	-0.380272	0.170551	No	-0.157541	0.650774	No	2.21743	2.9182	3.07712	3.2039	2.9182	5.45623	5.84034	5.58118	5.67124	6.20996	5.31851	5.97396	5.50842	5.45577	6.11376	0	2.87699	3.7753	3.7753	2.06111	3.7753	3.39496	2.06111	3.7753
ENSG00000203724	C1orf53	chr1:197902130-197903129	1000	+	1000	3738	2000	-0.635844	0.0643007	No	-0.0989665	0.740515	No	-0.0857299	0.793012	No	-0.341037	0.469567	No	-0.219781	0.530406	No	-0.724893	0.0566396	No	5.37906	4.91968	5.70912	6.05053	5.25177	4.91827	5.40332	4.85999	4.98565	5.61839	5.03287	5.15151	5.16678	5.11804	5.8603	4.82654	5.46001	5.85062	4.82654	5.01281	4.92268	6.68198	5.52271	5.8987
ENSG00000225006		chr1:188508038-188509037	1000	+	1000	26928	2000	-0.745427	0.0529459	No	-0.150229	0.518322	No	0.179549	0.565948	No	-1.22239	0.00876752	Down	-0.422571	0.134517	No	-0.424498	0.227484	No	5.41819	5.33112	6.19744	6.03393	6.52301	5.76036	6.08422	5.76572	5.90113	6.50355	5.87866	6.17709	5.51449	5.69867	6.60189	5.27665	5.12877	5.84915	5.53346	5.12877	5.94069	6.3937	6.25792	6.18491
ENSG00000287633		chr1:234550042-234551041	1000	+	1000	3297	2000	-0.827819	0.0231675	No	-0.731297	0.00693446	No	-0.543142	0.0624515	No	-0.839535	0.0374172	No	-0.348486	0.264772	No	-0.603699	0.0702112	No	4.69714	5.18731	4.80606	5.41549	5.97718	4.90599	5.72854	5.662	5.61491	6.07137	5.07816	5.59618	5.58764	5.57506	6.19935	4.55474	4.76834	4.76834	5.33555	5.03907	5.46368	4.95435	4.00015	5.83936
ENSG00000158764	ITLN2	chr1:160954310-160955309	1000	-	1000	8785	2000	0.241008	0.597708	No	-0.332575	0.371078	No	0	1	No	-0.485427	0.359757	No	-0.0138058	0.9739	No	0	1	No	5.05633	4.97209	5.18077	4.71357	5.46733	3.15265	4.03364	3.53881	3.36399	4.04285	0	0	0	0	0	5.22481	4.4461	5.49809	5.49809	4.4461	5.00883	5.41262	5.12086	5.57878
ENSG00000188783	PRELP	chr1:203475306-203476305	1000	+	1000	14547	2000	0.0473057	0.920391	No	-0.414238	0.180339	No	-0.392317	0.332555	No	-0.514573	0.347309	No	-0.27648	0.459676	No	-0.165059	0.705633	No	4.96112	5.01766	5.09324	4.98444	5.53053	5.02931	5.58288	5.12328	5.39076	5.85216	4.64273	5.67733	5.13071	4.72025	5.8301	5.24441	4.28198	5.35696	4.67836	5.35696	5.35696	4.67836	5.24441	5.12234
ENSG00000236206		chr1:165597856-165598855	1000	+	1000	24729	2000	-0.68226	0.0708495	No	-0.212167	0.417337	No	-0.225292	0.512752	No	-0.192645	0.657701	No	0.0442428	0.889195	No	-0.146841	0.719229	No	5.73934	6.28536	6.59916	6.41571	6.47607	5.4925	6.07361	5.62493	5.66337	6.02863	5.44376	5.71032	5.65108	5.51892	5.85465	5.7112	5.9004	5.6064	6.21749	6.35323	6.35323	7.3766	6.06764	6.41659
ENSG00000168118	RAB4A	chr1:229270562-229271561	1000	+	1000	33833	2000	0	1	No	-0.370508	0.0909729	No	-0.284729	0.315285	No	0	1	No	-0.404123	0.130045	No	-0.470451	0.159964	No	0	0	0	0	0	6.1541	6.56717	6.32892	6.50727	6.96491	6.23609	6.37221	6.29515	6.47092	6.87542	0	0	0	0	0	0	0	0	0
ENSG00000173726	TOMM20	chr1:235128338-235129337	1000	-	1000	18497	2000	-0.510195	0.123628	No	-0.522176	0.0595243	No	0.0466932	0.874563	No	-0.547488	0.221906	No	-0.397147	0.240934	No	-0.252063	0.509207	No	6.71807	6.04338	6.78676	7.29238	6.58245	6.25946	6.4966	6.3932	6.77865	6.88988	7.45113	6.49902	6.12724	7.33621	6.77964	6.07982	6.83655	7.23785	6.07982	6.00694	6.60924	7.60183	6.1492	7.30018
ENSG00000152382	TADA1	chr1:166875765-166876764	1000	-	1000	18755	2000	-0.544996	0.100445	No	-0.410019	0.0891889	No	-0.50696	0.184403	No	-1.35755	0.00772316	Down	-0.443682	0.128689	No	-0.584963	0.261644	No	6.06858	4.60524	6.32031	6.6409	6.11773	5.30468	5.6724	5.43858	5.70204	6.10564	4.39028	3.9737	4.04731	4.94742	4.55952	5.67841	6.0135	6.51383	3.84698	5.36351	6.0135	7.36655	5.58088	6.51383
ENSG00000143839	REN	chr1:204189825-204190824	1000	-	1000	34506	2000	-1.90689	0.0297306	No	-0.474063	0.161404	No	-0.129283	0.755769	No	0.192645	0.820796	No	-0.310788	0.450687	No	-0.481533	0.318645	No	2.1348	4.12161	4.13446	3.21631	3.92778	5.14917	5.82335	5.48965	5.5543	6.12563	5.47756	5.77014	5.89352	5.28089	6.239	3.2022	3.2022	0	4.12161	4.12161	5.07957	4.12161	3.2022	5.52732
ENSG00000232100	LINC01653	chr1:218043005-218044004	1000	+	1000	14636	2000	0.134301	0.725728	No	-0.324272	0.174953	No	-3.59424e-13	1	No	0.197939	0.648799	No	-0.283485	0.321779	No	0	1	No	5.42834	5.89487	5.56015	5.37619	5.72888	5.15002	5.75078	5.38558	5.44025	6.02897	5.4048	5.85835	5.52473	5.35816	5.85376	5.96896	5.81952	4.49654	5.56158	6.22815	5.46423	5.96896	5.24727	5.81952
ENSG00000261024	GS1-279B7.1	chr1:185334540-185335539	1000	-	1000	12883	2000	-0.630766	0.11699	No	-0.26404	0.278639	No	-0.377235	0.21796	No	0.0740006	0.863009	No	-0.311243	0.284089	No	-0.125531	0.726644	No	4.97683	5.90687	5.40195	5.51426	5.82812	5.22842	5.90767	5.40467	5.46637	6.21401	5.43049	5.84863	5.56711	5.66983	5.96346	4.93243	5.06563	4.93243	5.97786	5.83587	5.3	5.50156	5.4043	6.16764
ENSG00000176754	LINC00303	chr1:204040766-204041765	1000	-	1000	7819	2000	0.0356239	0.934295	No	-0.254383	0.423633	No	-0.338169	0.389225	No	-0.710493	0.136323	No	-0.371023	0.32757	No	-0.268489	0.56023	No	5.10865	5.38531	4.95708	5.07706	6.09457	4.62936	5.09695	4.80417	4.81668	5.45782	4.48352	4.82068	4.55361	4.60043	5.0929	5.26718	4.70082	5.35794	5.6003	5.17031	5.52395	4.95458	4.3927	5.44333
ENSG00000135829	DHX9	chr1:182838847-182839846	1000	+	1000	47636	2000	-0.420109	0.202168	No	-0.319589	0.186753	No	-0.30189	0.265558	No	-1.04891	0.0167813	No	-0.265571	0.370199	No	-0.100694	0.783555	No	6.71764	6.0701	6.63916	7.18356	7.10871	6.5145	6.59015	6.37545	6.8235	6.85152	7.43532	6.56899	6.46683	7.72738	6.65491	6.52896	6.37869	7.24526	6.11912	6.02107	6.29725	7.40929	6.21094	7.06016
ENSG00000134717	BTF3L4	chr1:52055699-52056698	1000	+	1000	33518	2000	-0.665581	0.126207	No	-0.417176	0.130251	No	0.321928	0.342434	No	-1.078	0.0412719	No	-0.235802	0.481798	No	-0.247928	0.545889	No	4.89985	5.1509	5.32799	5.97931	6.28684	5.38663	5.96372	5.5135	5.78698	6.2084	6.14383	6.04158	5.62017	5.84074	6.27651	5.3793	3.18975	6.13049	5.63655	4.66526	5.51365	6.36186	4.10845	5.95266
ENSG00000116668	SWT1	chr1:185156580-185157579	1000	+	1000	133702	2000	-0.961795	0.56735	No	-0.380624	0.0991296	No	0.133583	0.641383	No	2.44269	0.172153	No	-0.206635	0.463896	No	-0.355481	0.330376	No	0	1.89773	1.26515	0.965264	0	6.40006	6.98958	6.64617	6.76277	7.19433	7.26604	6.78575	6.63208	7.11125	7.10609	0	0	0	3.79546	0	0	3.79546	0	0
ENSG00000143756	FBXO28	chr1:224113611-224114610	1000	+	1000	46937	2000	-0.701919	0.0394459	No	-0.372547	0.167067	No	-0.459432	0.136064	No	-0.966833	0.0221232	No	-0.310283	0.346337	No	-0.435502	0.246967	No	6.70983	6.64474	7.37038	7.53154	7.52526	6.4726	6.89412	6.61821	6.83016	7.20087	6.85588	6.89167	6.66361	7.28212	7.33777	5.79539	7.0531	7.28099	6.44876	6.84072	6.89682	8.21146	7.00287	7.71466
ENSG00000143702	CEP170	chr1:243254849-243255848	1000	-	1000	129921	2000	-1.08746	0.0107681	No	-0.359712	0.126611	No	-0.447459	0.196284	No	-0.222393	0.726287	No	-0.234323	0.415261	No	-0.370368	0.371144	No	5.5075	5.21555	5.78884	6.69203	5.45447	5.76096	6.24352	5.94916	6.11058	6.47329	5.88761	6.04952	5.7253	6.28412	6.41846	5.29599	4.72927	6.49724	5.70182	4.72927	5.29599	6.77453	5.29599	7.3267
ENSG00000143207	COP1	chr1:176206787-176207786	1000	-	1000	261456	2000	-0.436099	0.391547	No	-0.217945	0.312293	No	-0.342888	0.257049	No	-0.289507	0.67908	No	-0.218585	0.40751	No	-0.470891	0.195042	No	5.44643	4.96993	6.36183	5.96185	5.49605	6.6649	7.0638	6.76123	6.87481	7.28081	6.78946	6.83765	6.54766	7.06108	7.31366	4.65359	5.84285	5.84285	4.09701	5.84285	6.60995	7.1081	5.36745	6.19983
ENSG00000122176	FMOD	chr1:203351259-203352258	1000	-	1000	10131	2000	-0.865071	0.0530201	No	-0.567808	0.0684723	No	0.0151069	0.966367	No	-0.415038	0.41751	No	-0.527767	0.157812	No	0.0815299	0.84514	No	4.65981	5.23198	4.92696	5.54717	5.63733	4.70867	5.28722	4.97183	5.22133	5.776	5.46619	5.95854	5.64452	5.38473	5.89606	4.67446	4.11747	5.18748	5.0753	5.38865	5.72242	5.18748	3.87097	5.8642
ENSG00000230404		chr1:234564798-234565797	1000	+	1000	3791	2000	-0.578173	0.0970157	No	-0.611274	0.0456715	No	-0.483209	0.146641	No	-0.287577	0.47808	No	-0.375663	0.292866	No	-0.442005	0.242036	No	5.4706	6.06779	5.91695	6.13613	6.36426	4.82884	5.6872	5.37429	5.43546	6.05161	4.9533	5.71356	5.34092	5.37018	6.16221	5.10422	5.10422	6.20336	6.2783	5.85728	5.52934	6.57437	5.64713	6.04067
ENSG00000236230		chr1:222388604-222389603	1000	-	1000	299298	2000	-0.695146	0.142862	No	-0.272963	0.28486	No	-0.546282	0.115431	No	-0.747234	0.10768	No	-0.278908	0.371798	No	-0.0995357	0.800167	No	5.61212	6.79801	6.17357	6.511	7.62887	6.54025	7.11311	6.73594	6.77585	7.38946	6.4618	7.21185	6.92906	6.91854	7.30274	6.41409	6.26397	4.1583	6.26397	7.33206	6.09639	6.9934	5.43091	7.17264
ENSG00000026751	SLAMF7	chr1:160738557-160739556	1000	+	1000	14765	2000	7.83539e-10	1	No	-0.481732	0.0770109	No	-0.31719	0.372659	No	0.0544478	0.914096	No	-0.227547	0.485458	No	-0.242857	0.545791	No	5.03693	5.40855	5.15715	5.16724	5.32641	4.8079	5.54814	5.20385	5.23589	5.77574	5.01411	5.53752	5.34123	5.26089	5.80038	4.84891	4.28877	5.97312	5.56571	5.25138	4.68523	5.65692	5.12929	5.65692
ENSG00000150681	RGS18	chr1:192157962-192158961	1000	+	1000	26354	2000	-0.137504	0.698275	No	-0.0851395	0.725146	No	0	1	No	-0.204359	0.602588	No	-0.278387	0.332006	No	0	1	No	5.98139	6.4415	5.18416	6.10203	6.6179	4.04429	4.46162	4.1932	4.1325	4.72983	0	0	0	0	0	5.83897	5.9305	6.17469	6.56582	6.31718	4.76795	6.01657	4.76795	6.31718
ENSG00000116906	GNPAT	chr1:231240707-231241706	1000	+	1000	35767	2000	-0.895935	0.570114	No	-0.362112	0.148821	No	-0.535596	0.079141	No	0	1	No	-0.367391	0.229247	No	-0.510962	0.165057	No	0.7883	0	2.03827	1.5766	0	6.10045	6.63267	6.28169	6.42064	6.99084	6.25237	6.38564	6.05032	6.72398	6.89855	2.3649	0	0	0	0	2.3649	3.74991	0	2.3649
ENSG00000092969	TGFB2	chr1:218344836-218345835	1000	+	1000	98284	2000	-0.0246621	0.943378	No	-0.234359	0.2972	No	-0.157541	0.618378	No	0.203533	0.642252	No	-0.190482	0.487532	No	0.0874628	0.804317	No	6.76074	6.79859	6.29359	6.83326	6.59833	6.08339	6.63926	6.07658	6.2607	6.82784	6.21995	6.94866	6.41841	6.41462	6.87391	6.14512	6.94371	7.19338	6.87391	6.72327	6.94371	6.55505	5.382	6.72327
ENSG00000157181	ODR4	chr1:186375338-186376337	1000	+	1000	44541	2000	-0.926	0.128263	No	-0.150956	0.517523	No	-0.254101	0.37289	No	-3.87615e-13	1	No	-0.229057	0.421773	No	-0.263034	0.460736	No	3.97775	3.84783	3.38206	4.62512	3.77486	6.53725	6.72922	6.4721	6.68524	6.95737	6.62808	6.49657	6.17344	6.89459	6.75461	3.84783	4.2376	3.84783	3.84783	3.84783	2.45052	3.84783	3.84783	3.31212
ENSG00000227421	LINC01724	chr1:196064736-196065735	1000	-	1000	19353	2000	-0.656046	0.0823543	No	-0.195833	0.352955	No	-0.231947	0.424449	No	-0.257158	0.510239	No	-0.282908	0.264521	No	-0.69883	0.0334874	No	5.24054	6.12587	5.77889	5.89014	6.38753	5.55512	6.06829	5.66245	5.7396	6.34825	5.60474	5.86602	5.77542	5.85276	6.57864	4.97471	5.49104	5.25585	6.30015	5.95159	5.8705	5.59566	5.8705	6.10126
ENSG00000227240		chr1:193472724-193473723	1000	+	1000	724485	2000	0.341037	0.394118	No	-0.205011	0.281062	No	-0.0152668	0.956969	No	-0.222392	0.560604	No	-0.221572	0.341132	No	0.5025	0.117983	No	7.16614	7.8839	6.94622	6.69933	8.11988	6.93949	7.48772	7.06537	7.12836	7.70814	7.46987	8.17077	7.49197	7.48298	7.65714	7.3167	7.21048	6.97125	8.09054	7.67726	7.3167	7.41564	6.10633	7.41564
ENSG00000076258	FMO4	chr1:171313683-171314682	1000	+	1000	26902	2000	-0.321928	0.423262	No	-0.26579	0.384847	No	-0.433897	0.267496	No	-0.504473	0.278703	No	-0.164631	0.657983	No	-0.127112	0.768694	No	6.01127	6.3601	6.04621	6.30467	6.82682	5.51874	6.15452	5.6866	5.73634	6.30776	5.19267	6.14398	5.4324	5.39222	6.21848	5.53301	6.10755	6.39325	6.32695	6.39325	5.27619	6.83612	6.02632	5.75094
ENSG00000286073		chr1:157310156-157311155	1000	-	1000	22389	2000	-0.494765	0.290897	No	-0.263402	0.29604	No	-1.23266	0.00661759	Down	-0.707819	0.112049	No	-0.156387	0.606685	No	-0.403356	0.372375	No	4.64768	5.7495	5.53726	5.19208	6.43525	5.1461	5.79799	5.33507	5.39052	5.95382	3.55785	4.82761	4.55383	4.65976	5.22449	4.6925	5.32414	3.92639	5.9394	5.5596	5.19023	6.09739	5.32414	5.32414
ENSG00000117697	NSL1	chr1:212791283-212792282	1000	-	1000	64630	2000	-1.58496	0.188291	No	-0.149641	0.557532	No	0.076962	0.823646	No	-0.584963	0.665443	No	-0.17769	0.568494	No	-0.0978473	0.810328	No	1.73227	1.73704	2.67674	2.62725	3.03625	6.24232	6.67859	6.32631	6.38501	6.85412	6.03544	6.1854	5.5426	5.81867	6.28567	2.5984	2.5984	0	3.47409	0	0	4.01511	4.01511	0
ENSG00000162669	HFM1	chr1:91404357-91405356	1000	-	1000	143091	2000	-0.242857	0.709707	No	0.802363	0.18224	No	-0.146221	0.820324	No	0	1	No	-0.0603247	0.934762	No	-0.479168	0.535017	No	7.03377	6.81809	7.1539	7.27724	6.81067	8.08053	7.10062	7.10974	7.68327	7.15709	6.37921	6.76738	6.65914	6.49544	7.21886	6.73388	7.0531	7.31432	6.73388	6.9023	6.73388	8.18466	6.54317	7.12297
ENSG00000197067	OR2T32P	chr1:248087023-248088022	1000	-	1000	3001	2000	0.530515	0.311284	No	0.736966	0.0594216	No	0.807355	0.0500072	No	1.09954	0.0579577	No	0.421464	0.324747	No	0.289507	0.540176	No	3.86429	4.82068	3.28126	3.47529	3.76557	3.99025	4.56441	3.45726	3.31091	4.16558	4.28289	4.36971	3.97427	3.5057	4.085	4.39167	2.68974	4.51146	4.82068	4.82068	3.95778	4.39167	1.49432	3.77834
ENSG00000132681	ATP1A4	chr1:160151086-160152085	1000	+	1000	34395	2000	-0.103094	0.83504	No	-0.171855	0.586093	No	-0.574236	0.168077	No	-0.0995357	0.852873	No	-0.169624	0.659313	No	-0.39776	0.376701	No	5.09393	5.6676	5.14076	5.18667	5.91342	5.55628	6.00875	5.57535	5.67796	6.17644	4.96264	6.01975	5.36002	5.46911	6.35967	5.96488	4.89151	4.42539	4.89151	6.4437	4.12015	6.22406	5.07806	6.05655
ENSG00000143641	GALNT2	chr1:230057490-230058489	1000	+	1000	223133	2000	-0.269187	0.515833	No	-0.541505	0.0471204	No	-0.736966	0.0298241	No	-0.746244	0.110079	No	-0.426041	0.201794	No	-0.256775	0.521702	No	6.60198	6.89951	6.87285	6.83077	7.63203	6.54142	7.12554	6.88313	7.03275	7.54567	6.691	7.18991	6.75713	7.31738	7.43784	6.64881	6.12467	7.03245	6.85334	6.94567	7.58531	7.26526	5.768	7.3352
ENSG00000227630	LINC01132	chr1:234723542-234724541	1000	+	1000	11679	2000	-0.847997	0.024966	No	-0.805882	0.0143957	No	-0.118941	0.745086	No	-0.326228	0.476261	No	-0.473098	0.237438	No	-0.180572	0.675889	No	5.94559	6.5886	6.73096	7.08147	6.89958	5.54007	6.10416	6.07036	6.30101	6.562	5.90274	6.4387	5.68622	6.03915	6.61614	4.57703	6.17919	7.08057	6.73831	6.4389	6.06062	7.8435	6.28874	6.95324
ENSG00000010932	FMO1	chr1:171247971-171248970	1000	+	1000	36508	2000	0	1	No	-0.298933	0.285854	No	-0.630766	0.0807115	No	0	1	No	-0.199648	0.557613	No	-0.217591	0.583831	No	0	0	0	0	0	5.48387	6.16072	5.69054	5.75126	6.35853	5.44415	6.47402	6.00615	5.89165	6.71387	0	0	0	0	0	0	0	0	0
ENSG00000282849		chr1:200483105-200484104	1000	-	1000	4585	2000	-1.27462	0.00123037	Down	-0.749593	0.0161697	No	0	1	No	-0.273019	0.508168	No	-0.396517	0.268422	No	0	1	No	4.43207	5.65952	5.30897	5.70937	5.92614	3.89014	4.53961	4.15533	4.56382	4.92776	0	0	0	0	0	3.96825	5.01777	4.31019	5.8974	5.42163	4.92141	5.8974	5.10809	5.3494
ENSG00000010072	SPRTN	chr1:231336604-231337603	1000	+	1000	16920	2000	0	1	No	-0.371899	0.146937	No	-0.0289514	0.922981	No	0	1	No	-0.341951	0.272789	No	-0.285402	0.432501	No	0	0	0	0	0	5.92972	6.32792	6.19546	6.28531	6.66199	6.32049	6.27718	5.6442	6.27763	6.57489	0	0	0	0	0	0	0	0	0
ENSG00000238054		chr1:188888041-188889040	1000	-	1000	18067	2000	-0.0339473	0.925647	No	-0.156818	0.433579	No	-0.482601	0.0944657	No	-3.84411e-15	1	No	-0.165511	0.489082	No	0.0227201	0.947065	No	5.56093	5.9154	5.95997	5.55662	5.94508	5.4248	5.99715	5.58185	5.56851	6.16804	5.34485	5.74118	5.48837	5.82292	5.72543	5.66079	5.45872	5.56329	5.56329	6.26751	6.32813	6.32813	5.22366	5.66079
ENSG00000163534	FCRL1	chr1:157819621-157820620	1000	-	1000	24718	2000	-0.0565835	0.902477	No	-0.289891	0.218401	No	-0.0166787	0.957523	No	-0.103094	0.827475	No	-0.215268	0.447933	No	-0.527247	0.13862	No	4.97195	5.65859	5.22176	4.99932	5.73971	5.1184	5.71687	5.41439	5.35562	5.9268	5.7012	5.98563	5.46866	5.72405	6.50532	4.73828	5.08878	5.08878	5.71099	5.6062	4.92415	5.37056	5.37056	5.23654
ENSG00000168243	GNG4	chr1:235650255-235651254	1000	-	1000	102070	2000	-0.140178	0.712237	No	-0.539744	0.0331964	No	-0.863365	0.00693885	No	-0.431716	0.308077	No	-0.368919	0.233573	No	-0.52937	0.144242	No	6.54864	6.99196	6.54964	6.70796	7.38143	6.37196	7.0535	6.66725	6.86304	7.42069	6.34793	7.1456	6.74556	7.1589	7.69349	7.09198	6.27697	6.27697	7.09198	6.89193	7.15294	6.74128	5.7547	6.81857
ENSG00000224939	LINC00184	chr1:234628811-234629810	1000	+	1000	4470	2000	0.215013	0.591101	No	-0.436099	0.183212	No	-0.426625	0.236741	No	-1.66578e-14	1	No	-0.345267	0.376531	No	-0.0227201	0.955959	No	5.52024	5.87327	5.63487	5.15651	5.90857	5.13542	5.78088	5.55163	5.52341	6.12332	5.03276	6.03476	5.3319	5.32091	6.06101	5.6069	5.4097	5.54411	5.54411	6.20243	5.83383	6.16119	4.9096	5.72482
ENSG00000116183	PAPPA2	chr1:176462671-176463670	1000	+	1000	381431	2000	-0.499571	0.23217	No	-0.288932	0.207874	No	-0.520007	0.131621	No	-1.1375	0.0176522	No	-0.260096	0.353986	No	-0.192645	0.598962	No	6.4469	6.50059	6.59035	6.81117	7.65242	6.4935	7.23908	6.72643	6.74232	7.4977	6.35197	7.32945	6.92341	6.84321	7.52156	6.52939	6.0215	6.78982	6.78982	6.21136	7.37043	6.37912	6.0215	7.52156
ENSG00000270106	TSNAX-DISC1	chr1:231528153-231529152	1000	+	1000	289592	2000	0	1	No	-0.503591	0.0973665	No	0	1	No	0	1	No	-0.317568	0.39136	No	0	1	No	0	0	0	0	0	3.99157	4.63194	4.27766	4.44427	4.93288	0	0	0	0	0	0	0	0	0	0	0	0	0	0
ENSG00000235152		chr1:232159591-232160590	1000	+	1000	24553	2000	-0.648528	0.0855709	No	-0.468325	0.0465103	No	-0.690896	0.0275573	No	-0.517848	0.189213	No	-0.267622	0.344312	No	-0.482601	0.17079	No	5.46471	6.32619	5.88483	6.15366	6.85354	5.13615	5.89126	5.39991	5.56498	6.15893	5.40156	6.07739	5.8499	6.11278	6.56013	4.92103	5.49003	5.98306	6.06426	6.58812	6.14112	5.70783	5.80553	6.34984
ENSG00000237980	LINC02773	chr1:212665139-212666138	1000	-	1000	11334	2000	-0.577976	0.0878811	No	-0.173385	0.518258	No	-0.238512	0.466996	No	-0.956931	0.027818	No	-0.324435	0.315817	No	-0.156119	0.669852	No	6.03528	5.6156	6.39486	6.60812	6.52813	5.43575	5.86846	5.51065	5.57428	6.17	5.38742	6.2328	5.24115	5.58847	6.35566	5.84806	5.98328	6.27451	5.69883	5.53238	6.04642	7.15488	5.98328	6.72403
ENSG00000170382	LRRN2	chr1:204685239-204686238	1000	-	1000	67569	2000	-0.271302	0.565362	No	-0.24274	0.427198	No	-1.94269e-11	1	No	-1.28137e-15	1	No	-0.334716	0.369689	No	-0.893085	0.139841	No	5.55402	5.96763	6.37816	5.85756	5.83487	5.62888	6.14484	5.75593	5.79001	6.47779	3.9856	4.23162	3.9641	3.57951	5.08621	4.73652	6.08133	5.8442	5.96763	5.96763	5.8442	7.32267	5.96763	6.08133
ENSG00000226868		chr1:211724903-211725902	1000	-	1000	8475	2000	-0.628031	0.124049	No	-0.324962	0.238476	No	-0.152003	0.649225	No	-1.08917e-14	1	No	-0.350793	0.284057	No	0.259867	0.494288	No	4.86009	5.06692	4.96304	5.44462	5.10004	4.88525	5.47535	5.00228	5.1518	5.81097	5.1284	5.82919	5.35178	5.24704	5.63778	5.10408	4.7381	4.7381	5.39575	4.7381	5.30493	4.99209	4.59209	5.77989
ENSG00000066027	PPP2R5A	chr1:212284910-212285909	1000	+	1000	75444	2000	0.152003	0.769366	No	-0.160236	0.476936	No	-1	0.185095	No	-0.678072	0.433655	No	-0.2859	0.298273	No	-0.584963	0.546457	No	5.14721	3.81349	4.96414	5.00703	4.47865	5.79556	6.10907	5.81246	5.95597	6.38782	2.567	2.5201	3.51615	2.67353	3.10137	4.78758	5.61217	5.04188	4.08502	3.54195	4.78758	6.01981	4.08502	4.78758
ENSG00000286263		chr1:234932154-234933153	1000	-	1000	120602	2000	-0.465664	0.245549	No	-0.576158	0.036665	No	-0.506353	0.136533	No	-0.628031	0.150669	No	-0.428037	0.204321	No	-0.0747678	0.84996	No	6.43977	7.08407	6.81696	6.7115	7.71668	6.4971	7.14718	6.87954	7.0227	7.57059	6.51422	7.20213	6.95126	6.90961	7.27607	6.73907	6.11839	6.46185	7.34736	6.82078	7.29113	7.04135	6.11839	7.77393
ENSG00000188770	OPTC	chr1:203493653-203494652	1000	+	1000	13797	2000	-0.163499	0.735935	No	-0.488327	0.0987629	No	-0.332575	0.385072	No	-0.334419	0.526242	No	-0.221888	0.531307	No	-0.177787	0.675577	No	4.67882	5.12697	4.45059	4.86085	5.44463	4.72527	5.51514	4.98224	5.14936	5.73141	4.75643	5.55695	5.20287	5.09007	5.73005	4.46942	5.09762	4.46942	5.43649	4.81745	5.33213	4.00981	4.00981	4.96432
ENSG00000173728	C1orf100	chr1:244352135-244353134	1000	+	1000	36029	2000	-0.584963	0.139673	No	-0.337822	0.24711	No	0	1	No	-0.830075	0.0597673	No	-0.298634	0.40024	No	0	1	No	6.01534	6.56386	6.16215	6.35032	7.37637	5.28889	5.8292	5.50704	5.56153	6.12944	0	0	0	0	0	5.88894	6.07854	6.07854	6.59559	6.53213	5.88894	6.92692	5.6706	7.23655
ENSG00000094975	SUCO	chr1:172531849-172532848	1000	+	1000	78485	2000	-0.519374	0.111012	No	-0.359932	0.102228	No	-0.0144996	0.96127	No	-0.545434	0.180369	No	-0.251499	0.349632	No	-0.148099	0.67467	No	6.61194	6.65062	7.33205	7.28069	7.19229	6.1652	6.64703	6.32655	6.51791	6.89589	6.47359	6.64697	6.24813	6.50226	6.79137	5.77988	6.61616	7.43978	6.53456	6.76669	6.90299	7.89695	7.19621	7.29862
ENSG00000162772	ATF3	chr1:212564834-212565833	1000	+	1000	54444	2000	-0.311944	0.424558	No	-0.448423	0.132464	No	-0.227355	0.460662	No	-0.208108	0.640567	No	-0.379669	0.297998	No	-0.683265	0.0917521	No	6.4688	7.10248	6.72711	6.75667	7.33049	6.68107	6.88825	6.7087	7.13091	7.26296	8.57006	6.96758	6.71802	8.96947	7.64646	5.86549	6.51931	7.0216	6.85306	7.35189	6.96758	6.85306	6.36069	7.39346
ENSG00000135828	RNASEL	chr1:182588757-182589756	1000	-	1000	14623	2000	0.137504	0.722911	No	-0.173966	0.534775	No	-0.326228	0.359525	No	-0.807355	0.0771056	No	-0.294929	0.382039	No	-0.457473	0.252859	No	5.79447	5.62758	5.63732	5.6481	6.44377	5.21311	5.76322	5.35841	5.29251	6.05201	5.08806	5.70453	5.50174	5.396	6.16717	5.73814	5.35941	6.28586	5.89575	5.35941	5.24685	6.10395	5.56116	5.65236
ENSG00000224227	OR2L1P	chr1:247980372-247981371	1000	+	1000	9333	2000	1.45943	0.00666161	Up	0.387993	0.153168	No	0.70044	0.0779171	No	-0.643856	0.233881	No	0.159199	0.616614	No	0.117836	0.771265	No	4.88668	4.46352	4.20354	3.5116	5.06645	4.50264	4.8696	4.19172	4.0976	4.73195	4.57117	5.11534	3.82903	3.89245	5.00729	4.47388	5.14913	5.03703	4.29048	4.63657	4.78276	4.29048	3.53738	3.53738
ENSG00000286398		chr1:221548862-221549861	1000	+	1000	3953	2000	-0.387023	0.344073	No	-0.526436	0.105061	No	-0.947533	0.0830728	No	-0.25634	0.581196	No	-0.229134	0.542195	No	-0.50696	0.351718	No	4.73875	5.20181	4.72507	5.08238	5.42305	4.25904	4.98756	4.64764	4.66974	5.2107	2.45948	3.38554	2.65437	3.19744	3.83093	4.74941	4.9487	4.51813	5.27986	5.12376	5.03888	4.74941	4.3869	4.74941
ENSG00000076356	PLXNA2	chr1:208243885-208244884	1000	-	1000	221143	2000	0	1	No	-0.312503	0.27174	No	0.0186157	0.959439	No	0	1	No	-0.328131	0.345491	No	-0.620152	0.14827	No	0	0	0	0	0	6.22403	6.78592	6.39712	6.47312	7.112	6.59909	6.68967	6.49478	6.44286	7.30532	0	0	0	0	0	0	0	0	0
ENSG00000185523	SPATA45	chr1:212847150-212848149	1000	-	1000	16509	2000	-0.374396	0.396125	No	-0.286253	0.26086	No	-0.612977	0.0630379	No	0.0443941	0.923775	No	-0.373552	0.223132	No	-0.229482	0.526843	No	4.84807	5.75248	5.28257	5.23351	5.70956	5.23052	5.73511	5.40647	5.49157	6.10051	5.191	6.14511	5.77798	5.70335	6.36734	4.33976	5.30369	4.90077	5.70956	5.7954	5.04794	5.61829	5.18147	5.61829
ENSG00000116711	PLA2G4A	chr1:186828449-186829448	1000	+	1000	159033	2000	-0.678072	0.0848398	No	-0.221541	0.283806	No	-0.387023	0.194966	No	-0.479993	0.226	No	-0.236289	0.349425	No	-0.117836	0.716989	No	6.08306	7.0281	6.34722	6.78421	7.50056	6.45334	7.02137	6.57034	6.65496	7.25576	6.48697	7.33332	6.28835	6.85769	7.45148	5.79724	5.96428	6.48767	6.95268	7.10352	5.79724	6.8709	6.37353	6.78421
ENSG00000228208	LINC02869	chr1:218458765-218459764	1000	+	1000	65714	2000	0.158698	0.671223	No	-0.276937	0.213812	No	-0.0614005	0.851167	No	-0.0995357	0.808034	No	-0.270211	0.319488	No	-0.427421	0.243998	No	6.3378	6.74536	6.38671	6.14749	6.8473	5.94922	6.49517	6.11348	6.19453	6.76263	5.87187	6.22263	5.90836	5.8739	6.64173	5.95446	6.4501	6.60883	6.60883	6.88189	6.27173	7.05736	5.83104	6.36367
ENSG00000143845	ETNK2	chr1:204151545-204152544	1000	-	1000	19983	2000	-0.247928	0.58852	No	-0.411881	0.18508	No	-0.624491	0.120429	No	-0.341037	0.581899	No	-0.300395	0.425857	No	-0.426265	0.392754	No	5.22627	4.6573	5.40851	5.46257	5.04811	5.06695	5.55715	5.16013	5.4281	5.8552	4.82031	4.78214	4.87837	5.21989	5.20797	5.13709	5.27086	5.27086	4.17751	5.13709	4.63998	6.59591	4.98963	5.61075
ENSG00000069812	HES2	chr1:6424171-6425170	1000	-	1000	11253	2000	-1.80735	0.129039	No	-0.542527	0.0783618	No	-0.608809	0.13497	No	1.44269	0.485701	No	0.0644887	0.864523	No	0.0365259	0.93862	No	0.910881	0.96742	2.86185	2.8072	0	4.31187	4.58142	4.59414	4.81788	4.51439	4.26914	4.84213	4.66728	4.87574	4.75552	2.73264	0	0	1.93484	0	2.73264	3.91808	1.93484	1.93484
ENSG00000157060	SHCBP1L	chr1:182953026-182954025	1000	-	1000	52661	2000	-1.1375	0.00977346	Down	-0.28393	0.178134	No	-0.435215	0.154531	No	0.415038	0.421008	No	-0.16241	0.526197	No	-0.358793	0.273281	No	4.92675	5.8449	5.85891	6.03009	5.43448	5.84161	6.49441	6.13776	6.10645	6.6499	5.82641	6.6608	6.37806	6.25277	7.01405	5.59171	4.31397	4.87455	5.9633	5.72649	5.59171	6.25852	5.72649	6.64635
ENSG00000224260		chr1:209567174-209568173	1000	-	1000	38219	2000	-0.0995357	0.824949	No	-0.199919	0.425935	No	0.308122	0.37078	No	-0.70044	0.142652	No	-0.377463	0.213482	No	1.28137e-15	1	No	5.31052	5.6537	5.22166	5.32918	6.38396	5.11565	5.75231	5.36372	5.24687	6.12351	5.80709	6.49222	5.97475	5.5087	6.49021	5.29262	4.94052	5.69842	6.01478	5.29262	5.81176	5.12729	4.72594	6.1065
ENSG00000123684	LPGAT1	chr1:211830264-211831263	1000	-	1000	86307	2000	0	1	No	-0.153656	0.524577	No	0.0557094	0.852165	No	0	1	No	-0.249554	0.397569	No	-0.222392	0.535412	No	0	0	0	0	0	6.2836	6.69053	6.34993	6.42878	6.93782	6.90588	6.97483	6.39603	6.82335	7.18232	0	0	0	0	0	0	0	0	0
ENSG00000117707	PROX1	chr1:213982681-213983680	1000	+	1000	57330	2000	0	1	No	-0.232215	0.274065	No	0.341037	0.262579	No	0	1	No	-0.26253	0.308682	No	-0.629162	0.0580593	No	0	0	0	0	0	5.74158	6.35549	5.94921	5.96144	6.61456	6.27808	6.5188	6.24361	5.86316	7.1452	0	0	0	0	0	0	0	0	0
ENSG00000228044		chr1:234645789-234646788	1000	+	1000	35888	2000	-1.04947	0.00261571	Down	-0.377746	0.106874	No	0	1	No	-0.356935	0.339651	No	-0.277295	0.326103	No	0	1	No	5.83193	6.88226	6.15995	6.94778	7.25324	4.85182	5.48	5.12852	5.19562	5.75431	0	0	0	0	0	6.07668	6.32123	5.0979	7.11002	6.6545	5.78204	6.71282	5.98499	7.11002
ENSG00000123836	PFKFB2	chr1:207033866-207034865	1000	+	1000	45659	2000	-0.836501	0.0369989	No	-0.345672	0.115101	No	-0.329308	0.2797	No	-0.469485	0.239378	No	-0.278347	0.295326	No	0.0181473	0.958165	No	5.39392	6.47222	6.14274	6.23937	6.91289	5.26865	5.79771	5.39205	5.56955	6.07256	5.89513	6.49275	6.24376	6.2183	6.49074	5.02335	5.37603	5.78236	6.43563	6.5088	5.78236	6.64486	6.001	6.35856
ENSG00000117691	NENF	chr1:212432420-212433419	1000	+	1000	12460	2000	-0.461904	0.242001	No	-0.506442	0.100268	No	-0.432959	0.235793	No	-0.241008	0.6288	No	-0.437064	0.241201	No	-0.613817	0.152726	No	5.69	5.5041	5.4673	6.15044	5.79926	5.36372	5.95286	5.71086	5.83071	6.36659	5.30379	5.62043	5.44438	5.61519	6.21845	5.28435	5.89283	5.89283	6.09129	4.9169	4.42265	6.80728	5.17196	6.20989
ENSG00000225233		chr1:213491788-213492787	1000	+	1000	85980	2000	-1.58496	0.000428973	Down	-0.294975	0.247881	No	-0.291463	0.400632	No	-0.415038	0.387443	No	-0.180171	0.562994	No	-0.521537	0.181943	No	5.22495	6.24056	5.73281	6.72145	6.60284	5.9216	6.59641	6.17619	6.17744	6.77513	5.93306	6.38414	6.14274	6.23793	6.95173	5.31926	4.84821	5.50738	6.08173	6.39939	6.08173	6.57795	4.53875	7.39082
ENSG00000287856		chr1:231528104-231529103	1000	-	1000	163807	2000	0	1	No	-0.376766	0.102674	No	-0.584963	0.354658	No	0	1	No	-0.32723	0.245947	No	-0.847997	0.319724	No	0	0	0	0	0	6.06702	6.68284	6.35599	6.41929	7.00354	3.63105	3.01955	2.38976	4.17109	3.81597	0	0	0	0	0	0	0	0	0
ENSG00000228067	LINC01740	chr1:212545194-212546193	1000	+	1000	9372	2000	0.407658	0.236396	No	-0.263553	0.248973	No	-0.251539	0.356544	No	-0.434937	0.233223	No	-0.0525737	0.84725	No	-0.537028	0.0903112	No	5.84023	6.18335	5.91891	5.47151	6.61289	5.48442	6.1222	5.64617	5.74016	6.17438	5.80343	6.09626	6.10845	6.05836	6.63235	5.89336	5.443	6.18432	6.13063	6.23607	6.13063	6.01687	5.60924	5.443
ENSG00000203705	TATDN3	chr1:212791328-212792327	1000	+	1000	24003	2000	-1	0.430355	No	-0.16846	0.455857	No	0.119739	0.68213	No	1	0.575709	No	-0.112053	0.682068	No	-0.648528	0.0575697	No	1.47492	2.21238	1.92855	2.03178	1.10619	5.66379	6.17473	5.7521	5.8137	6.28104	6.11328	6.09042	6.01821	5.90988	6.72994	0	2.21238	2.21238	2.21238	2.21238	2.21238	3.57327	0	3.04768
ENSG00000174175	SELP	chr1:169629694-169630693	1000	-	1000	40345	2000	-0.357552	0.376873	No	-0.272114	0.227278	No	-0.058103	0.856889	No	-0.201634	0.623945	No	-0.321283	0.239647	No	-0.0588937	0.869513	No	5.509	6.4482	5.51438	5.85894	6.64944	5.58527	6.18711	5.75195	5.8387	6.50279	5.73019	6.29925	5.4827	5.73978	6.30055	5.83733	5.72396	4.96572	6.51957	6.37683	6.13216	6.21841	4.19258	6.21841
ENSG00000286421		chr1:221563154-221564153	1000	-	1000	7104	2000	-0.643856	0.108552	No	-0.238288	0.367803	No	0.547488	0.336102	No	0.125531	0.780199	No	-0.263034	0.400062	No	0.0671142	0.898198	No	4.56744	5.47672	5.06675	5.31923	5.35056	4.84779	5.35416	4.92611	5.05416	5.61401	3.0946	3.83489	2.96058	2.61642	3.77634	5.47885	3.71261	4.51085	5.55515	5.39829	5.47885	5.55515	4.16624	5.82544
ENSG00000008118	CAMK1G	chr1:209583214-209584213	1000	+	1000	29226	2000	-0.378512	0.391466	No	-0.211195	0.446324	No	0.263034	0.645395	No	-0.353637	0.442001	No	-0.284861	0.39705	No	-0.662965	0.28935	No	5.27905	6.13812	5.92663	5.64759	6.40519	5.2701	5.78596	5.39476	5.41222	6.07263	3.61264	3.64304	3.47244	3.25115	4.23413	4.8159	5.44923	5.57201	5.97944	6.29679	5.88786	6.72498	5.16704	5.88786
ENSG00000171161	ZNF672	chr1:248837710-248838709	1000	+	1000	10308	2000	-0.180572	0.726546	No	-0.0181473	0.96305	No	-0.552541	0.36327	No	-0.830075	0.269604	No	-0.163825	0.732054	No	-0.152003	0.8497	No	4.33989	3.72992	5.00847	4.98714	4.51954	4.45523	4.42543	3.95182	4.45699	4.61714	2.81951	2.6547	1.60887	3.32349	2.74246	2.69689	4.51954	5.80323	3.58111	3.87873	4.96172	5.93838	4.12532	5.08339
ENSG00000241505		chr1:190479879-190480878	1000	+	1000	12919	2000	-0.389042	0.271326	No	-0.0204279	0.923327	No	-0.206451	0.485204	No	-0.452512	0.244724	No	-0.219907	0.385789	No	0.062061	0.845405	No	5.36664	5.83719	5.37945	5.78037	6.21307	5.44794	5.85528	5.35483	5.45816	6.0738	5.2986	6.15399	5.64464	5.44459	6.08874	5.40561	5.76059	4.93373	5.83719	5.83719	5.18887	5.76059	5.18887	5.59399
ENSG00000224535	LINC02771	chr1:212472406-212473405	1000	-	1000	5207	2000	-2.93178e-12	1	No	-0.272815	0.426034	No	-0.23644	0.547686	No	-0.584963	0.236515	No	-0.373975	0.366813	No	-0.91908	0.0452902	No	5.13997	5.30913	5.06194	5.1291	5.94541	5.13186	5.39568	5.05353	5.35624	5.74072	4.75959	4.95522	4.6719	4.9248	5.80754	5.73905	4.51334	5.16753	5.85245	4.76581	5.67882	5.48141	4.02559	5.79686
ENSG00000282097		chr1:234708883-234709882	1000	+	1000	9838	2000	-0.607683	0.120567	No	-0.439623	0.117064	No	-0.87591	0.00727147	No	-0.407658	0.338266	No	-0.519093	0.124394	No	-0.443607	0.240512	No	5.26841	6.03298	5.73755	5.74332	6.46328	5.4885	6.04879	5.91722	5.8957	6.55708	5.36044	6.07971	6.15363	6.22472	6.53037	5.06161	5.27782	5.46581	6.35738	5.70857	5.78119	6.15364	5.27782	6.57726
ENSG00000261453	LINC01735	chr1:208613796-208614795	1000	-	1000	6732	2000	0.0524674	0.91246	No	-0.0726453	0.814065	No	-0.27208	0.479627	No	-0.584963	0.230909	No	-0.335867	0.3564	No	-0.370838	0.379629	No	4.52474	5.0969	4.4012	4.34096	5.65697	4.65782	5.22388	4.68704	4.71086	5.5458	4.44242	5.14223	4.30729	4.63608	5.51103	4.76388	4.48613	4.32422	4.9967	5.19711	5.37305	4.14183	3.68873	4.63168
ENSG00000196878	LAMB3	chr1:209651926-209652925	1000	-	1000	36556	2000	-0.770518	0.144883	No	-0.252643	0.396554	No	-0.736966	0.183601	No	-0.0565835	0.916464	No	-0.396997	0.273216	No	-0.556393	0.335244	No	4.40137	5.72514	5.03495	5.2778	5.78662	5.34598	5.89751	5.50293	5.51036	6.28781	3.51774	4.17224	3.44895	4.08032	4.61925	5.27177	4.70536	3.22696	5.55447	5.8958	5.55447	5.79075	3.75963	5.99372
ENSG00000133059	DSTYK	chr1:205211203-205212202	1000	-	1000	68198	2000	-0.944505	0.0126457	No	-0.279486	0.338704	No	-0.338169	0.326856	No	-0.75336	0.108584	No	-0.28945	0.417267	No	-0.321928	0.438298	No	6.43764	6.46086	6.77925	7.45132	7.25087	5.97251	6.46005	6.10632	6.21717	6.74626	6.51497	6.69976	6.54098	6.82258	7.01777	6.69976	5.71357	6.89958	6.836	6.08573	6.69976	7.92443	5.71357	7.58089
ENSG00000225561	LINC01710	chr1:218918215-218919214	1000	-	1000	4958	2000	-0.736966	0.0651279	No	-0.342392	0.198211	No	-0.358454	0.247682	No	-2.56274e-15	1	No	-0.0985638	0.746947	No	-0.444785	0.204948	No	4.44958	5.22969	4.64648	5.00466	5.22969	4.65194	5.45497	4.75541	4.96498	5.55027	4.84963	5.30948	4.55846	5.18785	5.73462	4.49082	4.85444	4.00349	5.22969	5.22969	4.49082	4.49082	4.95779	6.03236
ENSG00000074964	ARHGEF10L	chr1:17539198-17540197	1000	+	1000	157177	2000	-0.906891	0.189809	No	-0.479542	0.0917329	No	-0.970854	0.0321054	No	-0.222393	0.799093	No	0.53347	0.124985	No	1.3388	0.0129268	No	4.06677	4.41943	5.72872	4.79854	4.61847	5.25579	6.03128	5.57465	5.65711	5.53717	4.85961	6.20173	5.77655	5.79045	4.88066	2.96337	4.41943	4.81751	4.41943	4.41943	5.60277	5.7917	5.7917	6.10841
ENSG00000274020	LINC01138	chr1:148519105-148520104	1000	-	1000	227716	2000	-0.415038	0.366717	No	-0.287265	0.24266	No	-0.686501	0.0405775	No	-0.247928	0.587865	No	-0.124479	0.678788	No	-0.341037	0.381018	No	5.7185	6.8825	6.33984	6.23663	7.19949	5.76406	6.28941	5.9871	6.02992	6.41273	6.36024	6.86225	6.51906	7.0393	7.13922	5.30265	6.86303	4.98983	7.34492	6.42008	5.77759	7.27497	5.96695	6.86303
ENSG00000240963		chr1:244409093-244410092	1000	-	1000	33493	2000	0	1	No	-0.317955	0.198768	No	0	1	No	0	1	No	-0.39204	0.194314	No	0	1	No	0	0	0	0	0	5.39607	5.5225	5.1602	5.69497	5.90958	0	0	0	0	0	0	0	0	0	0	0	0	0	0
ENSG00000198929	NOS1AP	chr1:162069191-162070190	1000	+	1000	299785	2000	-0.600393	0.145326	No	-0.306132	0.207491	No	0	1	No	-0.211504	0.695492	No	-0.152484	0.607768	No	0	1	No	6.36606	6.32399	6.83118	7.05182	6.4963	6.38536	7.04232	6.63366	6.65438	7.19373	0	0	0	0	0	5.68913	6.41486	6.99418	6.55083	6.09716	6.78947	7.60691	6.09716	7.17342
ENSG00000230628		chr1:234695654-234696653	1000	-	1000	25631	2000	-0.75743	0.0384275	No	-0.435896	0.0771941	No	0	1	No	-0.393664	0.31634	No	-0.407095	0.171518	No	0	1	No	5.72574	6.57403	6.14483	6.43378	6.97075	4.94397	5.45438	5.20777	5.36879	5.85505	0	0	0	0	0	5.62328	5.82582	5.7281	6.71443	6.43362	6.55258	6.49433	5.38759	6.90536
ENSG00000227579		chr1:177919653-177920652	1000	-	1000	526486	2000	-0.0356239	0.928568	No	-0.312631	0.184071	No	0	1	No	-0.148099	0.733826	No	-0.27817	0.334056	No	0	1	No	7.03464	7.56333	6.83421	7.11293	7.60861	6.44619	7.17517	6.66606	6.72299	7.4508	0	0	0	0	0	6.68279	7.60212	6.81902	7.52453	7.60212	7.1642	7.1642	6.17422	7.35559
ENSG00000176393	RNPEP	chr1:201981872-201982871	1000	+	1000	22776	2000	-0.258312	0.504318	No	-0.244622	0.396038	No	0	1	No	-1.03242	0.0400973	No	-0.344741	0.32297	No	0	1	No	5.92494	5.23524	6.11046	6.16061	6.30285	4.64535	4.97107	4.82562	4.85078	5.30672	0	0	0	0	0	6.17847	6.02868	5.56766	4.70042	5.77005	6.10551	6.65819	5.56766	6.60625
ENSG00000174606	ANGEL2	chr1:213015368-213016367	1000	-	1000	22686	2000	-1.1375	0.00258244	Down	-0.27727	0.257452	No	0.0931094	0.83103	No	-0.879706	0.0563328	No	-0.329124	0.268981	No	-0.473931	0.372874	No	5.3421	5.50933	6.24244	6.52056	6.10605	5.67673	5.99718	5.71907	5.94059	6.32177	4.31862	4.08377	3.65	4.03724	4.51482	4.88427	5.1964	5.94564	5.5658	5.45286	6.0268	6.75489	5.94564	6.75489
ENSG00000179914	ITLN1	chr1:160884681-160885680	1000	-	1000	7641	2000	-0.568284	0.182164	No	-0.296493	0.293303	No	0.159199	0.655104	No	-0.662965	0.169977	No	0.00604904	0.985406	No	-0.123989	0.743066	No	4.61113	4.94387	5.03787	5.13007	5.55813	4.54145	5.31447	4.7571	4.76616	5.30873	4.83952	5.62434	4.70995	4.63958	5.73602	4.19936	4.94387	4.69018	4.94387	4.94387	4.82259	4.94387	5.34714	5.25639
ENSG00000235750	KIAA0040	chr1:175192500-175193499	1000	-	1000	35014	2000	-0.906891	0.0442266	No	-0.275931	0.309751	No	-0.446064	0.202517	No	-0.415038	0.431809	No	-0.164327	0.618391	No	0.0995357	0.805143	No	5.05721	5.4284	5.56186	5.85942	5.78055	5.40717	6.05948	5.55424	5.60793	6.22344	5.57033	6.29053	5.92507	5.97605	6.19186	4.68544	5.08639	5.3998	5.7704	5.08639	5.08639	6.065	5.53419	6.51854
ENSG00000284376		chr1:211206639-211207638	1000	-	1000	97694	2000	-0.530515	0.20674	No	-0.167036	0.466161	No	0	1	No	-0.163499	0.731325	No	-0.160591	0.559403	No	0	1	No	5.64438	6.19016	6.12911	6.16914	6.36174	3.70975	4.2409	3.87599	3.84341	4.3918	0	0	0	0	0	5.88331	4.90755	6.14227	6.36174	6.01859	6.36174	6.14227	5.88331	6.79769
ENSG00000121446	RGSL1	chr1:182408692-182409691	1000	+	1000	150408	2000	0	1	No	-0.276511	0.229529	No	-0.626542	0.0615554	No	0	1	No	-0.293542	0.29636	No	-0.601451	0.105142	No	0	0	0	0	0	6.15093	6.75476	6.41807	6.4019	7.04294	5.98533	6.60343	6.36359	6.59165	7.21196	0	0	0	0	0	0	0	0	0
ENSG00000233304	LINC01346	chr1:3939986-3940985	1000	+	1000	13777	2000	-0.452512	0.402456	No	-0.251062	0.493089	No	0.192645	0.677104	No	-0.788496	0.24115	No	0.114459	0.793142	No	0.925999	0.097689	No	4.27715	4.08911	4.41481	4.70979	4.87509	3.26608	3.79416	3.66602	3.46003	3.6884	4.35772	4.82157	4.65183	3.97262	4.00916	4.65323	3.70946	4.46876	3.70946	4.46876	4.81677	5.09694	3.33072	5.21896
ENSG00000116903	EXOC8	chr1:231337353-231338352	1000	-	1000	4100	2000	0	1	No	-0.594361	0.028025	No	0.0506261	0.862506	No	0	1	No	-0.533269	0.101774	No	-0.68012	0.0522425	No	0	0	0	0	0	5.09189	5.34101	5.48614	5.67287	5.86384	5.62494	5.4945	5.71244	5.57909	6.1707	0	0	0	0	0	0	0	0	0
ENSG00000228255		chr1:213730916-213731915	1000	+	1000	62172	2000	0.329308	0.396613	No	-0.192825	0.419375	No	-0.165586	0.614806	No	-0.40439	0.353639	No	-0.242562	0.403752	No	-0.338802	0.360737	No	6.33591	6.36008	6.09342	5.96947	6.80669	5.76411	6.44196	5.97592	5.92419	6.68152	5.96532	6.41826	6.27302	6.0941	6.75751	6.42376	5.92825	6.65571	5.92825	6.79191	5.92825	6.42376	5.92825	5.80487
ENSG00000198797	BRINP2	chr1:177170458-177171457	1000	+	1000	110465	2000	-1.39593	0.00264961	Down	-0.606363	0.0179239	No	-0.294447	0.424296	No	-0.547488	0.255273	No	-0.330739	0.290093	No	-0.788496	0.0462643	No	5.24047	6.27603	6.54003	6.63303	6.85428	5.86141	6.74054	6.42688	6.42151	7.0708	5.76361	6.38293	6.13791	5.91226	7.13273	4.9647	4.9647	5.79202	6.61065	5.94141	6.42012	6.99945	6.20053	7.06605
ENSG00000151414	NEK7	chr1:198156494-198157493	1000	+	1000	164427	2000	-0.36257	0.344811	No	-0.24374	0.364856	No	0.0848889	0.800311	No	-0.534337	0.264167	No	-0.188144	0.567479	No	-0.0921182	0.813219	No	6.73946	6.65182	7.0723	6.98059	7.16305	6.57191	7.09394	6.70917	6.80473	7.28021	6.92055	7.28937	6.58074	6.84278	7.39553	6.12978	6.70786	7.38075	6.80011	6.50353	6.38938	8.21822	6.60931	7.38075
ENSG00000177614	PGBD5	chr1:230425833-230426832	1000	-	1000	110843	2000	-7.52805e-15	1	No	-0.398948	0.138664	No	-0.750022	0.0317375	No	-2.44269	0.174069	No	-0.427062	0.194655	No	-0.536053	0.188432	No	0.939357	0	2.35928	0.939357	1.85599	6.19762	6.75068	6.43167	6.51786	7.17227	6.07453	6.5075	6.58918	6.75979	7.03987	0	0	2.81807	0	0	0	4.25977	2.81807	2.81807
ENSG00000233920		chr1:229242403-229243402	1000	-	1000	18446	2000	-0.485427	0.172042	No	-0.520403	0.021695	No	-0.584963	0.0399225	No	-0.466568	0.205497	No	-0.599136	0.0291729	No	-0.551015	0.0986096	No	5.6448	6.52059	5.91003	6.13825	6.96986	5.63661	6.02155	6.02073	6.12648	6.61007	5.83976	6.17794	6.55539	6.41547	6.72444	5.35571	5.57306	6.00564	6.33799	6.70319	6.07851	6.07851	5.57306	6.33799
ENSG00000143858	SYT2	chr1:202709955-202710954	1000	-	1000	118859	2000	-0.664816	0.127407	No	-0.330906	0.315162	No	0	1	No	-0.215729	0.686698	No	-0.220236	0.584568	No	0	1	No	6.30123	6.56322	6.84203	6.87087	6.69783	5.86771	6.46228	6.05186	6.14944	6.68031	0	0	0	0	0	5.82661	5.97607	7.10101	6.89117	6.23528	6.73213	7.68247	6.11149	7.9224
ENSG00000231718	LINC02789	chr1:199148098-199149097	1000	+	1000	243710	2000	-0.405992	0.261194	No	-0.239943	0.228382	No	-0.23349	0.439706	No	-0.415038	0.328359	No	-0.266768	0.273342	No	-0.0824622	0.800516	No	6.68322	6.89224	6.64126	7.08702	7.2912	6.63998	7.21394	6.86305	6.86163	7.47905	6.59613	7.38948	7.11122	6.82624	7.46746	6.16649	6.98775	6.8954	6.79673	6.98775	5.99908	7.23388	6.69081	6.8954
ENSG00000136643	RPS6KC1	chr1:213050733-213051732	1000	+	1000	222542	2000	-0.646363	0.0780854	No	-0.199401	0.418907	No	-0.173332	0.587696	No	-0.395929	0.35994	No	-0.196767	0.514434	No	-0.175572	0.635018	No	6.7777	7.18851	7.61879	7.44855	7.57946	6.72032	7.22277	6.86527	6.91186	7.41726	6.86014	7.34287	6.81493	7.03932	7.52267	5.95607	7.11303	7.26399	7.26399	7.11303	7.03118	8.49125	7.33393	6.94441
ENSG00000232537		chr1:209266259-209267258	1000	-	1000	118539	2000	0.0901978	0.837558	No	-0.124794	0.622909	No	-0.308122	0.379766	No	-0.283793	0.577711	No	-0.285153	0.3576	No	-0.539159	0.163774	No	6.10633	6.10534	6.72018	5.93896	6.39367	6.04769	6.55357	6.12091	6.12791	6.8353	6.02952	6.64147	6.6848	6.1099	7.16485	6.234	6.11021	5.97479	5.65859	6.55209	6.96328	6.234	6.96328	6.45365
ENSG00000285521		chr1:205775059-205776058	1000	+	1000	7065	2000	0.584963	0.544274	No	-0.211504	0.44888	No	-0.704015	0.0400778	No	-1	0.437129	No	-0.372809	0.262925	No	-0.0343515	0.928044	No	2.45421	1.27239	1.60595	1.60595	2.54477	4.94089	5.35878	5.06074	5.16849	5.7236	4.69268	5.67617	5.23491	5.30404	5.68882	1.77297	2.54477	3.04487	2.54477	0	1.77297	0	3.04487	3.04487
ENSG00000227728		chr1:246522093-246523092	1000	-	1000	12555	2000	0	1	No	-0.989029	0.025566	No	-0.0740006	0.883629	No	0	1	No	0.205469	0.688591	No	0.263034	0.65678	No	0	0	0	0	0	2.57693	3.81965	3.10298	3.39678	3.63458	4.25342	4.73987	4.27379	4.16425	4.51825	0	0	0	0	0	0	0	0	0
ENSG00000133069	TMCC2	chr1:205227446-205228445	1000	+	1000	56687	2000	-1.12553	0.0166622	No	-0.407769	0.162777	No	-0.439285	0.247591	No	-0.929611	0.0766676	No	-0.291252	0.413954	No	-0.192645	0.65008	No	5.14825	5.69384	6.16594	6.25372	6.5829	5.51595	6.02205	5.71206	5.87068	6.31006	5.56563	6.41889	6.12483	5.93512	6.53294	4.65533	5.31177	5.47765	5.76126	5.62641	5.62641	6.98684	5.88457	6.46137
ENSG00000135747	ZNF670-ZNF695	chr1:247078312-247079311	1000	-	1000	132265	2000	0	1	No	0.156804	0.651099	No	0	1	No	0	1	No	0.113782	0.786819	No	0	1	No	0	0	0	0	0	3.42464	3.8731	3.28457	3.21852	3.77648	0	0	0	0	0	0	0	0	0	0	0	0	0	0
ENSG00000227237	ZNF692-DT	chr1:248858664-248859663	1000	+	1000	4633	2000	0	1	No	-0.139725	0.651992	No	0.120294	0.755482	No	2.44269	0.173134	No	0.0500407	0.894223	No	-0.122857	0.773502	No	0	1.18936	0	0	0	4.2145	4.38735	3.738	4.36489	4.33666	4.20094	4.60605	4.23057	4.02931	4.7266	0	0	0	2.37872	0	0	0	0	0
ENSG00000069248	NUP133	chr1:229507842-229508841	1000	-	1000	67083	2000	-0.961795	0.568028	No	-0.398815	0.11355	No	0.0995357	0.745999	No	-1.44269	0.484378	No	-0.417225	0.175606	No	-0.250962	0.489782	No	0	0	1.73434	0.871126	1.30669	6.51412	6.91215	6.66915	6.883	7.32436	6.84449	7.01104	6.48512	6.66557	7.25775	0	0	0	0	0	0	5.20302	0	0
ENSG00000232812	LINC01717	chr1:208728165-208729164	1000	+	1000	6622	2000	0.146841	0.747973	No	0.0641303	0.825091	No	-0.370838	0.305585	No	6.40685e-16	1	No	-0.0491178	0.886673	No	-0.811928	0.0513757	No	4.64326	5.1894	4.47509	4.15489	5.18636	4.95878	5.39771	4.60141	4.87817	5.44941	4.56668	4.7845	4.70308	4.84869	5.57575	4.98902	4.3167	4.62407	5.1894	5.1894	4.13436	5.36532	3.92559	5.1894
ENSG00000231666	LINC01704	chr1:158149311-158150310	1000	-	1000	16828	2000	-6.40685e-15	1	No	-0.500898	0.0698306	No	-0.575115	0.122855	No	-0.103094	0.836898	No	-0.139365	0.674317	No	0.125531	0.755401	No	5.8801	5.46998	5.49415	5.89912	5.55855	4.81104	5.59354	4.99265	5.21768	5.72998	4.77209	5.87189	5.13283	5.25777	5.75639	5.71859	5.62731	6.29439	5.31266	5.62731	4.56075	6.29439	5.62731	6.03503
ENSG00000242042	LINC01743	chr1:246523788-246524787	1000	-	1000	7249	2000	-1.22239	0.0400531	No	-0.662965	0.288212	No	0	1	No	1.28137e-15	1	No	-0.616671	0.322955	No	0	1	No	3.40136	5.17681	4.5884	4.36908	5.16358	1.2299	1.77441	0.830338	1.5929	2.23995	0	0	0	0	0	3.05574	3.72158	3.42674	5.03118	5.32244	4.17542	5.23173	4.35805	5.32244
ENSG00000234464		chr1:238238443-238239442	1000	+	1000	164964	2000	-0.736966	0.0613391	No	-0.320607	0.129153	No	-0.379704	0.189412	No	-0.355095	0.363109	No	-0.286349	0.267502	No	-0.15899	0.622857	No	6.11226	7.22423	6.63005	6.68404	7.55823	6.70966	7.35494	6.87071	6.98577	7.64053	6.75627	7.47507	6.79981	7.11633	7.64005	5.81453	6.39093	6.13133	7.19089	7.25756	6.61086	6.88836	6.39093	7.65383
ENSG00000285280		chr1:192957214-192958213	1000	-	1000	788928	2000	-0.178337	0.64108	No	-0.25983	0.211887	No	0	1	No	-0.0269671	0.943061	No	-0.180002	0.479833	No	0	1	No	7.20684	8.22938	7.46784	7.36858	8.28481	6.91531	7.53486	7.08224	7.1551	7.71378	0	0	0	0	0	7.25119	7.0119	7.35743	8.58939	7.86936	7.54897	7.71804	7.1365	7.71804
ENSG00000143322	ABL2	chr1:179229185-179230184	1000	-	1000	129355	2000	-0.61471	0.128565	No	-0.321814	0.176986	No	-0.169925	0.717073	No	-0.857981	0.108624	No	-0.264345	0.364422	No	0.0641304	0.901634	No	5.91218	5.68883	6.20066	6.68597	6.53765	6.39399	6.83196	6.51857	6.69919	7.09129	4.3443	5.22242	4.95819	4.85452	5.11916	5.51107	5.29394	6.93153	5.8666	5.51107	6.01612	7.07479	5.51107	7.07479
ENSG00000185220	PGBD2	chr1:248905696-248906695	1000	+	1000	12751	2000	-0.293731	0.533803	No	0.198947	0.559299	No	0.238787	0.571243	No	-0.0641303	0.911973	No	-0.164387	0.688717	No	-0.160465	0.737239	No	4.93262	4.90488	5.35354	5.17985	5.05711	4.56255	4.7958	4.20867	4.30512	4.95139	4.9038	5.14137	3.95398	4.66363	5.42418	4.61751	4.78089	5.39946	4.22194	5.58783	5.06083	6.38227	4.61751	5.83101
ENSG00000162769	FLVCR1	chr1:212857775-212858774	1000	+	1000	40089	2000	-0.584963	0.458033	No	-0.251736	0.237366	No	-0.540568	0.0442878	No	-1.41504	0.160932	No	-0.244395	0.345971	No	-0.318682	0.329807	No	3.00274	2.83796	4.01006	3.47466	4.14824	5.99379	6.41721	6.01108	6.22805	6.65914	6.45389	6.59684	5.88622	6.94221	6.91012	2.40927	2.40927	4.18969	3.26666	2.40927	4.96275	3.80076	3.26666	4.74805
ENSG00000133065	SLC41A1	chr1:205813249-205814248	1000	-	1000	23655	2000	0	1	No	-0.533761	0.039002	No	-0.63005	0.0493468	No	0	1	No	-0.347323	0.26807	No	-0.402098	0.312088	No	0	0	0	0	0	5.22992	5.73322	5.38729	5.69692	6.08045	5.68492	5.68671	5.56353	6.29978	6.07732	0	0	0	0	0	0	0	0	0
ENSG00000042781	USH2A	chr1:216422949-216423948	1000	-	1000	799558	2000	-0.148099	0.708643	No	-0.197923	0.37704	No	-0.245113	0.57608	No	-0.0911479	0.821282	No	-0.17786	0.516676	No	0.356144	0.45113	No	7.12988	8.05461	7.37635	7.14112	8.16712	7.03864	7.65881	7.13766	7.21195	7.83591	5.69888	6.56303	5.76829	5.98041	6.20097	7.46278	7.36383	6.56303	8.30714	7.80209	7.55538	7.55538	7.01829	8.01271
ENSG00000234754	LINC02817	chr1:221335990-221336989	1000	-	1000	5410	2000	-0.295456	0.424265	No	-0.037281	0.889797	No	-0.0186157	0.954098	No	-0.836501	0.0564335	No	-0.476438	0.123645	No	-0.105795	0.760022	No	5.00244	4.99496	5.3682	5.30754	5.78653	4.74954	5.27068	4.73711	4.74122	5.73417	4.82689	5.68495	5.42767	4.86442	5.80061	5.27054	4.38585	5.35092	5.09494	4.89497	5.18541	5.35092	5.56826	5.27054
ENSG00000287046		chr1:209107003-209108002	1000	+	1000	5917	2000	-0.584963	0.220249	No	-0.424885	0.16782	No	-0.103836	0.773353	No	-0.343954	0.489909	No	-0.397335	0.265554	No	-0.311944	0.449077	No	4.09571	4.93662	4.74213	4.47853	5.26992	4.30178	5.02504	4.6727	4.63972	5.41253	4.72473	5.06879	4.63144	4.78052	5.35819	3.63158	4.08336	4.57218	4.93662	4.93662	5.22732	4.57218	4.4269	5.39296
ENSG00000223774		chr1:201893342-201894341	1000	+	1000	5137	2000	0	1	No	-1.45943	0.0107031	No	0	1	No	0	1	No	0.607683	0.329613	No	0	1	No	0	0	0	0	0	1.68504	2.9495	2.54154	2.70554	2.41676	0	0	0	0	0	0	0	0	0	0	0	0	0	0
ENSG00000228863		chr1:160670278-160671277	1000	+	1000	27984	2000	-0.530515	0.23473	No	0.026967	0.927701	No	0	1	No	-0.604071	0.218834	No	-0.184122	0.600767	No	0	1	No	5.04746	5.60812	5.89002	5.47203	6.15283	3.43761	3.81001	3.50873	3.39841	3.98077	0	0	0	0	0	5.66467	5.14674	4.33096	5.66467	5.55157	6.27617	6.41198	4.9819	6.12624
ENSG00000286213		chr1:212503678-212504677	1000	+	1000	28883	2000	-0.169925	0.655146	No	-0.371878	0.145922	No	-0.0677446	0.83198	No	-0.415038	0.329282	No	-0.349738	0.261752	No	-0.0110552	0.975171	No	5.95339	6.34619	6.00128	6.03872	6.74839	6.01355	6.46476	6.31262	6.38166	6.80549	6.08665	6.98031	6.01722	6.01555	6.99545	5.78449	5.78449	6.29119	6.55115	6.14123	6.55115	6.29119	5.16152	6.66544
ENSG00000035687	ADSS2	chr1:244451410-244452409	1000	-	1000	42416	2000	-0.948161	0.00644011	No	-0.42733	0.143737	No	0	1	No	-0.648528	0.164876	No	-0.454045	0.203735	No	0	1	No	6.82092	6.36209	7.3855	7.91404	6.96216	6.3981	6.77665	6.6797	6.8239	7.22468	0	0	0	0	0	6.15589	6.60979	7.69707	6.40062	6.32356	6.79244	8.46154	6.90251	7.89647
ENSG00000180287	PLD5	chr1:242524198-242525197	1000	-	1000	440712	2000	-0.49304	0.259302	No	-0.447918	0.0660969	No	-0.34034	0.265317	No	-2	0.0032041	Down	-0.377349	0.205842	No	-0.27262	0.429741	No	6.44194	5.09693	6.77156	6.87661	6.98242	6.84143	7.586	7.22262	7.25209	7.95882	7.45188	8.20257	7.68252	7.77495	8.50106	6.59813	6.44778	6.27992	5.29837	4.8955	6.73428	7.96745	5.61294	7.2706
ENSG00000163431	LMOD1	chr1:201946089-201947088	1000	-	1000	49133	2000	-1.23704	0.00270679	Down	-0.479146	0.0635962	No	0	1	No	-0.269187	0.541122	No	-0.247173	0.431922	No	0	1	No	5.39444	6.49586	6.36232	6.6788	6.75815	5.52474	6.1639	5.71687	5.96403	6.40838	0	0	0	0	0	5.41046	4.84236	5.9305	6.31194	6.67978	6.31194	7.21594	5.55906	6.7433
ENSG00000230124	ACBD6	chr1:180502455-180503454	1000	-	1000	232302	2000	-0.246915	0.490958	No	-0.226168	0.4174	No	0	1	No	-0.519374	0.282801	No	-0.621403	0.0687397	No	0	1	No	7.5994	6.87254	7.37219	7.84802	7.36905	6.70734	6.83779	6.90164	6.92611	7.45105	0	0	0	0	0	7.54599	7.48492	7.76728	6.87254	6.87254	6.42955	8.81447	6.87254	7.81768
ENSG00000143473	KCNH1	chr1:211133666-211134665	1000	-	1000	456343	2000	0	1	No	-0.314884	0.22179	No	0.387023	0.511921	No	0	1	No	-0.277925	0.377696	No	0.0565835	0.911951	No	0	0	0	0	0	5.21897	5.82855	5.40379	5.4844	6.10172	4.72842	5.99699	5.48634	4.23103	5.93533	0	0	0	0	0	0	0	0	0
ENSG00000237250		chr1:237861675-237862674	1000	+	1000	65147	2000	-0.247928	0.502582	No	-0.376959	0.119229	No	-0.425926	0.163755	No	-0.192645	0.62462	No	-0.282776	0.33745	No	-0.422455	0.227964	No	6.30292	7.15936	6.64901	6.56467	7.33952	5.86965	6.54875	6.08916	6.2009	6.82968	6.38831	6.94734	6.4114	6.76722	7.37027	6.81418	6.26761	5.82695	7.15936	7.15936	7.05322	7.35074	5.54308	6.99707
ENSG00000007341	ST7L	chr1:112620326-112621325	1000	-	1000	96312	2000	0	1	No	-0.317265	0.161219	No	0	1	No	0	1	No	-0.263506	0.34061	No	0	1	No	0	0	0	0	0	6.05672	6.5338	6.1784	6.36944	6.79037	0	0	0	0	0	0	0	0	0	0	0	0	0	0
ENSG00000286747		chr1:247104905-247105904	1000	+	1000	2525	2000	-0.398549	0.463943	No	0.226771	0.622268	No	0.5025	0.265591	No	-0.415038	0.530335	No	-0.327575	0.526873	No	-0.415037	0.439334	No	3.72579	3.79086	3.51582	4.07556	4.18242	3.67111	4.1836	3.48433	3.09128	4.50153	4.31911	4.1373	3.81756	3.76657	4.5415	4.18242	3.49748	3.49748	3.88022	3.7015	2.97501	4.31268	3.25977	3.88022
ENSG00000117222	RBBP5	chr1:205121516-205122515	1000	-	1000	34874	2000	-0.799303	0.0177704	No	-0.299425	0.270956	No	0.173065	0.601222	No	-0.607683	0.161944	No	-0.270523	0.414367	No	-0.263034	0.503258	No	6.59858	6.44385	6.96618	7.48282	7.04949	5.73607	6.18634	5.85405	6.01683	6.44843	6.27077	6.38071	5.83976	6.12906	6.62972	5.65524	7.18062	6.95989	6.58008	6.30762	6.51664	8.0012	6.38071	7.63361
ENSG00000143324	XPR1	chr1:180631522-180632521	1000	+	1000	257258	2000	-0.825971	0.0173864	No	-0.244985	0.258462	No	-0.234465	0.439299	No	-1.14886	0.0104336	No	-0.246512	0.352514	No	-0.473931	0.17063	No	6.84104	6.52938	7.68994	7.6983	7.66824	6.69554	7.28894	6.92337	6.92989	7.53394	6.82583	7.17341	6.98977	7.05738	7.65082	6.34218	6.9212	7.25973	6.71658	6.34218	7.7639	8.29237	7.01357	7.70971
ENSG00000118193	KIF14	chr1:200620252-200621251	1000	-	1000	68255	2000	-0.584963	0.0868724	No	-0.31653	0.162641	No	-0.0845335	0.771705	No	-0.660514	0.124261	No	-0.3113	0.260267	No	-0.0164881	0.962442	No	6.48877	6.32983	6.83068	7.01486	6.99009	6.1213	6.63907	6.3486	6.4254	6.9473	6.63124	6.79868	6.61752	6.71537	6.83603	6.62689	6.5497	6.28974	6.46814	6.19152	6.38169	7.72866	6.38169	7.58129
ENSG00000286619		chr1:205812822-205813821	1000	+	1000	81761	2000	0	1	No	-0.254603	0.267043	No	0.232173	0.487748	No	0	1	No	-0.292052	0.295755	No	-0.205114	0.569684	No	0	0	0	0	0	5.5703	6.12623	5.64606	5.80431	6.41223	6.07497	6.61571	5.82915	5.8095	6.83043	0	0	0	0	0	0	0	0	0
ENSG00000198756	COLGALT2	chr1:184037230-184038229	1000	-	1000	106876	2000	-6.4427e-08	1	No	-0.362242	0.151901	No	-0.321928	0.491574	No	-0.184425	0.723778	No	-0.238462	0.440035	No	-0.234465	0.678974	No	5.79637	6.0071	6.49313	5.67432	6.23278	6.20641	6.86959	6.4481	6.5465	7.1053	4.58237	4.72077	4.16054	4.77661	4.94933	5.20456	5.42135	6.7632	6.40442	5.60978	6.06113	7.23341	6.18486	6.18486
ENSG00000259823	LYPD8	chr1:248755260-248756259	1000	-	1000	15345	2000	-0.211504	0.699522	No	-0.355095	0.341324	No	0	1	No	0.137504	0.814345	No	0.263034	0.54015	No	0	1	No	4.22069	5.14164	4.07261	4.3884	4.98624	2.75379	3.65707	2.66776	3.0286	3.41517	0	0	0	0	0	5.14729	3.7574	3.7574	5.26943	5.01385	4.70304	3.7574	3.7574	5.26943
ENSG00000135749	PCNX2	chr1:233295226-233296225	1000	-	1000	311291	2000	-0.681471	0.0593999	No	-0.330006	0.202901	No	-0.514573	0.496411	No	-0.726982	0.117341	No	-0.340976	0.282443	No	-1	0.286662	No	7.19015	6.8918	7.6244	7.87755	7.67478	7.06092	7.56657	7.24628	7.35718	7.90487	2.65453	2.08807	2.34709	3.68527	3.99403	6.69301	7.19141	7.68603	7.35083	6.43277	7.19141	8.49037	7.19141	8.05368
ENSG00000143786	CNIH3	chr1:224434160-224435159	1000	+	1000	304895	2000	0	1	No	-0.487653	0.0286956	No	-0.755581	0.0129353	No	0	1	No	-0.404539	0.137926	No	-0.471306	0.164158	No	0	0	0	0	0	6.69574	7.40233	7.12471	7.14835	7.79916	6.74291	7.54788	7.17674	7.50201	8.01959	0	0	0	0	0	0	0	0	0
ENSG00000054282	SDCCAG8	chr1:243255534-243256533	1000	+	1000	243058	2000	-0.275634	0.475888	No	-0.352851	0.114903	No	0	1	No	-0.14439	0.786009	No	-0.322084	0.239122	No	0	1	No	6.64014	6.13991	6.37936	6.91643	6.37022	5.99533	6.49984	6.2059	6.32272	6.81701	0	0	0	0	0	6.57522	6.45107	6.89412	6.68954	5.59028	6.31521	7.2326	5.59028	6.98647
ENSG00000183780	SLC35F3	chr1:233904176-233905175	1000	+	1000	418836	2000	-1	0.0127327	No	-0.470487	0.0686095	No	-0.252766	0.440229	No	-0.678072	0.161961	No	-0.413507	0.191009	No	-0.360747	0.338175	No	6.68416	6.83493	7.49104	7.6907	7.53718	6.91016	7.62432	7.31748	7.34196	8.03339	7.20468	7.69979	7.61896	7.3588	8.05778	6.5739	7.05499	6.42358	7.24628	6.42358	7.1538	8.3704	6.94891	7.63633
ENSG00000143194	MAEL	chr1:166975082-166976081	1000	+	1000	45633	2000	0.584963	0.660647	No	-0.261209	0.209404	No	-0.127112	0.677394	No	-1.58496	0.346661	No	-0.294139	0.243944	No	-0.283172	0.386716	No	1.92755	1.23002	1.64003	1.10753	1.92934	5.72826	6.30362	5.9556	5.97349	6.59468	5.84396	6.55272	6.0226	5.95407	6.82571	3.3226	0	2.46004	0	2.46004	0	2.46004	2.46004	0
ENSG00000054267	ARID4B	chr1:235327720-235328719	1000	-	1000	195586	2000	0	1	No	-0.417724	0.0531767	No	-0.485427	0.232397	No	0	1	No	-0.373712	0.157405	No	0.152003	0.743571	No	0	0	0	0	0	6.90157	7.35197	7.16781	7.30891	7.72004	5.19554	5.75226	4.25169	5.69003	5.63021	0	0	0	0	0	0	0	0	0
ENSG00000261831		chr1:179941297-179942296	1000	-	1000	14156	2000	-0.329308	0.369373	No	-0.172239	0.417051	No	-0.125531	0.639227	No	-0.584963	0.160499	No	-0.717704	0.00555345	No	-0.606989	0.0686628	No	5.32358	5.49501	4.98255	5.6304	6.12017	5.5028	5.37739	5.64227	5.66823	6.07745	5.92322	5.6509	5.7889	6.07223	6.25549	4.97628	5.54589	5.44856	5.88041	5.10961	4.48122	5.63707	4.82936	5.63707
ENSG00000175137	SH3BP5L	chr1:248825416-248826415	1000	-	1000	14470	2000	-0.29956	0.579775	No	0.295456	0.462765	No	0.562936	0.237301	No	-0.777608	0.249913	No	0.0312961	0.949004	No	-0.0374747	0.947949	No	4.76236	4.23593	5.32767	5.06017	5.22268	4.55599	4.68414	4.03231	4.08649	4.63595	5.09438	4.69872	3.46906	4.37235	4.8953	4.4913	4.6759	5.11986	3.35199	5.11986	5.45887	6.03285	4.4913	5.35447
ENSG00000134245	WNT2B	chr1:112466041-112467040	1000	+	1000	62625	2000	-0.4885	0.144595	No	-0.383989	0.119806	No	0	1	No	-0.819428	0.0562782	No	-0.235468	0.434041	No	0	1	No	6.81092	6.38711	6.62573	7.20516	7.18688	5.62646	6.12812	5.73975	5.98253	6.35873	0	0	0	0	0	6.65916	6.79537	6.97823	6.04534	6.72887	6.65916	7.28636	5.93168	7.68746
ENSG00000227373	RABGAP1L-DT	chr1:174159666-174160665	1000	-	1000	48898	2000	0	1	No	-0.207521	0.361303	No	-0.485427	0.141445	No	0	1	No	-0.108333	0.694951	No	-0.0864148	0.806276	No	0	0	0	0	0	5.84056	6.54574	6.02994	6.02805	6.64943	5.5423	6.55816	5.97532	6.02266	6.64313	0	0	0	0	0	0	0	0	0
ENSG00000069275	NUCKS1	chr1:205749683-205750682	1000	-	1000	36361	2000	-0.854149	0.0220075	No	0.0484985	0.862587	No	0.044623	0.886873	No	-0.807355	0.0834938	No	-0.249178	0.468052	No	-0.173332	0.661952	No	6.19459	6.08014	6.48469	7.03992	6.88018	6.66325	6.46059	6.14837	6.63424	6.70468	7.07643	6.62778	6.09573	7.0605	6.80209	6.08288	6.25044	6.25044	5.99119	6.16909	6.25044	7.52871	5.67492	7.0722
ENSG00000143674	MAP3K21	chr1:233327224-233328223	1000	+	1000	56425	2000	-0.697971	0.0686062	No	-0.335777	0.215219	No	-0.471306	0.134722	No	-0.610054	0.2569	No	-0.290333	0.380544	No	-0.415038	0.273959	No	5.91287	5.53434	6.44322	6.86392	6.10912	6.41738	6.86341	6.61952	6.73115	7.15016	6.72724	6.95575	6.64014	7.18337	7.36138	5.47548	5.12214	7.14099	5.3096	5.75907	6.60953	7.41054	5.3096	6.74569
ENSG00000187889	FYB2	chr1:56819197-56820196	1000	-	1000	99908	2000	1.97156e-09	1	No	-0.138312	0.569916	No	0.0703893	0.822999	No	0.0317089	0.94027	No	-0.12658	0.67031	No	-0.133856	0.723203	No	6.27255	7.08176	6.38313	6.40007	6.911	6.48523	7.14407	6.52848	6.59292	7.2724	6.68463	6.71729	6.3126	6.58856	6.86271	7.08176	6.56285	5.17303	7.08176	7.08176	6.64942	6.47076	6.0292	7.01811
ENSG00000134375	TIMM17A	chr1:201955003-201956002	1000	+	1000	14162	2000	-0.172181	0.635899	No	-0.248641	0.387939	No	0.128475	0.679135	No	-0.444785	0.338208	No	-0.210693	0.546782	No	-0.105795	0.790794	No	6.16665	5.76876	6.17533	6.30675	6.21779	5.54211	5.9521	5.51916	5.7561	6.15746	6.78408	6.14899	5.38422	6.69149	6.23532	5.88061	6.08877	6.53057	6.08877	5.44876	6.32651	6.75073	5.44876	5.72302
ENSG00000097046	CDC7	chr1:91500351-91501350	1000	+	1000	23914	2000	-0.792558	0.0321979	No	-0.203437	0.476301	No	-0.00877021	0.978262	No	-0.314873	0.490989	No	-0.0717258	0.836768	No	0.104697	0.793913	No	6.09121	6.16243	6.94377	6.86332	6.51424	5.91561	6.35689	5.97915	6.12435	6.43936	6.57736	6.5013	5.86949	6.64963	6.41404	5.88456	6.05177	6.33731	6.62946	5.6954	6.95903	7.82052	6.05177	7.22714
ENSG00000224857	LINC01691	chr1:121580025-121581024	1000	-	1000	5579	2000	0.25634	0.556074	No	-0.429251	0.213963	No	0	1	No	0.215729	0.666166	No	-0.253119	0.548007	No	0	1	No	5.03563	5.33062	4.62932	4.69333	5.15455	3.82363	3.96516	3.76752	4.22412	4.15689	0	0	0	0	0	4.79779	5.1998	5.1093	5.01275	5.64849	4.54509	4.79779	4.54509	4.39994
ENSG00000231605	LINC01363	chr1:167195293-167196292	1000	-	1000	19430	2000	0.146841	0.73292	No	-0.228701	0.304519	No	-0.293196	0.346334	No	-0.961526	0.0455967	No	-0.366494	0.170734	No	0.152003	0.653086	No	5.16021	5.05027	5.0123	5.01554	5.97949	5.28067	5.7633	5.43327	5.46944	6.11252	5.34724	6.27038	5.83446	5.63103	6.1121	5.12398	5.3801	4.97656	4.97656	5.12398	4.62703	4.81235	5.59753	4.81235
ENSG00000236358		chr1:234356506-234357505	1000	+	1000	7823	2000	-0.797507	0.0339201	No	-0.498806	0.0648087	No	-0.26748	0.394287	No	-0.553936	0.178361	No	-0.430634	0.18226	No	-0.812373	0.0269225	No	5.16119	5.88586	5.75434	5.82842	6.37928	5.31985	5.98822	5.84211	5.7857	6.40967	5.51523	5.70758	5.66745	5.74373	6.50625	4.95482	5.35818	5.17055	6.09867	5.67306	5.52419	6.29526	5.44357	6.54753
ENSG00000287008		chr1:214946409-214947408	1000	+	1000	40132	2000	-0.785875	0.0583097	No	-0.209847	0.398152	No	0.141356	0.679732	No	-0.160465	0.722589	No	-0.188464	0.531768	No	-0.143591	0.695336	No	5.37835	6.1937	5.83527	6.1554	6.35655	5.6568	6.40153	5.84095	5.82356	6.58463	5.74147	6.5491	5.60778	5.57421	6.68891	5.15011	5.15011	5.83483	5.93994	6.44745	5.83483	6.70772	4.96325	6.44745
ENSG00000185420	SMYD3	chr1:246506813-246507812	1000	-	1000	756971	2000	-3.06586	0.01767	No	-0.0737367	0.74489	No	0.301656	0.418121	No	1	0.344137	No	0.0987607	0.721778	No	0.547488	0.179775	No	1.21394	5.06765	3.05524	3.64314	4.11235	6.50565	7.11483	6.48506	6.55862	7.02213	6.66863	7.33601	6.36574	6.2343	6.80785	0	0	3.64183	5.55244	4.58286	4.58286	4.58286	0	6.34656
ENSG00000076321	KLHL20	chr1:173714441-173715440	1000	+	1000	70752	2000	-0.168123	0.58966	No	-0.233823	0.315395	No	-0.490051	0.108087	No	8.96959e-15	1	No	-0.175833	0.536329	No	-0.0191088	0.958461	No	7.25798	7.06453	6.71846	7.43086	7.03097	6.2366	6.71014	6.27489	6.46112	6.88271	6.26796	6.62495	6.23775	6.77122	6.63165	6.91712	7.29766	7.55916	7.09262	7.03645	6.64399	7.78046	5.73092	7.74586
ENSG00000135778	NTPCR	chr1:232950105-232951104	1000	+	1000	32278	2000	-0.939627	0.00676981	No	-0.330609	0.215058	No	-0.678072	0.432086	No	-0.440573	0.310615	No	-0.389082	0.231006	No	-0.584963	0.552547	No	6.29246	6.4119	6.76995	7.2014	6.84414	5.90721	6.36706	6.08943	6.19228	6.75202	1.58712	2.19933	2.47578	2.60805	2.74944	6.27089	5.732	6.87449	6.34396	6.47985	6.54327	7.2233	6.54327	7.53552
ENSG00000117280	RAB29	chr1:205774983-205775982	1000	-	1000	6497	2000	-1.89593	0.176317	No	-0.171271	0.53051	No	-0.375039	0.270103	No	6.24668e-15	1	No	-0.468387	0.145319	No	-0.338802	0.368415	No	0.581527	1.25573	2.2894	1.5847	1.25573	4.88336	5.34008	5.2067	5.03168	5.80273	4.66213	5.34681	5.22058	5.05148	5.67835	1.74458	0	0	0	2.51145	1.74458	3.37905	1.74458	1.74458
ENSG00000233985	LINC01681	chr1:170173365-170174364	1000	+	1000	129494	2000	-0.0759489	0.847891	No	0.00841399	0.969374	No	0.114171	0.710006	No	-0.584963	0.17542	No	-0.269623	0.313944	No	-0.263034	0.464728	No	6.28502	6.54207	5.65271	6.3518	7.1567	6.31988	6.63724	6.17005	6.28948	6.90461	6.61686	6.70697	6.3789	6.43878	6.96921	6.15211	6.01663	6.68632	6.93204	6.15211	6.15211	5.51158	5.29445	6.59415
ENSG00000287423		chr1:233543134-233544133	1000	-	1000	15090	2000	-0.904843	0.00705922	No	-0.31528	0.15965	No	-0.674014	0.0192459	No	-0.115477	0.766106	No	-0.447758	0.0972839	No	-0.452512	0.163023	No	5.63291	6.23775	6.20542	6.52322	6.35562	5.60831	6.07182	5.77101	5.88478	6.5109	5.5573	6.22704	6.11239	6.21782	6.67238	5.47859	5.66718	5.75297	6.35666	6.11885	6.65292	5.91062	6.05272	6.46232
ENSG00000286774		chr1:232842886-232843885	1000	+	1000	53275	2000	-0.514573	0.171771	No	-0.520025	0.0513971	No	-0.329705	0.341387	No	-0.504473	0.243247	No	-0.33004	0.310542	No	-0.657112	0.0875973	No	6.28236	6.6538	6.3873	6.78472	7.18409	5.98881	6.75828	6.38464	6.46276	7.08471	5.87808	6.48758	6.25339	6.06872	7.18685	6.26402	6.50898	6.07406	6.35038	6.95723	6.35038	6.84272	5.96879	6.78186
ENSG00000236719	OVAAL	chr1:180508880-180509879	1000	+	1000	56144	2000	-0.14439	0.714594	No	-0.269648	0.243599	No	-0.620411	0.0530368	No	-0.321928	0.505232	No	-0.307181	0.275304	No	-0.0962153	0.784383	No	5.90019	5.87517	5.86774	6.01848	6.18446	5.85909	6.40347	6.13376	6.10637	6.69837	5.77771	6.72238	6.12602	6.33975	6.82224	6.4568	5.62188	5.62188	5.75672	5.99361	6.19704	6.09891	5.30726	6.67684
ENSG00000136636	KCTD3	chr1:215566804-215567803	1000	+	1000	53504	2000	-0.27208	0.477458	No	-0.0585296	0.832411	No	0.491853	0.254338	No	-0.966833	0.0557106	No	-0.160228	0.635684	No	0.137504	0.805249	No	6.2961	5.68039	6.33227	6.66634	6.68714	6.24095	6.43084	6.22294	6.30277	6.58985	5.15245	4.76084	4.1144	4.42454	4.62198	5.45049	6.65391	6.78391	6.07609	5.28469	5.85726	7.54036	5.59919	6.84476
ENSG00000227043	LINC01682	chr1:229891547-229892546	1000	-	1000	78130	2000	-0.0264722	0.944785	No	-0.457541	0.0857721	No	-0.3254	0.336862	No	-0.760812	0.0861076	No	-0.374118	0.249839	No	-0.0155969	0.967831	No	6.58074	6.614	6.77087	6.63698	7.36857	6.11568	6.81983	6.48695	6.51557	7.19405	6.17411	6.9614	6.48596	6.44555	6.96589	6.15017	6.90082	6.69122	6.614	6.614	6.25563	7.52459	6.5324	6.5324
ENSG00000163874	ZC3H12A	chr1:37474080-37475079	1000	+	1000	8798	2000	-2.4809	0.0653715	No	-0.653394	0.034248	No	-0.31719	0.395991	No	-2	0.22516	No	-0.131597	0.724656	No	-0.0614005	0.892342	No	0.616131	0.924196	1.92357	2.5397	2.49319	4.35637	4.71657	4.34597	4.95387	4.87638	4.77355	4.94494	4.2846	5.03921	4.94947	1.84839	0	0	1.84839	0	2.63273	3.13799	0	3.13799
ENSG00000286109		chr1:233723954-233724953	1000	+	1000	5293	2000	-1.09622	0.00723413	Down	-0.338076	0.224223	No	-0.490326	0.127767	No	-0.415038	0.344839	No	-0.541826	0.0994972	No	-0.394631	0.279269	No	4.43799	5.28568	5.18712	5.40363	5.74194	5.04045	5.51078	5.20829	5.29896	6.03889	4.98823	5.63254	5.29836	5.41735	6.0273	4.88481	4.21457	4.21457	5.68655	4.88481	5.62369	5.4168	4.52088	6.24135
ENSG00000054392	HHAT	chr1:210327752-210328751	1000	+	1000	347045	2000	0.131245	0.737013	No	-0.225635	0.350022	No	0.440573	0.433305	No	-0.247928	0.585558	No	-0.279988	0.343242	No	6.7272e-14	1	No	6.94442	7.14527	6.6768	6.947	7.39486	6.5648	7.09744	6.68938	6.7492	7.37494	4.6677	5.43556	5.15719	4.42986	5.49355	7.24334	5.97677	7.61315	6.96527	7.32528	6.6205	7.24334	6.16655	7.15647
ENSG00000286552		chr1:38149044-38150043	1000	+	1000	12002	2000	0.0588937	0.905424	No	-0.429865	0.153506	No	-6.40685e-16	1	No	0.432959	0.425168	No	-0.220309	0.535819	No	-0.0443941	0.916115	No	4.64402	5.19601	4.68986	4.17091	4.89949	4.34848	5.19719	4.63811	4.69933	5.41154	4.75147	5.53461	4.68617	4.74357	5.53628	4.5896	4.5896	4.75285	5.80241	4.5896	5.26681	5.15445	3.64831	5.55933
ENSG00000122223	CD244	chr1:160862388-160863387	1000	-	1000	31728	2000	-0.847997	0.0713973	No	-0.177808	0.479404	No	-0.736965	0.495555	No	-0.847997	0.0904577	No	-0.0961701	0.752384	No	-0.777608	0.298657	No	4.71436	5.32555	5.2616	5.50921	6.17706	5.44055	6.03837	5.60871	5.59055	6.13188	1.30029	2.88717	2.2349	2.07317	3.69665	5.20546	4.0836	4.85402	5.61069	5.04041	5.04041	6.10448	4.63992	6.18578
ENSG00000188739	RBM34	chr1:235160784-235161783	1000	-	1000	29101	2000	0	1	No	0.0473057	0.928187	No	-0.192645	0.680335	No	0	1	No	-0.201634	0.750783	No	-0.485427	0.467479	No	0	0	0	0	0	1.18231	1.22138	1.28385	1.19942	1.32738	4.89077	3.80466	4.32635	5.16572	4.20905	0	0	0	0	0	0	0	0	0
ENSG00000286666		chr1:233864871-233865870	1000	-	1000	19750	2000	-0.695146	0.0925566	No	-0.376038	0.222326	No	-0.444785	0.206658	No	-0.584963	0.210818	No	-0.426915	0.254013	No	-0.205584	0.619031	No	5.5715	6.1206	6.35362	5.99126	6.75412	5.64413	6.25949	5.91466	5.97476	6.67905	5.95213	6.57747	6.3614	6.23895	6.77485	5.8801	5.13161	5.70279	6.53842	5.70279	6.11088	6.98878	5.9612	7.23695
ENSG00000135750	KCNK1	chr1:233613606-233614605	1000	+	1000	57409	2000	-0.893085	0.0315805	No	-0.525909	0.0671287	No	-0.247093	0.481547	No	-0.50696	0.361223	No	-0.407721	0.245287	No	-0.31034	0.454015	No	5.73037	5.55799	6.88473	6.69322	5.80106	6.16567	6.71858	6.51594	6.65377	7.12537	6.20999	6.51946	6.5358	6.29378	6.82891	5.89056	4.91467	6.38589	5.4836	5.63238	6.68745	7.14925	6.81748	7.14925
ENSG00000287987		chr1:38193119-38194118	1000	+	1000	15722	2000	-0.308122	0.565544	No	-0.566054	0.105076	No	0	1	No	0.106915	0.849375	No	-0.18548	0.656999	No	0	1	No	4.14569	5.46549	5.06199	4.7799	5.37696	4.17204	5.06268	4.49385	4.67501	5.25543	0	0	0	0	0	5.49788	4.0688	2.87039	5.15864	5.77234	5.49788	5.15864	4.52946	5.2808
ENSG00000203729	LINC00272	chr1:182407121-182408120	1000	+	1000	6195	2000	-0.438121	0.314333	No	-0.561879	0.250578	No	0	1	No	-0.485427	0.309647	No	1.15754	0.0475269	No	0	1	No	4.62922	5.14602	5.1699	5.04415	5.6065	1.81304	2.67617	1.99923	2.21735	1.75779	0	0	0	0	0	4.44796	4.84637	4.59333	4.95799	5.33405	5.41452	5.24882	4.84637	5.15824
ENSG00000284623	LINC02786	chr1:38140094-38141093	1000	-	1000	10130	2000	-0.736966	0.168792	No	-0.629926	0.0700882	No	-0.440573	0.359222	No	0.0671142	0.909216	No	0.018536	0.964198	No	-0.212994	0.664264	No	4.08446	4.94801	4.71649	4.64919	4.84949	4.06757	4.98369	4.47676	4.60591	5.00896	3.77176	4.94094	4.35682	4.06399	5.1145	3.87092	3.87092	4.51153	5.07526	4.82076	5.18744	5.3886	3.57344	5.56512
ENSG00000285981		chr1:105031866-105032865	1000	-	1000	32960	2000	0.0687128	0.857377	No	-0.236306	0.291035	No	-0.360176	0.260089	No	0.128324	0.750762	No	-0.383245	0.158131	No	-0.815575	0.0268896	No	5.85812	6.58104	5.758	5.77238	6.43807	5.69845	6.15554	5.84422	5.92459	6.52288	5.51157	5.68191	6.01576	5.82238	6.4524	5.74187	6.20385	5.62864	6.48979	6.67229	5.22329	6.20385	5.84686	5.74187
ENSG00000261729		chr1:185645963-185646962	1000	+	1000	9706	2000	0.060121	0.87211	No	-0.207233	0.409923	No	-0.344648	0.3026	No	-0.251539	0.542127	No	-0.449636	0.135541	No	-0.263034	0.471738	No	5.45837	5.82959	5.3015	5.37358	6.08697	5.1161	5.45215	5.12443	5.30268	5.893	4.85229	5.57684	5.12769	5.1111	5.79452	5.77481	5.05531	5.54499	5.62574	6.03345	5.36853	5.16744	5.36853	5.54499
ENSG00000233047	LINC01677	chr1:106027778-106028777	1000	-	1000	99658	2000	0	1	No	-0.186726	0.400226	No	0.0374747	0.905356	No	0	1	No	-0.183629	0.493921	No	-0.571542	0.0936988	No	0	0	0	0	0	4.32798	4.83951	4.4356	4.48259	5.01157	6.2609	6.67309	6.203	6.21626	7.27416	0	0	0	0	0	0	0	0	0
ENSG00000143341	HMCN1	chr1:185733891-185734890	1000	+	1000	455559	2000	-0.548893	0.11579	No	-0.208348	0.383246	No	-0.489805	0.111711	No	-1.09954	0.0220808	No	-0.179133	0.540277	No	-0.279284	0.424406	No	7.42402	6.68198	7.77655	7.95685	7.77243	7.30011	7.8494	7.3987	7.49308	8.02828	7.21047	7.96612	7.37035	7.74236	8.21845	6.98901	7.60651	7.67655	6.75006	6.6139	7.5329	8.60281	7.19394	7.92696
ENSG00000228309	LINC01350	chr1:185628445-185629444	1000	-	1000	69574	2000	-0.371969	0.362171	No	-0.329602	0.177223	No	-0.364997	0.279962	No	-0.308122	0.463616	No	-0.221997	0.455893	No	-0.0931094	0.804118	No	5.84055	6.7774	5.9187	6.04259	7.08355	5.91906	6.61671	6.24565	6.22073	6.83508	5.78608	6.61696	6.14719	6.20252	6.70216	5.723	5.40788	6.39079	6.70927	6.84552	5.98147	6.2006	5.57402	7.02844
ENSG00000229739	PDC-AS1	chr1:186422981-186423980	1000	+	1000	96667	2000	0.21818	0.525512	No	-0.137633	0.491858	No	-0.0554951	0.843629	No	-0.584963	0.208523	No	-0.200966	0.410793	No	-0.185556	0.551348	No	6.72687	6.00779	6.37983	6.56551	6.59044	6.34783	6.82555	6.34293	6.46831	7.02511	6.59951	7.20695	6.66675	6.66282	7.38452	6.25116	7.29575	6.63372	5.87832	6.13726	6.13726	6.45508	6.54716	6.35672
ENSG00000215838		chr1:165698250-165699249	1000	+	1000	10219	2000	0.652077	0.377481	No	-0.420379	0.112466	No	-0.537657	0.114508	No	0.222392	0.795088	No	0.0109711	0.972267	No	-0.384664	0.30407	No	3.42627	3.2841	3.5632	2.76825	3.13533	4.95641	5.75377	4.97237	5.32252	5.7429	4.85714	5.63652	5.17759	5.37493	6.01644	3.87484	3.20199	3.20199	3.87484	2.69336	3.87484	4.12139	2.69336	3.20199
ENSG00000162545	CAMK2N1	chr1:20485711-20486710	1000	-	1000	2820	2000	-1.12199	0.0341395	No	-0.370368	0.397805	No	-0.0317089	0.942509	No	-0.36257	0.574499	No	0.263034	0.607174	No	0.0995357	0.841753	No	3.43937	3.51385	4.23272	4.49146	4.08125	3.25078	3.83203	4.31678	3.47284	3.58604	3.83554	4.31742	4.12739	3.69977	4.27544	3.0215	3.54599	3.75063	4.36319	2.6645	4.48287	5.19379	3.0215	4.59337
ENSG00000090432	MUL1	chr1:20507652-20508651	1000	-	1000	7704	2000	-0.467126	0.31864	No	-0.647894	0.0785313	No	-0.504473	0.255023	No	0.912537	0.127404	No	0.493989	0.26996	No	0.187627	0.722638	No	4.83412	5.28063	5.02242	5.20768	4.34817	4.13496	4.80505	4.5246	4.69894	4.34835	4.19807	4.72465	3.81826	4.52101	4.54611	4.69397	5.26024	4.54815	5.73487	4.8264	4.8264	6.03777	4.20309	5.80075
ENSG00000158825	CDA	chr1:20588586-20589585	1000	+	1000	28818	2000	-0.652077	0.174942	No	-0.488262	0.074667	No	-0.723482	0.0588291	No	0.415038	0.515264	No	0.570196	0.086199	No	0.438121	0.350308	No	4.77141	4.89351	5.35316	4.74063	4.51784	4.74307	5.62981	5.06821	5.17646	5.08004	4.82843	5.36293	5.11805	5.51411	4.94488	4.34439	4.80938	5.16047	5.44262	4.34439	5.30843	5.44262	5.30843	6.0589
ENSG00000158828	PINK1	chr1:20632958-20633957	1000	+	1000	17054	2000	-0.156119	0.740416	No	-0.517723	0.148724	No	0	1	No	-0.247928	0.696298	No	0.442518	0.315931	No	0	1	No	5.26529	4.75191	5.47887	5.15981	4.9429	3.63975	3.9529	3.83546	4.08555	3.59625	0	0	0	0	0	5.06309	5.19666	5.53613	4.75191	4.75191	5.06309	6.17686	5.19666	6.04135
ENSG00000134371	CDC73	chr1:193121483-193122482	1000	+	1000	131833	2000	-0.903785	0.0123299	No	-0.273189	0.333013	No	-0.453718	0.186661	No	0.0703893	0.880698	No	-0.207374	0.548013	No	-0.131912	0.742124	No	7.02959	7.04239	7.12857	7.94439	7.01221	6.42333	6.90802	6.54431	6.68737	7.11378	6.62146	7.24208	6.99908	7.07953	7.36079	6.78149	6.86323	7.44405	7.38992	6.69485	6.78149	8.72865	5.87557	8.07852
ENSG00000232077	LINC01031	chr1:193304245-193305244	1000	+	1000	60209	2000	-0.68966	0.0838786	No	-0.303216	0.183913	No	-0.0703893	0.824886	No	-0.155278	0.702597	No	-0.267796	0.335303	No	0.353637	0.321306	No	5.52644	6.77515	6.12438	6.37972	6.91593	5.9755	6.58644	6.09575	6.25134	6.85114	6.03446	6.82357	6.08468	6.06354	6.46286	4.93682	6.49003	5.15247	6.84018	6.71013	6.13204	6.90105	5.34003	6.32211
ENSG00000287453		chr1:69551348-69552347	1000	+	1000	10868	2000	0.0274807	0.938873	No	-0.180052	0.451287	No	-0.15056	0.613156	No	-0.295456	0.459463	No	-0.0446998	0.875081	No	0.0780025	0.81506	No	5.61503	5.96197	5.45875	5.50986	6.24585	5.41338	6.21796	5.48081	5.58962	6.25708	5.56516	6.3096	5.51321	5.61828	6.25071	5.22034	5.59823	6.02654	5.8974	6.02654	5.10808	5.51262	5.75555	6.25458
ENSG00000066557	LRRC40	chr1:70205080-70206079	1000	-	1000	59775	2000	-0.222393	0.789635	No	-0.167094	0.463918	No	0	1	No	3.20343e-15	1	No	0.0791829	0.776016	No	0	1	No	3.329	4.05989	4.07218	3.61994	4.05989	6.29861	6.92202	6.43603	6.46389	6.83929	0	0	0	0	0	3.43996	2.56712	3.97991	3.43996	4.67983	3.43996	5.33664	3.43996	3.43996
ENSG00000118454	ANKRD13C	chr1:70354235-70355234	1000	-	1000	94736	2000	2.21786	0.103071	No	-0.174767	0.424767	No	0.0411052	0.877336	No	0.415038	0.71426	No	0.0682292	0.798754	No	-0.107803	0.739839	No	2.61022	2.29171	2.54892	0.917837	2.09415	6.7508	7.31759	6.77248	6.92181	7.25038	7.41245	7.37811	6.4982	7.36986	7.49204	0	4.1883	3.64237	4.58341	0	4.89326	2.75351	0	2.75351
ENSG00000116761	CTH	chr1:70410718-70411717	1000	+	1000	27634	2000	-0.26976	0.42858	No	-0.184539	0.522109	No	-0.0726037	0.824133	No	-0.311202	0.475741	No	0.0387261	0.912264	No	0.216492	0.585627	No	7.01356	6.64911	6.81185	7.35395	6.91785	6.14339	6.74823	6.22375	6.31676	6.70906	6.57145	6.84458	6.14599	6.68235	6.65645	6.3397	7.14911	7.55188	7.02802	6.2702	6.19718	7.76898	6.46939	7.52229
ENSG00000007968	E2F2	chr1:23530734-23531733	1000	-	1000	23796	2000	-1.05445	0.0217268	No	-0.521285	0.0968602	No	-0.514573	0.173636	No	-0.415038	0.532565	No	0.446993	0.244411	No	0.547488	0.252182	No	4.99329	4.32025	6.03458	6.04363	4.89586	4.92253	5.41806	5.14206	5.37668	5.02006	5.33039	5.71275	5.19033	5.92739	5.18277	4.90647	5.35273	4.72068	5.07104	3.56946	5.47531	7.15312	5.47531	6.04942
ENSG00000285802		chr1:23593122-23594121	1000	-	1000	16186	2000	0	1	No	-0.16665	0.62413	No	-0.0297473	0.940964	No	0	1	No	0.283793	0.470247	No	0.246161	0.584339	No	0	0	0	0	0	2.89233	3.57566	3.11266	3.01829	3.30745	4.67076	5.31769	5.03671	4.64015	5.13963	0	0	0	0	0	0	0	0	0
ENSG00000229239		chr1:23669794-23670793	1000	+	1000	8966	2000	-0.304855	0.587194	No	-0.457923	0.175838	No	-0.447459	0.285823	No	1.05063	0.0803926	No	0.51	0.206606	No	0.389947	0.450614	No	3.81	5.17772	3.80594	4.15959	4.25882	4.1567	5.07361	4.50941	4.56162	4.58701	4.32741	4.64526	4.76974	4.58642	4.21991	4.76417	3.14605	3.51976	5.73738	4.61806	3.14605	4.45546	3.81631	4.89684
ENSG00000142676	RPL11	chr1:23691242-23692241	1000	+	1000	4094	2000	-0.736966	0.21896	No	0.17358	0.755997	No	-0.573907	0.31083	No	0.369234	0.632174	No	0.499926	0.469181	No	0.0794345	0.912083	No	5.07171	4.99298	5.08522	5.80482	4.65458	5.22754	5.13119	4.90329	5.16512	4.64009	5.46233	4.84699	4.60164	6.04773	4.77254	4.53425	5.05523	5.62565	5.22032	4.76565	4.76565	6.77925	3.71075	6.16076
ENSG00000057757	PITHD1	chr1:23777918-23778917	1000	+	1000	8815	2000	1.32193	0.286958	No	-0.622153	0.0492325	No	-0.0687128	0.851021	No	1.58496	0.352126	No	0.709485	0.0646888	No	0.423808	0.360716	No	1.92411	2.24128	1.75567	0.877835	0.924531	4.47682	5.23844	4.70414	5.07759	4.61286	5.16938	5.18259	4.34137	5.22675	4.79023	2.63351	0	3.13881	2.63351	1.84906	2.63351	2.63351	0	0
ENSG00000011009	LYPLA2	chr1:23790645-23791644	1000	+	1000	3395	2000	-0.393664	0.359908	No	-0.830075	0.0537994	No	-0.925999	0.158243	No	-0.283793	0.623565	No	0.180572	0.741687	No	0	1	No	4.8969	4.50823	4.41178	5.42177	4.78191	3.22215	3.31229	3.2545	3.9033	3.2172	2.01708	1.45118	2.00007	2.46839	1.45118	4.56823	4.31731	5.80515	4.56823	4.44822	4.01336	5.20862	4.01336	5.70397
ENSG00000117308	GALE	chr1:23800282-23801281	1000	-	1000	4183	2000	0	1	No	-0.23644	0.592809	No	-0.241008	0.731173	No	0	1	No	0.788496	0.159216	No	0.192645	0.826414	No	0	0	0	0	0	3.67246	3.78043	3.44842	3.76732	3.16641	2.18047	2.30954	2.21175	2.17999	2.17766	0	0	0	0	0	0	0	0	0
ENSG00000226919		chr1:240762834-240763833	1000	+	1000	12491	2000	-0.533432	0.224536	No	-0.327575	0.376056	No	0	1	No	0.0687128	0.890605	No	-0.327165	0.446162	No	0	1	No	5.23255	5.98713	5.22972	5.43768	5.91858	3.12412	3.79224	3.52299	3.42194	4.08355	0	0	0	0	0	4.91806	5.38979	5.38979	6.15299	5.82128	5.17312	5.74469	4.77135	6.77034
ENSG00000286496		chr1:241356843-241357842	1000	+	1000	5712	2000	0	1	No	-0.481458	0.0637493	No	-0.584963	0.059041	No	0	1	No	-0.268579	0.378801	No	0.0603726	0.858945	No	0	0	0	0	0	5.13406	5.92439	5.65032	5.56748	6.17825	4.9761	6.12292	5.51779	5.5222	6.0191	0	0	0	0	0	0	0	0	0
ENSG00000287516		chr1:241413216-241414215	1000	+	1000	53946	2000	-0.765535	0.0286778	No	-0.371706	0.124092	No	0	1	No	-0.271302	0.483747	No	-0.40551	0.167801	No	0	1	No	6.25979	7.11189	6.70403	7.03746	7.38848	5.71101	6.36893	5.97375	6.03677	6.77602	0	0	0	0	0	6.58815	5.60307	6.58815	7.26059	6.9632	6.90708	6.84868	6.35633	7.50703
ENSG00000287738		chr1:241484496-241485495	1000	-	1000	30245	2000	0.584963	0.166118	No	-0.0384741	0.878935	No	0	1	No	-2.56274e-15	1	No	0.0776209	0.79803	No	0	1	No	5.78835	5.45962	4.31622	5.23241	5.46534	4.33345	4.81973	4.20893	4.36056	4.74553	0	0	0	0	0	5.46534	5.99566	5.90406	5.33109	5.58814	5.18307	5.46534	2.30027	5.18307
ENSG00000181036	FCRL6	chr1:159800011-159801010	1000	+	1000	14747	2000	-0.530515	0.223382	No	-0.251979	0.337883	No	-0.696608	0.0420584	No	-0.199309	0.679879	No	-0.106422	0.734784	No	-0.131245	0.736629	No	4.81183	5.41557	5.28244	5.24112	5.61074	4.81882	5.48194	5.07151	5.02409	5.58473	4.94258	5.6198	5.1609	5.62186	5.72918	5.25081	4.50001	4.68467	5.46778	5.36337	5.12872	5.46778	5.25081	5.97254
ENSG00000158714	SLAMF8	chr1:159826311-159827310	1000	+	1000	9682	2000	0.289507	0.54337	No	-0.430929	0.193275	No	0	1	No	0.275634	0.631462	No	-0.198414	0.614434	No	0	1	No	4.83949	4.98303	4.53809	4.26109	4.68069	3.93589	4.50039	3.98111	4.35654	4.68957	0	0	0	0	0	5.36737	4.09694	5.05415	4.79978	5.16629	4.65352	4.30723	4.65352	5.4583
ENSG00000213085	CFAP45	chr1:159899666-159900665	1000	-	1000	26802	2000	-0.2824	0.629624	No	-0.242437	0.624523	No	0	1	No	-0.180572	0.796679	No	-0.0889736	0.883036	No	0	1	No	5.30247	5.67664	5.56233	5.59689	6.00244	5.22134	5.80674	5.28066	5.41887	5.90198	0	0	0	0	0	5.64433	4.00738	6.25569	6.39148	4.96181	6.10578	6.57384	4.00738	6.45486
ENSG00000256029		chr1:159872554-159873553	1000	-	1000	37580	2000	-1	0.212992	No	-0.0911479	0.843127	No	0	1	No	-0.678072	0.465461	No	-0.134301	0.800909	No	0	1	No	2.46639	3.50539	2.77355	3.86569	4.16033	1.40621	1.6977	1.44427	1.48558	1.81667	0	0	0	0	0	4.16033	0	3.23884	3.77194	3.23884	4.16033	0	4.16033	5.11941
ENSG00000203620		chr1:31855069-31856068	1000	-	1000	12550	2000	0	1	No	-0.384664	0.215855	No	-0.291463	0.436469	No	0	1	No	0.0214372	0.954004	No	0.153805	0.71325	No	0	0	0	0	0	4.54127	5.32446	4.67496	4.88224	5.32042	5.0072	6.03681	5.01686	5.25359	5.8923	0	0	0	0	0	0	0	0	0
ENSG00000269967		chr1:31921342-31922341	1000	-	1000	68929	2000	0	1	No	-0.181973	0.48394	No	0	1	No	0	1	No	-0.0196466	0.950583	No	0	1	No	0	0	0	0	0	5.75175	6.37463	5.83625	5.89796	6.38962	0	0	0	0	0	0	0	0	0	0	0	0	0	0
ENSG00000284702		chr1:31986535-31987534	1000	-	1000	13846	2000	-0.527932	0.165345	No	-0.245034	0.352565	No	-0.204359	0.528449	No	0.140178	0.737758	No	-0.0144996	0.963651	No	0.401617	0.282079	No	5.3395	6.36957	5.86252	5.83225	6.20709	5.42652	6.04116	5.60876	5.63378	6.05328	5.55595	6.33378	5.83113	5.71785	5.95938	5.53547	4.47105	6.01198	6.36957	6.36957	6.20183	6.56663	4.81909	6.73998
ENSG00000287217		chr1:116297122-116298121	1000	-	1000	7385	2000	-0.169925	0.726009	No	-0.500205	0.0904891	No	-0.0740006	0.844592	No	-0.203533	0.667726	No	-0.648156	0.0655916	No	0.156726	0.705253	No	4.3597	5.34287	4.64168	4.22133	5.56571	4.67414	5.10185	4.88871	5.09856	5.72714	4.58644	5.41591	4.62685	4.5641	5.26347	4.36656	4.52869	4.18387	5.03984	5.6459	4.80679	5.14362	3.97464	5.41651
ENSG00000163399	ATP1A1	chr1:116372168-116373167	1000	+	1000	36594	2000	-0.292181	0.468988	No	-0.0582146	0.860444	No	0	1	No	-0.725825	0.152152	No	-0.663717	0.099225	No	0	1	No	6.02277	5.78711	6.04241	6.38256	6.48779	2.90181	2.75344	3.07054	2.92879	3.34033	0	0	0	0	0	5.79124	5.55496	6.7221	5.89629	5.67793	6.08591	6.93434	5.10699	6.7221
ENSG00000233154	LINC01762	chr1:116478343-116479342	1000	-	1000	54119	2000	0.311944	0.476278	No	-0.229454	0.367202	No	0.0515303	0.889099	No	-1.10434	0.0259092	No	-0.176475	0.568759	No	0.239188	0.545218	No	5.78369	5.40677	6.06758	5.53619	6.68951	5.50209	6.07966	5.66985	5.68792	6.24565	5.50934	6.41218	6.00617	5.46825	6.1877	5.45586	5.45586	6.43933	6.17962	4.63392	6.72581	6.58967	4.88724	5.86266
ENSG00000224950		chr1:116498713-116499712	1000	-	1000	5197	2000	0	1	No	0	1	No	-0.621488	0.178463	No	0	1	No	0	1	No	-0.339486	0.533333	No	0	0	0	0	0	0	0	0	0	0	4.28597	4.77977	4.27889	4.67538	5.12141	0	0	0	0	0	0	0	0	0
ENSG00000286276		chr1:116492850-116493849	1000	+	1000	8285	2000	-0.415038	0.54887	No	-0.243926	0.490523	No	-0.836501	0.0216237	No	0.169925	0.776318	No	-0.300659	0.449364	No	-0.729352	0.10273	No	2.90701	4.58164	4.31803	3.31904	4.41922	3.11076	3.75799	3.35455	3.34196	4.04278	4.61469	4.55999	5.08497	5.37329	5.31112	3.11241	3.78105	1.82758	4.58164	4.58164	4.98153	4.86015	3.11241	4.23618
ENSG00000177888	ZBTB41	chr1:197200794-197201793	1000	-	1000	46612	2000	-0.748461	0.0338535	No	-0.21893	0.37118	No	-0.0874628	0.782219	No	-0.949374	0.0319885	No	-0.199061	0.504871	No	-0.0320612	0.930023	No	6.19398	6.05311	6.51455	6.94911	6.99864	6.05317	6.5289	6.19404	6.26343	6.72674	6.18464	6.65559	6.40689	6.22714	6.6831	6.01078	5.79211	6.77904	6.20063	5.90559	6.58827	7.04979	5.90559	7.47441
ENSG00000251246		chr1:155063248-155064247	1000	+	1000	22060	2000	0	1	No	-0.591476	0.114305	No	-0.395929	0.482216	No	0	1	No	-0.233846	0.604163	No	0.383329	0.5151	No	0	0	0	0	0	3.65953	4.29724	3.99573	4.19238	4.51952	3.31699	4.77846	3.83864	3.94475	4.41276	0	0	0	0	0	0	0	0	0
ENSG00000143590	EFNA3	chr1:155078337-155079336	1000	+	1000	7702	2000	0	1	No	-0.866733	0.123961	No	-0.184425	0.738723	No	0	1	No	6.40685e-16	1	No	-0.610054	0.317924	No	0	0	0	0	0	1.44359	2.22963	1.70644	2.03653	2.19457	3.3038	3.63642	3.28403	3.33168	4.24393	0	0	0	0	0	0	0	0	0
ENSG00000169242	EFNA1	chr1:155127376-155128375	1000	+	1000	6024	2000	-0.860597	0.0330755	No	-0.720222	0.0224624	No	0	1	No	0.180572	0.71679	No	-0.344216	0.356692	No	0	1	No	4.87627	5.28192	5.40633	5.67202	5.0652	4.35951	5.02379	4.86423	5.02091	5.36919	0	0	0	0	0	4.43511	5.04853	5.14515	4.94496	5.61889	5.23571	5.74757	5.23571	6.30276
ENSG00000169241	SLC50A1	chr1:155134844-155135843	1000	+	1000	2514	2000	-1.32193	0.14644	No	-0.237692	0.549274	No	-0.747613	0.0465835	No	-0.584963	0.561962	No	-6.40685e-16	1	No	-0.0801703	0.860481	No	1.67535	2.02905	2.57914	2.51789	2.34893	4.00658	4.3244	3.68251	4.06474	4.3269	4.58564	4.93936	4.95051	5.29051	5.02297	2.14611	1.43998	1.43998	1.43998	2.61812	2.61812	2.97318	2.14611	2.61812
ENSG00000169231	THBS3	chr1:155208552-155209551	1000	-	1000	12464	2000	0	1	No	-0.485427	0.277432	No	-0.919382	0.0301092	No	0	1	No	-0.758992	0.160997	No	-0.807355	0.128863	No	0	0	0	0	0	1.9958	2.01437	2.05779	2.3638	2.60511	4.5002	4.4228	5.06988	5.38086	5.19847	0	0	0	0	0	0	0	0	0
ENSG00000177628	GBA	chr1:155244200-155245199	1000	-	1000	9248	2000	-0.662965	0.102153	No	-0.329921	0.340332	No	0.514573	0.506223	No	-1.04731	0.0752301	No	1.92206e-15	1	No	-1.11548	0.165721	No	5.43495	4.2223	5.05637	6.06471	5.35609	3.87295	4.35145	4.27078	4.17139	4.34463	1.89025	2.07187	2.01462	1.9114	3.23077	5.52225	5.34586	5.43675	4.91124	3.53336	4.46968	6.22975	4.46968	6.41999
ENSG00000116521	SCAMP3	chr1:155261931-155262930	1000	-	1000	5452	2000	-1.89593	0.180172	No	-0.275007	0.447878	No	0	1	No	0.321928	0.756353	No	0.0524674	0.91004	No	0	1	No	0.561979	2.6891	1.37607	1.54062	2.44228	3.84338	3.61122	3.71698	4.09998	3.57524	0	0	0	0	0	0	1.68594	0	2.44228	2.93593	1.68594	2.44228	0	2.93593
ENSG00000176444	CLK2	chr1:155277992-155278991	1000	-	1000	14624	2000	0	1	No	-0.44346	0.142459	No	0	1	No	0	1	No	-0.337581	0.358792	No	0	1	No	0	0	0	0	0	4.41144	4.59101	4.53896	4.8312	4.9163	0	0	0	0	0	0	0	0	0	0	0	0	0	0
ENSG00000143630	HCN3	chr1:155276963-155277962	1000	+	1000	11386	2000	0	1	No	-0.610053	0.10663	No	0	1	No	0	1	No	-0.201634	0.653315	No	0	1	No	0	0	0	0	0	3.32081	3.99408	3.76819	3.91667	4.17299	0	0	0	0	0	0	0	0	0	0	0	0	0	0
ENSG00000143627	PKLR	chr1:155300939-155301938	1000	-	1000	11146	2000	-0.710494	0.270599	No	-0.276518	0.456377	No	0	1	No	-0.192645	0.772833	No	0.0703893	0.873556	No	0	1	No	3.46411	4.35815	4.0283	4.14873	4.51295	3.69283	4.28731	3.72216	3.84698	4.22252	0	0	0	0	0	3.91379	3.23927	3.23927	4.16078	4.55551	4.55551	3.6156	3.91379	4.16078
ENSG00000197721	CR1L	chr1:207644613-207645612	1000	+	1000	92304	2000	0.652077	0.371712	No	-0.222619	0.308272	No	-0.0506261	0.869552	No	-1.32193	0.138916	No	-0.170351	0.522571	No	-0.669176	0.0584659	No	4.36116	3.63087	4.15011	3.45564	4.76451	5.83692	6.36121	5.89635	6.02692	6.52887	6.29181	6.45651	6.39765	6.35904	7.11969	4.57143	4.88117	3.63087	3.63087	3.63087	5.13603	2.74287	4.57143	2.74287
ENSG00000174059	CD34	chr1:207910903-207911902	1000	-	1000	29431	2000	0	1	No	-0.386183	0.126749	No	-0.251539	0.516862	No	0	1	No	-0.273395	0.370566	No	1.34544e-14	1	No	0	0	0	0	0	5.18804	5.95375	5.48703	5.53037	6.22223	4.79052	5.53008	5.12815	5.04961	5.5067	0	0	0	0	0	0	0	0	0
ENSG00000285719		chr1:207909492-207910491	1000	+	1000	6097	2000	0	1	No	-0.00808235	0.980354	No	-0.59309	0.11688	No	0	1	No	-0.112027	0.773486	No	0.0356239	0.932711	No	0	0	0	0	0	4.49594	4.96275	4.66031	4.54247	5.0764	4.55637	5.58886	4.81442	5.0416	5.51977	0	0	0	0	0	0	0	0	0
ENSG00000284237	LINC02767	chr1:207958792-207959791	1000	+	1000	9038	2000	-0.0995357	0.833559	No	-0.274439	0.367427	No	-0.222392	0.559292	No	-1.84257e-09	1	No	-0.221721	0.544056	No	-0.365284	0.393976	No	4.57396	4.7406	4.00109	4.51808	4.57748	4.96803	5.50974	5.10267	5.18465	5.72676	4.75249	5.27737	5.09982	4.93481	5.66085	5.13412	3.81989	4.76788	4.45913	5.02206	4.90056	4.45913	2.64359	5.66857
ENSG00000284735		chr1:10386651-10387650	1000	-	1000	4245	2000	-0.137504	0.771779	No	-0.394279	0.299885	No	-0.0874628	0.881595	No	-0.160465	0.792047	No	-0.060121	0.899186	No	-0.736966	0.30136	No	4.39061	4.17657	4.03012	4.38483	4.25464	3.58719	3.61733	3.52659	3.87013	3.66873	2.65957	2.47683	2.27285	2.71634	3.11021	4.27503	4.11438	4.78243	3.93359	4.41956	3.48544	4.67131	3.93359	5.31326
ENSG00000142657	PGD	chr1:10398092-10399091	1000	+	1000	20920	2000	-0.594744	0.121601	No	-0.365691	0.207566	No	-0.374396	0.32595	No	0.106915	0.836941	No	0.02284	0.948791	No	-0.0489096	0.923087	No	5.81127	5.61807	5.68452	6.31255	5.52766	4.8698	5.01933	4.9679	5.20816	5.00859	4.97419	4.68968	4.72739	5.33865	4.75389	5.63234	5.52766	6.2738	5.41479	5.82135	6.20758	6.39778	4.44822	7.12788
ENSG00000251503	CENPS-CORT	chr1:10429602-10430601	1000	+	1000	21052	2000	-0.347923	0.605707	No	-0.310969	0.382023	No	-0.401205	0.290895	No	-0.807355	0.290511	No	-0.0344884	0.939684	No	-0.174029	0.740107	No	3.74413	3.8584	3.78584	3.95254	4.66404	4.38743	3.49114	3.51248	4.66267	3.52241	6.14147	5.06966	5.23105	6.59296	5.29386	3.5156	4.2012	3.5156	3.5156	4.2012	3.5156	4.84956	2.99237	4.66404
ENSG00000160049	DFFA	chr1:10472030-10473029	1000	-	1000	15008	2000	0	1	No	-0.0133378	0.964512	No	-0.186413	0.602907	No	0	1	No	0.455679	0.22709	No	-0.332575	0.517046	No	0	0	0	0	0	5.46918	4.94179	5.12098	5.4898	4.50639	5.50646	4.45706	4.87638	5.70281	4.77696	0	0	0	0	0	0	0	0	0
ENSG00000122188	LAX1	chr1:203764677-203765676	1000	+	1000	10196	2000	-0.736966	0.118519	No	-0.433152	0.119443	No	-0.478654	0.172159	No	-0.463947	0.322881	No	-0.372201	0.260759	No	-0.0186157	0.961686	No	4.30605	5.32323	4.6174	4.96882	5.73258	4.67919	5.27383	4.85701	5.03474	5.6395	4.80717	5.73817	4.90124	5.27485	5.73946	4.12037	4.12037	4.67741	5.07829	5.56817	5.19048	4.33086	4.33086	5.56817
ENSG00000182004	SNRPE	chr1:203861099-203862098	1000	+	1000	8554	2000	-0.821663	0.00701471	No	-0.089907	0.722156	No	0.0931094	0.734986	No	-0.530515	0.185764	No	-0.165187	0.592741	No	-0.373043	0.323789	No	6.20351	5.87895	5.5572	6.99662	6.40085	5.52437	5.54998	5.3151	5.61206	5.70916	6.48752	5.3279	5.21265	6.38129	5.69639	5.85019	6.46937	6.29097	5.97364	5.78427	5.78427	6.29097	4.59636	7.02054
ENSG00000130768	SMPDL3B	chr1:27934500-27935499	1000	+	1000	23158	2000	-0.292181	0.431233	No	-0.896906	0.00839545	No	0	1	No	-0.475338	0.260203	No	0.23816	0.524835	No	0	1	No	5.88767	6.20073	6.39879	6.07269	6.69118	1.99211	3.02387	2.57456	2.70924	2.80842	0	0	0	0	0	5.68025	5.86937	6.1134	5.95538	6.44608	6.2558	6.9852	5.95538	6.7647
ENSG00000158156	XKR8	chr1:27959088-27960087	1000	+	1000	7506	2000	0	1	No	-0.249859	0.412815	No	1.1375	0.0656669	No	0	1	No	-0.0682693	0.853474	No	0.341037	0.573485	No	0	0	0	0	0	4.95664	5.25229	4.68599	5.14749	5.32583	3.31189	3.66706	1.93143	2.21925	3.28924	0	0	0	0	0	0	0	0	0
ENSG00000182118	FAM89A	chr1:231039755-231040754	1000	-	1000	20297	2000	-1.0614	0.023033	No	-0.453931	0.126837	No	-0.780219	0.0243119	No	-0.719892	0.205337	No	-0.464035	0.199262	No	-0.0931094	0.818554	No	4.20007	4.85625	5.34227	5.71529	5.55925	5.62789	6.1449	5.90557	6.02702	6.60001	5.73827	6.50961	5.583	6.47943	6.60311	4.83261	2.14952	5.6181	5.27816	4.43435	5.40059	6.44162	4.1846	6.38341
ENSG00000143633	C1orf131	chr1:231240688-231241687	1000	-	1000	16425	2000	-0.895935	0.571234	No	-0.351927	0.213774	No	-0.387023	0.517651	No	1	0.578222	No	-0.398152	0.246106	No	-0.736966	0.238257	No	0.690435	1.44428	0	0.962855	1.03565	5.67427	6.20719	5.97554	5.93771	6.60687	2.94423	3.40708	2.09855	3.28242	4.08218	2.07131	0	0	2.88856	0	0	0	0	0
ENSG00000280670	CCDC163	chr1:45499580-45500579	1000	-	1000	5214	2000	-1.44057	0.041205	No	-0.662965	0.0622631	No	-0.785261	0.0503771	No	-0.807355	0.408539	No	-0.314109	0.446748	No	0.226276	0.621004	No	2.45991	2.29423	2.00018	3.88772	3.00027	3.80758	4.59369	3.87223	4.45475	4.88836	4.04439	5.11223	4.76659	4.91777	4.90414	1.67118	2.42478	3.28377	2.91728	1.67118	0	3.57576	2.42478	4.0262
ENSG00000132763	MMACHC	chr1:45499800-45500799	1000	+	1000	12083	2000	-0.70044	0.336287	No	-0.353427	0.313179	No	0	1	No	-2.16993	0.0703226	No	-0.0211388	0.960353	No	0	1	No	2.96183	1.38088	2.62348	2.84759	3.80068	4.62799	5.03419	4.24376	4.93746	5.08213	0	0	0	0	0	3.27402	1.96019	3.65129	2.76177	0	1.96019	3.95006	1.96019	0
ENSG00000227671	ZNF731P	chr1:247210357-247211356	1000	-	1000	20006	2000	-0.321928	0.529474	No	0.174903	0.545011	No	0.249359	0.51558	No	0.847997	0.330602	No	0.231783	0.509006	No	-0.125531	0.780458	No	4.3115	4.02697	4.24896	4.84168	3.01002	4.90306	5.17135	4.67416	4.72013	4.9502	5.19849	5.2714	4.26725	4.85827	5.37446	2.97096	4.82591	5.13762	3.8759	4.17803	3.49325	4.82591	4.42772	4.42772
ENSG00000232347		chr1:247241324-247242323	1000	-	1000	30133	2000	0.0458037	0.916778	No	0.109726	0.668639	No	0	1	No	-0.777608	0.172781	No	-0.0194524	0.949985	No	0	1	No	5.36605	4.56868	4.65608	5.29473	5.50514	5.06789	5.46028	4.87273	4.95389	5.48274	0	0	0	0	0	5.46359	5.80449	4.83008	3.67377	5.46359	3.14426	5.99391	4.83008	5.46359
ENSG00000203664	OR2W5P	chr1:247487593-247488592	1000	+	1000	3323	2000	-0.836501	0.133754	No	0.341037	0.364387	No	0.560715	0.169527	No	-0.160465	0.786483	No	0.55141	0.192855	No	0.169925	0.715419	No	3.28271	4.02836	3.5196	4.02869	4.23555	3.92865	4.63529	3.94869	3.53856	4.10237	4.22063	4.469	3.62812	3.71721	4.30589	3.3786	3.09094	3.3786	4.43838	3.61833	3.82384	4.00369	2.73126	4.43838
ENSG00000169224	GCSAML	chr1:247506558-247507557	1000	+	1000	69633	2000	1.24262e-09	1	No	-0.020309	0.934568	No	0	1	No	-0.106915	0.827034	No	0.00161647	0.995693	No	0	1	No	5.16519	6.09144	4.64758	5.33846	6.18653	4.56687	5.09039	4.51801	4.56995	5.09377	0	0	0	0	0	5.7234	4.04878	5.7234	5.98187	6.201	4.44186	4.75045	4.75045	5.22048
ENSG00000236817		chr1:247640355-247641354	1000	-	1000	74216	2000	0	1	No	0.182572	0.536648	No	0	1	No	0	1	No	0.163595	0.648905	No	0	1	No	0	0	0	0	0	4.88586	5.43501	4.65093	4.67713	5.27953	0	0	0	0	0	0	0	0	0	0	0	0	0	0
ENSG00000287589		chr1:239204638-239205637	1000	+	1000	6147	2000	-0.274175	0.452124	No	-0.369714	0.122238	No	-0.429251	0.130191	No	-0.678072	0.0935021	No	-0.275844	0.327988	No	3.84411e-15	1	No	5.08583	5.37063	5.30103	5.27721	6.00328	5.22388	5.83615	5.29976	5.56833	6.1063	5.31559	6.10526	5.6869	5.69151	6.08072	4.95437	5.05795	5.24518	5.41087	5.3304	5.48709	5.6942	4.72179	5.93091
ENSG00000259776		chr1:239250319-239251318	1000	-	1000	2011	2000	-0.36257	0.320733	No	-0.422943	0.147254	No	-0.418829	0.147287	No	-0.212994	0.589653	No	-0.0242475	0.939725	No	-0.267284	0.40165	No	4.50268	5.16798	4.74599	4.76907	5.37024	4.63336	5.57463	4.756	4.99217	5.59529	4.70562	5.52076	4.99339	5.11286	5.7808	4.88877	4.54004	4.07921	5.10419	5.23178	4.54004	4.88877	4.80917	5.55823
ENSG00000133019	CHRM3	chr1:239386065-239387064	1000	+	1000	527888	2000	-0.642843	0.0673947	No	-0.282433	0.263486	No	-0.0267173	0.933387	No	-0.584963	0.188049	No	-0.2997	0.332416	No	-0.241973	0.500238	No	7.59956	7.34901	7.76035	8.18505	8.00336	7.17673	7.768	7.32341	7.42359	8.06567	7.50472	8.19578	7.59867	7.50564	8.43903	7.5258	7.5258	7.74708	7.87774	6.82028	7.93888	8.52188	6.82028	8.74372
ENSG00000162636	FAM102B	chr1:108559589-108560588	1000	+	1000	83812	2000	-0.598638	0.129378	No	-0.396664	0.10053	No	-0.563901	0.121951	No	-0.199309	0.677608	No	-0.209171	0.47781	No	-0.563901	0.160521	No	5.98409	6.11002	6.5439	6.60694	6.24665	6.012	6.72191	6.35752	6.39674	6.92566	5.41602	5.89329	5.58939	5.95969	6.56335	5.49537	6.06963	6.38726	6.72466	5.49537	6.06963	7.37861	6.18346	6.5658
ENSG00000162639	HENMT1	chr1:108661027-108662026	1000	-	1000	12237	2000	0	1	No	-0.413107	0.144935	No	-0.616671	0.107736	No	0	1	No	-0.159293	0.63789	No	-0.0874628	0.840983	No	0	0	0	0	0	4.93336	5.77373	5.33149	5.32214	5.92467	4.33798	5.15876	4.33152	5.07768	5.24834	0	0	0	0	0	0	0	0	0
ENSG00000285923		chr1:108661033-108662032	1000	+	1000	3714	2000	-0.961795	0.569544	No	-0.420987	0.214226	No	-0.0480943	0.902534	No	0	1	No	0.0212165	0.957415	No	-0.307182	0.482187	No	0	0	0	0.520426	0	4.46729	5.20802	5.03898	4.81049	5.18374	4.28135	4.82276	4.69655	4.34308	5.15611	0	0	0	0	0	0	0	0	0
ENSG00000134186	PRPF38B	chr1:108691810-108692809	1000	+	1000	9619	2000	-0.925999	0.02269	No	-0.263417	0.422124	No	0.00475353	0.988832	No	-0.830075	0.112048	No	-0.22916	0.569339	No	-0.122484	0.785721	No	5.44919	5.21525	5.95643	6.41728	5.94696	5.86015	5.80677	5.76459	6.13927	6.03142	7.02109	5.75264	5.86025	7.07646	5.867	5.05111	5.26727	6.02919	5.26727	5.16324	5.77056	7.04762	5.05111	6.60677
ENSG00000143107	FNDC7	chr1:108712408-108713407	1000	+	1000	28842	2000	-0.839535	0.0244061	No	-0.452913	0.058877	No	-0.72792	0.0253073	No	-0.973033	0.0283587	No	-0.160394	0.580633	No	-0.275634	0.445718	No	5.63013	5.72369	6.07714	6.44939	6.69172	5.46116	6.1948	5.74303	5.87835	6.35032	5.37905	6.19976	5.60369	6.05195	6.48941	5.44302	5.56578	5.8816	5.56578	5.8816	5.8816	6.29051	6.05929	6.36002
ENSG00000116266	STXBP3	chr1:108746174-108747173	1000	+	1000	61850	2000	-1	0.00540627	Down	-0.33278	0.245031	No	-0.371256	0.284965	No	-0.974909	0.0416042	No	-0.292662	0.402502	No	-0.0907655	0.827297	No	6.67124	6.08594	7.04062	7.7274	7.13293	6.08336	6.63772	6.31015	6.40695	6.92457	6.25572	6.59758	6.28819	6.63308	6.68471	6.03944	6.78943	7.18483	6.65323	5.51864	6.4213	8.36568	6.33488	7.6815
ENSG00000215717	TMEM167B	chr1:109090264-109091263	1000	+	1000	5171	2000	-0.86507	0.0105839	No	-0.441269	0.103693	No	-0.646363	0.0475262	No	-0.70044	0.108545	No	-0.290779	0.36678	No	-0.364572	0.315028	No	5.37237	5.16428	5.67733	6.21002	5.83249	4.98208	5.47182	5.14157	5.40942	5.74126	4.69273	5.46729	5.30565	5.29399	5.82749	5.16428	5.40585	5.54699	5.16428	5.16428	5.16428	6.46187	5.40585	6.49709
ENSG00000132676	DAP3	chr1:155687460-155688459	1000	+	1000	50051	2000	0	1	No	-0.303119	0.21676	No	-0.393664	0.199367	No	0	1	No	-0.0714995	0.811188	No	0.568284	0.138715	No	0	0	0	0	0	5.84121	6.34579	5.98509	6.11646	6.41639	6.28336	6.6523	5.61326	6.67104	6.08091	0	0	0	0	0	0	0	0	0
ENSG00000203761	MSTO2P	chr1:155745329-155746328	1000	+	1000	3309	2000	-0.158065	0.659325	No	-0.343302	0.363233	No	1.41504	0.165469	No	-0.289507	0.577899	No	-0.39079	0.396081	No	-0.999998	0.57925	No	5.80266	4.67318	5.80595	6.03064	4.94683	3.76884	3.78275	3.78846	4.08588	4.14414	1.71223	0.47756	1.28079	0.644048	0.95512	5.04077	5.88757	6.47964	4.30559	5.04077	5.40274	6.67785	5.33725	6.44897
ENSG00000132718	SYT11	chr1:155859067-155860066	1000	+	1000	24633	2000	-0.263034	0.771495	No	-0.359653	0.148435	No	-0.296982	0.372865	No	1.15323e-14	1	No	-0.0392943	0.89615	No	-0.209453	0.584024	No	2.67634	2.6404	3.05863	2.95516	2.6404	5.26913	5.97582	5.64713	5.61007	6.01473	5.41025	5.89583	5.59063	5.68505	6.07922	2.22216	3.58469	2.22216	3.05863	2.22216	3.05863	3.05863	3.05863	3.58469
ENSG00000143622	RIT1	chr1:155910905-155911904	1000	-	1000	12597	2000	1.28137e-15	1	No	-0.317559	0.231943	No	-0.495958	0.131398	No	-1.22239	0.240546	No	-0.151663	0.636582	No	-0.32681	0.409654	No	4.02207	2.37698	2.9636	3.86906	3.37384	5.20383	5.65199	5.27517	5.51168	5.80163	5.25518	5.46233	5.40693	5.73707	5.76215	3.96881	3.66974	4.42767	2.77887	1.9751	3.96881	4.92199	0	4.61191
ENSG00000132680	KHDC4	chr1:155933914-155934913	1000	-	1000	20369	2000	-0.976153	0.00962942	No	-0.252474	0.409764	No	-0.00952277	0.977901	No	-0.231326	0.621763	No	-0.141256	0.70701	No	-0.655352	0.16343	No	6.02807	6.31911	6.40922	7.09046	6.54433	6.13233	6.03978	5.79523	6.37967	6.18068	6.42041	5.14432	4.98697	6.41638	5.78625	5.14603	6.3851	6.5531	6.4433	6.19491	5.71734	7.31542	6.19491	6.70357
ENSG00000285677		chr1:156001453-156002452	1000	+	1000	30390	2000	0	1	No	-0.119795	0.713424	No	-0.584963	0.551521	No	0	1	No	-0.134684	0.733194	No	-1.58496	0.353798	No	0	0	0	0	0	4.38552	4.81242	4.42862	4.44762	4.94237	1.53473	0.78423	0	2.21889	1.93528	0	0	0	0	0	0	0	0	0
ENSG00000160803	UBQLN4	chr1:156053299-156054298	1000	-	1000	17500	2000	-0.799701	0.0971824	No	-0.333984	0.330112	No	-1.58496	0.195425	No	-0.36257	0.580728	No	-0.200187	0.632057	No	-1.32193	0.299522	No	4.82964	4.56514	4.89721	5.70276	4.89376	5.19112	5.50996	5.17923	5.46759	5.70548	0.932063	1.39809	1.3964	1.90372	2.32846	4.11731	4.92788	5.44373	4.76386	4.36642	4.57879	6.67811	3.43472	5.82294
ENSG00000132698	RAB25	chr1:156060660-156061659	1000	+	1000	8345	2000	-0.874469	0.0509374	No	-0.466085	0.10332	No	0.616671	0.256951	No	-0.5025	0.312889	No	-0.286182	0.400718	No	-1.16993	0.08987	No	4.39441	4.94132	5.06694	5.18478	5.43473	4.64023	5.22038	5.0928	5.04942	5.49982	3.41587	2.47278	3.4678	2.87076	3.63628	4.02975	4.42253	4.73094	5.29768	4.58496	4.98489	5.63098	4.58496	5.8385
ENSG00000260238	PMF1-BGLAP	chr1:156212482-156213481	1000	+	1000	29351	2000	-1	0.350707	No	-0.0246621	0.953481	No	-0.932886	0.0629739	No	1.32193	0.298734	No	0.106915	0.876086	No	0.169925	0.833419	No	2.28878	3.16858	2.85163	3.02798	2.28878	1.80858	0.942856	1.04382	1.8017	0.894916	3.89289	3.07846	3.01264	4.71456	2.97545	2.28878	2.28878	2.28878	4.04839	2.28878	2.28878	3.13305	3.13305	3.13305
ENSG00000198952	SMG5	chr1:156282326-156283325	1000	-	1000	32602	2000	-2.22239	0.0204085	No	-0.261374	0.352663	No	0.0874628	0.845861	No	-0.584963	0.667033	No	-0.185755	0.588924	No	-0.222392	0.736367	No	1.23624	2.3291	2.01261	4.28142	2.7535	5.77017	5.96634	5.6039	5.97669	6.14932	4.56859	3.69142	3.53989	4.06658	3.90231	0	3.70872	0	2.3291	2.3291	2.3291	3.70872	0	4.0959
ENSG00000163472	TMEM79	chr1:156282435-156283434	1000	+	1000	9251	2000	-2.40257e-15	1	No	-0.56242	0.0934549	No	0	1	No	-1.58496	0.199441	No	-0.163825	0.685009	No	0	1	No	1.50629	1.86587	2.94651	1.05314	3.15941	4.0949	4.55722	4.16177	4.62386	4.71607	0	0	0	0	0	2.65301	0	1.86587	1.86587	1.86587	2.65301	3.5335	2.65301	0
ENSG00000163468	CCT3	chr1:156367374-156368373	1000	-	1000	57906	2000	-0.270089	0.501312	No	-0.151565	0.503599	No	-0.163976	0.575668	No	-0.415038	0.363878	No	-0.143945	0.602987	No	-0.0518389	0.882916	No	5.67554	6.05317	5.98723	6.05975	6.31672	5.81666	6.04314	5.71401	5.94841	6.18585	6.47004	6.62969	5.90429	6.60372	6.70365	5.63644	4.91868	6.47149	5.89463	6.2117	6.11356	6.2117	5.63644	6.38998
ENSG00000132677	RHBG	chr1:156368711-156369710	1000	+	1000	15009	2000	-0.534336	0.226736	No	-0.294061	0.305296	No	-0.909802	0.00930555	No	-0.415038	0.418225	No	-0.190622	0.581903	No	0.181838	0.658776	No	4.92357	5.25429	5.40219	5.33201	5.63985	5.02224	5.55321	5.25205	5.28114	5.74635	5.12008	5.90807	5.56513	5.94818	5.72184	5.00354	4.50811	5.25906	5.13695	5.37163	5.83141	5.37163	5.00354	6.1163
ENSG00000237390		chr1:156387726-156388725	1000	+	1000	6384	2000	-0.415038	0.440255	No	-0.0311946	0.933141	No	-0.373043	0.374198	No	-0.415038	0.52014	No	-0.146015	0.742227	No	-0.321928	0.511569	No	3.06446	4.20888	3.53841	4.40085	4.58016	4.51251	4.98853	4.59412	4.46724	5.13722	4.56809	5.06777	4.68135	4.85534	5.3867	5.0756	0	4.11777	4.29998	4.11777	4.7393	3.37143	2.5045	5.0756
ENSG00000254726	MEX3A	chr1:156081966-156082965	1000	-	1000	9453	2000	-1.28137e-15	1	No	-0.397631	0.244383	No	0.115477	0.861283	No	-1.58496	0.354466	No	-0.185867	0.653133	No	-0.222392	0.714468	No	1.68069	0.936709	2.06825	2.13619	2.26758	4.72204	5.12057	4.98599	5.04055	5.30053	2.63436	3.69148	2.5827	2.42994	3.77979	3.16864	0	1.87342	1.87342	0	0	3.543	2.66175	1.87342
ENSG00000186377	CYP4X1	chr1:47023169-47024168	1000	+	1000	26083	2000	-0.706269	0.151425	No	-0.401122	0.134449	No	-0.481533	0.186888	No	-0.893085	0.118504	No	-0.238119	0.459355	No	0.0597062	0.879847	No	4.10396	4.70636	5.08283	5.21264	5.63152	4.88489	5.79479	5.26982	5.25665	6.04221	5.06427	6.13185	5.39338	5.5277	6.06954	5.51846	2.24381	4.5496	5.11388	4.29883	5.39579	6.24278	3.60992	5.92561
ENSG00000186160	CYP4Z1	chr1:47066731-47067730	1000	+	1000	50088	2000	-0.0544478	0.909045	No	-0.231704	0.398959	No	0	1	No	2.79061e-10	1	No	-0.176401	0.594506	No	0	1	No	5.26387	5.93814	5.41901	5.33081	6.07358	4.50874	5.27532	4.63773	4.69624	5.44707	0	0	0	0	0	5.25378	4.59822	5.9396	6.6225	5.25378	5.70286	5.70286	4.85129	5.82608
ENSG00000225506	CYP4A22-AS1	chr1:47178772-47179771	1000	-	1000	81619	2000	-0.229482	0.605892	No	-0.326181	0.211969	No	0	1	No	-0.561879	0.273708	No	-0.102207	0.746693	No	0	1	No	5.63293	5.85316	6.417	5.89511	6.35943	4.64545	5.56951	4.96636	4.95966	5.67497	0	0	0	0	0	6.27637	4.82406	5.79836	6.05707	5.64924	6.55319	7.21491	5.4829	6.55319
ENSG00000162366	PDZK1IP1	chr1:47190545-47191544	1000	-	1000	6463	2000	-0.736966	0.247826	No	-0.418604	0.303028	No	-0.976541	0.0419138	No	0.917538	0.214936	No	-0.435095	0.356539	No	-0.745427	0.167361	No	3.35157	4.26834	3.39058	3.79257	3.52371	3.6085	4.55933	4.09609	4.00258	4.98376	3.69007	4.37965	4.12625	4.60266	5.10592	3.67065	3.37677	3.0073	4.86604	3.67065	1.74281	4.3056	4.12334	4.745
ENSG00000225762	LINC01389	chr1:47407978-47408977	1000	-	1000	26550	2000	-0.547488	0.267644	No	-0.330473	0.342969	No	0	1	No	-0.0430687	0.93603	No	-0.162898	0.697105	No	0	1	No	5.04431	5.97189	5.6334	5.39306	6.01034	3.93267	4.60921	4.13773	4.16634	4.7953	0	0	0	0	0	5.40412	4.77139	4.95741	5.84247	6.10131	6.25121	5.52681	5.12217	6.45037
ENSG00000143061	IGSF3	chr1:116667256-116668255	1000	-	1000	92357	2000	-1.32193	0.00478753	Down	-0.332575	0.225495	No	-0.810175	0.0186788	No	-0.669852	0.193108	No	-0.344541	0.303907	No	-0.435215	0.279321	No	5.24175	5.992	6.23041	6.58316	6.60506	5.80095	6.30325	6.08497	6.07852	6.64153	6.11428	6.67015	6.24342	6.88815	7.10396	4.88144	5.70752	5.13629	5.992	5.992	6.4334	7.37641	4.88144	6.612
ENSG00000135821	GLUL	chr1:182391707-182392706	1000	-	1000	13109	2000	-0.57586	0.118126	No	-0.24914	0.367091	No	-0.29956	0.402826	No	-0.716207	0.130942	No	-0.421008	0.212198	No	0.160465	0.691271	No	5.6863	5.40894	5.92715	6.29768	6.06602	5.5851	5.60625	5.35909	5.83212	6.02121	5.03183	5.83974	5.25973	5.33339	5.68598	5.41246	5.41246	6.23398	5.30815	5.50974	5.76748	7.07343	4.94052	6.44546
ENSG00000203740	NTMT2	chr1:170145459-170146458	1000	+	1000	21908	2000	0.103094	0.763072	No	0.231741	0.284106	No	0.251539	0.370832	No	-0.727921	0.0758367	No	-0.2493	0.341695	No	-0.0712587	0.833721	No	6.06618	5.77171	6.06235	5.98669	6.54865	5.84756	5.98328	5.55248	5.59193	6.22851	6.21076	6.14114	6.02681	5.94448	6.17466	5.54938	6.22947	6.41971	6.22947	5.31396	5.65409	6.68982	5.84315	5.65409
ENSG00000162374	ELAVL4	chr1:50023529-50024528	1000	+	1000	178744	2000	-0.584963	0.662331	No	-0.332874	0.177046	No	0	1	No	-1.44269	0.484174	No	-0.16067	0.593424	No	-0.807355	0.252878	No	2.01162	0	1.00581	2.3143	1.50871	5.6907	6.5743	5.99834	5.99199	6.7507	3.36697	3.88501	4.02641	3.21754	4.63497	0	3.01742	3.01742	0	0	0	3.01742	0	3.01742
ENSG00000168275	COA6	chr1:234372956-234373955	1000	+	1000	10625	2000	-0.329848	0.335273	No	-0.596692	0.046651	No	-0.375509	0.270446	No	-0.356935	0.412096	No	-0.566266	0.118858	No	-0.343954	0.390046	No	6.64504	6.23812	6.50231	6.98845	6.6705	5.44416	5.94349	5.73644	6.01217	6.49416	5.7004	6.12044	5.74512	6.01649	6.52924	6.29564	6.73137	6.90812	5.74488	6.73137	6.0763	7.47791	5.95271	6.80469
ENSG00000153207	AHCTF1	chr1:246931449-246932448	1000	-	1000	91851	2000	-0.346176	0.335491	No	0.145704	0.575707	No	0	1	No	-0.29956	0.631208	No	0.0852356	0.788796	No	0	1	No	6.78402	5.24198	6.54079	7.10465	5.49394	5.83277	6.0689	5.52032	5.67795	5.98947	0	0	0	0	0	6.33244	6.978	7.04163	5.35024	5.13373	5.9894	7.64359	5.9894	7.10257
ENSG00000156869	FRRS1	chr1:99766136-99767135	1000	-	1000	61666	2000	-0.0280144	0.939948	No	-0.24003	0.322994	No	-0.181447	0.561824	No	2.56274e-14	1	No	-0.148898	0.615256	No	0.203092	0.575287	No	6.40895	6.96631	6.72767	6.36971	6.92878	6.0903	6.65082	6.21338	6.31324	6.7905	6.32802	6.94001	6.16472	6.50203	6.72345	6.24155	6.65182	6.33347	6.85158	7.08105	5.92438	7.68007	6.57857	6.72152
ENSG00000033122	LRRC7	chr1:69567422-69568421	1000	+	1000	583024	2000	-0.652077	0.0878542	No	-0.173213	0.432949	No	0	1	No	-0.146841	0.751169	No	0.0376995	0.889108	No	0	1	No	6.88435	7.15235	7.20901	7.47691	7.35211	7.32017	8.12116	7.4454	7.47998	8.07993	0	0	0	0	0	7.49131	6.58088	6.58088	7.57332	6.73137	6.73137	7.49131	7.40435	8.20805
ENSG00000143278	F13B	chr1:197066761-197067760	1000	-	1000	27520	2000	-0.83289	0.038784	No	-0.108073	0.670107	No	-0.0921182	0.776422	No	-0.479168	0.283551	No	-0.21417	0.486778	No	-0.440573	0.229408	No	5.32416	5.98887	5.92105	6.18647	6.45533	5.75629	6.27484	5.87732	5.83456	6.48654	5.85219	6.32769	5.74532	5.9353	6.77011	4.97412	5.13893	5.85943	5.85943	6.11831	5.5437	6.79847	5.42097	6.40404
ENSG00000116678	LEPR	chr1:65420152-65421151	1000	+	1000	219908	2000	0	1	No	-0.160311	0.489879	No	-0.155795	0.599717	No	0	1	No	-0.0733894	0.796037	No	0.449526	0.192516	No	0	0	0	0	0	6.7679	7.47627	6.91136	6.9149	7.55352	7.16826	7.91618	7.33608	7.29709	7.46014	0	0	0	0	0	0	0	0	0
ENSG00000159352	PSMD4	chr1:151254209-151255208	1000	+	1000	11771	2000	-0.874469	0.00781837	No	-0.286621	0.252745	No	-0.467126	0.15372	No	-0.773724	0.0744495	No	-0.294699	0.332359	No	-0.456858	0.241679	No	5.86127	5.50465	5.90718	6.68986	6.26359	5.23914	5.45815	5.23897	5.49914	5.74678	5.0211	5.23017	5.0484	5.4586	5.67171	5.86593	5.71668	6.00119	5.45912	5.55018	5.79324	6.29247	5.63583	6.66265
ENSG00000158710	TAGLN2	chr1:159925008-159926007	1000	-	1000	6401	2000	-0.999999	0.433192	No	-0.415037	0.143814	No	-0.116918	0.701364	No	1.44269	0.484724	No	-0.295456	0.403326	No	-0.0213737	0.957668	No	1.15971	0.869781	0.579854	1.99489	0	5.06351	4.86451	5.04181	5.43104	5.14569	5.87152	5.32839	5.11476	6.02506	5.34701	1.73956	0	1.73956	0	1.73956	0	1.73956	0	1.73956
ENSG00000162734	PEA15	chr1:160204880-160205879	1000	+	1000	8997	2000	0	1	No	-0.294666	0.394448	No	0	1	No	0	1	No	-0.288345	0.502819	No	0	1	No	0	0	0	0	0	4.36411	4.12158	4.05435	4.59232	4.39882	0	0	0	0	0	0	0	0	0	0	0	0	0	0
ENSG00000049239	H6PD	chr1:9234274-9235273	1000	+	1000	35564	2000	-0.556393	0.309615	No	-0.376744	0.23135	No	-0.226771	0.589162	No	0.893085	0.248424	No	-0.232661	0.547108	No	-0.199309	0.709148	No	4.51123	4.79984	3.83294	5.08805	3.94134	4.9171	4.85303	5.09906	5.23351	5.08117	5.03933	4.848	5.37568	5.19552	5.04284	5.09366	4.69264	3.74738	4.69264	4.90704	5.25889	6.23992	0	5.66447
ENSG00000244038	DDOST	chr1:20661045-20662044	1000	-	1000	8778	2000	-0.626185	0.115604	No	-0.184179	0.561181	No	0	1	No	0.378512	0.496499	No	0.559034	0.152122	No	0	1	No	5.27364	4.95867	5.3732	5.91978	4.63852	4.58929	4.8662	4.38785	4.73803	4.34542	0	0	0	0	0	5.00846	4.887	5.92546	5.65482	4.26252	5.32139	6.04385	4.75436	6.30324
ENSG00000158747	NBL1	chr1:19596479-19597478	1000	+	1000	60478	2000	0	1	No	-0.152003	0.831692	No	-0.14439	0.701257	No	0	1	No	0.321928	0.671564	No	1.11103	0.0205128	No	0	0	0	0	0	0.316517	0.492101	0.408549	0.328303	0.40827	5.58315	6.07375	5.27956	5.7249	4.99482	0	0	0	0	0	0	0	0	0
ENSG00000116690	PRG4	chr1:186295779-186296778	1000	+	1000	17289	2000	-0.347923	0.280783	No	-0.187443	0.358078	No	0	1	No	-0.400538	0.262697	No	-0.239765	0.331154	No	0	1	No	5.92382	6.36426	6.28265	6.2617	6.74524	5.61284	5.90375	5.41359	5.77396	6.13773	0	0	0	0	0	5.89825	5.89825	5.97498	6.4213	6.30722	6.36539	6.36539	6.11718	6.11718
ENSG00000162383	SLC1A7	chr1:53142139-53143138	1000	-	1000	54460	2000	-0.415038	0.460244	No	-0.653972	0.0565577	No	0	1	No	-0.912537	0.127108	No	-0.312966	0.452732	No	0	1	No	4.85554	5.35656	4.91641	5.16873	6.20234	4.63617	5.58209	5.02036	5.1873	5.92361	0	0	0	0	0	4.63682	4.63682	5.29298	5.60753	5.10559	5.74234	5.60753	3.39936	5.9792
ENSG00000171163	ZNF692	chr1:248858645-248859644	1000	-	1000	8139	2000	0.961795	0.569584	No	0.141807	0.660221	No	0.206451	0.73911	No	1.44269	0.486136	No	0.106915	0.790805	No	0.678072	0.449683	No	0.607149	0.910723	1.2143	0	0	4.6574	4.36512	3.99373	4.48641	4.26419	2.78074	2.56923	1.60793	2.65658	1.89114	0	1.82145	0	1.82145	0	1.82145	1.82145	0	0
ENSG00000172456	FGGY	chr1:59296138-59297137	1000	+	1000	513010	2000	0.192645	0.803827	No	-0.212127	0.312778	No	-0.443607	0.117001	No	0.192645	0.807248	No	-0.0730241	0.776459	No	-0.059501	0.856908	No	4.72592	5.32534	4.36775	4.20862	5.04431	7.08186	7.76891	7.22221	7.26546	7.84684	7.39531	7.90943	7.70055	7.8371	7.96933	4.40408	4.40408	5.3696	5.68454	4.96615	3.47067	6.16193	3.47067	5.68454
ENSG00000162946	DISC1	chr1:231626290-231627289	1000	+	1000	413483	2000	0	1	No	-0.471073	0.0618912	No	-0.384144	0.210921	No	0	1	No	-0.379708	0.218443	No	-0.0257631	0.943441	No	0	0	0	0	0	5.71331	6.41284	6.0539	6.12803	6.7871	7.5256	8.03045	7.35815	7.8202	8.05477	0	0	0	0	0	0	0	0	0
ENSG00000158786	PLA2G2F	chr1:20138823-20139822	1000	+	1000	10059	2000	-0.169925	0.774811	No	-0.364664	0.31413	No	-1	0.0400311	No	0.459432	0.45921	No	0.703383	0.106914	No	-0.142019	0.794548	No	3.87805	4.85499	3.44471	4.03642	4.5083	3.86749	4.65056	4.14392	4.12141	4.02426	3.40292	4.33371	4.35497	4.5083	4.49792	4.32468	4.11424	3.19523	5.3853	4.32468	4.32468	4.11424	1.8952	4.67116
ENSG00000118733	OLFM3	chr1:101996427-101997426	1000	-	1000	193367	2000	-1.07039	0.00755269	Down	-0.263491	0.276733	No	-0.210767	0.508713	No	-0.604071	0.203062	No	-0.215026	0.467905	No	-0.505235	0.183681	No	6.18757	6.52355	6.53131	7.22985	7.10543	6.44277	7.04461	6.61289	6.69305	7.24456	6.72467	6.75418	6.86048	6.88476	7.21841	5.88961	6.46644	6.20666	6.58066	6.46644	6.34239	6.7851	6.46644	7.67948
ENSG00000183347	GBP6	chr1:89363559-89364558	1000	+	1000	23102	2000	-0.040642	0.921048	No	-0.399851	0.0900822	No	-0.111893	0.741973	No	0.137504	0.727538	No	0.130838	0.644878	No	0.404842	0.257352	No	5.29216	6.63336	5.29419	5.32355	6.50203	5.34154	6.30842	5.52589	5.71043	6.17374	5.23738	6.41204	5.14236	5.28083	6.0154	6.11225	5.05723	4.70699	6.76355	6.50316	5.33884	5.2049	5.33884	6.18521
ENSG00000285646		chr1:11907440-11908439	1000	+	1000	5359	2000	-0.334984	0.517893	No	-0.987876	0.0433522	No	-0.645335	0.249077	No	-0.736966	0.286326	No	-0.454566	0.456296	No	-0.29956	0.666798	No	5.96982	4.77447	5.65095	6.28361	5.4668	5.04607	4.5289	5.07233	5.8034	4.97168	3.89459	3.93467	4.4172	4.45921	4.21768	5.86604	5.49493	6.54847	4.89057	4.65838	5.2661	6.90761	4.77914	6.85362
ENSG00000116685	KIAA2013	chr1:11925929-11926928	1000	-	1000	5838	2000	-0.50696	0.360438	No	-0.211504	0.584775	No	-0.843275	0.0696079	No	-0.584963	0.501981	No	-0.0163018	0.972767	No	0.76184	0.181333	No	3.91797	2.90091	5.07918	4.39865	3.41681	4.1867	4.17645	4.19587	4.33606	4.18657	3.78502	4.53058	4.43173	4.49825	3.80128	3.86906	3.62564	4.2592	3.33264	2.46918	4.2592	6.71915	4.2592	4.42073
ENSG00000083444	PLOD1	chr1:11933705-11934704	1000	+	1000	40334	2000	-1	0.0496207	No	-0.380672	0.226615	No	-0.397336	0.354876	No	-0.736966	0.255595	No	-0.0783879	0.839375	No	-0.271302	0.604215	No	4.8099	4.73205	5.93464	5.79666	5.4014	5.08004	5.01942	4.97133	5.37039	5.10021	4.92617	5.01382	4.84399	5.20174	5.25034	4.96559	4.49852	4.96559	4.49852	4.96559	6.13203	6.51944	5.15245	5.72383
ENSG00000116691	MIIP	chr1:12018966-12019965	1000	+	1000	11580	2000	-0.884523	0.0344033	No	-0.340726	0.299475	No	-0.148863	0.724678	No	-0.917538	0.191091	No	-0.364875	0.36972	No	0	1	No	5.14907	3.25907	5.27923	6.11627	4.63598	4.37753	4.17769	4.47764	4.64268	4.52497	4.44532	4.63598	4.69102	4.60739	4.61919	4.57311	5.01591	5.8582	1.94503	4.57311	5.54248	6.11709	4.17813	6.05659
ENSG00000120949	TNFRSF8	chr1:12062803-12063802	1000	+	1000	79905	2000	-1.8365	0.00875205	Down	-0.496109	0.139495	No	-0.152003	0.76413	No	0.459432	0.557854	No	0.115477	0.77857	No	-0.206451	0.71284	No	2.58425	4.94144	4.7683	5.41998	4.46262	5.00255	5.44854	5.37338	5.4248	5.3398	4.57111	5.11319	5.30736	4.49978	5.35396	5.06868	2.68407	0	5.06868	4.81421	5.92347	4.81421	3.56723	6.16082
ENSG00000162521	RBBP4	chr1:32650642-32651641	1000	+	1000	34070	2000	-0.152003	0.77579	No	-0.0795714	0.759451	No	0	1	No	0.540569	0.402534	No	-0.0694508	0.826837	No	0	1	No	4.56301	4.97119	4.40971	4.74725	4.50147	6.0965	6.32141	5.87003	6.17163	6.38281	0	0	0	0	0	3.72829	5.07363	4.8871	5.52133	4.42104	5.23879	5.64424	2.34609	4.8871
ENSG00000162520	SYNC	chr1:32703097-32704096	1000	-	1000	22691	2000	-0.959358	0.0122579	No	-0.436007	0.0859347	No	0	1	No	-0.306661	0.479176	No	0.00889183	0.977005	No	0	1	No	5.40619	6.1018	6.02915	6.31299	6.40351	5.19878	5.69854	5.11847	5.6055	5.69496	0	0	0	0	0	5.76829	4.88438	5.5659	6.0269	6.17669	6.49463	6.0269	5.5659	6.97548
ENSG00000224409		chr1:32724738-32725737	1000	-	1000	6504	2000	-0.286304	0.487695	No	-0.406964	0.184639	No	-0.268196	0.436447	No	0.104337	0.822834	No	0.150825	0.679031	No	-0.212304	0.600112	No	5.0228	5.65725	5.41212	5.15189	5.58605	4.80476	5.6452	4.9947	5.11697	5.49287	5.22556	5.62053	5.43371	5.40704	5.81984	5.18099	4.61578	5.27162	5.95762	5.35688	5.78377	5.27162	5.18099	6.06287
ENSG00000162522	KIAA1522	chr1:32741330-32742329	1000	+	1000	32141	2000	0.271302	0.571789	No	-0.455432	0.152402	No	-0.0794345	0.849582	No	-1.58496	0.0190287	No	-0.112722	0.772425	No	-0.222392	0.689362	No	5.50042	4.01591	5.10147	5.05138	5.70171	6.05091	6.19991	5.80577	6.45645	6.31434	5.09345	4.5201	4.0539	5.18689	4.7687	6.02445	4.86002	5.61678	4.86002	3.1718	5.21151	5.04644	5.04644	5.83497
ENSG00000116497	S100PBP	chr1:32816267-32817266	1000	+	1000	41109	2000	0	1	No	-0.231409	0.34347	No	-0.459432	0.173281	No	0	1	No	0.00597699	0.983983	No	-0.408465	0.296112	No	0	0	0	0	0	6.09679	6.69069	6.16093	6.31228	6.68129	5.54556	5.92552	5.52703	5.86828	6.28915	0	0	0	0	0	0	0	0	0
ENSG00000160097	FNDC5	chr1:32871983-32872982	1000	-	1000	9215	2000	-0.490326	0.255157	No	-0.519374	0.118447	No	-0.494765	0.208504	No	-0.0911479	0.852092	No	-0.0167757	0.966893	No	0.0216951	0.962582	No	5.13551	5.89929	5.68548	5.65342	6.02374	5.10917	5.64032	5.10704	5.54527	5.65964	4.90115	5.49828	5.07238	5.38708	5.36265	5.52057	4.28467	5.60128	6.27802	5.52057	5.52057	6.50477	5.0311	6.27802
ENSG00000121905	HPCA	chr1:32885494-32886493	1000	+	1000	11448	2000	-0.68966	0.130769	No	-0.390694	0.247176	No	0	1	No	-0.36257	0.494341	No	0.0291463	0.942992	No	0	1	No	4.74032	5.33473	4.68701	5.39786	5.69493	4.45452	4.99589	4.6649	4.80332	4.96247	0	0	0	0	0	5.34887	3.62741	5.24468	5.53708	5.13237	4.87754	5.01057	4.17292	6.38107
ENSG00000121900	TMEM54	chr1:32900939-32901938	1000	-	1000	5845	2000	-0.758992	0.119614	No	-0.500429	0.259668	No	0	1	No	-0.825971	0.140265	No	0.201634	0.694171	No	0	1	No	4.32979	4.60444	4.73266	5.06545	5.44296	2.65251	3.30746	2.53257	2.99006	3.12619	0	0	0	0	0	4.42128	3.8696	4.69849	5.13106	4.07782	3.8696	5.90708	4.42128	5.4634
ENSG00000287691		chr1:32924954-32925953	1000	+	1000	25185	2000	-0.523562	0.174388	No	-0.391982	0.176244	No	0	1	No	0.174029	0.706289	No	0.00339858	0.992249	No	0	1	No	5.69093	6.3487	6.21855	6.41925	6.1785	4.36864	5.00557	4.49167	4.75802	5.00007	0	0	0	0	0	5.99509	4.53347	6.54423	6.54423	6.15317	6.75622	6.65411	5.2453	6.60022
ENSG00000143222	UFC1	chr1:161152276-161153275	1000	+	1000	5081	2000	0	1	No	-0.63005	0.161047	No	0	1	No	0	1	No	-0.710493	0.218363	No	0	1	No	0	0	0	0	0	2.77539	2.47083	2.88329	3.33463	3.11484	0	0	0	0	0	0	0	0	0	0	0	0	0	0
ENSG00000143224	PPOX	chr1:161165556-161166555	1000	+	1000	10958	2000	-0.459432	0.532667	No	-0.501398	0.178573	No	-0.489385	0.223096	No	-1.32193	0.155859	No	-0.420332	0.338296	No	0.0631938	0.887633	No	2.92182	1.80404	2.89185	3.36894	3.88057	2.87158	3.25716	2.6378	3.26701	3.65696	4.54184	5.63398	5.13782	5.1074	5.58103	1.92542	3.23196	3.60808	3.60808	0	2.7218	2.7218	3.23196	3.23196
ENSG00000158850	B4GALT3	chr1:161177469-161178468	1000	-	1000	5659	2000	-0.678072	0.148422	No	0	1	No	0	1	No	0.0565835	0.920868	No	0	1	No	0	1	No	4.48797	4.91589	4.77764	5.20468	4.86014	0	0	0	0	0	0	0	0	0	0	3.85512	4.80439	4.80439	4.91589	4.91589	4.0632	5.71808	4.55164	5.20646
ENSG00000158859	ADAMTS4	chr1:161198555-161199554	1000	-	1000	13753	2000	0	1	No	-0.478802	0.164101	No	-0.139403	0.731881	No	0	1	No	-0.380218	0.361079	No	0.371969	0.442248	No	0	0	0	0	0	4.69912	5.19095	4.86565	5.11858	5.56543	5.15757	5.66441	5.2088	5.11073	5.30306	0	0	0	0	0	0	0	0	0
ENSG00000158869	FCER1G	chr1:161214734-161215733	1000	+	1000	4466	2000	0	1	No	-0.29956	0.399613	No	-0.706269	0.0673903	No	0	1	No	-0.11211	0.789165	No	0.475733	0.276627	No	0	0	0	0	0	4.07872	4.58471	4.38027	4.35814	4.68765	4.32746	5.55746	4.82843	4.96864	5.08511	0	0	0	0	0	0	0	0	0
ENSG00000158882	TOMM40L	chr1:161225439-161226438	1000	+	1000	3808	2000	-0.434937	0.282392	No	-0.608421	0.12002	No	0	1	No	0.121991	0.811784	No	-0.628031	0.183432	No	0	1	No	5.18504	5.2244	5.36008	5.60145	5.10395	3.44336	3.62839	3.78254	4.03163	4.19425	0	0	0	0	0	5.18644	5.10631	5.26236	5.18644	5.26236	5.64924	6.20548	4.22553	5.80965
ENSG00000143257	NR1I3	chr1:161237745-161238744	1000	-	1000	7579	2000	-0.180572	0.658181	No	-0.110183	0.728469	No	0	1	No	-0.0931094	0.853341	No	-0.321928	0.396111	No	0	1	No	5.2444	5.25258	4.43494	5.39217	5.34063	4.41701	4.6884	4.33278	4.49491	5.00028	0	0	0	0	0	5.42869	5.25258	5.05193	5.25258	5.25258	4.94008	3.98632	4.37842	5.72715
ENSG00000248485	PCP4L1	chr1:161258245-161259244	1000	+	1000	25706	2000	-1.09311	0.0445929	No	-0.277074	0.374283	No	-0.535037	0.186707	No	-0.251539	0.657053	No	-0.156952	0.678411	No	-0.239188	0.594266	No	4.17814	5.24295	5.12504	5.23884	5.35289	5.27532	5.95487	5.51171	5.50565	6.10951	4.96056	5.83531	5.26897	5.37412	6.08383	4.94238	3.98855	3.6035	5.72948	4.75642	4.75642	5.10708	5.51162	5.91873
ENSG00000188931	CFAP126	chr1:161367377-161368376	1000	-	1000	2144	2000	0.678072	0.43384	No	-0.301656	0.379919	No	-0.289507	0.587242	No	2	0.09237	No	-0.360402	0.369558	No	-0.115477	0.862542	No	2.36034	2.75658	2.03204	1.54717	1.39211	4.47554	4.84191	4.27244	4.78478	5.20547	2.54502	2.4969	2.28729	2.66677	2.62309	2.0872	2.0872	2.9066	2.0872	3.42596	3.18952	2.9066	0	2.55431
ENSG00000283696		chr1:161398909-161399908	1000	+	1000	22016	2000	0.118181	0.762055	No	-0.449526	0.233473	No	0	1	No	-0.251539	0.612447	No	0.121015	0.78941	No	0	1	No	6.7079	6.21733	6.85939	6.60156	6.47574	2.55397	2.99228	2.84446	2.94376	2.87833	0	0	0	0	0	6.48027	6.64203	7.00139	6.01261	6.42205	6.16237	8.05442	6.36138	6.64203
ENSG00000265107	GJA5	chr1:147772863-147773862	1000	-	1000	16164	2000	-0.76184	0.0863998	No	-0.334639	0.178248	No	-0.542149	0.110087	No	-0.36257	0.431515	No	-0.203449	0.495189	No	0.380604	0.325334	No	4.66547	5.49669	4.97893	5.37621	5.86428	4.93171	5.4994	5.19615	5.21755	5.69496	4.95797	5.78821	5.23498	5.42024	5.42116	4.7271	4.7271	4.54221	5.29379	5.6996	5.1716	5.03809	4.7271	5.78543
ENSG00000234190		chr1:147777090-147778089	1000	+	1000	10364	2000	-0.584963	0.198465	No	-0.354917	0.194991	No	-0.702614	0.0497903	No	-0.247928	0.591475	No	0.117153	0.718549	No	0.0515303	0.899935	No	4.35485	5.49029	4.94119	5.01329	5.70169	4.73569	5.60213	4.95047	5.06959	5.48702	4.60427	5.32691	4.75304	5.19543	5.27486	5.30223	3.88116	3.88116	5.49029	5.49029	5.08591	5.39932	4.33833	5.39932
ENSG00000121634	GJA8	chr1:147902295-147903294	1000	+	1000	5475	2000	-0.893085	0.0627137	No	-0.233591	0.462571	No	-0.659925	0.0838717	No	-0.293731	0.547586	No	-0.133025	0.721487	No	-0.327165	0.446446	No	4.02399	5.14006	4.34834	4.71494	5.42501	4.53232	5.19421	4.75937	4.72022	5.31714	4.26062	4.97319	4.31177	4.74526	5.29536	3.84033	4.39132	3.84033	5.00398	5.27614	4.66827	4.53643	3.84033	5.35653
ENSG00000188092	GPR89B	chr1:147927893-147928892	1000	+	1000	64200	2000	-0.730393	0.0472859	No	-0.145247	0.557586	No	-0.621488	0.155913	No	-0.791414	0.0885438	No	-0.146347	0.628594	No	0.0565835	0.91042	No	5.98928	6.05295	6.39909	6.94158	6.79569	6.04149	6.36286	6.04137	6.1735	6.50802	4.4748	5.0415	3.91845	5.03193	4.9961	5.68508	5.18247	7.10027	6.16247	5.94343	6.67099	6.99008	5.53619	6.93166
ENSG00000215859	PDZK1P1	chr1:148014457-148015456	1000	-	1000	20095	2000	0	1	No	-0.109738	0.699217	No	-9.48616e-08	1	No	0	1	No	-0.0972396	0.777747	No	-5.001e-11	1	No	0	0	0	0	0	5.16729	5.56831	5.02837	5.26828	5.66342	3.69919	4.4113	3.32107	3.42492	4.30581	0	0	0	0	0	0	0	0	0
ENSG00000274372	LINC02804	chr1:148012703-148013702	1000	+	1000	11732	2000	0	1	No	-0.401958	0.143689	No	-0.357552	0.302546	No	0	1	No	-0.155593	0.635281	No	0.111893	0.778459	No	0	0	0	0	0	4.54192	5.13953	4.74434	4.91161	5.29222	4.9767	5.59442	5.10195	5.24282	5.50093	0	0	0	0	0	0	0	0	0
ENSG00000229828	PDE4DIPP1	chr1:148080098-148081097	1000	+	1000	12286	2000	-6.40685e-16	1	No	-0.472451	0.0849167	No	-0.661584	0.0631437	No	-0.14439	0.747905	No	-0.0419307	0.898704	No	-0.0671142	0.867597	No	5.45024	5.7959	5.25953	5.4772	5.94101	4.82808	5.49495	5.1566	5.19461	5.5352	4.78613	5.54373	5.0116	5.37755	5.61317	5.57033	5.0435	5.73688	5.57033	6.02146	4.41621	6.08463	5.27776	5.57033
ENSG00000225919	LINC01745	chr1:232717571-232718570	1000	+	1000	3180	2000	-0.560715	0.13936	No	-0.889442	0.00200075	No	-0.263034	0.392783	No	-0.202817	0.610176	No	-0.25634	0.442521	No	-0.701776	0.047473	No	4.68307	5.64446	5.41437	5.15853	5.83649	4.60968	5.41977	5.04092	5.43118	5.67533	4.99276	5.30166	5.22582	5.18801	5.97227	4.7516	4.6488	4.6488	5.56435	5.72458	5.10222	5.82229	5.3186	5.72458
ENSG00000236497	LINC01744	chr1:232750800-232751799	1000	-	1000	23049	2000	-0.68281	0.0680908	No	-0.424837	0.0704201	No	-1.07155	0.000853276	Down	-0.185556	0.635742	No	-0.433765	0.126099	No	-0.683143	0.0527064	No	5.45705	6.53006	6.27559	6.20183	6.70041	5.59471	6.28946	5.90774	5.96078	6.71831	5.14706	6.01431	5.63358	6.21483	6.67129	5.05616	5.20382	6.11116	6.55804	6.50207	5.95315	6.76245	6.11116	6.38316
ENSG00000284928		chr1:64186291-64187290	1000	+	1000	4895	2000	-0.9386	0.0174411	No	-0.656926	0.0250004	No	-0.378512	0.251204	No	-0.0324215	0.941533	No	-0.0919225	0.790349	No	0.194087	0.594676	No	4.71659	5.58687	5.51485	5.56273	5.61828	4.80665	5.65828	4.82791	5.42039	5.75723	5.04246	6.26988	5.5462	5.3393	6.08426	4.61658	4.48494	5.04827	5.58687	5.58687	5.92834	5.76769	4.84851	6.24553
ENSG00000116688	MFN2	chr1:11979681-11980680	1000	+	1000	34031	2000	-0.521953	0.221446	No	-0.405187	0.191012	No	-0.983126	0.0153797	No	-0.415038	0.500979	No	0.12229	0.748287	No	-0.713696	0.17083	No	5.63272	4.97983	5.7016	6.26205	5.3584	5.12054	5.12017	5.09607	5.45998	5.00806	4.82302	4.71922	5.50621	5.84526	5.41091	5.38643	5.0731	6.43864	5.0731	4.88656	5.6437	7.04059	4.42051	6.296
ENSG00000188800	TMCO2	chr1:40245447-40246446	1000	+	1000	4738	2000	-0.736966	0.116141	No	-0.494765	0.106173	No	-0.830075	0.0331116	No	-0.285402	0.533958	No	-0.0804899	0.820151	No	-0.173332	0.67923	No	3.97434	5.0537	4.38053	4.63952	5.34449	4.11648	4.79773	4.2857	4.58657	4.89562	3.76753	4.69018	4.07693	4.46399	4.80392	4.16422	3.77576	3.98303	5.50585	4.60154	4.32518	4.83338	3.98303	5.12342
ENSG00000084073	ZMPSTE24	chr1:40257541-40258540	1000	+	1000	35140	2000	-0.902703	0.00812858	No	-0.345528	0.126751	No	-0.555215	0.106422	No	-0.432959	0.28042	No	-0.105985	0.697499	No	0.551015	0.157233	No	5.97127	6.3683	6.36197	6.89225	6.80889	5.11509	5.88895	5.34685	5.44039	6.00008	5.08988	6.0299	4.73857	5.59872	5.50007	6.31122	5.53588	6.0667	6.5837	6.1529	6.1529	7.0559	5.87713	7.01044
ENSG00000049089	COL9A2	chr1:40317314-40318313	1000	-	1000	16325	2000	-0.823122	0.15814	No	-0.707607	0.0264289	No	-0.238787	0.558347	No	-0.465664	0.399274	No	-0.484779	0.203811	No	-0.306661	0.525555	No	3.88527	5.07139	3.52858	4.5434	5.56429	4.25581	4.99804	4.73089	4.8673	5.46862	4.77791	4.90023	4.28976	4.91539	5.26605	3.78499	3.78499	4.08583	5.41109	4.73168	4.73168	3.78499	2.06907	5.29843
ENSG00000284677		chr1:40449540-40450539	1000	-	1000	12841	2000	-1.32193	0.283252	No	-0.618536	0.0225231	No	-0.184425	0.633558	No	3.76462	0.0192942	No	-0.31259	0.325775	No	0.137504	0.739176	No	1.32132	3.04352	1.22608	2.42142	0	4.43252	5.44737	4.8778	5.01012	5.7487	4.49566	5.35875	4.65742	4.5552	5.23344	0	1.98199	1.98199	3.30029	2.78675	0	0	3.67824	1.98199
ENSG00000187801	ZFP69B	chr1:40449602-40450601	1000	+	1000	12617	2000	0.584962	0.663904	No	-0.638261	0.0349211	No	-0.542527	0.16695	No	2.44269	0.174679	No	-0.222986	0.532803	No	-0.202817	0.641776	No	1.09756	1.38976	2.41468	1.31711	0	4.32836	5.34475	4.95343	4.9335	5.58571	4.50596	5.31676	4.88974	5.03704	5.49989	3.29268	0	0	2.77952	0	1.97567	3.29268	1.97567	1.97567
ENSG00000158887	MPZ	chr1:161309469-161310468	1000	-	1000	4234	2000	-0.0489096	0.917564	No	-0.51134	0.120709	No	-0.171953	0.635859	No	0.612977	0.282795	No	-0.186096	0.632639	No	-0.532221	0.20635	No	4.20945	4.77725	3.90861	4.18117	4.13771	4.45111	5.07915	4.79624	4.94115	5.27737	4.69273	5.09246	5.12358	4.9317	5.60671	4.54972	3.19425	4.88439	4.67011	4.88439	4.11321	4.41837	3.19425	5.23606
ENSG00000117640	MTFR1L	chr1:25818140-25819139	1000	+	1000	13303	2000	0	1	No	-0.444785	0.228191	No	0	1	No	0	1	No	0.705257	0.124494	No	0	1	No	0	0	0	0	0	3.84414	4.1183	3.6153	4.22387	3.50004	0	0	0	0	0	0	0	0	0	0	0	0	0	0
ENSG00000127423	AUNIP	chr1:25858959-25859958	1000	-	1000	26546	2000	-2	0.0874551	No	-0.475255	0.0818379	No	0	1	No	-3.02765	0.0743248	No	0.492431	0.138016	No	0	1	No	1.50033	0	1.95606	3.44191	1.80885	4.89653	5.63649	5.18885	5.34574	5.18227	0	0	0	0	0	2.25049	0	2.25049	0	0	0	3.6177	2.25049	3.09033
ENSG00000182749	PAQR7	chr1:25875209-25876208	1000	-	1000	13225	2000	-0.713696	0.139953	No	-0.537965	0.115299	No	0	1	No	0.926	0.175578	No	0.527411	0.200029	No	0	1	No	4.45466	4.85611	4.51009	5.23364	3.99072	4.05195	4.89181	4.40526	4.53641	4.40301	0	0	0	0	0	4.63436	3.31302	5.4166	4.63436	5.07786	3.69131	5.84825	3.99072	5.77164
ENSG00000117632	STMN1	chr1:25906492-25907491	1000	-	1000	21811	2000	-0.736966	0.103335	No	-0.666018	0.0125535	No	-0.729352	0.0628731	No	-0.251539	0.635296	No	0.227736	0.486823	No	0.584963	0.179819	No	4.73834	5.24494	5.70079	5.55776	5.48194	5.14906	5.46442	5.38473	5.80443	5.2561	4.541	5.61255	4.86683	5.24546	5.1061	4.866	3.91464	5.43438	5.31188	5.178	5.43438	6.63758	5.03042	5.92703
ENSG00000187147	RNF220	chr1:44404694-44405693	1000	+	1000	245531	2000	-0.83289	0.0433243	No	-0.561044	0.0327759	No	0	1	No	-0.841302	0.0843956	No	-0.200265	0.532931	No	0	1	No	6.38756	6.58004	6.83182	7.23612	7.29363	5.73958	6.64871	6.17587	6.2636	6.86299	0	0	0	0	0	6.58004	6.58004	6.0026	6.58004	6.58004	6.69436	7.63107	6.17002	7.23744
ENSG00000126106	TMEM53	chr1:44673982-44674981	1000	-	1000	38244	2000	0.263034	0.776924	No	-0.467923	0.151551	No	0	1	No	-0.36257	0.659382	No	-0.267391	0.498047	No	0	1	No	3.13901	3.97401	3.24637	2.34204	4.25299	4.17066	4.79241	4.47931	4.56862	5.09014	0	0	0	0	0	3.24637	3.77974	2.39091	4.16828	3.77974	3.24637	3.24637	3.24637	0
ENSG00000198520	ARMH1	chr1:44674192-44675191	1000	+	1000	49900	2000	0.192645	0.808954	No	-0.532077	0.0601509	No	-0.774933	0.0458781	No	-0.485427	0.594081	No	-0.329728	0.338596	No	-0.0238467	0.95577	No	3.48438	3.63004	3.2518	3.38201	3.67243	5.33544	6.02384	5.6284	5.81504	6.37092	5.15941	6.12139	5.13241	5.8807	6.16295	3.36135	2.49531	4.59649	3.36135	3.89874	3.36135	2.49531	3.89874	4.28939
ENSG00000142945	KIF2C	chr1:44739318-44740317	1000	+	1000	26950	2000	-1.18641	0.0113125	No	-0.62111	0.0790875	No	0	1	No	-0.341037	0.532348	No	-0.259426	0.543473	No	0	1	No	5.22315	5.67923	5.55569	6.35282	6.00768	4.22559	5.0447	4.53812	4.76615	5.32762	0	0	0	0	0	5.41115	5.12915	5.12915	6.39409	4.96437	4.96437	6.73834	4.96437	6.63246
ENSG00000142937	RPS8	chr1:44774751-44775750	1000	+	1000	2529	2000	0	1	No	-0.0780025	0.848727	No	-0.383647	0.342628	No	0	1	No	-0.33787	0.507909	No	0.0186157	0.971007	No	0	0	0	0	0	4.89307	4.66875	4.60603	5.12112	4.98807	5.44449	5.10336	4.62499	5.8338	5.08645	0	0	0	0	0	0	0	0	0
ENSG00000142959	BEST4	chr1:44787671-44788670	1000	-	1000	3586	2000	0	1	No	-0.901085	0.0178731	No	-0.197681	0.588502	No	-1.54432	0.0136789	No	-0.657112	0.144721	No	0.0210616	0.964198	No	3.96276	3.48032	4.3421	3.95075	5.10485	3.96206	4.42181	4.47016	4.84378	5.09017	5.5159	5.08122	4.52535	5.60731	5.01698	4.03807	4.1982	3.65201	4.1982	2.76244	4.80728	4.80728	3.41175	4.34232
ENSG00000173846	PLK3	chr1:44799877-44800876	1000	+	1000	4614	2000	-1.45251	0.00543348	Down	-0.655089	0.104155	No	-0.576501	0.179421	No	-0.273019	0.641376	No	-0.359542	0.443379	No	-0.479993	0.363608	No	3.7236	4.7052	4.93016	5.21981	4.96605	3.81595	4.57736	3.91803	4.34873	4.93498	4.35991	4.31888	4.44002	4.86349	4.83577	4.15219	2.86642	4.15219	4.82107	4.58932	4.82107	5.99831	3.97109	5.35235
ENSG00000117425	PTCH2	chr1:44842754-44843753	1000	-	1000	22410	2000	-0.376149	0.351759	No	-0.439532	0.145018	No	-0.949374	0.00636519	No	-0.719892	0.205915	No	-0.0867116	0.81296	No	-0.924712	0.0297455	No	5.78307	4.96082	5.63098	6.1917	5.66122	4.99044	5.49044	5.06735	5.38995	5.59304	5.71066	5.72226	5.98848	6.53176	6.64845	5.32458	5.85385	6.17078	4.87859	5.04305	5.76241	5.93985	5.19067	6.30647
ENSG00000070785	EIF2B3	chr1:44986223-44987222	1000	-	1000	135201	2000	-1.09954	0.0131875	No	-0.368484	0.107848	No	-0.327165	0.343781	No	-0.584963	0.333721	No	-0.169205	0.545032	No	-0.85561	0.0292702	No	5.52238	5.29536	6.20727	6.55965	5.85221	5.76744	6.49818	5.9484	6.10098	6.67861	5.89646	6.08052	6.21385	6.22779	6.94817	5.53187	5.72061	5.31466	5.05886	5.53187	6.29642	6.79351	5.53187	7.09589
ENSG00000268949	MRPS17P1	chr1:44991335-44992334	1000	-	1000	2130	2000	-0.724366	0.122958	No	-0.399607	0.307157	No	-0.569366	0.18873	No	-0.624491	0.216998	No	-0.0836579	0.840723	No	-0.456378	0.303328	No	3.71816	4.31225	4.41979	4.33531	4.91261	3.67047	4.67187	4.1564	4.00368	4.79742	3.19215	4.20337	3.67934	3.71095	4.62307	4.10524	3.62615	3.4231	4.66198	3.96252	4.46427	4.99097	3.80412	4.46427
ENSG00000126107	HECTD3	chr1:45010825-45011824	1000	-	1000	7785	2000	0	1	No	-0.479808	0.214833	No	-1.16993	0.0124742	No	0	1	No	-0.214125	0.643314	No	-0.465664	0.373172	No	0	0	0	0	0	4.06089	4.62001	4.10468	4.42469	4.84757	3.79093	4.59615	4.23823	4.88503	5.21017	0	0	0	0	0	0	0	0	0
ENSG00000126088	UROD	chr1:45010450-45011449	1000	+	1000	3626	2000	0	1	No	-0.645335	0.0992173	No	-5.91e-12	1	No	0	1	No	-0.606336	0.19169	No	-0.710493	0.299548	No	0	0	0	0	0	3.88738	4.17247	4.21697	4.49837	4.8124	2.73983	2.54639	2.5635	2.42844	3.21195	0	0	0	0	0	0	0	0	0
ENSG00000162408	NOL9	chr1:6554014-6555013	1000	-	1000	32167	2000	-0.556393	0.231911	No	-0.251415	0.46399	No	-0.118645	0.803775	No	-0.447459	0.526299	No	0.0325905	0.93841	No	0.5025	0.461925	No	5.50169	4.47511	5.70355	5.99574	4.87735	5.31393	5.21278	5.23577	5.52965	5.18732	4.59942	4.05398	2.85438	4.71764	3.63098	5.35999	5.9332	5.21189	4.08982	4.8604	5.4943	7.22165	4.3947	6.02483
ENSG00000173662	TAS1R1	chr1:6554807-6555806	1000	+	1000	23449	2000	-0.866734	0.0987587	No	-0.489704	0.110756	No	0	1	No	-0.847997	0.207623	No	0.131415	0.72536	No	0	1	No	4.38723	4.13844	4.70472	5.24816	4.98452	4.50986	4.99057	4.77157	4.95205	4.8685	0	0	0	0	0	4.50063	3.94718	4.71389	3.56299	4.71389	4.50063	4.89964	4.71389	5.06419
ENSG00000204859	ZBTB48	chr1:6579494-6580493	1000	+	1000	8287	2000	-0.847997	0.191862	No	-0.510195	0.134663	No	0.14439	0.79443	No	0.263034	0.782845	No	-0.119739	0.781326	No	-1.73697	0.0899876	No	3.23675	3.04693	3.925	3.97706	2.86057	4.4066	4.08711	4.12279	4.86218	4.19172	3.25871	1.50671	2.89791	2.91224	2.86057	3.11251	3.48523	3.11251	3.48523	2.60863	3.78116	5.38522	2.60863	4.41933
ENSG00000070886	EPHA8	chr1:22562989-22563988	1000	+	1000	39107	2000	-1.87773e-10	1	No	-0.465428	0.157898	No	-0.289507	0.525643	No	-1.45943	0.11639	No	0.430363	0.284174	No	0.438121	0.40012	No	4.42095	3.09465	4.23489	3.92518	4.46386	4.575	5.24607	4.76536	4.96796	4.86475	4.56621	5.51898	4.91553	4.99234	5.03384	4.73657	3.7897	4.73657	3.7897	2.3996	3.7897	4.73657	4.17842	5.58623
ENSG00000119285	HEATR1	chr1:236604017-236605016	1000	-	1000	54512	2000	-1.16559	0.000125268	Down	-0.299862	0.192505	No	0	1	No	-0.71727	0.0502839	No	-0.36015	0.199842	No	0	1	No	6.8203	7.13893	7.51705	8.04597	7.80464	6.46365	6.87231	6.63248	6.7483	7.22833	0	0	0	0	0	6.96818	6.18305	7.30968	7.30968	6.96818	7.39405	7.84741	7.30968	8.01664
ENSG00000225886		chr1:27668968-27669967	1000	+	1000	32596	2000	0	1	No	-0.160801	0.55506	No	-0.11757	0.721109	No	0	1	No	0.39196	0.237113	No	0.606336	0.126646	No	0	0	0	0	0	5.56161	6.30074	5.65267	5.68629	5.91475	6.1344	6.69529	6.35663	6.24913	6.06934	0	0	0	0	0	0	0	0	0
ENSG00000117758	STX12	chr1:27772719-27773718	1000	+	1000	50225	2000	-0.705553	0.0390198	No	-0.285157	0.270151	No	1.15323e-14	1	No	-0.572579	0.185538	No	0.176724	0.57552	No	-0.354665	0.373166	No	6.65925	6.47941	6.80331	7.34041	7.07777	6.14722	6.83509	6.30331	6.40901	6.66023	5.80221	6.15843	5.55062	5.76506	6.50111	6.48095	6.6238	6.873	6.14421	6.81461	6.14421	8.02966	6.23605	7.27055
ENSG00000286433		chr1:27830710-27831709	1000	-	1000	2398	2000	0	1	No	0.078712	0.797871	No	-0.519374	0.126423	No	0	1	No	-0.212994	0.553075	No	-0.259087	0.49995	No	0	0	0	0	0	4.77571	4.98864	4.6823	4.68777	5.19762	4.14152	4.7381	4.07317	4.62031	4.98365	0	0	0	0	0	0	0	0	0
ENSG00000117751	PPP1R8	chr1:27830282-27831281	1000	+	1000	19895	2000	0	1	No	-0.145451	0.613989	No	-0.189478	0.621892	No	0	1	No	0.132248	0.706298	No	-0.0347654	0.940772	No	0	0	0	0	0	5.82079	6.37583	5.77618	5.92326	6.24545	4.98857	5.16924	4.47304	5.06778	5.12331	0	0	0	0	0	0	0	0	0
ENSG00000130775	THEMIS2	chr1:27872043-27873042	1000	+	1000	13143	2000	-0.570316	0.172697	No	-0.617645	0.0260291	No	-0.0303736	0.928069	No	-0.351472	0.465663	No	-0.160627	0.632036	No	1.28137e-15	1	No	5.04004	5.44236	5.63841	5.60254	5.78217	5.12284	5.73743	5.15399	5.676	5.90799	5.5287	5.88215	5.48312	5.52306	5.86546	5.07496	4.63149	5.41368	5.6878	5.19691	5.6878	5.91806	5.30936	5.98731
ENSG00000117748	RPA2	chr1:27914247-27915246	1000	-	1000	22223	2000	-0.119582	0.713225	No	-0.109562	0.654862	No	-0.121991	0.693289	No	-0.176878	0.667973	No	0.0166307	0.955487	No	-0.0140752	0.968293	No	6.50388	6.36048	6.81181	6.70818	6.53964	5.92889	6.39912	5.99981	6.01382	6.37619	5.90283	6.47937	5.8302	6.03784	6.51177	6.30249	6.01704	7.19211	6.23624	6.48472	6.74506	7.38789	6.30249	6.54068
ENSG00000117122	MFAP2	chr1:16980133-16981132	1000	-	1000	5131	2000	0	1	No	-0.841738	0.0524723	No	-0.807355	0.212221	No	0	1	No	0.874469	0.115564	No	0.584962	0.574696	No	0	0	0	0	0	3.55013	3.89939	3.28846	4.2979	3.09242	2.19498	2.0422	2.89088	3.0549	1.57592	0	0	0	0	0	0	0	0	0
ENSG00000226526		chr1:16978426-16979425	1000	+	1000	25166	2000	0	1	No	-0.621488	0.126518	No	0	1	No	0	1	No	-0.140178	0.779172	No	0	1	No	0	0	0	0	0	2.03939	2.19528	2.09387	2.51413	2.30817	0	0	0	0	0	0	0	0	0	0	0	0	0	0
ENSG00000117118	SDHB	chr1:17053533-17054532	1000	-	1000	34311	2000	-0.646363	0.174431	No	-0.424174	0.140491	No	0.0687128	0.84757	No	0.395929	0.477088	No	0.613888	0.07999	No	0.241008	0.618132	No	4.91597	5.7042	5.525	5.56337	5.30079	5.01205	5.80408	5.31159	5.4039	5.22174	5.88298	5.31711	5.0858	5.67292	5.11438	4.67606	4.42427	5.64757	5.76083	5.64757	5.24209	6.44253	4.89037	5.39028
ENSG00000117115	PADI2	chr1:17118952-17119951	1000	-	1000	51691	2000	-1.1375	0.0395933	No	-0.475751	0.146915	No	-0.345775	0.416577	No	0.169925	0.832684	No	0.594669	0.136982	No	0.900464	0.0785831	No	4.29139	4.39024	5.94728	5.40801	4.26366	4.8384	5.76346	5.17622	5.24516	5.20342	5.15713	6.05618	5.01968	5.51196	5.0596	3.37666	3.91457	5.58296	4.86592	3.91457	6.15785	6.2497	5.4343	6.05976
ENSG00000204362	LINC02783	chr1:17189283-17190282	1000	+	1000	6835	2000	-0.4975	0.551578	No	-0.289507	0.715127	No	0	1	No	1	0.315785	No	0.263034	0.779925	No	0	1	No	3.46785	4.81302	4.06485	4.28649	3.93982	1.92819	2.60612	2.06613	2.0825	2.36093	0	0	0	0	0	4.14872	1.76173	4.4931	5.29487	4.33116	4.77091	4.89203	2.5316	4.77091
ENSG00000282843		chr1:17201234-17202233	1000	-	1000	7502	2000	-0.222392	0.689702	No	-0.462343	0.269536	No	0	1	No	1.34792	0.0345758	No	0.621488	0.236277	No	0	1	No	3.87834	5.05837	3.80172	4.16646	3.81636	2.56693	2.85147	2.65985	2.92111	2.35259	0	0	0	0	0	4.37375	3.07027	4.19101	5.58081	4.53592	3.44171	3.98172	3.98172	4.53592
ENSG00000142623	PADI1	chr1:17204628-17205627	1000	+	1000	39880	2000	-1.11548	0.0628843	No	-0.476201	0.152643	No	-0.469485	0.291472	No	0.106915	0.87581	No	0.676556	0.0957256	No	0.216811	0.672987	No	4.15968	4.90293	4.95537	5.09129	4.74993	4.81808	5.68607	5.30537	5.24292	5.0491	4.57227	5.44595	5.08893	5.19646	5.34658	4.49331	3.79843	4.18731	5.31256	4.49331	5.71849	4.96032	4.18731	6.03493
ENSG00000142619	PADI3	chr1:17248598-17249597	1000	+	1000	34136	2000	-0.387023	0.445643	No	-0.463711	0.184474	No	-0.169925	0.713703	No	0.169925	0.79318	No	0.630885	0.138232	No	0.178337	0.734962	No	4.95848	5.23121	4.84232	5.45652	5.07454	4.65252	5.52971	4.96921	5.06873	4.96449	4.71996	5.42385	4.92021	4.78888	5.28464	5.75841	5.38788	3.72915	5.07454	5.38788	4.88799	5.52224	4.11673	6.22048
ENSG00000142871	CCN1	chr1:85580261-85581260	1000	+	1000	2829	2000	-0.715023	0.0694402	No	-0.616919	0.0575217	No	-0.267772	0.433676	No	-0.331206	0.514667	No	-0.0540398	0.895435	No	-0.113458	0.785792	No	5.01806	4.80384	5.07935	5.65685	5.07976	5.69874	5.39431	5.55297	6.33714	5.42827	5.5241	5.63263	5.19284	5.76077	5.75398	5.04765	4.88317	5.12335	5.12335	4.48433	4.79331	6.2106	4.23413	6.2106
ENSG00000276997		chr1:222504123-222505122	1000	-	1000	26371	2000	-0.770518	0.144887	No	-0.254447	0.3985	No	-0.802061	0.0511381	No	-0.0473057	0.926677	No	-0.271638	0.45793	No	-0.525091	0.256076	No	4.41939	5.83927	4.84165	5.21299	5.87921	5.04067	5.47758	5.06966	5.24203	5.74421	4.64545	5.26777	5.06607	5.21292	5.78085	4.00007	4.95426	4.30385	5.83927	5.83927	4.95426	5.26685	4.30385	5.40095
ENSG00000267305		chr1:222519233-222520232	1000	-	1000	8564	2000	-0.0848889	0.846612	No	-0.253341	0.390718	No	0.352302	0.361418	No	-0.341037	0.476248	No	-0.174874	0.621261	No	-0.306103	0.462411	No	4.82037	5.25936	4.88411	4.90353	5.6257	4.50352	4.91602	4.64078	4.73699	5.08059	4.69325	5.18193	4.09249	4.35224	5.48372	4.25127	4.99696	5.21288	5.64318	4.87553	5.10896	5.10896	4.43441	4.87553
ENSG00000143512	HHIPL2	chr1:222547605-222548604	1000	-	1000	24847	2000	-0.67319	0.0795001	No	-0.204511	0.404531	No	-0.228819	0.501901	No	-0.607683	0.222292	No	-0.282761	0.341889	No	-0.455195	0.226768	No	5.52036	5.30599	5.49778	6.15133	5.89992	5.48021	5.9084	5.55484	5.65583	6.18764	5.32738	5.84593	5.52207	5.52176	6.2942	5.23898	5.60865	5.71345	5.23898	5.373	6.14677	6.0699	4.27668	6.59379
ENSG00000143498	TAF1A	chr1:222589434-222590433	1000	-	1000	31032	2000	0	1	No	-0.303796	0.153831	No	-0.477579	0.106597	No	0	1	No	-0.272803	0.291133	No	0.0551416	0.871675	No	0	0	0	0	0	5.73738	6.21783	5.85339	6.03359	6.48947	5.72849	6.31819	5.83102	6.15207	6.26975	0	0	0	0	0	0	0	0	0
ENSG00000225265	TAF1A-AS1	chr1:222589325-222590324	1000	+	1000	3019	2000	0	1	No	-0.159871	0.629139	No	-0.0885367	0.805949	No	0	1	No	-0.258533	0.509842	No	0.0512253	0.900375	No	0	0	0	0	0	4.73295	5.05463	4.83829	4.88907	5.24443	4.63962	5.324	4.77095	4.6878	5.27253	0	0	0	0	0	0	0	0	0
ENSG00000154305	MIA3	chr1:222617597-222618596	1000	+	1000	48911	2000	-0.825971	0.0731654	No	-0.266481	0.301091	No	-0.559427	0.261671	No	0.0874629	0.882353	No	-0.268458	0.393378	No	0.0824622	0.88668	No	5.02661	5.32549	5.65284	5.9196	5.23188	6.00969	6.39866	6.09696	6.26246	6.66199	3.91036	4.43376	3.906	4.35946	4.34272	4.28026	5.24265	5.55693	5.40833	5.24265	5.55693	7.12132	4.28026	6.03358
ENSG00000186063	AIDA	chr1:222712711-222713710	1000	-	1000	44198	2000	0	1	No	-0.213784	0.3488	No	-0.685891	0.121888	No	0	1	No	-0.300484	0.279979	No	0.234465	0.669262	No	0	0	0	0	0	5.90039	6.22363	5.98107	6.09529	6.51994	4.1735	4.53395	4.20954	4.8273	4.31477	0	0	0	0	0	0	0	0	0
ENSG00000162819	BROX	chr1:222712053-222713052	1000	+	1000	21644	2000	0	1	No	-0.2861	0.181033	No	-0.547488	0.0967914	No	0	1	No	-0.190486	0.460428	No	-0.68281	0.0787103	No	0	0	0	0	0	5.5489	6.10422	5.77182	5.81567	6.28123	4.96732	5.07172	5.31965	5.50382	5.76921	0	0	0	0	0	0	0	0	0
ENSG00000287684		chr1:222772650-222773649	1000	-	1000	28794	2000	-0.902703	0.0410052	No	-0.344383	0.167745	No	0	1	No	-0.0317089	0.939728	No	-0.269357	0.368321	No	0	1	No	4.92602	6.44033	5.45019	5.74428	6.48895	4.82159	5.62493	5.10321	5.13396	5.87824	0	0	0	0	0	4.80899	5.16008	4.80899	6.21669	6.66397	5.78303	5.97239	4.59515	6.28972
ENSG00000287338		chr1:223102836-223103835	1000	-	1000	10464	2000	-0.507795	0.154837	No	-0.705688	0.0128084	No	-0.538669	0.102768	No	-0.485427	0.262019	No	-0.298469	0.38007	No	-0.590016	0.120601	No	5.87577	5.96028	5.64492	6.39618	6.4256	5.13684	6.05007	5.51901	5.82578	6.34194	5.43936	6.04788	5.94822	5.86131	6.60722	5.81032	6.2366	5.58039	6.18289	5.73768	5.40383	6.1271	5.40383	6.56523
ENSG00000187554	TLR5	chr1:223142749-223143748	1000	-	1000	32845	2000	-0.628031	0.105001	No	-0.491191	0.102305	No	-0.667425	0.0720212	No	-1.10852	0.0199425	No	-0.414044	0.258286	No	-0.429988	0.313509	No	6.12108	6.03471	6.60596	6.82805	7.09697	5.81846	6.48837	6.25741	6.26307	6.89614	5.49126	6.18852	5.90454	5.96536	6.62644	5.74022	5.74022	6.88279	6.03471	6.03471	6.55156	7.23162	6.03471	6.7806
ENSG00000226601		chr1:223180644-223181643	1000	+	1000	6011	2000	-0.652077	0.0658803	No	-0.233719	0.375218	No	-0.505235	0.133547	No	-0.573735	0.158083	No	-0.223775	0.473016	No	-0.568843	0.131644	No	5.14424	5.62012	5.26279	5.87357	6.20922	5.23133	5.85183	5.34505	5.45243	6.07093	4.61164	5.14339	5.12201	5.05135	5.68895	5.68365	4.27252	5.47657	5.92033	5.31991	6.1236	4.83238	4.83238	6.17024
ENSG00000164010	ERMAP	chr1:42816622-42817621	1000	+	1000	26870	2000	0	1	No	-0.285505	0.407655	No	0	1	No	0	1	No	-0.26093	0.531292	No	0	1	No	0	0	0	0	0	4.1556	4.62452	4.34783	4.40456	4.89874	0	0	0	0	0	0	0	0	0	0	0	0	0	0
ENSG00000164011	ZNF691	chr1:42846073-42847072	1000	+	1000	4905	2000	-2.4809	0.0665502	No	-0.498989	0.155422	No	0.0614005	0.885749	No	-4.64497e-15	1	No	0.137504	0.738301	No	-0.847997	0.0718582	No	0.550362	0.825544	1.35067	1.92789	0.825544	4.21478	5.07898	4.48851	4.6554	4.97834	4.13579	4.372	3.83237	4.06376	5.27858	0	0	1.65109	0	1.65109	1.65109	2.40092	0	2.89183
ENSG00000154309	DISP1	chr1:222814522-222815521	1000	+	1000	189974	2000	-0.469485	0.175168	No	-0.244702	0.280868	No	-0.125531	0.677772	No	-0.156119	0.719729	No	-0.236336	0.394461	No	-0.454032	0.200495	No	6.94331	6.9682	6.99626	7.4139	7.14791	6.58278	7.04975	6.70631	6.81904	7.28381	6.8882	7.05712	6.87319	7.02997	7.47297	6.86895	6.57223	7.38875	6.67807	7.25832	6.86895	8.07138	6.04844	6.95569
ENSG00000231407	GORAB-AS1	chr1:170532148-170533147	1000	-	1000	71195	2000	0	1	No	-0.261788	0.244816	No	-0.257496	0.39867	No	0	1	No	-0.249223	0.363561	No	-0.123989	0.725699	No	0	0	0	0	0	5.95953	6.54503	6.17555	6.20942	6.79177	6.25644	6.67659	6.28395	6.49017	6.71932	0	0	0	0	0	0	0	0	0
ENSG00000203857	HSD3B1	chr1:119506698-119507697	1000	+	1000	6857	2000	0.263034	0.607426	No	-0.213898	0.473476	No	-0.499571	0.170104	No	-0.0931094	0.849705	No	-0.359896	0.313653	No	-0.326228	0.418862	No	4.20956	5.19347	4.36167	3.81849	5.2937	4.72488	5.01456	4.88115	4.85321	5.36859	4.51754	5.34207	5.02693	5.00674	5.67836	4.33263	4.89353	3.40251	5.00527	5.38168	4.89353	4.49458	3.69689	4.7724
ENSG00000249798	HSD3BP3	chr1:119538009-119539008	1000	+	1000	6405	2000	-0.0473057	0.917941	No	-0.432667	0.158411	No	-0.275634	0.462892	No	-0.841302	0.0902216	No	-0.0410273	0.909814	No	0.049753	0.907474	No	4.59068	4.85716	4.54165	4.6279	5.68069	4.53937	5.26873	4.63826	4.91526	5.32457	4.53659	5.1406	4.80265	4.65461	5.10171	4.6087	4.30148	4.86185	4.97351	4.74082	4.97351	4.74082	3.91063	4.97351
ENSG00000203855	HSD3BP4	chr1:119563566-119564565	1000	+	1000	7002	2000	-0.415038	0.30963	No	-0.482152	0.079096	No	-0.426265	0.205219	No	0.0356239	0.93444	No	-0.344959	0.289646	No	0.149747	0.695705	No	4.71909	5.62152	4.74768	5.12505	5.59257	4.47317	4.95101	4.77151	4.92143	5.28569	4.71437	5.42092	4.60018	5.11121	5.30351	4.7821	4.15968	5.21551	5.30619	5.93686	5.11874	4.3422	4.7821	5.6898
ENSG00000198857	HSD3BP5	chr1:119600840-119601839	1000	+	1000	6911	2000	-0.341037	0.431889	No	-0.370643	0.197633	No	-0.165586	0.6288	No	-0.329308	0.452369	No	-0.222392	0.514359	No	-0.380272	0.333487	No	4.62573	5.57477	4.89847	4.89472	5.89471	4.57169	5.09901	4.68613	4.90021	5.31783	4.92524	5.26381	5.28714	4.96115	5.63455	4.89717	4.64379	4.33622	5.68363	5.46591	5.30006	4.89717	4.49818	5.54219
ENSG00000143067	ZNF697	chr1:119647767-119648766	1000	-	1000	27890	2000	-1.87447	0.0544103	No	-0.423452	0.112231	No	-0.569856	0.101433	No	2.32193	0.149676	No	-0.168055	0.603154	No	-0.263034	0.53094	No	1.79353	3.37542	3.03967	2.96996	1.13464	5.25026	5.90138	5.63151	5.60351	6.0666	5.3593	5.60653	5.6251	5.85813	5.86496	0	3.11131	2.26929	3.63953	3.11131	2.26929	4.58045	2.26929	4.32943
ENSG00000134240	HMGCS2	chr1:119768406-119769405	1000	-	1000	19904	2000	-0.49304	0.242952	No	-0.250762	0.27223	No	-0.98658	0.00226642	No	-0.0848889	0.846463	No	-0.251539	0.360705	No	-0.573735	0.13927	No	4.84467	5.83566	5.14189	5.46071	5.89642	5.29414	5.78133	5.43076	5.51803	6.02966	4.89342	5.2274	5.0387	5.9441	5.78688	5.39141	3.87361	5.269	5.70645	5.96487	5.39141	5.60889	4.42538	5.50424
ENSG00000134193	REG4	chr1:119811081-119812080	1000	-	1000	16564	2000	0.685892	0.130399	No	-0.394656	0.125158	No	0.143364	0.676529	No	-0.0418202	0.927117	No	-0.0778573	0.801682	No	0.10497	0.795552	No	5.3428	5.73414	4.8421	4.46877	5.83748	5.05507	5.69188	5.25681	5.40974	5.768	5.3406	5.53691	5.0692	5.08472	5.44255	5.30525	5.41791	5.30525	5.30525	6.16303	4.73841	5.04949	4.73841	5.52242
ENSG00000215864	NBPF7P	chr1:119844015-119845014	1000	-	1000	8645	2000	-0.660514	0.117074	No	-0.582824	0.0436314	No	0.130397	0.708725	No	-0.106915	0.813305	No	-0.335603	0.326172	No	-0.0588937	0.882467	No	4.77195	5.62696	5.0916	5.36434	5.77493	4.53168	5.26125	4.79851	5.06055	5.60155	5.11227	5.56263	4.8059	5.01868	5.60065	4.60124	5.11335	4.60124	5.21729	6.03662	5.64762	4.74729	4.8799	5.49054
ENSG00000092621	PHGDH	chr1:119647911-119648910	1000	+	1000	94808	2000	-2.80736	0.0127358	No	-0.327379	0.25253	No	-0.374165	0.239755	No	3.20343e-15	1	No	-0.186812	0.593252	No	0.0213737	0.960121	No	1.83588	3.91567	3.11239	4.7436	3.66879	6.04602	6.55336	6.19776	6.33478	6.73785	7.29328	6.61462	6.32471	7.76067	6.59556	0	2.75382	2.75382	3.64271	4.18864	0	5.14853	4.18864	4.89361
ENSG00000285698		chr1:115283264-115284263	1000	-	1000	11997	2000	0	1	No	-0.409391	0.173818	No	-0.333424	0.395329	No	0	1	No	-0.18133	0.615659	No	-0.339486	0.441856	No	0	0	0	0	0	4.71885	5.3712	4.77658	5.05478	5.54836	4.58716	5.18289	4.83325	4.89598	5.50782	0	0	0	0	0	0	0	0	0
ENSG00000228035	NGF-AS1	chr1:115282534-115283533	1000	+	1000	84039	2000	0	1	No	-0.440074	0.139632	No	-0.233199	0.544976	No	0	1	No	-0.486296	0.175399	No	-0.311202	0.476274	No	0	0	0	0	0	3.44024	4.04855	3.80364	3.79399	4.50844	5.73086	6.22973	5.84181	5.81436	6.542	0	0	0	0	0	0	0	0	0
ENSG00000226973		chr1:115471441-115472440	1000	+	1000	3087	2000	0.206451	0.697936	No	-0.845277	0.0515114	No	-0.192645	0.6765	No	-0.817136	0.170632	No	-0.0907655	0.856716	No	-0.103093	0.84407	No	4.23332	4.3028	3.72333	3.80491	5.03742	3.62454	4.5749	3.9286	4.39462	4.66319	3.91936	4.65371	3.71209	3.89455	4.77376	4.6351	4.2739	3.79094	3.9705	4.6351	3.58582	4.52445	3.05971	5.0084
ENSG00000130764	LRRC47	chr1:3795999-3796998	1000	-	1000	16940	2000	-1.02466	0.0818928	No	-0.156303	0.754408	No	-0.616671	0.367907	No	-1	0.234196	No	-0.0322764	0.958152	No	-2.53071e-14	1	No	4.91935	3.88604	5.36614	5.99791	4.90438	4.72348	4.45656	4.64333	4.80602	4.49681	2.87014	1.73552	1.66135	2.86132	1.27467	4.5638	4.5638	5.63043	3.42053	4.35154	5.42846	6.56739	4.10257	5.88861
ENSG00000198837	DENND4B	chr1:153946219-153947218	1000	-	1000	16218	2000	0	1	No	-0.258312	0.482267	No	0	1	No	0	1	No	-0.251016	0.572255	No	0	1	No	0	0	0	0	0	4.13578	4.50418	4.31553	4.32899	4.74218	0	0	0	0	0	0	0	0	0	0	0	0	0	0
ENSG00000160741	CRTC2	chr1:153958116-153959115	1000	-	1000	9947	2000	0	1	No	-0.49943	0.104042	No	-0.36257	0.473903	No	0	1	No	-0.153157	0.677912	No	0.0995357	0.876109	No	0	0	0	0	0	4.5597	5.1298	4.84656	4.98025	5.26747	3.35682	3.45608	3.32733	3.67378	3.27258	0	0	0	0	0	0	0	0	0
ENSG00000285641		chr1:153985747-153986746	1000	-	1000	9397	2000	0	1	No	-0.494765	0.168774	No	0	1	No	0	1	No	-0.210567	0.627831	No	0	1	No	0	0	0	0	0	3.21288	3.44466	3.32355	3.64118	3.61786	0	0	0	0	0	0	0	0	0	0	0	0	0	0
ENSG00000162642	C1orf52	chr1:85259173-85260172	1000	-	1000	8720	2000	-0.532221	0.140361	No	-0.21753	0.454053	No	-0.510615	0.148113	No	-0.217591	0.63017	No	0.0659831	0.851493	No	-0.654004	0.106596	No	5.77226	5.82329	6.01623	6.32947	5.96526	5.5611	6.00438	5.57116	5.77383	5.93949	4.98964	5.45537	4.97079	5.40106	6.13192	5.65169	5.31829	6.34681	5.92233	5.72426	5.40913	6.78028	5.85928	6.74583
ENSG00000223653	BCL10-AS1	chr1:85275888-85276887	1000	+	1000	170737	2000	0	1	No	-0.355437	0.221652	No	0	1	No	0	1	No	0.0113727	0.974399	No	0	1	No	0	0	0	0	0	4.44908	5.21247	4.69351	4.76641	5.21595	0	0	0	0	0	0	0	0	0	0	0	0	0	0
ENSG00000116198	CEP104	chr1:3856897-3857896	1000	-	1000	44311	2000	0	1	No	-0.260553	0.345377	No	0.0220263	0.95235	No	0	1	No	0.042534	0.900154	No	0.798366	0.111033	No	0	0	0	0	0	5.066	5.07252	4.97383	5.27166	5.04194	5.60956	5.46599	5.17818	5.53775	4.72384	0	0	0	0	0	0	0	0	0
ENSG00000169598	DFFB	chr1:3856767-3857766	1000	+	1000	27163	2000	0	1	No	-0.496234	0.132762	No	-0.275634	0.539185	No	0	1	No	0.0639723	0.873897	No	-0.0874629	0.890651	No	0	0	0	0	0	4.49926	4.90154	4.84465	4.95509	4.84131	4.4739	4.00342	4.17308	4.85047	4.09339	0	0	0	0	0	0	0	0	0
ENSG00000162836	ACP6	chr1:147670025-147671024	1000	-	1000	39873	2000	-0.652077	0.0959147	No	-0.243949	0.373427	No	-0.292181	0.449782	No	-0.280108	0.570661	No	-0.228886	0.493669	No	0.263034	0.549589	No	5.93004	5.84186	6.432	6.56701	6.17287	5.6389	5.96634	5.76875	5.84898	6.19179	5.11421	5.86982	5.43904	5.4032	5.62678	5.83177	6.12658	5.83177	6.37124	5.31247	5.93688	7.32426	6.03484	6.29421
ENSG00000231791		chr1:184328571-184329570	1000	+	1000	2756	2000	-1.08746	0.0172827	No	-0.297386	0.403283	No	-0.400538	0.266435	No	-0.192645	0.689942	No	-0.216492	0.586676	No	0.073249	0.856456	No	3.84804	4.94987	4.40855	4.85193	5.13911	4.22618	5.11472	4.69723	4.37	5.3225	4.50543	5.50774	4.51068	4.83052	5.40894	3.5359	3.5359	4.47232	5.31694	4.58279	4.78119	4.22223	4.22223	5.55237
ENSG00000116667	C1orf21	chr1:184386529-184387528	1000	+	1000	240991	2000	0.0384742	0.925381	No	-0.272795	0.258215	No	0	1	No	-1	0.0498767	No	-0.237685	0.420512	No	0	1	No	6.64737	6.16117	7.01934	6.596	7.14886	6.41612	7.05696	6.64881	6.65898	7.29076	0	0	0	0	0	6.57116	6.68547	6.68547	6.16117	6.16117	6.79138	8.10548	6.16117	6.79138
ENSG00000285847		chr1:184671667-184672666	1000	-	1000	63568	2000	-0.169925	0.691085	No	-0.295587	0.239199	No	0	1	No	-1	0.0330353	No	-0.367449	0.228751	No	0	1	No	5.76188	5.93389	6.01453	5.85939	6.922	5.05103	5.53601	5.15113	5.29256	5.89474	0	0	0	0	0	5.53153	5.81536	5.93875	6.05242	5.81536	5.93875	6.05242	6.05242	6.05242
ENSG00000261326	LINC01355	chr1:23286989-23287988	1000	-	1000	5182	2000	-1.91427	0.000194546	Down	-0.560088	0.0529584	No	-0.599462	0.0754601	No	-2.37842e-11	1	No	0.355762	0.311326	No	0.263034	0.531657	No	3.27039	4.48426	5.01951	5.07074	4.39705	4.50539	5.03385	4.59816	5.04079	4.68581	4.63456	4.89348	4.6048	5.17724	4.64687	3.81574	2.42238	3.57305	4.76358	4.20493	5.16528	5.25037	4.64287	5.33073
ENSG00000284726		chr1:23297297-23298296	1000	+	1000	4070	2000	-0.106915	0.798772	No	0.148863	0.640548	No	-0.293731	0.505798	No	-0.289507	0.60862	No	0.128324	0.745082	No	1.04731	0.0621742	No	4.7453	4.18	4.49486	4.83331	4.50938	4.69103	4.58385	4.24662	4.56563	4.4465	3.26991	3.99644	3.03201	3.77699	3.07197	4.53154	4.65187	5.05248	4.65187	3.70814	4.65187	5.36569	3.46702	4.96227
ENSG00000125945	ZNF436	chr1:23369337-23370336	1000	-	1000	9389	2000	-1.09954	0.0107985	No	-0.438792	0.146125	No	-0.26748	0.486274	No	0.584963	0.276527	No	0.58024	0.111013	No	0.952694	0.0410116	No	4.31007	5.32496	5.50524	5.69095	4.78553	4.64894	5.44058	4.9597	5.07127	4.89563	4.63536	5.34064	4.84316	4.82367	4.42674	4.91827	2.659	5.35295	5.61009	5.03982	4.47662	6.59525	5.44385	5.95729
ENSG00000204219	TCEA3	chr1:23424249-23425248	1000	-	1000	42840	2000	-0.691878	0.233962	No	-0.46421	0.105931	No	-0.345775	0.381603	No	0.485427	0.594522	No	0.57626	0.0997064	No	0.571906	0.214352	No	4.10211	3.91076	4.73056	4.87595	3.56285	5.07662	5.90272	5.37126	5.49621	5.35435	5.11848	5.87528	5.52835	5.44655	5.37204	3.83041	3.29529	5.18063	4.52623	3.29529	5.18063	5.18063	3.83041	5.62917
ENSG00000162885	B3GALNT2	chr1:235503953-235504952	1000	-	1000	56263	2000	-1.26483	0.000711771	Down	-0.433823	0.163484	No	0	1	No	-1.18641	0.016921	No	-0.395201	0.299071	No	0	1	No	6.71693	6.04114	7.38383	8.02113	7.32479	6.33071	6.82427	6.62168	6.75232	7.21406	0	0	0	0	0	6.4578	6.4578	7.23518	5.47412	6.60816	6.4578	8.76654	6.92713	8.05815
ENSG00000232895		chr1:114261779-114262778	1000	-	1000	54852	2000	-0.197939	0.637753	No	-0.376969	0.138347	No	-0.567041	0.111161	No	-0.83399	0.0850141	No	-0.323016	0.29609	No	-0.5025	0.219091	No	5.74269	5.6934	5.66782	5.93634	6.63092	5.42226	6.13712	5.70483	5.74374	6.45152	5.44925	5.86902	5.56802	5.92447	6.35874	5.74573	5.29635	6.186	5.10894	6.27787	5.74573	6.36424	4.89349	6.36424
ENSG00000273112		chr1:161512676-161513675	1000	+	1000	90924	2000	0	1	No	-0.595689	0.0693363	No	0	1	No	0	1	No	-0.227586	0.568379	No	0	1	No	0	0	0	0	0	3.58924	4.09085	4.04788	4.15404	4.30425	0	0	0	0	0	0	0	0	0	0	0	0	0	0
ENSG00000143125	PROK1	chr1:110450649-110451648	1000	+	1000	5210	2000	-0.473931	0.24309	No	-0.656623	0.0277541	No	-0.343954	0.352681	No	-0.341037	0.469431	No	-0.314511	0.368215	No	0.154723	0.709617	No	4.6947	5.04967	4.72867	5.1986	5.40937	4.38928	5.07367	4.58784	4.97701	5.37483	4.28711	5.04422	4.55397	4.58126	4.88432	4.98087	4.02585	5.07736	5.33326	4.76608	4.64536	5.33326	4.20738	5.55053
ENSG00000283999		chr1:110473256-110474255	1000	+	1000	13908	2000	-1.078	0.0328654	No	-0.495037	0.12776	No	0	1	No	-0.415038	0.43204	No	-0.237989	0.536398	No	0	1	No	4.04495	5.22339	4.8837	5.28744	5.62874	3.72303	4.394	4.12926	4.16875	4.61959	0	0	0	0	0	4.6576	2.81964	4.6576	5.22339	5.22339	4.6576	5.33589	4.6576	5.53757
ENSG00000240194	CYMP	chr1:110480252-110481251	1000	+	1000	9526	2000	0	1	No	-0.169925	0.777549	No	-0.528379	0.217815	No	0	1	No	-1.07039	0.122869	No	0.13245	0.791338	No	0	0	0	0	0	1.25433	1.22373	1.73407	1.24884	1.93353	4.57564	5.2857	4.69569	5.02013	5.15465	0	0	0	0	0	0	0	0	0
ENSG00000177301	KCNA2	chr1:110630975-110631974	1000	-	1000	110638	2000	-0.657112	0.156903	No	-0.461397	0.115354	No	-0.189825	0.618977	No	-1.28137e-15	1	No	-0.326913	0.361148	No	-0.198546	0.649491	No	5.73144	6.44963	6.20448	6.26724	6.47007	5.79303	6.48135	6.1495	6.20082	6.79838	6.02921	6.5381	6.22186	6.03457	6.7342	5.94215	5.62608	5.62608	6.20127	6.69799	6.20127	7.19143	5.22075	7.0668
ENSG00000226828	LINC02774	chr1:243916902-243917901	1000	+	1000	128916	2000	-0.610958	0.0878721	No	-0.409599	0.111266	No	-0.621488	0.0866353	No	-0.87801	0.0412964	No	-0.387781	0.217497	No	-0.878694	0.0505394	No	6.87557	6.89123	7.31579	7.48113	7.75862	6.58165	7.25328	6.90841	6.9517	7.63975	5.7299	5.59234	6.319	6.4065	6.48113	6.85256	6.77083	7.00331	6.9299	6.85256	7.63159	7.63159	6.68419	7.58452
ENSG00000279774		chr1:244063830-244064829	1000	+	1000	2580	2000	-0.477322	0.167414	No	-0.48134	0.0983109	No	-0.621488	0.144621	No	-0.154723	0.688216	No	-0.352881	0.30599	No	-0.485427	0.297207	No	4.9031	5.54796	5.17829	5.37128	5.698	4.54069	4.84534	4.88761	4.98913	5.18878	3.0027	3.55198	2.84206	3.57677	3.94522	5.1522	5.0047	4.5524	5.52132	5.57461	5.40846	5.28601	4.84038	5.67561
ENSG00000229960		chr1:244092527-244093526	1000	-	1000	23207	2000	-0.415038	0.349204	No	-0.507671	0.12084	No	-0.874469	0.0725696	No	-0.508147	0.293014	No	-0.417828	0.293602	No	-0.0588938	0.917685	No	5.56865	6.32636	6.37136	5.71065	6.82324	5.56265	6.33623	6.02839	5.98135	6.74753	3.88907	4.45346	4.14455	4.61326	4.26335	5.46353	5.7789	5.46353	6.03755	6.61518	6.76571	6.66712	5.68124	6.76571
ENSG00000160752	FDPS	chr1:155308248-155309247	1000	+	1000	10919	2000	-0.523562	0.135475	No	-0.445944	0.119542	No	0	1	No	-0.748461	0.122274	No	-0.157791	0.650931	No	0	1	No	5.8986	5.1664	6.2374	6.41351	5.88524	4.49468	4.72551	4.42597	4.9011	4.8776	0	0	0	0	0	5.75776	6.2568	5.68124	5.11027	5.22253	6.02875	6.85301	5.83043	6.74437
ENSG00000285179		chr1:81209334-81210333	1000	+	1000	11243	2000	0.2824	0.489576	No	-0.243043	0.369448	No	-9.81235e-11	1	No	0.436099	0.333384	No	0.0219009	0.946033	No	0.115477	0.767364	No	5.36851	6.0306	5.56042	5.15549	5.59232	5.21727	6.07253	5.4798	5.45877	6.05376	5.143	5.80653	5.47812	5.00748	5.6945	5.12393	5.97947	5.00215	5.84425	6.21695	5.12393	6.21695	5.3404	5.00215
ENSG00000225721		chr1:44775311-44776310	1000	-	1000	15774	2000	0	1	No	-0.788496	0.0293674	No	0	1	No	0	1	No	0.169925	0.69668	No	0	1	No	0	0	0	0	0	3.56741	4.30345	3.4554	4.28957	4.15267	0	0	0	0	0	0	0	0	0	0	0	0	0	0
ENSG00000223779		chr1:143744749-143745748	1000	+	1000	14421	2000	-1.08746	0.0297357	No	-0.623797	0.0194143	No	-0.445411	0.226803	No	-0.0614006	0.905186	No	-0.260152	0.410558	No	-0.148863	0.72162	No	4.04462	5.1689	4.66937	4.94428	5.11066	4.3816	5.18622	4.86704	4.94919	5.44355	4.63336	5.14762	4.97023	5.07485	5.30388	3.72976	4.67434	3.72976	5.35288	4.98492	4.27801	5.24034	4.48974	5.64581
ENSG00000263590	LINC02591	chr1:143789510-143790509	1000	+	1000	6099	2000	-0.758992	0.195696	No	-0.595158	0.0938311	No	6.40685e-16	1	No	-0.678072	0.3238	No	0.133678	0.747689	No	-0.369234	0.421489	No	3.34003	3.54	3.9494	3.89407	4.2374	3.60641	4.45748	3.9901	4.19116	4.35162	4.43658	4.82022	4.42158	4.42379	5.16126	3.88867	3.64498	2.48643	4.09708	2.98292	4.58614	4.27915	2.98292	5.0543
ENSG00000233430	PDE4DIPP3	chr1:143825338-143826337	1000	-	1000	13479	2000	0.14439	0.779822	No	-0.313158	0.239125	No	-0.540568	0.182667	No	-0.245113	0.608748	No	-0.0782514	0.805005	No	-0.202817	0.61276	No	4.45872	5.37337	4.86939	4.29655	5.60308	4.52284	5.11249	4.85519	4.766	5.20211	4.1051	5.34775	5.11292	4.63022	5.54449	4.45872	4.45872	4.45872	5.3212	5.42553	5.69971	5.20872	3.69975	4.24722
ENSG00000234571	H2BP2	chr1:143904151-143905150	1000	-	1000	28480	2000	0	1	No	-0.656046	0.0279078	No	-0.321928	0.474061	No	0	1	No	-0.211875	0.548258	No	-0.0962153	0.84479	No	0	0	0	0	0	3.07182	3.68512	3.6538	3.64482	3.89095	4.22122	4.84552	4.64665	4.46651	4.93939	0	0	0	0	0	0	0	0	0
ENSG00000230186		chr1:143904987-143905986	1000	+	1000	28290	2000	0	1	No	-0.474943	0.0888213	No	-0.145851	0.711248	No	0	1	No	-0.078259	0.816098	No	-0.222392	0.598077	No	0	0	0	0	0	4.59575	5.36267	5.03988	4.99934	5.43717	4.93686	5.72225	5.34092	5.02321	5.94151	0	0	0	0	0	0	0	0	0
ENSG00000270872	SRGAP2D	chr1:143974587-143975586	1000	+	1000	92264	2000	-0.0489096	0.91176	No	-0.379921	0.106201	No	0.0166787	0.958302	No	-0.954197	0.0701748	No	-0.231655	0.419328	No	0.0874628	0.817455	No	5.70376	5.3432	5.76281	5.79799	6.4611	5.53165	6.04191	5.87944	5.88674	6.27276	6.27716	6.61091	5.74724	6.35311	6.51387	6.11516	4.88097	6.11516	4.57123	6.11516	5.70704	6.22903	5.35234	6.33457
ENSG00000082482	KCNK2	chr1:215005275-215006274	1000	+	1000	230316	2000	-0.366782	0.355641	No	-0.237375	0.336066	No	0.106915	0.749244	No	-0.0554951	0.893155	No	-0.187549	0.534318	No	-0.0157673	0.965913	No	6.57895	7.58093	7.17322	6.61959	7.67154	6.53214	7.18386	6.70535	6.75416	7.37038	6.76217	7.45813	7.01834	6.54248	7.47947	6.5496	6.13969	7.04757	7.20688	7.95498	7.20688	7.76317	6.5496	7.65676
ENSG00000116747	RO60	chr1:193058954-193059953	1000	+	1000	31324	2000	0	1	No	-0.218284	0.384149	No	0	1	No	0	1	No	-0.155679	0.611125	No	0	1	No	0	0	0	0	0	5.96065	6.23877	5.91763	6.17575	6.39158	0	0	0	0	0	0	0	0	0	0	0	0	0	0
ENSG00000118729	CASQ2	chr1:115768215-115769214	1000	-	1000	67694	2000	-0.879706	0.0449739	No	-0.357476	0.164135	No	-0.137504	0.839576	No	-0.263034	0.57772	No	-0.340914	0.276253	No	-0.415038	0.55753	No	5.32801	6.05165	5.97639	6.22647	6.537	5.58523	6.15496	5.84533	5.89382	6.48548	3.24572	3.64242	3.80107	3.25815	3.96164	4.4289	5.84507	5.71007	6.89604	5.20726	6.08221	6.28582	5.56113	6.83247
ENSG00000134207	SYT6	chr1:114153381-114154380	1000	-	1000	63590	2000	-0.569366	0.183286	No	-0.409017	0.12968	No	-0.30117	0.41755	No	-0.921998	0.077839	No	-0.326148	0.321468	No	-0.331844	0.421487	No	5.6851	5.55846	6.21247	6.25534	6.51602	5.49638	6.09479	5.81031	5.82316	6.41264	5.54198	6.20704	6.05009	5.81701	6.53238	6.15794	5.36566	5.5317	5.93892	5.17801	6.86622	6.59319	5.17801	6.43448
ENSG00000117395	EBNA1BP2	chr1:43270437-43271436	1000	-	1000	105762	2000	0	1	No	-0.203455	0.451205	No	0.152003	0.66052	No	0	1	No	-0.240588	0.456834	No	-0.596103	0.157346	No	0	0	0	0	0	3.31627	3.97205	3.50189	3.48685	4.21643	6.29782	5.9922	5.80719	6.10457	6.59841	0	0	0	0	0	0	0	0	0
ENSG00000116874	WARS2	chr1:119140155-119141154	1000	-	1000	108439	2000	0	1	No	-0.261334	0.219288	No	-0.453718	0.194418	No	0	1	No	-0.131439	0.612474	No	0.0506261	0.891992	No	0	0	0	0	0	5.8036	6.34761	5.97678	6.04919	6.47751	5.552	6.45378	6.11122	5.96261	6.3885	0	0	0	0	0	0	0	0	0
ENSG00000065600	PACC1	chr1:212414402-212415401	1000	-	1000	49974	2000	-0.335184	0.342482	No	-0.219258	0.403563	No	0.321928	0.660015	No	-0.584963	0.182105	No	-0.284027	0.375296	No	0.169925	0.825259	No	6.63726	6.44661	7.05723	6.99547	7.03116	6.2164	6.69207	6.28558	6.3866	6.96805	3.11598	3.50878	2.52975	2.21619	3.32428	6.23367	6.75138	6.92672	6.75138	6.14184	7.22405	7.80579	6.14184	7.08303
ENSG00000009780	FAM76A	chr1:27725461-27726460	1000	+	1000	36156	2000	-0.478654	0.22726	No	-0.229264	0.470705	No	-0.496832	0.18117	No	0.357552	0.486185	No	0.312672	0.420319	No	0.454032	0.306498	No	6.26971	6.33197	6.72179	6.87088	6.06918	5.92295	6.63544	6.11829	6.13171	6.3269	5.96647	6.70925	6.35299	6.43814	6.26091	6.32476	5.41487	7.0695	6.87839	5.78556	6.16641	8.10835	5.8906	6.71636
ENSG00000023572	GLRX2	chr1:193105615-193106614	1000	-	1000	14249	2000	-0.744743	0.0628519	No	-0.446207	0.108205	No	0	1	No	-0.475338	0.27921	No	-0.168976	0.615879	No	0	1	No	5.192	5.9392	5.86303	5.99577	6.46008	5.30098	5.78931	5.42795	5.72461	5.94807	0	0	0	0	0	4.48423	5.64015	5.45163	5.54897	6.32942	5.80686	6.66957	5.11267	5.80686
ENSG00000077254	USP33	chr1:77759353-77760352	1000	-	1000	62866	2000	-0.647698	0.0665057	No	-0.231099	0.378441	No	-0.0894982	0.777224	No	0.278301	0.514676	No	0.0167897	0.958235	No	0.36257	0.33647	No	6.59947	7.11667	7.1085	7.27746	6.88863	6.56841	7.18406	6.64376	6.79099	7.16701	6.70593	7.19607	6.24443	6.72369	6.83052	6.04716	7.09025	6.66099	7.50264	6.7307	6.98007	8.0028	6.34262	7.65385
ENSG00000134644	PUM1	chr1:31065492-31066491	1000	-	1000	133486	2000	-0.600904	0.124364	No	-0.275156	0.374189	No	0.20787	0.530214	No	-0.777608	0.127777	No	0.0304984	0.935865	No	0.354283	0.405326	No	6.98255	6.49557	7.43829	7.61069	7.27988	6.86354	7.33258	6.89382	7.13478	7.29884	8.36238	7.64751	6.80275	8.14051	7.25478	6.51012	7.15643	7.28112	6.29036	6.70078	7.22012	8.69034	6.40442	7.78089
ENSG00000215788	TNFRSF25	chr1:6465676-6466675	1000	-	1000	4390	2000	0	1	No	-0.772589	0.128679	No	0	1	No	0	1	No	0.667425	0.279669	No	0	1	No	0	0	0	0	0	2.25079	2.87584	2.40348	2.81794	2.3058	0	0	0	0	0	0	0	0	0	0	0	0	0	0
ENSG00000117834	SLC5A9	chr1:48222185-48223184	1000	+	1000	24960	2000	0.321928	0.528768	No	-0.569366	0.0474935	No	-0.10497	0.786141	No	-0.371969	0.515944	No	-0.25021	0.465644	No	-0.520832	0.229193	No	4.95459	4.88826	4.52045	4.67164	5.35206	4.36665	5.3749	4.81983	4.87744	5.65456	5.05772	5.43775	5.18522	5.06536	5.94782	5.09333	5.2411	4.52935	5.49777	4.27875	5.61078	3.97529	3.97529	4.52935
ENSG00000117625	RCOR3	chr1:211257877-211258876	1000	+	1000	57009	2000	-0.202817	0.562837	No	-0.2175	0.335469	No	-0.00998409	0.971533	No	-0.0395284	0.927413	No	-0.222803	0.419363	No	-0.401098	0.249056	No	6.43382	6.46189	6.7374	6.63219	6.50264	6.17018	6.42863	6.19815	6.39373	6.65155	6.86903	6.56137	6.2687	6.8582	6.97511	6.29618	6.46407	6.54121	6.38256	6.54121	6.38256	7.53344	6.29618	6.81415
ENSG00000179902	CFAP276	chr1:109113358-109114357	1000	-	1000	6907	2000	0	1	No	-0.586661	0.0425955	No	0.150679	0.64622	No	0	1	No	-0.229323	0.510837	No	-0.495527	0.223218	No	0	0	0	0	0	5.06837	5.56392	5.27403	5.60992	5.77769	5.61748	5.23067	5.29876	5.34665	5.71515	0	0	0	0	0	0	0	0	0
ENSG00000020633	RUNX3	chr1:24964622-24965621	1000	-	1000	64611	2000	0.628031	0.316847	No	-0.690115	0.018162	No	-0.882164	0.0205095	No	0.514573	0.401224	No	0.387986	0.275935	No	0.777608	0.0952025	No	4.87235	5.38158	5.28107	4.27668	5.1714	4.77279	5.62919	5.33088	5.38736	5.28141	5.36034	6.25109	5.27199	6.26441	5.49887	4.7158	4.7158	5.18546	6.35563	4.40754	5.68809	5.18546	4.96966	4.40754
ENSG00000121766	ZCCHC17	chr1:31296482-31297481	1000	+	1000	66972	2000	-2.22239	0.0205886	No	-0.0874628	0.758101	No	-0.125531	0.805579	No	0.678072	0.446853	No	0.0605313	0.861443	No	0.485427	0.341926	No	2.03413	4.42399	4.43455	4.61145	3.51835	5.80527	6.28104	5.61438	5.8766	6.22513	4.1147	5.50209	4.75004	4.12311	4.8985	0	2.61271	3.48968	4.42399	4.42399	4.42399	5.38998	3.48968	4.42399
ENSG00000143157	POGK	chr1:166838947-166839946	1000	+	1000	15913	2000	-0.86994	0.0342147	No	-0.267772	0.289856	No	-0.187627	0.645464	No	-0.552541	0.328664	No	-0.494109	0.108837	No	-0.770518	0.145935	No	4.88126	4.55253	5.23084	5.82286	5.11171	5.36319	5.43681	5.37393	5.60753	5.91339	4.24956	3.85267	3.51605	4.45211	4.54382	4.71986	4.32295	5.60097	4.07426	5.03079	4.88369	5.77804	5.03079	5.60097
ENSG00000162614	NEXN	chr1:77888013-77889012	1000	+	1000	54383	2000	0	1	No	-0.117105	0.604084	No	-0.253757	0.470112	No	0	1	No	0.0508223	0.853936	No	-0.289507	0.494838	No	0	0	0	0	0	6.65182	6.99553	6.4025	6.75562	6.94519	5.29666	5.43876	4.97828	5.63019	5.70487	0	0	0	0	0	0	0	0	0
ENSG00000160781	PAQR6	chr1:156247618-156248617	1000	-	1000	3798	2000	0	1	No	-0.0315356	0.934189	No	-0.263034	0.585099	No	0	1	No	-1.69782e-13	1	No	0.180572	0.786826	No	0	0	0	0	0	4.98716	3.63565	3.32867	4.87542	3.58915	3.60522	3.22366	2.80935	3.8676	2.93208	0	0	0	0	0	0	0	0	0
ENSG00000143344	RGL1	chr1:183635585-183636584	1000	+	1000	291448	2000	-0.514573	0.349051	No	-0.314487	0.157852	No	-0.341037	0.531817	No	-1	0.16545	No	-0.251393	0.356007	No	-0.295456	0.55099	No	5.31392	4.90434	5.78678	5.8214	5.83489	6.62962	7.27288	6.88437	6.92176	7.52195	4.38855	5.52965	5.44453	4.58758	5.83396	5.41843	5.10491	5.41843	5.10491	4.70378	4.70378	6.98072	5.67583	5.89418
ENSG00000162613	FUBP1	chr1:77978611-77979610	1000	-	1000	34056	2000	-0.777608	0.283098	No	-0.225087	0.340061	No	-0.472753	0.184852	No	-0.736966	0.49951	No	-0.0158275	0.956197	No	0.450661	0.315032	No	3.26738	2.77125	2.80666	3.99495	3.46234	6.57628	6.97556	6.51271	6.8006	6.99051	5.03832	5.41786	4.06638	5.5354	4.97106	3.7281	3.7281	2.34593	3.19657	2.34593	2.34593	3.7281	2.34593	4.11566
ENSG00000116882	HAO2	chr1:119368279-119369278	1000	+	1000	24352	2000	-0.0901978	0.841764	No	-0.317432	0.259414	No	0.296393	0.428551	No	-0.186413	0.706872	No	-0.146601	0.666852	No	0.289507	0.483793	No	5.25565	5.7528	5.66929	5.26861	5.93615	5.17768	5.886	5.4804	5.42577	6.03141	5.4383	6.14618	5.11057	4.99598	5.87063	5.48617	4.91721	5.36356	5.70396	5.80165	6.2102	6.27966	4.518	5.80165
ENSG00000117569	PTBP2	chr1:96721165-96722164	1000	+	1000	101074	2000	-0.0972972	0.798763	No	-0.0788554	0.731521	No	0.310788	0.295182	No	-0.142019	0.759281	No	-0.250556	0.373045	No	-0.338802	0.352525	No	6.37076	6.38565	6.58259	6.40245	6.56561	6.57491	6.64206	6.36279	6.65081	6.88425	6.98168	6.64941	5.96298	6.61899	6.9892	5.89939	6.47628	6.73661	6.73661	6.0347	6.27232	7.31705	6.15839	6.88726
ENSG00000142856	ITGB3BP	chr1:63593222-63594221	1000	-	1000	151952	2000	0	1	No	-0.168083	0.453161	No	-0.436099	0.394426	No	0	1	No	-0.0595079	0.827887	No	1	0.0945555	No	0	0	0	0	0	6.02164	6.56121	6.06014	6.18569	6.62134	4.29104	5.19434	4.14227	4.74007	4.2346	0	0	0	0	0	0	0	0	0
ENSG00000158022	TRIM63	chr1:26067937-26068936	1000	-	1000	16136	2000	-0.669851	0.176888	No	-0.536896	0.0957822	No	-0.415038	0.344993	No	0.206451	0.700164	No	0.337441	0.384504	No	0.956931	0.0463479	No	4.41125	5.5793	5.17832	5.13563	5.40154	4.34502	5.22737	4.82272	4.78771	4.91653	4.27847	5.73206	4.75133	4.55929	4.81055	5.29298	3.39935	4.54142	5.86562	5.29298	4.89015	5.60753	5.03728	5.29298
ENSG00000116396	KCNC4	chr1:110209814-110210813	1000	+	1000	71787	2000	0.0824622	0.853379	No	-0.456918	0.110201	No	-0.584963	0.146944	No	-1.43296	0.0243988	No	-0.350252	0.315739	No	-0.215729	0.613642	No	5.95575	4.73728	6.17901	5.89234	6.13924	5.65637	6.26082	5.96256	6.0395	6.60507	5.21918	6.35379	5.38373	5.76021	6.55381	5.87281	5.58877	6.40567	5.01872	4.45584	5.42259	7.52568	5.58877	6.21545
ENSG00000058668	ATP2B4	chr1:203626287-203627286	1000	+	1000	116295	2000	-0.0972972	0.811237	No	-0.223853	0.408438	No	-0.561116	0.119026	No	-0.447459	0.391314	No	-0.252252	0.445984	No	-0.365284	0.37724	No	6.40876	6.07761	6.50568	6.49345	6.53033	6.0853	6.57014	6.16712	6.27038	6.81725	5.84548	6.50901	5.8776	6.48233	6.88028	6.10115	6.10115	7.02399	6.33892	5.81631	6.54299	6.63514	6.33892	7.15427
ENSG00000163875	MEAF6	chr1:37514267-37515266	1000	-	1000	23774	2000	-0.884523	0.0381348	No	-0.29273	0.251698	No	-0.39079	0.296471	No	-0.610054	0.239663	No	-0.0825864	0.787801	No	-0.30117	0.444578	No	4.9718	5.09757	5.17961	5.87446	5.67208	4.90115	5.62795	5.15409	5.17471	5.72414	4.80988	5.69263	4.84527	5.07239	5.98485	4.72026	4.72026	5.47488	5.47488	4.72026	4.90604	6.12584	4.50696	5.88178
ENSG00000282872	C1orf232	chr1:26168464-26169463	1000	-	1000	3863	2000	-1.09954	0.082108	No	-0.600393	0.267637	No	-1.24793	0.0929176	No	-0.584963	0.435201	No	1.0458	0.0866376	No	-0.263034	0.745076	No	3.34782	3.04067	4.90961	3.96263	4.22403	2.5591	4.07783	3.15149	3.00709	3.10939	1.71216	2.55077	2.45049	2.70936	2.73179	3.4442	3.15504	3.4442	4.50754	1.57381	5.02815	5.19315	4.50754	5.4099
ENSG00000131238	PPT1	chr1:40096761-40097760	1000	-	1000	23551	2000	-1.52838	0.000221113	Down	-0.495498	0.0604503	No	-0.0524674	0.909875	No	-0.387023	0.426032	No	-0.220654	0.488891	No	0.0995357	0.87215	No	4.99867	5.51478	5.67088	6.49323	5.87063	4.91452	5.51941	4.98604	5.37382	5.74168	3.99703	3.78915	3.47396	4.12701	3.75702	5.06621	4.7159	5.21391	5.96334	5.06621	5.34787	6.19434	5.47045	6.33005
ENSG00000171680	PLEKHG5	chr1:6519575-6520574	1000	-	1000	51953	2000	0	1	No	-0.588589	0.0945994	No	-1.1375	0.181792	No	0	1	No	0.0278214	0.948578	No	-0.485427	0.607667	No	0	0	0	0	0	4.8462	5.09087	5.20046	5.36646	5.06523	1.8402	2.7603	1.70776	2.32696	3.19409	0	0	0	0	0	0	0	0	0
ENSG00000116977	LGALS8	chr1:236517500-236518499	1000	+	1000	33982	2000	-0.449803	0.231465	No	-0.371463	0.118207	No	0	1	No	-0.133267	0.725661	No	-0.368716	0.20274	No	0	1	No	5.7747	6.99445	5.9803	6.24467	7.12426	5.57292	5.9131	5.64916	5.90773	6.27856	0	0	0	0	0	5.38575	6.29531	5.64303	6.99445	6.99445	5.86129	6.21833	5.86129	6.3684
ENSG00000229348	HYI-AS1	chr1:43453427-43454426	1000	+	1000	2069	2000	0	1	No	-3.23551e-08	1	No	-0.194816	0.580753	No	0	1	No	0.289507	0.692696	No	-0.065095	0.877652	No	0	0	0	0	0	1.96275	2.29206	2.20703	1.87171	2.16189	4.52732	4.75945	4.26985	4.71638	4.82236	0	0	0	0	0	0	0	0	0
ENSG00000242485	MRPL20	chr1:1406794-1407793	1000	-	1000	4385	2000	-1	0.0223066	No	-0.253757	0.466492	No	0.0608822	0.866942	No	0.378512	0.597385	No	0.216318	0.630561	No	0.356144	0.511038	No	4.51437	3.81438	4.50946	5.53126	3.47528	4.65498	4.28592	4.72836	4.83551	4.0777	5.38274	4.119	4.73997	5.3255	3.79486	3.94818	4.79747	4.79747	3.49966	4.12909	3.74128	5.65801	4.12909	5.40068
[truncated: 23,905 more rows]
[truncated: 30 more columns]
