# Supplementary material for: The SPOC domain is a phosphoserine binding module that bridges transcription machinery with co- and post-transcriptional regulators
Source: Nat Commun. 2023 Jan 11;14:166. doi: 10.1038/s41467-023-35853-1 (PMC9834408; doi:10.1038/s41467-023-35853-1)
Supplement: Supplementary file 9 — Supplementary Data 6 [file 41467_2023_35853_MOESM9_ESM.xlsx]

## Sheet: Tabelle1
Dynamic MRM
Compound Group	Compound Name	ISTD?	Precursor Ion	MS1 Res	Product Ion	MS2 Res	Primary	Trigger	Threshold	Ret Time (min)	Delta Ret Time	Fragmentor	Collision Energy	Cell Accelerator Voltage	Polarity	Trigger Entrance Delay (cycles)	Trigger Delay (cycles)	Trigger Window	IsLogicEnabled	Trigger Logic Flag	Trigger Ratio	Trigger Ratio Window	Ignore MRM
A	A	False	268.1	Wide	136	Unit	True	False	0	5.3	1	180	21	5	Positive	0	0	0	False	AND	1	1	False
A SILIS	A SILIS	True	283	Wide	146	Unit	True	False	0	5.3	1	180	21	5	Positive	0	0	0	False	AND	1	1	False
ac4C	ac4C	False	286.1	Wide	154	Unit	True	False	0	5.1	1	85	9	5	Positive	0	0	0	False	AND	1	1	False
ac4C SILIS	ac4C SILIS	True	300	Wide	163	Unit	True	False	0	5.1	1	85	9	5	Positive	0	0	0	False	AND	1	1	False
Am	Am	False	282.1	Wide	136	Unit	True	False	0	6.1	1	130	17	5	Positive	0	0	0	False	AND	1	1	False
Am SILIS	Am SILIS	True	298	Wide	146	Unit	True	False	0	6.1	1	130	17	5	Positive	0	0	0	False	AND	1	1	False
C	C	False	244.1	Wide	112	Unit	True	False	0	2.1	1	175	13	5	Positive	0	0	0	False	AND	1	1	False
C SILIS	C SILIS	True	256	Wide	119	Unit	True	False	0	2.1	1	175	13	5	Positive	0	0	0	False	AND	1	1	False
Cm	Cm	False	258.1	Wide	112	Unit	True	False	0	4	1	180	9	5	Positive	0	0	0	False	AND	1	1	False
Cm SILIS	Cm SILIS	True	271	Wide	119	Unit	True	False	0	4	1	180	9	5	Positive	0	0	0	False	AND	1	1	False
G	G	False	284.1	Wide	152	Unit	True	False	0	4.3	1	130	17	5	Positive	0	0	0	False	AND	1	1	False
G SILIS	G SILIS	True	299	Wide	162	Unit	True	False	0	4.3	1	130	17	5	Positive	0	0	0	False	AND	1	1	False
m1A	m1A	False	282.1	Wide	150	Unit	True	False	0	2.2	2	150	25	5	Positive	0	0	0	False	AND	1	1	False
m1A SILIS	m1A SILIS	True	298	Wide	161	Unit	True	False	0	2.2	2	150	25	5	Positive	0	0	0	False	AND	1	1	False
m1G	m1G	False	298.1	Wide	166	Unit	True	False	0	4.9	1	105	13	5	Positive	0	0	0	False	AND	1	1	False
m1G SILIS	m1G SILIS	True	314	Wide	177	Unit	True	False	0	4.9	1	105	13	5	Positive	0	0	0	False	AND	1	1	False
m5C	m5C	False	258.1	Wide	126	Unit	True	False	0	3.5	2	185	13	5	Positive	0	0	0	False	AND	1	1	False
m5C SILIS	m5C SILIS	True	271	Wide	134	Unit	True	False	0	3.5	2	185	13	5	Positive	0	0	0	False	AND	1	1	False
m66A	m66A	False	296	Wide	164	Unit	True	False	0	7.1	1	130	21	5	Positive	0	0	0	False	AND	1	1	False
m66A SILIS	m66A SILIS	True	313	Wide	176	Unit	True	False	0	7.1	1	130	21	5	Positive	0	0	0	False	AND	1	1	False
m6A	m6A	False	282.1	Wide	150	Unit	True	False	0	6.5	1	125	17	5	Positive	0	0	0	False	AND	1	1	False
m6A SILIS	m6A SILIS	True	298	Wide	161	Unit	True	False	0	6.5	1	125	17	5	Positive	0	0	0	False	AND	1	1	False
U	U	False	245.1	Unit	113	Unit	True	False	0	3	1	95	5	5	Positive	0	0	0	False	AND	1	1	False
U SILIS	U SILIS	True	256	Unit	119	Unit	True	False	0	3	1	95	5	5	Positive	0	0	0	False	AND	1	1	False
Y	Y	False	245.1	Wide	209	Unit	True	False	0	1.7	1	90	5	5	Positive	0	0	0	False	AND	1	1	False
Y SILIS	Y SILIS	True	256	Wide	220	Unit	True	False	0	1.7	1	90	5	5	Positive	0	0	0	False	AND	1	1	False
